# Supplementary material for: Human access and deterministic processes play a major role in structuring planktonic and sedimentary bacterial and eukaryotic communities in lakes
Source: PeerJ. 2022 Nov 11;10:e14378. doi: 10.7717/peerj.14378 (PMC9661969; doi:10.7717/peerj.14378)
Supplement: Supplemental Information 3 [file peerj-10-14378-s003.xlsx]

## Sheet: supptab
Lake	Code	Latitude	Longitude	Date.Survey	Altitude (m)	Max Lake Depth (m)	Secchi Disk depth (m)	Water temperature (at bottom; C)	Dissolved oxygen (at bottom; %)	Water column total nitrogen (g/m3)	Water column total phosphorus (g/m3)	Water column total organic carbon (g/m3)	Chlorophyll a	Sediment total nitrogen (g/100g)	Sediment total phosphorus (g/100g)	Sediment total organic carbon (g/100g)	Low Productivity Grassland (%)	Forestry (%; forestry harvested, exotic forest)	Native (%; Alpine grass, indigenous hardwoods, fernland, flaxland, indigenous forest, manuka, matagouri, sub alpine shrubs, tussock)	Non Native (%; Deciduous Hardwoods, Depleted grass, gorse, exotic shrubs, orchards, short rotation crops)	Other (%; Gravel, Herbaceous Vegetation, Landslide, Snow, Sand, Mine)	Human Access
Lake Mckay	8138	-44.8519	169.213	2020-02-08	1695	12.7	5.3	10.0896	78.0861	0.16	0.032	6.6	0.0007	0.65	1800	6.2	0	0	87.9032	0	12.0968	Private
Lake Mahinapua	38421	-42.7974	170.912	2020-01-24	14	10.6	1.9	17.5893	50.9403	0.28	0.01	8.9	0.0035	1	1740	16.4	4.01891	19.2449	64.4723	2.04993	2.20418	Walking
Lake Kangaroo	38664	-42.6093	171.549	2020-01-22	97	9.5	2.54	14.9511	40.9103	0.4	0.012	5.3	0.0023	1.4	1660	19.1	7.83691	0.213729	63.2528	0.275323	14.6273	Private
Lake Lady	38665	-42.5995	171.574	2020-01-24	111	21.5	2.12	9.2594	29.8993	0.23	0.009	8.7	0.0013	0.8	1390	9	0.922132	0	82.245	1.52542	2.08523	Public
Lake Poerua	38955	-42.7043	171.495	2020-01-22	95	6.9	3.9	15.8202	49.4898	0.29	0.015	3.9	0.015	0.43	1190	3.8	0.666577	0.328233	66.8697	0.0953836	1.85273	Public
Lake Kaurapataka	39050	-42.7861	171.699	2020-01-26	408	24.2	3.16	9.2594	29.8993	0.15	0.008	3.9	0.0051	0.33	1010	5.2	0	0	100	0	0	Walking
Lake Morgan	39191	-42.6767	171.707	2020-01-23	1230	30.5	7.4	6.51508	72.0829	0.12	<0.005	1.8	0.0003	1.2	1570	11.6	0	0	100	0	0	Walking
Lake Haupiri	39225	-42.5675	171.692	2020-01-21	176	18.5	2.13	14.0655	49.7143	0.54	0.015	9.3	0.0058	0.89	1570	9.1	2.11643	1.8911	76.1768	0.558261	6.19383	Public
Lake Hochstetter	39621	-42.446	171.671	2020-01-21	252	14	1.78	17.2954	74.8166	0.29	0.009	9.8	0.0023	1.1	1190	18.7	0.146645	13.1251	62.1017	0	12.6963	Public
Lake Eggeling	41679	-43.9857	169.145	2020-02-04	980	12	4.3	10.8742	80.9798	<0.1	0.005	0.65	0.0003	0.2	1350	2.7	0	0	82.5829	0	17.4171	No Access
Lake 45434	45434	-44.2849	169.748	2020-02-11	1517	20	10	9.33102	79.2156	<0.1	0.007	0.52	0.0009	0.76	1410	7.1	0	0	75.833	13.8619	10.3051	No Access
Lake Dumb-bell	45472	-44.2859	169.749	2020-02-11	1557	12	5	12.8897	80.6831	0.11	0.009	0.89	0.0012	1.2	1000	6.8	0	0	77.0268	0	22.9732	No Access
Lake Gault	45686	-43.4305	169.985	2020-01-31	322	14.5	2.2	8.56692	45.2583	0.29	0.01	6.7	0.0007	1.3	760	23.2	0	0	80.8064	0	19.1936	Walking
Skifington Swamp	45688	-43.4258	169.955	2020-01-30	326	2.4	1.45	20.6694	87.9804	0.27	0.005	7.6	0.0009	0.75	130	14.7	0	0	68.9658	0	31.0342	No Access
Lake Greaney	46138	-44.0931	168.785	2020-02-05	1183	22	5.2	7.90799	75.6392	0.13	<0.005	1.5	0.0003	0.68	1030	10.3	0	0	100	0	0	Walking
Lake Douglas	46212	-43.9669	169.092	2020-02-04	628	44	3.02	7.4816	65.8107	0.18	0.008	<0.005	0.0003	0.28	1340	3.1	0	0	89.3091	0	10.6002	No Access
Lake Duncan Stream 3	46484	-44.032	170.059	2020-02-10	1336	29	16	9.26733	88.3041	<0.1	0.006	0.92	0.0003	0.45	1320	3.9	0	0	41.003	0	58.997	No Access
Lake Duncan Steam 1	46493	-44.0122	170.043	2020-02-12	1839	4.6	4.6	11.6484	84.7257	0.14	0.01	<0.5	0.0008	0.35	450	2.7	0	0	6.42664	0	93.5734	No Access
Lake Irish Stream	46494	-43.9927	170.041	2020-02-10	1795	4	4	6.03851	85.3393	<0.1	0.005	<0.5	0.0003	0.19	850	1.4	0	0	20.6756	0	79.3244	No Access
Lake Duncan Stream 2	46496	-44.0171	170.052	2020-02-12	1699	4.6	4.6	10.9508	78.9364	0.1	0.011	0.54	0.0003	0.63	730	4.7	0	0	28.3085	0	71.6915	No Access
Lake Moeraki	46723	-43.7343	169.287	2020-02-03	12	37	0.8	11.5867	61.5894	0.22	0.022	2.7	0.0003	0.13	1040	2	0.159453	0	97.1766	0	1.98725	Public
Lake Paringa	46725	-43.7211	169.401	2020-02-03	18	52	2.8	9.40988	42.5764	0.16	0.011	2.6	0.0024	0.32	1560	6	0	0	98.7896	0.19506	0.293433	Public
Lake 46774	46774	-43.6406	169.738	2020-01-29	1204	28	9.2	6.16391	63.9154	0.15	0.0055	0.91	0.0011	0.44	1890	5.9	0	0	100	0	0	No Access
Lake Rototekoiti	46775	-43.6405	169.768	2020-01-29	1237	40.1	7.2	5.87933	78.3893	<0.1	0.014	<0.5	0.0003	0.1	1160	1.6	0	0	95.8395	0	4.16048	No Access
Alpine Lake	46954	-43.2878	170.138	2020-01-31	99	17.9	1.9	8.57819	30.809	0.26	0.006	5.9	0.0016	1.7	670	31.8	0	0	93.5145	0	6.48552	No Access
Lake Mapourika	46959	-43.2979	170.219	2020-02-02	52	60	4.1	NA	NA	0.24	0.012	4.2	0.003	0.24	1070	4.3	0	0.032908	86.7232	0.0792276	1.73322	Public
Lake Alexandrina	47193	-43.9368	170.455	2020-02-13	711	28	7	13.6788	8.19036	0.23	0.051	3.4	0.0009	1.2	2960	8.5	89.4641	0.387182	0.544554	3.60468	0.918863	Public
Lake Mcgregor	47198	-43.9358	170.471	2020-02-13	710	11.5	6.3	17.1637	9.2328	0.47	0.02	4.6	0.0011	0.81	890	6.6	89.7133	0.370404	0.522913	3.58094	0.879046	Public
Lake Hartley Tarn	47225	-43.8827	170.441	2020-02-14	800	6.4	4	16.9596	18.0055	0.49	0.011	5.8	0.0022	2.6	2090	12.9	100	0	0	0	0	Private
Stoney Tarn	47252	-43.8743	170.446	2020-02-14	750	2.4	0.6	19.6591	98.4417	0.94	0.025	12.9	0.0024	2.6	1470	21.3	100	0	0	0	0	Private
Lake Ianthe	47491	-43.0564	170.626	2020-01-28	9	28	3.4	9.72064	39.9286	<0.1	0.0085	1.1	0.0039	0.32	1760	4	0	4.92053	85.3837	0	1.77387	Public
Lake Lochnagar	54177	-44.5912	168.612	2020-02-07	1056	125	4.8	7.87701	85.1615	<0.1	<0.005	0.75	0.0003	0.07	920	0.77	0	0	61.6962	0	38.3038	Walking
Lake 54655	54655	-44.5331	168.952	2020-02-07	1440	11.9	9	11.5493	83.1101	<0.1	0.005	1.3	0.0003	2.6	2780	23.6	0	0	99.9622	0	0.0378093	No Access
Little Lake Mckay	54720	-44.8796	169.191	2020-02-08	1715	7	6.2	10.3843	80.113	<0.1	0.016	1.6	0.0003	1.2	3510	10.5	0	0	82.56	0	17.44	Private
