# Supplementary material for: Human access and deterministic processes play a major role in structuring planktonic and sedimentary bacterial and eukaryotic communities in lakes
Source: PeerJ. 2022 Nov 11;10:e14378. doi: 10.7717/peerj.14378 (PMC9661969; doi:10.7717/peerj.14378)
Supplement: Supplemental Information 4 — Primer sequences and PCR conditions used in this study. [file peerj-10-14378-s004.xlsx]

## Sheet: Sheet1
Biotic component	Forward primer name	Forward Primer Sequence	Reverse primer name	Reverse Primer Sequence	Reference	Cycing conditions
SSbact	341F	5’-CCT ACG GGN GGC WGC AG-3’	805R	5’-GAC TAC HVG GGT ATC TAA TCC-3'	Herlemann et al. 2007; Klindworth et al. 2013	30 cycles of 95◦C for 15 s, 52◦C for 15 s, 72◦C for 15 s
SSeuks	Uni18SF	5’-AGG GCA AKY CTG GTG CCA GC-3’	Uni18SR	: 5’-GRC GGT ATC TRA TCG YCT T-3’	Zhan et al. 2013	35 cycles of 95◦C for 30 s, 54◦C for 30 s, 72◦C for 30 s
SPeuks	Uni18SF	5’-AGG GCA AKY CTG GTG CCA GC-3’	Uni18SR	: 5’-GRC GGT ATC TRA TCG YCT T-3’	Zhan et al. 2013	35 cycles of 95◦C for 30 s, 54◦C for 30 s, 72◦C for 30 s
LPeuks	mlCOIintF	5’-GGW ACW GGW TGA ACW GTW TAY CCY CC-3'	jgHCO2198	5’-TAN ACY TCN GGR TGN CCR AAR AAY CA-3’	Leray et al., 2013	40 cycles of 95◦C for 20 s, 52◦C for 20 s, 72◦C for 20 s
Pbact	341F	5’-CCT ACG GGN GGC WGC AG-3’	805R	5’-GAC TAC HVG GGT ATC TAA TCC-3'	Herlemann et al. 2007; Klindworth et al. 2013	30 cycles of 95◦C for 15 s, 52◦C for 15 s, 72◦C for 15 s
