# Supplementary material for: Human access and deterministic processes play a major role in structuring planktonic and sedimentary bacterial and eukaryotic communities in lakes
Source: PeerJ. 2022 Nov 11;10:e14378. doi: 10.7717/peerj.14378 (PMC9661969; doi:10.7717/peerj.14378)
Supplement: Supplemental Information 5 — Metabarcoding Reveals Lacustrine Picocyanobacteria Respond to Environmental Change Through Adaptive Community Structuring ASV table for the surface sediment bacteria (SSbact) component. [file peerj-10-14378-s005.csv]

ASVs	38421	38664	38665	38955	39050	39191	39225	39621	41679	45434	45472	45686	45688	46138	46212	46484	46493	46494	46496	46723	46725	46774	46775	46954	46959	47193	47198	47225	47491	54177	54655	54720	8138	Kingdom	Phylum	Class	Order	Family	Genus
SSbact_1	0	0	0	0	0	0	0	0	0	0	0	0	0	0	0	0	0	0	0	0	0	0	0	0	0	0	0	0	2	0	0	0	0	Bacteria	Proteobacteria	Alphaproteobacteria	SAR11_clade	Clade_III	Unclassified_Family_Clade_III
SSbact_2	0	0	0	0	0	0	0	0	0	0	0	0	0	0	0	0	0	0	0	0	0	0	0	0	0	0	0	0	0	31	0	0	0	Bacteria	Proteobacteria	Gammaproteobacteria	Pseudomonadales	Pseudomonadaceae	Pseudomonas
SSbact_3	48	236	1154	70	360	5	372	41	248	0	6	0	0	0	606	220	0	0	0	14	467	7	15	0	21	41	120	120	531	27	0	0	0	Bacteria	Nitrospirota	Thermodesulfovibrionia	Unclassified_Class_Thermodesulfovibrionia	Unclassified_Class_Thermodesulfovibrionia	Unclassified_Class_Thermodesulfovibrionia
SSbact_4	0	0	0	0	0	0	0	10	0	0	0	0	0	0	0	0	0	0	0	0	0	0	0	0	0	4	103	0	0	0	0	0	0	Bacteria	Nitrospirota	Thermodesulfovibrionia	Unclassified_Class_Thermodesulfovibrionia	Unclassified_Class_Thermodesulfovibrionia	Unclassified_Class_Thermodesulfovibrionia
SSbact_5	0	5	27	0	0	0	0	0	0	30	0	0	0	0	27	0	0	0	0	0	5	0	0	0	0	10	0	0	0	0	0	0	0	Bacteria	Acidobacteriota	Aminicenantia	Aminicenantales	Unclassified_Order_Aminicenantales	Unclassified_Order_Aminicenantales
SSbact_6	5	67	31	0	0	192	53	218	0	553	455	0	0	0	16	162	400	11	97	0	176	549	0	243	0	37	39	458	47	0	0	15	54	Bacteria	Chloroflexi	Anaerolineae	Anaerolineales	Anaerolineaceae	Unclassified_Family_Anaerolineaceae
SSbact_7	0	0	0	0	0	0	0	0	0	0	0	0	0	0	0	0	0	0	0	19	0	0	0	0	5	0	0	0	0	0	0	0	0	Bacteria	Proteobacteria	Gammaproteobacteria	Burkholderiales	Methylophilaceae	Candidatus_Methylopumilus
SSbact_8	0	4	15	0	0	0	9	8	0	19	0	0	0	0	0	0	0	0	11	0	10	0	0	0	0	997	1264	91	16	0	100	0	0	Bacteria	Desulfobacterota	Desulfobacteria	Desulfatiglandales	Desulfatiglandaceae	Desulfatiglans
SSbact_9	0	10	13	0	0	0	0	0	0	10	0	0	0	0	0	0	0	0	9	0	0	0	0	0	0	33	0	15	4	0	0	0	0	Bacteria	Chloroflexi	Dehalococcoidia	MSBL5	Unclassified_Order_MSBL5	Unclassified_Order_MSBL5
SSbact_10	8	0	0	0	0	0	6	0	0	0	0	0	0	0	0	0	0	0	0	0	0	0	0	0	0	0	0	0	0	0	0	0	0	Bacteria	Proteobacteria	Gammaproteobacteria	Burkholderiales	Burkholderiaceae	Polynucleobacter
SSbact_11	32	86	142	48	100	93	149	57	32	304	210	0	0	0	46	120	217	110	1455	8	34	23	8	0	3	395	365	68	31	0	813	41	62	Bacteria	Desulfobacterota	Desulfobacteria	Desulfobacterales	Desulfosarcinaceae	Sva0081_sediment_group
SSbact_12	13	12	0	14	0	0	0	0	0	0	0	0	0	0	0	0	0	0	0	0	0	0	0	0	0	0	22	0	0	0	0	0	0	Bacteria	Sva0485	Unclassified_Phylum_Sva0485	Unclassified_Phylum_Sva0485	Unclassified_Phylum_Sva0485	Unclassified_Phylum_Sva0485
SSbact_13	0	65	32	0	0	192	10	17	0	192	0	0	28	0	15	48	20	0	97	0	206	33	0	0	0	222	42	148	54	0	0	239	159	Bacteria	Chloroflexi	Anaerolineae	Anaerolineales	Anaerolineaceae	Unclassified_Family_Anaerolineaceae
SSbact_14	22	10	52	13	21	48	46	26	382	0	7	0	0	0	129	0	0	0	0	195	49	0	0	0	23	134	38	17	33	0	0	0	0	Bacteria	Myxococcota	Myxococcia	Myxococcales	Anaeromyxobacteraceae	Anaeromyxobacter
SSbact_15	0	0	0	0	0	0	0	0	0	0	0	0	0	0	0	0	18	0	0	0	0	88	0	0	0	0	0	21	0	0	0	0	75	Bacteria	Chloroflexi	Dehalococcoidia	MSBL5	Unclassified_Order_MSBL5	Unclassified_Order_MSBL5
SSbact_16	0	0	0	0	0	0	0	0	0	0	0	0	0	0	0	0	0	0	41	0	0	0	0	0	0	428	316	58	0	0	2493	0	0	Bacteria	Proteobacteria	Gammaproteobacteria	Arenicellales	Arenicellaceae	Unclassified_Family_Arenicellaceae
SSbact_17	0	0	0	0	0	0	0	22	0	0	0	0	0	0	0	0	0	0	0	0	0	0	0	0	0	0	0	17	0	0	0	0	0	Bacteria	Chloroflexi	Dehalococcoidia	MSBL5	Unclassified_Order_MSBL5	Unclassified_Order_MSBL5
SSbact_18	0	1	0	0	0	0	3	0	0	0	0	0	0	0	0	0	0	0	0	3	0	0	0	0	5	106	84	0	0	0	0	0	0	Bacteria	Proteobacteria	Gammaproteobacteria	Burkholderiales	Rhodocyclaceae	Dechloromonas
SSbact_19	448	206	0	247	2	198	50	0	3	41	44	0	0	287	0	196	12	59	0	15	0	997	24	85	29	1	0	0	461	277	0	172	54	Bacteria	Nitrospirota	Nitrospiria	Nitrospirales	Nitrospiraceae	Nitrospira
SSbact_20	2	4	0	11	0	0	15	6	0	9	40	0	0	0	0	0	0	0	8	3	5	0	0	0	0	393	726	0	1	0	0	0	0	Bacteria	Proteobacteria	Gammaproteobacteria	Burkholderiales	Rhodocyclaceae	Dechloromonas
SSbact_21	0	0	0	0	0	0	0	0	0	0	0	0	0	0	0	0	0	0	0	0	0	0	0	0	0	6	0	2	0	0	0	0	0	Bacteria	Desulfobacterota	Syntrophia	Syntrophales	Unclassified_Order_Syntrophales	Unclassified_Order_Syntrophales
SSbact_22	0	0	21	0	0	0	0	0	0	0	0	0	0	0	0	0	0	0	0	0	0	0	0	0	0	952	302	0	0	0	0	0	0	Bacteria	Bacteroidota	Ignavibacteria	Ignavibacteriales	Ignavibacteriaceae	Ignavibacterium
SSbact_23	0	0	0	0	0	0	0	0	8	1	0	0	0	0	4	0	0	0	0	0	0	0	0	0	0	6	0	6	9	0	0	0	0	Bacteria	Actinobacteriota	Actinobacteria	Corynebacteriales	Mycobacteriaceae	Mycobacterium
SSbact_24	10	4	0	0	0	0	5	0	0	0	0	0	0	0	0	0	0	0	0	0	0	0	0	0	0	0	0	0	0	0	0	0	0	Bacteria	Sva0485	Unclassified_Phylum_Sva0485	Unclassified_Phylum_Sva0485	Unclassified_Phylum_Sva0485	Unclassified_Phylum_Sva0485
SSbact_25	0	0	5	0	0	0	0	0	0	0	0	0	0	0	0	0	0	0	0	0	0	0	0	0	0	0	0	72	0	0	0	0	0	Bacteria	Sva0485	Unclassified_Phylum_Sva0485	Unclassified_Phylum_Sva0485	Unclassified_Phylum_Sva0485	Unclassified_Phylum_Sva0485
SSbact_26	0	5	20	14	0	9	2	15	1	125	93	0	0	0	0	63	70	15	35	11	66	0	13	0	0	35	121	0	11	24	8	47	21	Bacteria	Proteobacteria	Gammaproteobacteria	Burkholderiales	SC-I-84	Unclassified_Family_SC-I-84
SSbact_27	0	28	0	0	0	0	0	0	0	0	0	0	0	0	0	0	0	0	0	0	0	0	0	0	0	0	0	0	0	0	0	0	0	Bacteria	Sva0485	Unclassified_Phylum_Sva0485	Unclassified_Phylum_Sva0485	Unclassified_Phylum_Sva0485	Unclassified_Phylum_Sva0485
SSbact_28	0	2	22	3	19	73	26	44	394	185	167	0	0	1520	283	336	0	0	0	297	35	417	355	0	48	74	29	133	20	0	0	1068	1252	Bacteria	Myxococcota	Myxococcia	Myxococcales	Anaeromyxobacteraceae	Anaeromyxobacter
SSbact_29	0	3	0	0	0	0	0	0	0	0	0	0	0	0	0	0	0	0	0	0	0	0	0	0	0	0	0	0	0	0	0	0	0	Bacteria	Acidobacteriota	Aminicenantia	Aminicenantales	Unclassified_Order_Aminicenantales	Unclassified_Order_Aminicenantales
SSbact_30	0	0	0	19	0	0	0	0	0	0	0	0	0	0	0	0	0	0	0	0	0	0	0	0	0	0	0	0	0	26	0	0	0	Bacteria	Proteobacteria	Gammaproteobacteria	Pseudomonadales	Pseudomonadaceae	Pseudomonas
SSbact_31	0	0	0	2	20	0	0	13	19	0	0	0	0	0	34	0	0	0	0	16	0	0	0	0	0	10	0	0	93	0	0	0	21	Bacteria	Nitrospirota	Thermodesulfovibrionia	Unclassified_Class_Thermodesulfovibrionia	Unclassified_Class_Thermodesulfovibrionia	Unclassified_Class_Thermodesulfovibrionia
SSbact_32	7	197	14	1	4	0	0	33	0	47	1	0	0	0	0	48	0	0	0	0	0	0	0	8	0	0	0	0	56	0	3	0	0	Bacteria	Nitrospirota	Thermodesulfovibrionia	Unclassified_Class_Thermodesulfovibrionia	Unclassified_Class_Thermodesulfovibrionia	Unclassified_Class_Thermodesulfovibrionia
SSbact_33	0	0	0	0	0	0	0	0	0	0	0	0	0	0	0	0	0	0	0	0	0	0	0	0	0	0	0	0	0	0	36	0	0	Bacteria	Proteobacteria	Gammaproteobacteria	Aeromonadales	Aeromonadaceae	Aeromonas
SSbact_34	4	12	10	0	0	0	9	0	0	263	26	0	0	0	0	27	12	0	0	0	111	0	0	0	0	71	75	432	0	0	37	67	0	Bacteria	Chloroflexi	Anaerolineae	Anaerolineales	Anaerolineaceae	Unclassified_Family_Anaerolineaceae
SSbact_35	0	0	14	2	0	0	7	0	0	0	0	0	0	0	0	0	0	0	0	0	0	0	0	0	0	40	37	0	9	0	0	0	0	Bacteria	Bacteroidota	Bacteroidia	Bacteroidales	Bacteroidetes_vadinHA17	Unclassified_Family_Bacteroidetes_vadinHA17
SSbact_36	0	0	9	0	0	0	0	0	0	41	4	0	0	0	12	0	0	0	0	0	0	0	0	0	0	15	10	28	3	0	0	0	0	Bacteria	Actinobacteriota	WCHB1-81	Unclassified_Class_WCHB1-81	Unclassified_Class_WCHB1-81	Unclassified_Class_WCHB1-81
SSbact_37	10	0	0	0	0	0	0	0	10	16	0	0	0	0	8	0	6	0	3	0	0	0	6	0	0	0	0	0	8	0	0	0	1	Bacteria	Actinobacteriota	Actinobacteria	Corynebacteriales	Mycobacteriaceae	Mycobacterium
SSbact_38	0	0	0	0	0	0	14	0	0	0	0	0	0	0	0	0	0	0	0	0	0	0	0	0	0	35	25	0	0	0	0	0	0	Bacteria	Sva0485	Unclassified_Phylum_Sva0485	Unclassified_Phylum_Sva0485	Unclassified_Phylum_Sva0485	Unclassified_Phylum_Sva0485
SSbact_39	0	0	5	0	0	0	4	0	0	0	0	0	0	0	0	0	0	0	0	0	0	0	0	0	0	19	0	0	0	0	0	0	0	Bacteria	Bacteroidota	Ignavibacteria	Ignavibacteriales	Ignavibacteriaceae	Ignavibacterium
SSbact_40	0	23	0	7	0	0	0	4	0	0	0	0	0	0	0	0	0	0	0	0	0	0	0	0	0	0	0	0	0	0	0	0	0	Bacteria	MBNT15	Unclassified_Phylum_MBNT15	Unclassified_Phylum_MBNT15	Unclassified_Phylum_MBNT15	Unclassified_Phylum_MBNT15
SSbact_41	9	0	70	0	39	0	49	0	68	0	9	0	0	0	66	0	0	0	0	9	98	0	0	0	0	181	70	120	46	0	6	0	0	Bacteria	Chloroflexi	Anaerolineae	Anaerolineales	Anaerolineaceae	Leptolinea
SSbact_42	0	0	22	0	0	23	0	153	0	81	9	10	0	0	0	0	0	0	0	0	0	119	7	198	0	0	0	23	0	0	0	0	16	Bacteria	Chloroflexi	Anaerolineae	Anaerolineales	Anaerolineaceae	Unclassified_Family_Anaerolineaceae
SSbact_43	1461	938	584	1238	47	90	1380	24	19	24	22	0	69	0	0	63	0	0	0	25	57	0	9	6	32	0	6	0	255	200	0	18	15	Bacteria	Proteobacteria	Gammaproteobacteria	Burkholderiales	TRA3-20	Unclassified_Family_TRA3-20
SSbact_44	0	8	20	0	0	0	6	0	0	18	210	0	0	0	0	0	0	0	0	0	17	0	0	0	0	2	125	546	0	0	93	0	0	Bacteria	Cyanobacteria	Cyanobacteriia	Synechococcales	Cyanobiaceae	Cyanobium_PCC-6307
SSbact_45	0	24	2	0	0	0	0	0	0	0	0	0	0	0	0	0	0	0	0	0	0	0	0	0	0	42	0	0	0	0	0	0	0	Bacteria	Desulfobacterota	Syntrophia	Syntrophales	Unclassified_Order_Syntrophales	Unclassified_Order_Syntrophales
SSbact_46	0	0	0	0	1	0	0	0	0	0	0	0	0	0	0	0	0	0	0	0	0	0	0	0	0	0	0	0	0	0	0	0	0	Bacteria	Campilobacterota	Campylobacteria	Campylobacterales	Sulfurimonadaceae	Sulfuricurvum
SSbact_47	0	1	6	7	0	0	0	0	0	0	0	0	0	0	0	0	0	0	0	0	2	0	0	0	0	54	96	73	0	0	0	0	0	Bacteria	Desulfobacterota	Desulfobacteria	Desulfatiglandales	Desulfatiglandaceae	Desulfatiglans
SSbact_48	0	0	32	2	4	0	36	6	0	0	0	0	0	0	0	0	0	0	0	5	19	0	0	0	0	119	93	0	8	0	7	0	0	Bacteria	Acidobacteriota	Vicinamibacteria	Vicinamibacterales	Unclassified_Order_Vicinamibacterales	Unclassified_Order_Vicinamibacterales
SSbact_49	0	0	0	0	0	0	0	0	0	0	0	0	0	0	0	0	0	0	0	0	0	0	0	0	0	187	150	0	0	0	0	0	0	Bacteria	Desulfobacterota	Desulfobacteria	Desulfobacterales	Desulfosarcinaceae	Sva0081_sediment_group
SSbact_50	0	0	13	0	0	0	0	42	0	0	0	0	0	0	0	0	9	0	0	0	0	7	0	110	0	0	0	165	0	0	0	0	0	Bacteria	Chloroflexi	Dehalococcoidia	MSBL5	Unclassified_Order_MSBL5	Unclassified_Order_MSBL5
SSbact_51	0	8	0	0	0	0	0	8	0	0	0	0	0	0	0	0	0	0	0	0	8	0	0	0	0	24	71	5	0	0	304	0	0	Bacteria	Proteobacteria	Gammaproteobacteria	Steroidobacterales	Steroidobacteraceae	Unclassified_Family_Steroidobacteraceae
SSbact_52	18	31	30	13	0	12	9	33	0	6	29	16	0	154	0	0	0	0	0	50	39	12	0	46	11	0	0	10	0	0	0	0	0	Bacteria	Proteobacteria	Alphaproteobacteria	Rhizobiales	Beijerinckiaceae	Methylocystis
SSbact_53	0	73	62	9	4	0	0	7	0	0	10	0	0	0	0	15	0	0	0	1	33	0	0	0	0	68	67	24	9	28	0	0	0	Bacteria	Proteobacteria	Gammaproteobacteria	Steroidobacterales	Steroidobacteraceae	Unclassified_Family_Steroidobacteraceae
SSbact_54	0	1149	98	51	117	16	158	15	0	0	0	0	0	0	0	0	0	0	0	0	0	0	0	0	0	0	0	0	169	0	0	0	0	Bacteria	MBNT15	Unclassified_Phylum_MBNT15	Unclassified_Phylum_MBNT15	Unclassified_Phylum_MBNT15	Unclassified_Phylum_MBNT15
SSbact_55	153	13	117	0	157	0	141	0	42	0	0	0	0	0	25	0	0	0	0	122	46	0	40	0	8	17	22	0	287	0	0	0	0	Bacteria	Proteobacteria	Gammaproteobacteria	Burkholderiales	Methylophilaceae	Unclassified_Family_Methylophilaceae
SSbact_56	30	31	32	0	0	2	45	15	0	3	17	0	0	0	0	0	0	0	0	0	60	0	0	0	0	16	13	17	28	0	0	0	0	Bacteria	Proteobacteria	Alphaproteobacteria	Rhizobiales	Beijerinckiaceae	Methylocystis
SSbact_57	0	0	9	0	4	19	5	17	18	44	39	0	0	165	7	31	13	0	67	50	13	13	35	0	0	66	51	22	0	0	0	505	41	Bacteria	Myxococcota	Myxococcia	Myxococcales	Anaeromyxobacteraceae	Anaeromyxobacter
SSbact_58	0	14	0	0	0	29	0	14	0	294	40	0	0	0	0	141	12	0	0	0	0	47	0	0	0	0	0	0	0	0	0	12	36	Bacteria	Chloroflexi	Anaerolineae	Anaerolineales	Anaerolineaceae	Unclassified_Family_Anaerolineaceae
SSbact_59	0	0	0	0	0	0	0	12	0	0	0	0	0	0	0	0	0	0	0	0	0	0	0	0	0	0	0	0	0	0	0	0	0	Bacteria	Chloroflexi	Dehalococcoidia	MSBL5	Unclassified_Order_MSBL5	Unclassified_Order_MSBL5
SSbact_60	0	0	18	0	7	0	0	0	240	0	0	0	0	0	79	0	0	0	0	21	22	0	0	0	2	128	79	25	14	0	0	0	0	Bacteria	Chloroflexi	Anaerolineae	SJA-15	Unclassified_Order_SJA-15	Unclassified_Order_SJA-15
SSbact_61	0	11	0	0	0	0	0	0	0	0	0	0	0	0	0	0	0	0	0	0	0	0	0	0	0	0	0	0	0	0	0	0	0	Bacteria	Desulfobacterota	Desulfobacteria	Desulfatiglandales	Desulfatiglandaceae	Desulfatiglans
SSbact_62	0	0	0	0	0	0	24	0	0	17	0	0	0	0	0	0	0	0	0	0	0	0	0	0	0	109	19	36	2	0	0	0	0	Bacteria	Chloroflexi	Anaerolineae	Anaerolineales	Anaerolineaceae	Unclassified_Family_Anaerolineaceae
SSbact_63	4	65	155	4	3	0	137	14	0	103	46	0	0	0	29	22	16	4	32	0	61	0	25	0	0	26	53	104	39	0	0	7	7	Bacteria	Bacteroidota	Bacteroidia	Sphingobacteriales	Lentimicrobiaceae	Unclassified_Family_Lentimicrobiaceae
SSbact_64	289	14	23	24	0	0	33	0	0	0	0	0	0	0	0	0	0	0	0	0	12	0	0	0	730	0	0	0	10	0	0	0	0	Bacteria	Proteobacteria	Gammaproteobacteria	Steroidobacterales	Steroidobacteraceae	Steroidobacter
SSbact_65	2	34	103	0	20	7	44	11	105	0	0	0	0	0	180	16	3	0	0	35	105	0	0	0	10	174	168	0	16	0	68	0	0	Bacteria	Bacteroidota	Bacteroidia	Bacteroidales	Bacteroidetes_vadinHA17	Unclassified_Family_Bacteroidetes_vadinHA17
SSbact_66	232	16	22	51	138	29	34	0	47	0	10	0	0	0	26	19	0	0	0	159	44	20	68	0	39	1	13	0	80	53	3	0	1	Bacteria	Verrucomicrobiota	Verrucomicrobiae	Pedosphaerales	Pedosphaeraceae	Unclassified_Family_Pedosphaeraceae
SSbact_67	14	8	58	0	45	155	8	0	150	63	21	0	0	0	183	48	0	13	8	66	109	0	163	0	27	24	30	108	37	0	0	49	125	Bacteria	Actinobacteriota	Coriobacteriia	OPB41	Unclassified_Order_OPB41	Unclassified_Order_OPB41
SSbact_68	0	0	0	0	0	0	0	0	0	0	0	0	0	0	0	0	0	0	0	0	0	0	0	0	0	44	0	0	0	0	0	0	0	Bacteria	Proteobacteria	Gammaproteobacteria	Competibacterales	Competibacteraceae	Candidatus_Competibacter
SSbact_69	31	34	34	10	7	172	27	83	15	47	56	31	160	450	6	54	0	0	0	39	118	98	88	112	168	0	0	0	22	41	0	16	80	Bacteria	Proteobacteria	Alphaproteobacteria	Rhizobiales	Xanthobacteraceae	Unclassified_Family_Xanthobacteraceae
SSbact_70	87	15	34	7	53	23	42	85	36	13	4	352	137	28	16	27	3	23	18	46	23	81	64	382	16	52	23	0	219	0	0	4	0	Bacteria	Verrucomicrobiota	Verrucomicrobiae	Pedosphaerales	Pedosphaeraceae	ADurb.Bin063-1
SSbact_71	0	22	73	0	11	8	31	7	0	36	30	0	0	0	70	35	40	0	71	6	153	7	0	0	0	53	126	32	17	0	25	30	70	Bacteria	Sva0485	Unclassified_Phylum_Sva0485	Unclassified_Phylum_Sva0485	Unclassified_Phylum_Sva0485	Unclassified_Phylum_Sva0485
SSbact_72	29	0	21	0	9	0	0	10	0	0	0	0	0	0	0	0	0	0	0	0	45	0	0	0	166	0	0	0	0	0	0	0	0	Bacteria	Verrucomicrobiota	Verrucomicrobiae	Chthoniobacterales	Terrimicrobiaceae	FukuN18_freshwater_group
SSbact_73	0	0	30	0	16	0	8	8	22	26	56	0	0	0	7	0	0	0	28	14	12	0	0	0	0	160	181	84	8	0	24	76	0	Bacteria	Chloroflexi	Anaerolineae	SJA-15	Unclassified_Order_SJA-15	Unclassified_Order_SJA-15
SSbact_74	0	6	8	0	0	0	0	0	0	0	0	0	0	0	0	0	0	0	0	0	0	0	0	0	0	21	14	4	0	0	0	0	0	Bacteria	Spirochaetota	Spirochaetia	Spirochaetales	Spirochaetaceae	Spirochaeta
SSbact_75	16	0	12	6	0	5	0	0	5	6	0	0	0	0	0	10	0	0	0	0	49	0	0	0	29	0	0	0	0	4	0	0	0	Bacteria	Proteobacteria	Alphaproteobacteria	Rhizobiales	Methyloligellaceae	Unclassified_Family_Methyloligellaceae
SSbact_76	18	4	95	0	47	0	73	1	102	11	23	0	0	0	211	5	0	0	8	10	14	0	39	0	17	36	36	8	28	0	4	24	11	Bacteria	Bacteroidota	Bacteroidia	Sphingobacteriales	Lentimicrobiaceae	Unclassified_Family_Lentimicrobiaceae
SSbact_77	0	5	0	0	0	0	0	0	0	0	0	0	0	0	0	0	0	0	0	0	0	0	0	0	0	0	0	0	0	0	0	0	0	Bacteria	Sva0485	Unclassified_Phylum_Sva0485	Unclassified_Phylum_Sva0485	Unclassified_Phylum_Sva0485	Unclassified_Phylum_Sva0485
SSbact_78	0	0	9	0	41	0	13	0	0	0	0	0	0	0	16	0	0	0	0	0	0	0	0	0	0	0	23	0	15	0	0	0	0	Bacteria	Nitrospirota	Thermodesulfovibrionia	Unclassified_Class_Thermodesulfovibrionia	Unclassified_Class_Thermodesulfovibrionia	Unclassified_Class_Thermodesulfovibrionia
SSbact_79	0	3	35	0	63	0	105	0	38	0	1	0	0	0	90	0	0	0	0	77	25	0	18	0	128	62	150	20	9	0	7	0	0	Bacteria	Bacteroidota	Bacteroidia	Sphingobacteriales	Lentimicrobiaceae	Unclassified_Family_Lentimicrobiaceae
SSbact_80	0	0	0	0	0	0	0	0	0	0	0	0	0	0	0	0	0	0	0	0	0	0	0	0	0	12	0	0	0	0	0	0	0	Bacteria	Proteobacteria	Gammaproteobacteria	Methylococcales	Methylomonadaceae	Crenothrix
SSbact_81	0	0	0	0	0	0	0	4	0	0	0	0	0	0	0	0	0	0	0	0	0	11	0	0	0	0	0	3	0	0	0	0	0	Bacteria	Edwardsbacteria	Unclassified_Phylum_Edwardsbacteria	Unclassified_Phylum_Edwardsbacteria	Unclassified_Phylum_Edwardsbacteria	Unclassified_Phylum_Edwardsbacteria
SSbact_82	0	0	0	0	0	0	0	0	0	0	0	0	0	0	0	0	0	0	0	0	0	0	0	0	0	1501	344	0	0	0	174	0	0	Bacteria	Desulfobacterota	Syntrophobacteria	Syntrophobacterales	Syntrophobacteraceae	Unclassified_Family_Syntrophobacteraceae
SSbact_83	25	35	7	0	0	0	9	0	0	0	0	0	0	0	0	0	0	0	0	0	0	0	0	0	0	0	9	0	3	0	0	0	0	Bacteria	Bacteroidota	Kryptonia	Kryptoniales	BSV26	Unclassified_Family_BSV26
SSbact_84	0	0	0	0	7	0	0	0	0	0	0	0	0	0	0	0	0	0	0	0	0	0	0	0	0	0	0	0	0	0	0	0	0	Bacteria	Proteobacteria	Gammaproteobacteria	Methylococcales	Methylomonadaceae	Methylobacter
SSbact_85	0	3	19	0	0	7	12	1	0	0	4	0	0	0	0	0	6	0	23	14	42	0	0	0	7	179	77	19	1	0	20	0	0	Bacteria	Proteobacteria	Gammaproteobacteria	Methylococcales	Methylomonadaceae	Crenothrix
SSbact_86	52	131	117	0	39	31	92	15	0	0	0	0	0	0	50	13	0	0	206	0	199	0	0	0	0	16	102	21	153	0	5	0	0	Bacteria	Bacteroidota	Ignavibacteria	Ignavibacteriales	Ignavibacteriaceae	Ignavibacterium
SSbact_87	1	0	14	0	0	0	23	0	0	0	0	0	0	0	0	0	0	0	0	14	0	0	0	0	0	41	1	0	3	0	0	0	0	Bacteria	Proteobacteria	Gammaproteobacteria	Steroidobacterales	Steroidobacteraceae	Unclassified_Family_Steroidobacteraceae
SSbact_88	0	0	0	0	0	0	0	0	5	0	0	0	0	0	0	0	0	0	0	8	0	0	0	0	0	0	0	0	0	0	0	0	0	Bacteria	Proteobacteria	Gammaproteobacteria	Methylococcales	Methylomonadaceae	Methylobacter
SSbact_89	0	0	10	0	0	0	0	0	0	0	0	0	0	0	0	0	0	0	0	0	0	0	0	0	0	26	24	0	0	0	0	0	0	Bacteria	Bacteroidota	Bacteroidia	Sphingobacteriales	Lentimicrobiaceae	Unclassified_Family_Lentimicrobiaceae
SSbact_90	0	2	0	0	0	0	0	1	0	0	0	0	0	0	0	0	0	0	0	0	0	0	0	0	0	0	0	0	0	0	0	0	0	Bacteria	Unclassified_Kingdom_Bacteria	Unclassified_Kingdom_Bacteria	Unclassified_Kingdom_Bacteria	Unclassified_Kingdom_Bacteria	Unclassified_Kingdom_Bacteria
SSbact_91	0	0	67	0	0	0	1	11	0	3	0	0	0	0	10	0	0	0	0	0	244	0	0	0	0	83	203	0	12	0	0	0	0	Bacteria	Acidobacteriota	Vicinamibacteria	Vicinamibacterales	Unclassified_Order_Vicinamibacterales	Unclassified_Order_Vicinamibacterales
SSbact_92	0	6	0	0	0	0	0	0	0	0	0	0	0	0	0	0	0	0	0	0	0	0	0	0	0	78	87	96	0	0	10	0	0	Bacteria	Desulfobacterota	Syntrophia	Syntrophales	Unclassified_Order_Syntrophales	Unclassified_Order_Syntrophales
SSbact_93	0	0	0	0	0	0	0	0	0	0	0	0	0	0	0	0	0	0	9	0	0	0	0	0	19	0	0	0	0	0	0	0	0	Bacteria	Proteobacteria	Gammaproteobacteria	Burkholderiales	Comamonadaceae	Rhodoferax
SSbact_94	0	0	0	0	0	0	0	0	0	0	0	0	0	0	0	0	0	0	0	0	0	0	0	0	0	168	153	0	0	0	0	0	0	Bacteria	Desulfobacterota	Desulfobacteria	Desulfatiglandales	Desulfatiglandaceae	Desulfatiglans
SSbact_95	0	62	22	0	0	0	9	25	0	45	26	0	0	0	9	20	7	0	0	0	21	38	0	0	0	11	0	121	15	0	15	49	191	Bacteria	Bacteroidota	Bacteroidia	Bacteroidales	Bacteroidetes_vadinHA17	Unclassified_Family_Bacteroidetes_vadinHA17
SSbact_96	0	10	10	0	0	0	0	11	0	0	0	0	0	0	0	0	0	0	0	0	77	0	0	0	0	85	22	33	8	0	0	0	0	Bacteria	Actinobacteriota	Coriobacteriia	OPB41	Unclassified_Order_OPB41	Unclassified_Order_OPB41
SSbact_97	0	13	75	0	39	9	73	48	240	24	19	0	0	0	115	9	18	34	0	111	45	0	2	0	213	23	32	51	5	0	31	2	60	Bacteria	Bacteroidota	Bacteroidia	Sphingobacteriales	Lentimicrobiaceae	Unclassified_Family_Lentimicrobiaceae
SSbact_98	0	0	41	0	0	64	13	2	23	159	15	0	0	8	144	0	102	0	28	0	20	17	61	0	0	41	0	67	0	0	8	46	51	Bacteria	Chloroflexi	Dehalococcoidia	GIF9	Unclassified_Order_GIF9	Unclassified_Order_GIF9
SSbact_99	0	7	0	0	0	0	0	0	0	0	0	0	0	0	0	0	0	0	0	0	0	0	0	0	0	0	0	0	0	0	0	0	0	Bacteria	Sva0485	Unclassified_Phylum_Sva0485	Unclassified_Phylum_Sva0485	Unclassified_Phylum_Sva0485	Unclassified_Phylum_Sva0485
SSbact_100	0	4	23	0	0	55	20	23	0	107	0	0	0	0	3	0	34	0	0	0	0	22	0	0	0	13	32	0	18	0	0	0	0	Bacteria	Chloroflexi	Anaerolineae	Anaerolineales	Anaerolineaceae	Unclassified_Family_Anaerolineaceae
SSbact_101	0	0	0	0	0	10	0	4	0	0	0	0	0	0	3	0	0	62	0	0	0	18	0	0	0	4	0	0	0	0	0	7	12	Bacteria	Firmicutes	Clostridia	Clostridiales	Clostridiaceae	Clostridium_sensu_stricto_13
SSbact_102	0	0	0	0	0	0	0	0	0	0	0	0	0	0	0	0	0	0	0	0	0	0	0	0	9	0	0	0	0	336	0	0	0	Bacteria	Proteobacteria	Gammaproteobacteria	Pseudomonadales	Pseudomonadaceae	Pseudomonas
SSbact_103	56	45	10	11	23	128	11	19	6	75	60	0	0	6	0	102	13	40	18	16	100	34	12	5	14	26	34	8	61	38	0	26	21	Bacteria	Actinobacteriota	Thermoleophilia	Gaiellales	Gaiellaceae	Gaiella
SSbact_104	0	0	0	0	0	0	0	0	0	0	0	0	0	0	0	0	0	0	0	0	0	0	0	0	0	0	0	0	4	0	0	0	0	Bacteria	Firmicutes	Clostridia	Clostridiales	Clostridiaceae	Clostridium_sensu_stricto_1
SSbact_105	38	0	22	2	164	0	61	0	188	0	0	0	0	0	26	0	0	15	0	143	23	0	492	0	18	0	2	0	121	0	0	0	0	Bacteria	Proteobacteria	Gammaproteobacteria	Burkholderiales	Methylophilaceae	Unclassified_Family_Methylophilaceae
SSbact_106	2	0	43	0	0	0	62	0	0	0	0	0	0	0	0	0	0	0	0	0	0	0	0	0	0	0	0	0	0	0	0	0	0	Bacteria	Desulfobacterota	Desulfobacteria	Desulfatiglandales	Desulfatiglandaceae	Desulfatiglans
SSbact_107	0	0	0	0	0	0	0	3	0	0	0	0	0	0	0	0	0	0	0	0	0	0	0	0	0	147	237	0	0	0	0	0	0	Bacteria	Desulfobacterota	Desulfobacteria	Desulfatiglandales	Desulfatiglandaceae	Desulfatiglans
SSbact_108	0	33	0	0	0	0	0	0	0	0	0	0	0	0	0	0	0	0	0	0	0	0	0	0	0	0	0	0	0	0	0	0	0	Bacteria	Nitrospirota	Thermodesulfovibrionia	Unclassified_Class_Thermodesulfovibrionia	Unclassified_Class_Thermodesulfovibrionia	Unclassified_Class_Thermodesulfovibrionia
SSbact_109	0	0	0	0	0	0	3	5	0	0	0	0	0	0	0	0	0	0	0	0	25	0	0	0	0	32	117	0	0	0	0	0	0	Bacteria	Sva0485	Unclassified_Phylum_Sva0485	Unclassified_Phylum_Sva0485	Unclassified_Phylum_Sva0485	Unclassified_Phylum_Sva0485
SSbact_110	0	3	0	0	0	0	32	0	0	0	1	0	0	0	0	15	0	0	0	0	0	0	0	0	0	0	0	0	8	0	0	10	0	Bacteria	Nitrospirota	Nitrospiria	Nitrospirales	Nitrospiraceae	Nitrospira
SSbact_111	0	0	0	0	0	0	0	0	11	0	0	71	13	0	15	0	35	0	4	0	0	0	7	4	0	0	0	0	0	0	0	7	0	Bacteria	Desulfobacterota	Syntrophia	Syntrophales	Smithellaceae	Smithella
SSbact_112	0	0	0	0	0	0	0	3	0	0	0	0	0	0	0	0	0	0	0	0	0	11	0	0	0	0	0	0	4	0	0	0	0	Bacteria	Bacteroidota	Bacteroidia	Bacteroidales	Bacteroidetes_vadinHA17	Unclassified_Family_Bacteroidetes_vadinHA17
SSbact_113	0	4	12	0	0	0	0	0	0	0	0	0	0	0	0	0	0	0	0	0	16	0	0	0	0	11	10	52	11	0	0	0	0	Bacteria	Chloroflexi	KD4-96	Unclassified_Class_KD4-96	Unclassified_Class_KD4-96	Unclassified_Class_KD4-96
SSbact_114	0	0	0	0	0	11	0	69	0	12	0	0	0	0	0	0	6	0	0	0	0	12	0	0	0	0	0	0	0	0	0	0	0	Bacteria	Chloroflexi	Anaerolineae	Anaerolineales	Anaerolineaceae	Unclassified_Family_Anaerolineaceae
SSbact_115	0	15	8	0	0	0	0	0	0	0	0	0	0	0	0	0	0	0	0	0	0	0	0	0	0	45	0	0	0	0	0	0	0	Bacteria	Desulfobacterota	Syntrophorhabdia	Syntrophorhabdales	Syntrophorhabdaceae	Syntrophorhabdus
SSbact_116	0	0	10	0	0	0	0	0	0	0	3	0	0	0	0	3	0	0	0	0	0	0	0	0	0	267	65	509	7	0	0	0	0	Bacteria	Proteobacteria	Gammaproteobacteria	Methylococcales	Methylococcaceae	Methyloparacoccus
SSbact_117	0	0	0	0	6	0	0	0	134	0	0	0	0	0	11	0	0	57	0	101	0	0	257	0	12	0	0	0	0	0	0	0	0	Bacteria	Proteobacteria	Gammaproteobacteria	Burkholderiales	Methylophilaceae	Methylotenera
SSbact_118	0	0	8	0	6	44	3	22	0	64	70	0	0	27	0	28	20	0	43	0	17	14	0	5	0	0	11	32	0	0	16	24	32	Bacteria	Desulfobacterota	Syntrophobacteria	Syntrophobacterales	Unclassified_Order_Syntrophobacterales	Unclassified_Order_Syntrophobacterales
SSbact_119	0	0	0	0	0	0	0	0	0	0	0	0	0	0	0	0	0	0	0	0	0	0	0	0	0	75	106	0	0	0	0	0	0	Bacteria	Proteobacteria	Gammaproteobacteria	Burkholderiales	Rhodocyclaceae	Dechloromonas
SSbact_120	0	48	44	0	5	0	15	0	16	0	0	0	0	0	6	0	0	0	0	0	0	0	0	0	0	41	18	3	3	0	0	87	0	Bacteria	Desulfobacterota	Syntrophia	Syntrophales	Unclassified_Order_Syntrophales	Unclassified_Order_Syntrophales
SSbact_121	10	28	76	0	0	0	14	126	0	0	0	0	0	0	0	0	0	0	0	0	0	0	0	0	0	0	0	158	0	0	0	0	0	Bacteria	Desulfobacterota	Syntrophia	Syntrophales	Unclassified_Order_Syntrophales	Unclassified_Order_Syntrophales
SSbact_122	0	0	2	0	0	0	0	0	0	0	0	0	0	0	0	0	0	0	0	0	0	0	0	0	0	50	16	0	0	0	0	0	0	Bacteria	Proteobacteria	Gammaproteobacteria	Unclassified_Class_Gammaproteobacteria	Unclassified_Class_Gammaproteobacteria	Unclassified_Class_Gammaproteobacteria
SSbact_123	0	26	27	5	3	0	20	11	0	0	0	0	0	0	0	0	0	0	0	0	57	0	0	0	0	21	23	41	20	0	21	0	0	Bacteria	Methylomirabilota	Methylomirabilia	Methylomirabilales	Methylomirabilaceae	Sh765B-TzT-35
SSbact_124	11	12	40	0	0	0	14	0	3	52	17	0	0	0	21	23	0	0	0	7	82	0	0	0	0	19	0	28	26	0	0	0	0	Bacteria	Acidobacteriota	Vicinamibacteria	Subgroup_17	Unclassified_Order_Subgroup_17	Unclassified_Order_Subgroup_17
SSbact_125	0	0	0	0	0	0	0	0	0	0	0	0	0	0	0	0	0	0	0	0	0	0	0	0	0	0	7	0	0	0	0	0	0	Bacteria	Chloroflexi	KD4-96	Unclassified_Class_KD4-96	Unclassified_Class_KD4-96	Unclassified_Class_KD4-96
SSbact_126	13	0	21	0	5	30	7	0	398	33	69	0	0	0	15	8	53	4	344	0	0	8	21	0	0	119	68	417	2	0	57	50	29	Bacteria	Proteobacteria	Gammaproteobacteria	Methylococcales	Methylomonadaceae	Crenothrix
SSbact_127	0	0	0	0	0	0	0	6	0	38	86	0	0	0	0	0	0	0	48	0	11	0	0	0	0	201	442	71	0	0	18	0	0	Bacteria	Desulfobacterota	Desulfobacteria	Desulfobacterales	Desulfosarcinaceae	Sva0081_sediment_group
SSbact_128	0	0	6	7	0	0	4	10	0	6	24	0	0	0	0	0	26	25	17	0	6	0	0	0	0	0	11	10	5	30	13	0	0	Bacteria	Proteobacteria	Alphaproteobacteria	Rhizobiales	Rhizobiales_Incertae_Sedis	Unclassified_Family_Rhizobiales_Incertae_Sedis
SSbact_129	0	12	0	4	0	0	0	5	0	0	0	0	0	0	0	0	0	0	0	0	0	0	0	0	0	0	0	0	0	0	0	0	0	Bacteria	Sva0485	Unclassified_Phylum_Sva0485	Unclassified_Phylum_Sva0485	Unclassified_Phylum_Sva0485	Unclassified_Phylum_Sva0485
SSbact_130	0	0	0	0	0	0	0	0	0	0	0	0	0	0	0	0	0	0	0	0	0	0	0	0	15	0	0	0	0	116	4	0	0	Bacteria	Proteobacteria	Gammaproteobacteria	Aeromonadales	Aeromonadaceae	Aeromonas
SSbact_131	36	25	3	96	1	204	13	35	4	37	54	0	18	62	4	44	17	87	20	34	17	59	25	0	45	0	29	0	11	161	0	91	69	Bacteria	Acidobacteriota	Holophagae	Subgroup_7	Unclassified_Order_Subgroup_7	Unclassified_Order_Subgroup_7
SSbact_132	276	366	0	152	0	0	32	0	0	0	0	0	0	0	0	0	0	0	0	0	51	0	0	0	0	0	0	0	115	0	0	0	0	Bacteria	MBNT15	Unclassified_Phylum_MBNT15	Unclassified_Phylum_MBNT15	Unclassified_Phylum_MBNT15	Unclassified_Phylum_MBNT15
SSbact_133	0	0	7	0	3	0	9	0	13	0	1	0	0	0	5	0	19	0	0	14	13	0	15	0	0	0	0	32	0	0	0	0	5	Bacteria	Proteobacteria	Alphaproteobacteria	Rhizobiales	Rhizobiales_Incertae_Sedis	Unclassified_Family_Rhizobiales_Incertae_Sedis
SSbact_134	0	22	43	0	0	16	5	0	0	17	17	0	0	0	0	0	60	0	612	0	0	0	0	0	0	24	16	464	0	0	247	48	0	Bacteria	Proteobacteria	Gammaproteobacteria	Methylococcales	Methylomonadaceae	Crenothrix
SSbact_135	48	20	11	0	0	0	0	5	0	24	0	0	0	0	0	0	0	0	0	0	0	0	0	0	0	0	0	49	0	0	0	0	0	Bacteria	Acidobacteriota	Aminicenantia	Aminicenantales	Unclassified_Order_Aminicenantales	Unclassified_Order_Aminicenantales
SSbact_136	14	21	41	19	55	102	121	0	0	0	0	0	0	0	0	59	0	0	0	13	25	0	48	0	0	0	0	0	117	0	0	0	24	Bacteria	Proteobacteria	Gammaproteobacteria	Methylococcales	Methylomonadaceae	Crenothrix
SSbact_137	0	68	15	22	0	0	9	0	0	0	0	0	0	0	0	0	0	0	0	0	0	0	0	0	0	0	0	0	10	0	0	0	0	Bacteria	Sva0485	Unclassified_Phylum_Sva0485	Unclassified_Phylum_Sva0485	Unclassified_Phylum_Sva0485	Unclassified_Phylum_Sva0485
SSbact_138	11	0	0	0	0	0	10	9	0	0	0	0	0	0	0	0	0	0	0	0	0	0	0	0	0	0	0	0	0	0	0	0	0	Bacteria	Sva0485	Unclassified_Phylum_Sva0485	Unclassified_Phylum_Sva0485	Unclassified_Phylum_Sva0485	Unclassified_Phylum_Sva0485
SSbact_139	36	13	58	4	49	10	88	45	56	8	5	69	39	36	143	6	28	49	22	26	39	82	54	39	21	5	13	9	32	0	13	8	19	Bacteria	Verrucomicrobiota	Verrucomicrobiae	Pedosphaerales	Pedosphaeraceae	ADurb.Bin063-1
SSbact_140	41	90	0	22	0	0	0	0	0	0	0	0	0	0	0	0	0	0	0	0	0	0	0	0	0	0	0	0	0	0	0	0	0	Bacteria	Nitrospirota	Thermodesulfovibrionia	Unclassified_Class_Thermodesulfovibrionia	Unclassified_Class_Thermodesulfovibrionia	Unclassified_Class_Thermodesulfovibrionia
SSbact_141	5	2	13	0	0	8	0	0	0	27	64	0	0	0	0	0	238	0	736	0	0	0	0	0	0	2	0	108	0	0	274	195	10	Bacteria	Proteobacteria	Gammaproteobacteria	Unclassified_Class_Gammaproteobacteria	Unclassified_Class_Gammaproteobacteria	Unclassified_Class_Gammaproteobacteria
SSbact_142	0	9	79	0	22	0	24	0	51	0	0	0	0	0	51	0	0	0	0	4	2	0	0	0	0	16	22	144	0	0	20	0	0	Bacteria	Desulfobacterota	Syntrophia	Syntrophales	Unclassified_Order_Syntrophales	Unclassified_Order_Syntrophales
SSbact_143	0	0	0	0	0	0	0	0	0	0	0	0	0	0	0	0	0	0	0	3	0	0	0	0	0	0	0	0	0	0	0	0	0	Bacteria	Nitrospirota	4-29-1	Unclassified_Class_4-29-1	Unclassified_Class_4-29-1	Unclassified_Class_4-29-1
SSbact_144	0	0	110	0	14	0	140	0	0	0	0	0	0	0	0	0	0	0	0	24	73	0	0	0	13	115	64	0	71	0	0	0	0	Bacteria	Bacteroidota	Bacteroidia	Bacteroidales	Prolixibacteraceae	BSV13
SSbact_145	0	10	0	0	0	0	0	0	0	0	0	0	0	0	0	0	0	0	0	0	0	0	0	0	0	0	0	0	0	0	0	0	0	Bacteria	Chloroflexi	Anaerolineae	Anaerolineales	Anaerolineaceae	GWD2-49-16
SSbact_146	48	19	0	0	0	0	6	0	0	0	0	0	0	0	0	0	0	0	0	0	0	0	0	0	0	0	0	0	0	0	0	0	0	Bacteria	Methylomirabilota	Methylomirabilia	Methylomirabilales	Methylomirabilaceae	Sh765B-TzT-35
SSbact_147	0	0	0	0	0	0	0	0	0	0	0	0	0	0	0	12	0	0	0	0	0	0	0	0	0	0	0	0	0	0	0	0	0	Bacteria	Proteobacteria	Alphaproteobacteria	Rhizobiales	Xanthobacteraceae	Bradyrhizobium
SSbact_148	0	14	8	0	0	0	42	18	0	0	0	0	0	0	0	0	0	0	0	0	33	0	0	0	0	0	0	0	7	0	0	0	0	Bacteria	Acidobacteriota	Subgroup_18	Unclassified_Class_Subgroup_18	Unclassified_Class_Subgroup_18	Unclassified_Class_Subgroup_18
SSbact_149	0	0	0	0	0	1	0	4	0	0	0	0	31	86	0	0	0	0	0	0	0	20	19	0	10	0	0	0	0	0	0	0	0	Bacteria	Actinobacteriota	Acidimicrobiia	Unclassified_Class_Acidimicrobiia	Unclassified_Class_Acidimicrobiia	Unclassified_Class_Acidimicrobiia
SSbact_150	0	0	0	0	0	0	0	0	0	48	12	0	0	0	0	0	0	0	0	0	13	0	0	0	0	0	0	0	0	0	0	0	0	Bacteria	Chloroflexi	Anaerolineae	Anaerolineales	Anaerolineaceae	Pelolinea
SSbact_151	0	0	3	0	0	0	0	0	0	0	0	0	0	0	0	0	0	0	0	0	0	0	0	0	0	0	0	0	0	0	0	0	0	Bacteria	Desulfobacterota	Syntrophia	Syntrophales	Unclassified_Order_Syntrophales	Unclassified_Order_Syntrophales
SSbact_152	5	4	67	0	16	0	19	8	56	0	7	0	0	29	38	0	0	0	11	34	109	0	0	0	14	22	33	7	30	0	0	0	0	Bacteria	Chloroflexi	KD4-96	Unclassified_Class_KD4-96	Unclassified_Class_KD4-96	Unclassified_Class_KD4-96
SSbact_153	0	9	0	0	0	0	10	0	0	5	0	0	0	0	22	0	0	0	4	0	0	0	0	0	0	6	5	0	0	0	0	0	0	Bacteria	Chloroflexi	Dehalococcoidia	MSBL5	Unclassified_Order_MSBL5	Unclassified_Order_MSBL5
SSbact_154	0	34	32	0	0	17	16	6	0	22	13	0	0	0	6	80	71	0	0	0	14	0	39	0	0	10	9	28	18	0	0	33	73	Bacteria	Chloroflexi	Anaerolineae	Anaerolineales	Anaerolineaceae	Unclassified_Family_Anaerolineaceae
SSbact_155	0	4	0	0	0	0	2	0	0	133	0	0	0	0	0	0	0	0	0	0	0	0	0	0	0	114	24	0	0	0	0	0	0	Bacteria	Chloroflexi	Anaerolineae	Anaerolineales	Anaerolineaceae	Unclassified_Family_Anaerolineaceae
SSbact_156	0	11	13	0	0	0	0	5	0	21	19	0	0	0	0	0	24	0	144	0	0	0	0	0	0	41	20	14	0	0	10	9	42	Bacteria	Desulfobacterota	Syntrophia	Syntrophales	Syntrophaceae	Syntrophus
SSbact_157	0	6	26	0	0	0	4	0	0	0	0	0	0	0	0	0	0	0	0	2	37	0	0	0	0	48	0	0	9	0	0	0	0	Bacteria	Chloroflexi	KD4-96	Unclassified_Class_KD4-96	Unclassified_Class_KD4-96	Unclassified_Class_KD4-96
SSbact_158	43	0	59	2	84	14	59	0	36	0	14	0	0	0	72	10	28	65	0	25	14	0	46	0	0	20	11	0	54	0	12	0	7	Bacteria	Chloroflexi	Anaerolineae	Anaerolineales	Anaerolineaceae	Unclassified_Family_Anaerolineaceae
SSbact_159	33	4	18	10	32	136	9	12	19	0	1	0	0	0	0	0	0	0	0	52	40	0	0	0	24	19	63	0	94	10	0	0	0	Bacteria	Acidobacteriota	Vicinamibacteria	Subgroup_17	Unclassified_Order_Subgroup_17	Unclassified_Order_Subgroup_17
SSbact_160	0	0	0	0	0	0	0	0	0	0	0	0	0	0	0	0	0	0	0	0	0	0	0	0	0	36	24	10	0	0	0	0	0	Bacteria	Proteobacteria	Gammaproteobacteria	Methylococcales	Methylococcaceae	Methylocaldum
SSbact_161	0	0	0	0	0	0	3	0	0	21	3	0	0	0	0	0	0	0	0	0	0	0	0	0	0	0	0	0	0	0	0	0	0	Bacteria	Chloroflexi	Anaerolineae	Anaerolineales	Anaerolineaceae	Unclassified_Family_Anaerolineaceae
SSbact_162	0	0	0	0	0	0	8	0	0	0	0	0	0	0	0	0	0	0	0	0	12	0	0	0	0	167	176	0	0	0	0	0	0	Bacteria	MBNT15	Unclassified_Phylum_MBNT15	Unclassified_Phylum_MBNT15	Unclassified_Phylum_MBNT15	Unclassified_Phylum_MBNT15
SSbact_163	84	0	187	0	105	0	372	0	61	0	0	0	0	0	120	0	0	0	0	127	115	0	1	0	48	0	0	0	80	0	0	0	0	Bacteria	Proteobacteria	Gammaproteobacteria	Burkholderiales	Nitrosomonadaceae	GOUTA6
SSbact_164	0	4	0	0	6	0	0	0	0	0	2	0	0	0	0	0	42	0	0	0	0	23	0	0	0	7	0	9	0	0	0	12	0	Bacteria	Unclassified_Kingdom_Bacteria	Unclassified_Kingdom_Bacteria	Unclassified_Kingdom_Bacteria	Unclassified_Kingdom_Bacteria	Unclassified_Kingdom_Bacteria
SSbact_165	17	60	11	5	0	0	5	0	0	0	0	0	0	0	3	0	0	0	0	5	7	0	0	0	0	16	26	0	25	0	0	0	0	Bacteria	Bacteroidota	Ignavibacteria	Ignavibacteriales	Ignavibacteriaceae	Ignavibacterium
SSbact_166	0	14	0	0	0	0	0	16	0	51	18	0	0	0	0	36	13	0	0	0	0	0	0	43	0	0	0	0	0	0	23	13	0	Bacteria	Nitrospirota	Thermodesulfovibrionia	Unclassified_Class_Thermodesulfovibrionia	Unclassified_Class_Thermodesulfovibrionia	Unclassified_Class_Thermodesulfovibrionia
SSbact_167	12	0	0	0	0	0	0	93	0	0	0	0	0	0	0	0	0	0	0	0	0	0	0	0	0	0	0	0	0	0	0	0	0	Bacteria	Nitrospirota	Thermodesulfovibrionia	Unclassified_Class_Thermodesulfovibrionia	Unclassified_Class_Thermodesulfovibrionia	Unclassified_Class_Thermodesulfovibrionia
SSbact_168	0	0	0	0	0	0	0	0	0	0	0	0	0	0	0	0	0	0	0	0	0	0	0	0	0	0	0	79	0	0	0	0	0	Bacteria	Proteobacteria	Gammaproteobacteria	Burkholderiales	Sutterellaceae	Unclassified_Family_Sutterellaceae
SSbact_169	0	0	9	0	0	0	0	0	0	0	0	0	0	0	0	0	0	0	0	0	0	0	0	0	0	16	0	0	0	0	0	0	0	Bacteria	Desulfobacterota	Syntrophia	Syntrophales	Syntrophaceae	Syntrophus
SSbact_170	46	0	40	0	118	0	372	0	0	0	0	0	0	0	0	0	0	0	0	0	112	0	0	0	0	0	0	0	0	0	0	0	0	Bacteria	Acidobacteriota	Vicinamibacteria	Vicinamibacterales	Unclassified_Order_Vicinamibacterales	Unclassified_Order_Vicinamibacterales
SSbact_171	0	0	0	0	0	0	0	16	0	35	31	0	0	0	0	0	0	0	0	0	10	0	0	0	0	78	106	152	0	0	182	0	0	Bacteria	Acidobacteriota	Vicinamibacteria	Vicinamibacterales	Unclassified_Order_Vicinamibacterales	Unclassified_Order_Vicinamibacterales
SSbact_172	61	65	38	17	3	0	26	54	0	5	0	0	0	0	0	0	0	0	0	0	5	0	0	0	0	0	0	0	16	0	0	0	0	Bacteria	Sva0485	Unclassified_Phylum_Sva0485	Unclassified_Phylum_Sva0485	Unclassified_Phylum_Sva0485	Unclassified_Phylum_Sva0485
SSbact_173	0	0	0	0	0	2	0	11	0	0	0	0	0	0	0	0	0	0	0	0	0	0	0	0	0	0	0	0	0	0	0	0	0	Bacteria	Chloroflexi	Anaerolineae	Anaerolineales	Anaerolineaceae	Unclassified_Family_Anaerolineaceae
SSbact_174	7	10	0	0	4	3	0	0	0	0	0	0	0	0	0	0	0	0	0	0	6	0	0	0	14	0	0	0	0	0	0	0	0	Bacteria	Proteobacteria	Alphaproteobacteria	Rhizobiales	Methyloligellaceae	Unclassified_Family_Methyloligellaceae
SSbact_175	0	5	0	0	0	0	0	0	15	0	31	0	0	0	8	0	119	67	399	0	0	0	14	0	0	15	19	201	0	0	812	13	0	Bacteria	Proteobacteria	Gammaproteobacteria	Burkholderiales	Rhodocyclaceae	Candidatus_Accumulibacter
SSbact_176	10	19	0	0	0	0	11	202	0	0	11	0	0	0	0	0	0	0	0	0	0	0	0	0	0	14	14	0	7	0	0	0	0	Bacteria	Chloroflexi	Anaerolineae	Anaerolineales	Anaerolineaceae	Unclassified_Family_Anaerolineaceae
SSbact_177	72	11	42	9	107	425	61	6	101	12	44	0	0	28	44	0	20	73	0	63	33	27	181	0	53	9	15	12	224	0	20	27	30	Bacteria	Acidobacteriota	Acidobacteriae	Acidobacteriae_or	Acidobacteriae_fa	Paludibaculum
SSbact_178	51	14	0	44	85	16	9	0	56	0	15	0	0	0	21	20	64	192	84	125	0	5	106	0	27	3	0	0	56	0	1	7	14	Bacteria	Verrucomicrobiota	Verrucomicrobiae	Pedosphaerales	Pedosphaeraceae	Unclassified_Family_Pedosphaeraceae
SSbact_179	0	0	0	0	22	0	0	0	20	0	0	0	0	0	7	0	0	0	0	33	0	0	0	0	5	11	0	0	27	0	0	0	0	Bacteria	Nitrospirota	4-29-1	Unclassified_Class_4-29-1	Unclassified_Class_4-29-1	Unclassified_Class_4-29-1
SSbact_180	18	13	21	30	118	452	66	0	45	0	0	0	0	0	0	0	0	0	0	98	0	0	0	0	7	0	9	0	64	0	0	0	0	Bacteria	Bdellovibrionota	Bdellovibrionia	Bacteriovoracales	Bacteriovoracaceae	Unclassified_Family_Bacteriovoracaceae
SSbact_181	0	0	0	0	0	0	0	9	0	0	0	0	0	0	0	0	0	0	0	0	0	0	0	0	0	142	88	0	0	0	0	0	0	Bacteria	Chloroflexi	Anaerolineae	Anaerolineales	Anaerolineaceae	Unclassified_Family_Anaerolineaceae
SSbact_182	71	0	0	170	0	8	24	0	0	0	0	0	0	0	0	0	0	0	0	0	0	0	0	0	0	0	0	0	0	416	0	0	0	Bacteria	Nitrospirota	Nitrospiria	Nitrospirales	Nitrospiraceae	Nitrospira
SSbact_183	29	65	10	0	25	0	8	38	0	0	0	0	0	0	45	0	0	0	0	0	0	0	0	0	0	0	0	0	11	0	0	0	0	Bacteria	Nitrospirota	Thermodesulfovibrionia	Unclassified_Class_Thermodesulfovibrionia	Unclassified_Class_Thermodesulfovibrionia	Unclassified_Class_Thermodesulfovibrionia
SSbact_184	0	0	0	0	0	0	0	0	0	0	0	0	0	0	0	0	0	0	0	0	0	0	0	0	0	0	0	22	0	0	0	0	0	Bacteria	Chloroflexi	Anaerolineae	Anaerolineales	Anaerolineaceae	Pelolinea
SSbact_185	17	6	16	0	7	10	20	37	29	9	3	94	39	33	6	7	16	0	26	4	11	37	0	114	0	12	20	0	19	0	0	41	17	Bacteria	Verrucomicrobiota	Verrucomicrobiae	Pedosphaerales	Pedosphaeraceae	ADurb.Bin063-1
SSbact_186	89	0	0	0	9	35	9	0	0	223	61	0	0	0	0	21	0	0	0	0	25	0	0	0	0	0	0	98	63	0	0	877	105	Bacteria	Chloroflexi	Anaerolineae	Anaerolineales	Anaerolineaceae	Unclassified_Family_Anaerolineaceae
SSbact_187	10	6	10	0	1	0	14	0	0	0	0	0	0	0	0	0	0	0	0	4	4	0	0	0	0	3	0	0	21	0	0	0	0	Bacteria	Bacteroidota	Kryptonia	Kryptoniales	BSV26	Unclassified_Family_BSV26
SSbact_188	0	0	24	0	0	0	75	0	3	0	0	0	0	0	35	0	0	0	0	0	45	0	0	0	0	0	0	0	266	0	0	0	0	Bacteria	Bacteroidota	Bacteroidia	Bacteroidales	Bacteroidetes_vadinHA17	Unclassified_Family_Bacteroidetes_vadinHA17
SSbact_189	0	13	50	3	0	0	8	48	0	0	0	0	0	0	0	0	0	0	0	0	18	0	0	0	0	13	0	4	11	0	0	0	0	Bacteria	Sva0485	Unclassified_Phylum_Sva0485	Unclassified_Phylum_Sva0485	Unclassified_Phylum_Sva0485	Unclassified_Phylum_Sva0485
SSbact_190	0	1	3	0	2	15	0	0	6	23	144	0	0	35	0	19	558	1131	1066	5	0	5	24	0	0	3	0	243	0	0	112	347	259	Bacteria	Proteobacteria	Gammaproteobacteria	Burkholderiales	Rhodocyclaceae	Candidatus_Accumulibacter
SSbact_191	0	15	38	0	2	0	21	0	12	0	0	0	0	0	52	0	0	0	0	4	64	0	0	0	0	45	13	0	15	0	12	8	0	Bacteria	Bacteroidota	Kryptonia	Kryptoniales	BSV26	Unclassified_Family_BSV26
SSbact_192	0	0	0	0	0	0	0	0	0	0	0	0	0	0	0	0	0	0	0	0	0	0	0	0	0	119	51	0	0	0	0	0	0	Bacteria	Chloroflexi	Anaerolineae	Anaerolineales	Anaerolineaceae	RBG-16-58-14
SSbact_193	5	0	0	6	0	0	0	0	0	0	0	0	0	0	0	0	0	0	0	0	0	0	0	0	0	0	0	0	0	0	0	0	0	Bacteria	Desulfobacterota	Desulfobacteria	Desulfobacterales	Desulfosarcinaceae	Sva0081_sediment_group
SSbact_194	0	0	3	0	0	0	0	0	0	43	23	0	0	0	0	21	55	0	5	0	35	0	0	0	0	309	26	17	2	0	15	24	0	Bacteria	Bacteroidota	Bacteroidia	Bacteroidales	Bacteroidetes_vadinHA17	Unclassified_Family_Bacteroidetes_vadinHA17
SSbact_195	19	0	79	0	41	8	68	9	96	0	0	0	0	5	52	0	0	0	0	67	67	8	35	0	49	9	9	0	21	13	0	0	1	Bacteria	Proteobacteria	Gammaproteobacteria	Burkholderiales	Nitrosomonadaceae	GOUTA6
SSbact_196	0	0	3	0	0	0	0	0	0	0	0	0	0	0	0	0	0	0	0	0	0	0	0	0	0	0	0	0	0	0	0	0	0	Bacteria	Bacteroidota	Ignavibacteria	Ignavibacteriales	Ignavibacteriaceae	Ignavibacterium
SSbact_197	20	4	41	4	6	0	42	0	86	55	41	0	0	0	36	2	0	26	0	147	26	0	42	0	17	4	0	0	6	0	0	0	0	Bacteria	Proteobacteria	Gammaproteobacteria	Steroidobacterales	Steroidobacteraceae	Unclassified_Family_Steroidobacteraceae
SSbact_198	0	3	52	0	28	0	137	0	38	0	0	0	0	0	99	0	0	0	0	74	0	0	0	0	146	4	0	0	42	0	0	0	0	Bacteria	Bacteroidota	Bacteroidia	Bacteroidales	Prolixibacteraceae	BSV13
SSbact_199	14	24	0	0	48	4	10	0	55	2	1	0	0	3	15	0	0	0	0	21	11	80	0	0	13	0	0	0	7	0	0	18	0	Bacteria	Nitrospirota	4-29-1	Unclassified_Class_4-29-1	Unclassified_Class_4-29-1	Unclassified_Class_4-29-1
SSbact_200	0	0	0	0	0	0	0	0	0	0	0	0	0	0	0	0	0	0	0	0	0	0	0	0	0	36	10	0	0	0	9	0	0	Bacteria	Chloroflexi	KD4-96	Unclassified_Class_KD4-96	Unclassified_Class_KD4-96	Unclassified_Class_KD4-96
SSbact_201	3	16	0	0	8	0	0	0	0	0	0	0	0	0	0	0	0	0	0	0	0	0	0	0	0	0	7	0	0	0	0	0	0	Bacteria	Nitrospirota	Thermodesulfovibrionia	Unclassified_Class_Thermodesulfovibrionia	Unclassified_Class_Thermodesulfovibrionia	Unclassified_Class_Thermodesulfovibrionia
SSbact_202	0	0	0	0	0	0	0	0	0	0	0	0	0	0	0	0	0	0	0	0	0	0	0	0	0	193	233	72	0	0	0	0	0	Bacteria	Proteobacteria	Gammaproteobacteria	Methylococcales	Methylococcaceae	Methylocaldum
SSbact_203	0	0	0	0	7	0	0	0	0	0	0	0	0	0	0	0	0	0	0	0	0	0	0	0	0	0	0	0	0	0	0	0	0	Bacteria	Campilobacterota	Campylobacteria	Campylobacterales	Sulfurimonadaceae	Sulfurimonas
SSbact_204	0	0	10	0	1	0	0	0	14	0	0	0	0	0	0	0	0	0	43	0	0	0	0	0	0	40	9	37	1	0	121	0	0	Bacteria	Proteobacteria	Gammaproteobacteria	Methylococcales	Methylomonadaceae	Crenothrix
SSbact_205	0	8	25	0	0	3	18	13	80	20	6	0	0	0	388	45	9	0	0	36	267	0	59	0	0	135	86	0	0	0	0	0	0	Bacteria	Proteobacteria	Gammaproteobacteria	Methylococcales	Methylomonadaceae	Crenothrix
SSbact_206	0	0	0	0	0	0	0	0	0	0	0	0	0	0	0	0	0	0	0	0	0	0	0	0	0	31	0	0	0	0	0	0	0	Bacteria	Chloroflexi	Anaerolineae	Anaerolineales	Anaerolineaceae	Unclassified_Family_Anaerolineaceae
SSbact_207	0	0	0	0	0	0	0	0	0	0	9	0	0	0	0	0	13	0	370	0	0	0	0	0	0	8	0	22	0	0	10	10	0	Bacteria	Proteobacteria	Gammaproteobacteria	Unclassified_Class_Gammaproteobacteria	Unclassified_Class_Gammaproteobacteria	Unclassified_Class_Gammaproteobacteria
SSbact_208	0	0	10	0	1	0	15	0	20	0	4	0	0	0	4	0	17	10	41	6	0	0	2	0	0	17	17	7	0	0	24	0	5	Bacteria	Proteobacteria	Gammaproteobacteria	Methylococcales	Methylomonadaceae	Crenothrix
SSbact_209	0	0	57	0	11	0	31	0	71	0	0	0	0	0	564	0	0	0	0	16	176	0	0	0	14	33	14	0	26	0	0	0	0	Bacteria	Bacteroidota	Bacteroidia	Sphingobacteriales	Lentimicrobiaceae	Unclassified_Family_Lentimicrobiaceae
SSbact_210	0	0	0	0	0	0	0	0	0	0	0	0	0	0	0	0	0	0	0	0	0	0	0	0	0	14	80	9	0	0	144	0	0	Bacteria	Proteobacteria	Gammaproteobacteria	Steroidobacterales	Steroidobacteraceae	Unclassified_Family_Steroidobacteraceae
SSbact_211	7	0	41	0	121	1	0	0	729	0	0	0	0	0	547	0	0	0	0	560	227	0	0	0	34	0	0	33	6	0	0	0	0	Bacteria	Chloroflexi	Anaerolineae	Anaerolineales	Anaerolineaceae	GWD2-49-16
SSbact_212	0	0	0	0	0	31	0	0	0	18	50	0	0	0	0	20	0	0	0	0	18	0	0	0	9	0	0	0	0	0	0	7	8	Bacteria	Proteobacteria	Alphaproteobacteria	Rhizobiales	Methyloligellaceae	Unclassified_Family_Methyloligellaceae
SSbact_213	0	8	15	0	3	17	7	0	19	0	3	0	0	5	59	0	0	10	0	7	20	1	9	0	11	13	16	0	9	0	0	8	40	Bacteria	Actinobacteriota	Thermoleophilia	Gaiellales	Unclassified_Order_Gaiellales	Unclassified_Order_Gaiellales
SSbact_214	0	6	2	0	0	0	0	12	0	8	0	0	0	0	0	0	0	0	0	0	0	0	0	0	0	0	0	34	0	0	0	0	0	Bacteria	Unclassified_Kingdom_Bacteria	Unclassified_Kingdom_Bacteria	Unclassified_Kingdom_Bacteria	Unclassified_Kingdom_Bacteria	Unclassified_Kingdom_Bacteria
SSbact_215	0	0	0	0	0	0	6	9	0	0	0	0	0	0	0	0	0	0	0	0	0	0	0	0	0	0	0	0	0	0	0	0	0	Bacteria	Acetothermia	Acetothermiia	Unclassified_Class_Acetothermiia	Unclassified_Class_Acetothermiia	Unclassified_Class_Acetothermiia
SSbact_216	0	0	5	0	0	0	0	6	0	0	20	0	0	0	0	0	0	0	0	0	5	0	0	0	0	15	40	135	0	0	11	0	0	Bacteria	Desulfobacterota	Syntrophobacteria	Syntrophobacterales	Syntrophobacteraceae	Syntrophobacter
SSbact_217	0	0	0	0	0	0	0	2	0	0	0	0	0	0	0	0	0	0	0	0	0	0	0	0	21	29	19	0	0	0	0	0	0	Bacteria	Actinobacteriota	Coriobacteriia	OPB41	Unclassified_Order_OPB41	Unclassified_Order_OPB41
SSbact_218	0	3	0	0	0	0	0	0	0	0	0	0	0	0	0	0	0	0	0	0	0	0	0	0	0	0	0	17	0	0	0	0	0	Bacteria	Acetothermia	Acetothermiia	Unclassified_Class_Acetothermiia	Unclassified_Class_Acetothermiia	Unclassified_Class_Acetothermiia
SSbact_219	0	0	0	0	0	0	0	0	0	0	0	0	0	0	0	0	0	0	0	0	0	0	0	0	0	0	0	24	0	0	0	0	0	Bacteria	Chloroflexi	Anaerolineae	RBG-13-54-9	Unclassified_Order_RBG-13-54-9	Unclassified_Order_RBG-13-54-9
SSbact_220	0	0	0	0	0	0	0	0	0	0	0	0	0	0	0	0	0	0	15	0	0	0	0	0	0	16	33	75	0	0	171	0	0	Bacteria	Proteobacteria	Gammaproteobacteria	Burkholderiales	Nitrosomonadaceae	966-1
SSbact_221	0	0	0	0	0	0	0	0	0	0	0	0	0	0	0	0	0	0	0	0	0	0	0	0	0	47	0	0	0	0	0	0	0	Bacteria	Bacteroidota	Ignavibacteria	Ignavibacteriales	LD-RB-34	Unclassified_Family_LD-RB-34
SSbact_222	0	5	0	0	0	0	0	0	0	0	0	0	0	0	0	0	0	0	0	0	16	0	0	0	0	29	16	0	0	0	0	0	0	Bacteria	Actinobacteriota	Coriobacteriia	OPB41	Unclassified_Order_OPB41	Unclassified_Order_OPB41
SSbact_223	0	0	0	0	0	0	0	0	0	0	0	0	0	0	0	0	0	0	0	0	0	0	0	0	0	31	26	0	0	0	0	0	0	Bacteria	Sva0485	Unclassified_Phylum_Sva0485	Unclassified_Phylum_Sva0485	Unclassified_Phylum_Sva0485	Unclassified_Phylum_Sva0485
SSbact_224	28	9	8	2	3	0	5	27	5	9	0	1381	196	0	0	0	0	0	0	7	15	14	1	436	14	2	0	0	9	0	0	1	0	Bacteria	Verrucomicrobiota	Verrucomicrobiae	Pedosphaerales	Pedosphaeraceae	ADurb.Bin063-1
SSbact_225	0	5	10	0	0	17	2	0	178	40	59	0	0	0	13	30	42	0	182	2	30	0	44	0	0	117	132	31	3	0	195	10	0	Bacteria	Proteobacteria	Gammaproteobacteria	Methylococcales	Methylomonadaceae	Crenothrix
SSbact_226	13	11	25	0	212	8	46	19	49	3	5	11	22	0	49	0	3	23	9	24	12	34	60	4	3	0	8	0	8	0	0	6	12	Bacteria	Verrucomicrobiota	Verrucomicrobiae	Pedosphaerales	Pedosphaeraceae	ADurb.Bin063-1
SSbact_227	0	0	0	0	0	0	12	0	0	0	0	0	0	0	13	0	0	0	0	0	0	0	0	0	0	0	0	0	0	0	0	0	0	Bacteria	Chloroflexi	Dehalococcoidia	GIF3	Unclassified_Order_GIF3	Unclassified_Order_GIF3
SSbact_228	0	0	9	7	0	11	0	0	0	29	91	0	0	0	0	8	41	0	158	0	0	0	0	0	0	20	88	351	0	0	42	104	6	Bacteria	Proteobacteria	Gammaproteobacteria	Burkholderiales	Nitrosomonadaceae	966-1
SSbact_229	0	0	0	0	0	2	0	0	0	0	0	0	0	0	0	0	12	0	0	0	0	0	0	0	0	0	0	0	0	0	0	0	0	Bacteria	Chloroflexi	Anaerolineae	Anaerolineales	Anaerolineaceae	Unclassified_Family_Anaerolineaceae
SSbact_230	7	14	88	12	22	0	26	0	0	18	19	0	0	0	5	0	11	0	13	0	56	0	0	0	0	11	1	16	24	0	0	0	0	Bacteria	Sva0485	Unclassified_Phylum_Sva0485	Unclassified_Phylum_Sva0485	Unclassified_Phylum_Sva0485	Unclassified_Phylum_Sva0485
SSbact_231	0	0	0	0	0	0	0	0	0	0	0	0	0	0	0	0	0	0	0	0	0	0	0	0	0	0	26	0	0	0	0	0	0	Bacteria	Chloroflexi	Anaerolineae	Anaerolineales	Anaerolineaceae	GWD2-49-16
SSbact_232	0	2	15	0	0	0	0	11	0	33	2	0	0	0	138	0	13	0	36	0	84	0	0	0	0	17	12	56	0	0	7	2	0	Bacteria	Desulfobacterota	Syntrophia	Syntrophales	Syntrophaceae	Syntrophus
SSbact_233	0	9	0	0	0	0	35	0	0	0	0	0	0	0	0	0	0	0	0	0	390	0	0	0	0	0	0	0	0	0	0	0	0	Bacteria	Acidobacteriota	Vicinamibacteria	Vicinamibacterales	Unclassified_Order_Vicinamibacterales	Unclassified_Order_Vicinamibacterales
SSbact_234	0	2	0	0	0	0	0	0	0	0	0	0	0	0	0	0	0	0	0	0	0	0	0	0	0	0	0	0	0	0	0	0	0	Bacteria	Bacteroidota	Bacteroidia	Bacteroidales	Bacteroidetes_vadinHA17	Unclassified_Family_Bacteroidetes_vadinHA17
SSbact_235	0	0	0	0	0	0	0	0	0	0	0	0	0	0	0	0	0	0	0	0	0	0	0	0	0	123	73	0	0	0	12	0	0	Bacteria	Proteobacteria	Gammaproteobacteria	Unclassified_Class_Gammaproteobacteria	Unclassified_Class_Gammaproteobacteria	Unclassified_Class_Gammaproteobacteria
SSbact_236	0	0	0	0	0	0	2	0	0	0	0	0	0	0	0	0	0	0	0	0	0	0	0	0	0	0	0	0	0	0	0	0	0	Bacteria	Chloroflexi	Anaerolineae	SJA-15	Unclassified_Order_SJA-15	Unclassified_Order_SJA-15
SSbact_237	0	0	0	0	6	0	0	0	0	0	0	0	0	0	0	0	0	0	0	0	0	0	0	0	0	0	0	0	0	0	0	0	0	Bacteria	Campilobacterota	Campylobacteria	Campylobacterales	Sulfurimonadaceae	Sulfuricurvum
SSbact_238	0	29	13	0	0	0	0	0	0	32	14	0	0	0	0	0	5	0	3	0	0	0	0	0	0	15	10	83	0	0	46	4	0	Bacteria	Bacteroidota	Ignavibacteria	Ignavibacteriales	LD-RB-34	Unclassified_Family_LD-RB-34
SSbact_239	0	0	0	9	0	8	2	0	0	0	0	0	0	0	0	0	0	0	0	11	0	0	0	0	0	11	113	0	16	3	0	0	0	Bacteria	Bacteroidota	Bacteroidia	Cytophagales	Microscillaceae	OLB12
SSbact_240	0	6	0	0	7	0	0	0	5	0	1	0	0	6	0	0	0	0	0	1	4	0	0	0	20	25	64	2	0	0	0	0	0	Bacteria	Nitrospinota	P9X2b3D02	Unclassified_Class_P9X2b3D02	Unclassified_Class_P9X2b3D02	Unclassified_Class_P9X2b3D02
SSbact_241	0	0	0	0	0	0	0	0	0	0	0	0	0	0	0	0	0	0	0	0	0	0	0	0	0	32	15	0	0	0	0	0	0	Bacteria	Bacteroidota	Bacteroidia	Bacteroidales	Bacteroidetes_vadinHA17	Unclassified_Family_Bacteroidetes_vadinHA17
SSbact_242	0	0	0	0	0	0	0	0	8	0	0	0	0	0	0	0	0	0	0	0	0	0	0	0	0	0	0	0	0	0	5	0	0	Bacteria	Verrucomicrobiota	Verrucomicrobiae	Verrucomicrobiales	Rubritaleaceae	Luteolibacter
SSbact_243	0	0	0	0	0	0	0	0	0	0	0	0	0	0	0	0	79	0	0	0	0	0	0	0	0	0	0	0	0	0	0	0	0	Bacteria	Bacteroidota	Kryptonia	Kryptoniales	BSV26	Unclassified_Family_BSV26
SSbact_244	0	0	17	0	0	7	54	16	3	49	39	0	0	0	0	10	16	31	40	0	31	0	0	0	0	31	21	57	21	0	0	0	0	Bacteria	Proteobacteria	Gammaproteobacteria	KI89A_clade	Unclassified_Order_KI89A_clade	Unclassified_Order_KI89A_clade
SSbact_245	0	3	21	0	15	0	26	5	1	0	0	0	0	0	1	9	0	0	0	0	52	0	0	0	0	28	21	0	6	0	0	10	0	Bacteria	Bacteroidota	Bacteroidia	Bacteroidales	Bacteroidetes_vadinHA17	Unclassified_Family_Bacteroidetes_vadinHA17
SSbact_246	30	4	5	8	148	8	22	0	28	0	0	0	0	0	0	0	0	44	0	44	0	0	16	0	8	3	10	0	11	5	0	0	0	Bacteria	Acidobacteriota	Subgroup_22	Unclassified_Class_Subgroup_22	Unclassified_Class_Subgroup_22	Unclassified_Class_Subgroup_22
SSbact_247	0	7	0	0	0	0	5	5	0	3	0	0	0	0	0	0	0	0	0	0	0	0	0	0	0	10	0	39	0	0	15	0	8	Bacteria	Chloroflexi	Dehalococcoidia	GIF9	Unclassified_Order_GIF9	Unclassified_Order_GIF9
SSbact_248	0	0	0	0	0	0	0	0	0	0	0	0	0	0	0	0	0	0	0	0	0	0	0	0	0	15	18	0	0	0	4	0	0	Bacteria	Desulfobacterota	Desulfobaccia	Desulfobaccales	Desulfobaccaceae	Desulfobacca
SSbact_249	6	7	0	0	0	0	12	8	0	0	3	26	2	0	5	0	0	0	0	1	0	23	2	27	0	1	0	0	1	0	0	0	6	Bacteria	Verrucomicrobiota	Verrucomicrobiae	Pedosphaerales	Pedosphaeraceae	ADurb.Bin063-1
SSbact_250	9	17	7	15	2	20	0	12	46	0	8	0	0	0	8	13	0	0	0	11	4	23	7	0	0	0	3	0	33	0	0	7	10	Bacteria	Verrucomicrobiota	Verrucomicrobiae	S-BQ2-57_soil_group	Unclassified_Order_S-BQ2-57_soil_group	Unclassified_Order_S-BQ2-57_soil_group
SSbact_251	0	66	0	0	0	0	0	0	0	0	0	0	0	0	0	0	0	0	0	0	0	0	0	0	0	0	0	0	0	0	0	0	0	Bacteria	Proteobacteria	Gammaproteobacteria	Burkholderiales	B1-7BS	Unclassified_Family_B1-7BS
SSbact_252	0	11	0	0	0	0	0	2	0	8	0	0	0	0	0	0	18	0	0	0	0	11	0	0	0	0	0	0	0	0	17	21	7	Bacteria	Latescibacterota	Unclassified_Phylum_Latescibacterota	Unclassified_Phylum_Latescibacterota	Unclassified_Phylum_Latescibacterota	Unclassified_Phylum_Latescibacterota
SSbact_253	0	0	52	0	108	2	62	0	0	0	0	0	0	0	3	0	0	0	0	36	28	0	0	0	0	17	39	0	28	0	0	0	0	Bacteria	Gemmatimonadota	Gemmatimonadetes	Gemmatimonadales	Gemmatimonadaceae	Unclassified_Family_Gemmatimonadaceae
SSbact_254	0	0	0	0	0	0	0	0	31	45	17	0	0	0	27	49	0	0	0	8	28	0	4	0	0	63	240	22	0	0	0	4	9	Bacteria	Nitrospinota	P9X2b3D02	Unclassified_Class_P9X2b3D02	Unclassified_Class_P9X2b3D02	Unclassified_Class_P9X2b3D02
SSbact_255	0	0	0	0	0	0	0	0	0	0	0	0	0	0	0	0	0	0	0	0	0	0	0	0	16	103	64	0	92	0	0	0	0	Bacteria	Bacteroidota	Bacteroidia	Bacteroidales	Prolixibacteraceae	BSV13
SSbact_256	10	85	38	32	9	0	52	0	0	0	0	0	0	0	0	0	5	80	14	7	19	0	0	0	0	0	0	0	22	21	0	0	0	Bacteria	Gemmatimonadota	Gemmatimonadetes	Gemmatimonadales	Gemmatimonadaceae	Unclassified_Family_Gemmatimonadaceae
SSbact_257	0	0	0	0	0	0	0	0	0	0	0	0	0	0	0	0	0	0	7	0	0	0	0	0	0	47	126	5	0	0	5	0	0	Bacteria	Chloroflexi	Anaerolineae	Caldilineales	Caldilineaceae	Unclassified_Family_Caldilineaceae
SSbact_258	0	4	3	6	0	27	7	3	6	29	78	0	16	72	0	60	67	97	71	27	11	5	28	0	0	0	10	17	0	22	6	118	20	Bacteria	Proteobacteria	Gammaproteobacteria	Burkholderiales	SC-I-84	Unclassified_Family_SC-I-84
SSbact_259	0	9	0	0	0	0	0	0	0	0	0	0	0	0	0	0	0	0	0	0	0	0	0	0	0	0	0	0	0	0	0	0	0	Bacteria	Chloroflexi	Dehalococcoidia	MSBL5	Unclassified_Order_MSBL5	Unclassified_Order_MSBL5
SSbact_260	0	0	12	3	31	0	24	0	20	0	0	0	0	0	0	0	0	0	0	0	13	0	0	0	0	53	56	22	6	0	0	0	0	Bacteria	Acidobacteriota	Acidobacteriae	Solibacterales	Solibacteraceae	Candidatus_Solibacter
SSbact_261	0	0	0	0	0	10	0	0	0	0	1	0	0	0	0	0	24	6	28	0	0	0	17	0	0	9	0	7	0	0	0	17	64	Bacteria	Unclassified_Kingdom_Bacteria	Unclassified_Kingdom_Bacteria	Unclassified_Kingdom_Bacteria	Unclassified_Kingdom_Bacteria	Unclassified_Kingdom_Bacteria
SSbact_262	0	0	0	0	0	0	47	0	0	0	0	0	0	0	0	0	0	0	0	0	0	0	0	0	0	0	0	0	0	0	0	0	0	Bacteria	Sva0485	Unclassified_Phylum_Sva0485	Unclassified_Phylum_Sva0485	Unclassified_Phylum_Sva0485	Unclassified_Phylum_Sva0485
SSbact_263	19	9	12	0	21	16	17	69	82	26	28	119	23	47	9	44	41	5	13	30	38	79	30	87	0	1	7	2	9	0	0	17	39	Bacteria	Verrucomicrobiota	Verrucomicrobiae	Pedosphaerales	Pedosphaeraceae	ADurb.Bin063-1
SSbact_264	0	0	0	0	0	0	20	0	0	0	0	0	0	0	0	0	0	0	0	5	0	0	0	0	0	5	0	0	13	0	0	0	0	Bacteria	Proteobacteria	Gammaproteobacteria	Burkholderiales	Methylophilaceae	MM2
SSbact_265	0	7	9	0	0	7	4	16	0	11	0	0	0	50	0	89	0	0	0	0	146	41	0	0	0	19	0	0	10	0	0	79	751	Bacteria	NB1-j	Unclassified_Phylum_NB1-j	Unclassified_Phylum_NB1-j	Unclassified_Phylum_NB1-j	Unclassified_Phylum_NB1-j
SSbact_266	5	40	5	0	0	12	21	44	0	0	2	0	7	17	0	5	0	0	0	0	0	0	3	53	0	0	0	11	0	0	0	0	9	Bacteria	Chloroflexi	Dehalococcoidia	Dehalococcoidales	Dehalococcoidaceae	Dehalogenimonas
SSbact_267	0	0	0	0	0	0	2	0	3	15	30	0	0	0	0	0	58	0	0	15	0	0	0	0	0	15	9	26	0	0	0	64	0	Bacteria	Bacteroidota	Ignavibacteria	Ignavibacteriales	PHOS-HE36	Unclassified_Family_PHOS-HE36
SSbact_268	0	17	17	0	0	0	0	0	0	0	0	0	0	0	0	0	0	0	0	0	13	0	0	0	0	0	0	266	0	0	0	0	0	Bacteria	Bacteroidota	Bacteroidia	Bacteroidales	Bacteroidetes_vadinHA17	Unclassified_Family_Bacteroidetes_vadinHA17
SSbact_269	0	0	0	2	0	0	4	0	28	0	0	0	0	0	0	0	0	90	0	26	0	0	31	0	12	0	0	0	0	0	0	0	0	Bacteria	Desulfobacterota	Desulfuromonadia	Geobacterales	Geobacteraceae	Geobacter
SSbact_270	0	0	0	0	0	0	0	0	0	0	0	0	0	0	0	0	0	0	0	15	0	0	0	0	0	0	0	0	0	0	0	0	0	Bacteria	Bacteroidota	Bacteroidia	Chitinophagales	Chitinophagaceae	Sediminibacterium
SSbact_271	30	0	32	18	24	0	56	0	0	0	8	0	0	0	6	0	0	18	0	15	0	0	9	0	0	0	25	0	49	33	0	0	0	Bacteria	Acidobacteriota	Acidobacteriae	Acidobacteriae_or	Acidobacteriae_fa	Paludibaculum
SSbact_272	0	0	0	0	0	0	0	0	0	0	0	0	0	0	0	0	0	0	0	0	0	0	0	0	0	49	48	0	0	0	0	0	0	Bacteria	Chloroflexi	Anaerolineae	Anaerolineales	Anaerolineaceae	Unclassified_Family_Anaerolineaceae
SSbact_273	0	5	7	0	0	3	0	0	0	15	0	0	0	0	15	0	8	0	0	0	0	0	8	0	0	0	0	0	1	0	0	15	8	Bacteria	Unclassified_Kingdom_Bacteria	Unclassified_Kingdom_Bacteria	Unclassified_Kingdom_Bacteria	Unclassified_Kingdom_Bacteria	Unclassified_Kingdom_Bacteria
SSbact_274	0	8	0	0	0	0	8	2	0	0	0	0	0	0	0	0	0	0	0	0	0	0	0	0	0	33	37	0	0	0	0	0	0	Bacteria	Chloroflexi	Anaerolineae	Anaerolineales	Anaerolineaceae	Unclassified_Family_Anaerolineaceae
SSbact_275	0	0	0	0	0	0	0	0	0	0	0	0	0	0	0	0	0	0	0	0	0	0	0	0	0	3	0	0	0	0	0	0	0	Bacteria	Calditrichota	Calditrichia	Calditrichales	Calditrichaceae	Unclassified_Family_Calditrichaceae
SSbact_276	0	0	0	6	0	0	0	0	0	0	0	0	0	0	0	0	0	0	0	0	0	0	0	0	0	88	115	0	0	0	79	0	0	Bacteria	Proteobacteria	Gammaproteobacteria	Burkholderiales	Comamonadaceae	Unclassified_Family_Comamonadaceae
SSbact_277	0	0	0	0	0	0	0	0	0	0	0	0	0	0	0	0	31	11	26	21	0	0	0	0	0	18	29	0	0	0	0	0	0	Bacteria	Proteobacteria	Gammaproteobacteria	Burkholderiales	Comamonadaceae	Unclassified_Family_Comamonadaceae
SSbact_278	21	4	0	0	0	0	0	0	0	0	0	0	0	0	0	0	0	0	0	0	0	0	0	0	0	0	0	0	0	0	0	0	0	Bacteria	Verrucomicrobiota	Verrucomicrobiae	Pedosphaerales	Pedosphaeraceae	Unclassified_Family_Pedosphaeraceae
SSbact_279	0	97	0	0	0	0	1	0	0	0	0	0	0	0	0	0	0	0	0	0	0	0	0	0	0	0	0	0	0	0	0	0	0	Bacteria	MBNT15	Unclassified_Phylum_MBNT15	Unclassified_Phylum_MBNT15	Unclassified_Phylum_MBNT15	Unclassified_Phylum_MBNT15
SSbact_280	4	0	13	16	27	14	35	0	0	0	0	0	0	0	0	0	0	0	0	34	11	0	11	0	0	5	8	0	70	0	0	0	0	Bacteria	Nitrospirota	Nitrospiria	Nitrospirales	Nitrospiraceae	Nitrospira
SSbact_281	11	0	11	0	0	0	19	0	0	0	0	0	0	0	0	0	0	0	0	0	48	0	0	0	0	4	3	0	15	0	0	0	0	Bacteria	Acidobacteriota	Subgroup_18	Unclassified_Class_Subgroup_18	Unclassified_Class_Subgroup_18	Unclassified_Class_Subgroup_18
SSbact_282	0	6	42	0	1	2	57	2	41	0	8	0	0	0	44	0	0	6	0	6	8	3	0	0	0	12	15	0	10	0	2	5	0	Bacteria	Bacteroidota	Bacteroidia	Sphingobacteriales	Lentimicrobiaceae	Unclassified_Family_Lentimicrobiaceae
SSbact_283	0	5	13	15	0	0	52	0	0	0	0	0	0	0	0	0	0	0	0	0	0	0	0	0	0	0	0	0	0	0	0	0	0	Bacteria	Firmicutes	Bacilli	Bacillales	Bacillaceae	Unclassified_Family_Bacillaceae
SSbact_284	0	0	0	0	0	0	0	0	0	0	0	0	0	0	0	0	0	0	6	0	0	0	0	0	0	32	25	0	0	0	83	6	0	Bacteria	Proteobacteria	Gammaproteobacteria	Arenicellales	Arenicellaceae	Unclassified_Family_Arenicellaceae
SSbact_285	0	0	0	0	0	0	0	0	0	0	0	0	0	0	0	0	0	0	0	0	0	0	0	0	0	0	0	13	0	0	0	0	0	Bacteria	Chloroflexi	Dehalococcoidia	MSBL5	Unclassified_Order_MSBL5	Unclassified_Order_MSBL5
SSbact_286	9	5	0	0	0	0	0	0	0	8	0	0	0	0	0	0	0	0	0	0	117	0	0	0	0	116	104	0	0	0	0	0	0	Bacteria	Chloroflexi	KD4-96	Unclassified_Class_KD4-96	Unclassified_Class_KD4-96	Unclassified_Class_KD4-96
SSbact_287	0	9	53	0	0	20	5	0	0	11	0	0	0	0	0	57	0	0	0	0	166	0	0	0	0	80	67	0	9	0	0	0	0	Bacteria	NB1-j	Unclassified_Phylum_NB1-j	Unclassified_Phylum_NB1-j	Unclassified_Phylum_NB1-j	Unclassified_Phylum_NB1-j
SSbact_288	0	5	65	0	101	0	23	0	29	0	0	0	0	0	28	0	0	0	0	44	46	0	0	0	31	57	38	0	0	0	0	0	0	Bacteria	Bacteroidota	Bacteroidia	Bacteroidales	Bacteroidetes_vadinHA17	Unclassified_Family_Bacteroidetes_vadinHA17
SSbact_289	14	0	67	0	53	0	103	0	97	0	0	0	0	0	0	0	0	0	0	74	63	0	0	0	38	23	29	0	75	0	0	0	0	Bacteria	Bacteroidota	Bacteroidia	Bacteroidales	Bacteroidetes_vadinHA17	Unclassified_Family_Bacteroidetes_vadinHA17
SSbact_290	13	72	0	9	0	5	26	3	0	28	8	0	0	0	0	19	26	0	41	0	8	0	0	0	0	5	52	0	23	0	0	0	0	Bacteria	Proteobacteria	Gammaproteobacteria	KI89A_clade	Unclassified_Order_KI89A_clade	Unclassified_Order_KI89A_clade
SSbact_291	0	86	0	0	0	0	0	3	0	0	0	0	0	0	0	0	0	0	0	0	54	0	0	0	0	134	147	0	27	0	0	0	0	Bacteria	Bacteroidota	SJA-28	Unclassified_Class_SJA-28	Unclassified_Class_SJA-28	Unclassified_Class_SJA-28
SSbact_292	5	3	8	0	34	0	7	0	24	0	0	0	0	0	11	0	0	0	0	14	38	0	0	0	0	25	66	6	35	0	0	0	0	Bacteria	Bacteroidota	SJA-28	Unclassified_Class_SJA-28	Unclassified_Class_SJA-28	Unclassified_Class_SJA-28
SSbact_293	0	0	0	0	0	0	2	13	0	0	0	38	0	0	0	0	0	0	0	0	15	0	0	29	0	28	22	0	0	0	0	0	0	Bacteria	Desulfobacterota	Desulfomonilia	Desulfomonilales	Desulfomonilaceae	Desulfomonile
SSbact_294	0	0	23	0	0	0	0	29	0	0	8	0	0	0	0	0	0	0	0	0	0	0	0	41	0	2	0	31	0	0	0	0	0	Bacteria	Desulfobacterota	Syntrophia	Syntrophales	Unclassified_Order_Syntrophales	Unclassified_Order_Syntrophales
SSbact_295	0	8	5	3	0	0	0	2	0	29	11	0	0	0	0	13	0	56	184	9	3	0	0	0	0	2	11	0	0	0	0	0	0	Bacteria	Proteobacteria	Gammaproteobacteria	Steroidobacterales	Steroidobacteraceae	Unclassified_Family_Steroidobacteraceae
SSbact_296	0	0	11	0	6	0	31	0	9	0	0	0	0	0	0	0	0	0	0	0	16	0	0	9	0	0	0	0	0	0	0	0	0	Bacteria	Bacteroidota	Bacteroidia	Bacteroidales	Bacteroidetes_vadinHA17	Unclassified_Family_Bacteroidetes_vadinHA17
SSbact_297	0	5	64	0	3	0	68	7	6	0	0	0	0	0	3	0	0	0	0	0	97	0	0	0	0	47	21	0	30	0	0	0	0	Bacteria	Bacteroidota	Bacteroidia	Sphingobacteriales	Lentimicrobiaceae	Unclassified_Family_Lentimicrobiaceae
SSbact_298	0	0	0	0	0	0	0	0	0	0	0	0	0	0	0	0	0	0	0	0	1	0	0	0	0	187	350	0	0	0	0	0	0	Bacteria	Chloroflexi	Anaerolineae	Anaerolineales	Anaerolineaceae	Unclassified_Family_Anaerolineaceae
SSbact_299	0	0	0	0	20	0	8	0	119	0	0	0	0	0	9	0	0	0	0	258	0	0	0	0	828	0	0	0	0	0	0	0	0	Bacteria	Bacteroidota	Bacteroidia	Bacteroidales	Prolixibacteraceae	BSV13
SSbact_300	0	0	0	0	0	59	0	0	0	11	15	0	0	32	0	31	0	0	0	0	0	66	11	0	0	0	0	0	0	0	0	0	163	Bacteria	Bacteroidota	Bacteroidia	Bacteroidales	Bacteroidetes_vadinHA17	Unclassified_Family_Bacteroidetes_vadinHA17
SSbact_301	0	0	10	0	0	0	0	42	1	0	0	0	0	0	0	0	0	0	0	3	10	0	5	0	0	0	4	100	0	0	28	0	0	Bacteria	Chloroflexi	KD4-96	Unclassified_Class_KD4-96	Unclassified_Class_KD4-96	Unclassified_Class_KD4-96
SSbact_302	0	6	2	0	48	43	5	0	10	10	0	0	0	23	11	56	111	2100	84	25	0	17	8	0	30	0	0	0	0	0	26	0	22	Bacteria	Desulfobacterota	Desulfobacteria	Desulfobacterales	Desulfosarcinaceae	Desulfatirhabdium
SSbact_303	0	0	5	0	0	0	0	0	0	0	0	0	0	0	0	0	0	0	0	0	0	0	0	0	0	0	0	14	0	0	0	0	0	Bacteria	Bacteroidota	Kryptonia	Kryptoniales	BSV26	Unclassified_Family_BSV26
SSbact_304	0	0	0	0	0	0	0	0	0	0	0	0	0	0	0	0	0	0	0	0	0	0	0	0	0	44	0	0	0	0	53	0	0	Bacteria	Chloroflexi	Anaerolineae	Anaerolineales	Anaerolineaceae	GWD2-49-16
SSbact_305	14	0	81	0	115	13	23	0	246	38	7	0	0	20	70	0	0	0	0	68	15	0	12	0	8	2	0	0	10	0	0	31	0	Bacteria	Chloroflexi	Anaerolineae	Anaerolineales	Anaerolineaceae	Anaerolinea
SSbact_306	0	0	0	0	0	0	0	0	0	0	9	0	0	0	0	0	10	0	0	0	0	0	0	0	0	0	0	0	0	0	39	0	0	Bacteria	Bacteroidota	Ignavibacteria	Ignavibacteriales	PHOS-HE36	Unclassified_Family_PHOS-HE36
SSbact_307	0	9	0	0	0	0	0	0	0	0	0	0	0	0	0	0	0	0	0	0	0	0	0	0	0	0	0	0	0	0	0	0	0	Bacteria	Bacteroidota	Bacteroidia	Bacteroidales	Bacteroidetes_BD2-2	Unclassified_Family_Bacteroidetes_BD2-2
SSbact_308	0	8	11	0	0	0	31	12	0	0	0	0	0	0	0	0	0	0	0	0	0	0	0	0	0	0	0	30	0	0	0	0	0	Bacteria	Desulfobacterota	Syntrophia	Syntrophales	Unclassified_Order_Syntrophales	Unclassified_Order_Syntrophales
SSbact_309	0	16	0	0	0	0	0	0	0	0	0	0	0	0	0	0	0	0	0	0	0	0	0	0	0	0	0	0	0	0	0	0	0	Bacteria	Myxococcota	Myxococcia	Myxococcales	Anaeromyxobacteraceae	Anaeromyxobacter
SSbact_310	0	0	20	0	13	69	1	0	24	95	10	0	0	8	73	58	0	0	8	0	15	82	158	0	0	10	0	0	127	0	4	55	150	Bacteria	Firmicutes	Unclassified_Phylum_Firmicutes	Unclassified_Phylum_Firmicutes	Unclassified_Phylum_Firmicutes	Unclassified_Phylum_Firmicutes
SSbact_311	0	0	7	0	10	7	6	6	152	0	0	0	0	0	699	8	0	9	2	9	105	0	37	0	17	53	39	0	0	0	4	0	0	Bacteria	Bacteroidota	Bacteroidia	Sphingobacteriales	Lentimicrobiaceae	Unclassified_Family_Lentimicrobiaceae
SSbact_312	9	21	0	3	0	0	0	0	0	0	0	0	0	0	0	0	0	0	0	0	0	0	0	0	0	0	0	0	0	0	0	0	0	Bacteria	Desulfobacterota	Syntrophobacteria	Syntrophobacterales	Syntrophobacteraceae	Syntrophobacter
SSbact_313	18	0	0	177	0	0	4	0	0	0	0	0	0	0	0	0	0	0	0	0	0	0	0	0	81	0	0	0	0	52	0	0	0	Bacteria	Proteobacteria	Gammaproteobacteria	Pseudomonadales	Pseudomonadaceae	Pseudomonas
SSbact_314	26	0	4	0	0	0	0	17	0	0	0	0	0	0	0	0	0	0	0	0	0	0	0	0	0	0	0	0	0	0	0	0	0	Bacteria	Chloroflexi	KD4-96	Unclassified_Class_KD4-96	Unclassified_Class_KD4-96	Unclassified_Class_KD4-96
SSbact_315	0	67	0	17	0	0	0	0	0	0	0	0	0	0	0	0	0	0	0	0	0	0	0	0	0	0	0	0	0	0	0	0	0	Bacteria	Verrucomicrobiota	Verrucomicrobiae	S-BQ2-57_soil_group	Unclassified_Order_S-BQ2-57_soil_group	Unclassified_Order_S-BQ2-57_soil_group
SSbact_316	0	0	0	0	0	0	0	0	0	0	0	0	0	0	0	0	0	0	0	0	0	0	0	0	0	0	0	0	0	0	57	0	0	Bacteria	Chloroflexi	Anaerolineae	Anaerolineales	Anaerolineaceae	Unclassified_Family_Anaerolineaceae
SSbact_317	0	0	0	0	0	0	0	0	0	0	0	0	0	0	0	0	0	0	0	0	0	0	0	0	0	81	13	0	0	0	24	0	0	Bacteria	Desulfobacterota	Syntrophobacteria	Syntrophobacterales	Syntrophobacteraceae	Syntrophobacter
SSbact_318	3	0	42	0	5	4	53	17	108	0	0	0	0	0	352	0	0	0	0	36	157	0	0	0	16	0	0	0	11	0	0	0	8	Bacteria	Bacteroidota	Bacteroidia	Bacteroidales	SB-5	Unclassified_Family_SB-5
SSbact_319	0	0	22	0	58	0	50	0	255	0	0	0	0	0	1179	0	0	0	0	49	75	0	0	0	10	8	93	0	22	0	0	0	0	Bacteria	Bacteroidota	Bacteroidia	Bacteroidales	Bacteroidetes_vadinHA17	Unclassified_Family_Bacteroidetes_vadinHA17
SSbact_320	14	50	220	19	41	21	88	103	0	0	0	0	0	0	0	0	0	0	0	10	268	0	0	0	0	0	0	0	11	0	0	0	3	Bacteria	Desulfobacterota	Syntrophorhabdia	Syntrophorhabdales	Syntrophorhabdaceae	Syntrophorhabdus
SSbact_321	0	0	150	0	253	5	116	0	36	0	0	0	0	0	189	35	0	22	0	8	192	0	0	0	0	0	0	0	18	0	0	0	0	Bacteria	Bacteroidota	Bacteroidia	Bacteroidales	Bacteroidetes_vadinHA17	Unclassified_Family_Bacteroidetes_vadinHA17
SSbact_322	0	0	0	0	0	0	0	0	0	0	0	0	0	0	0	0	0	0	0	0	0	0	0	0	0	24	0	0	0	0	14	0	0	Bacteria	Bacteroidota	Bacteroidia	Bacteroidales	Bacteroidetes_vadinHA17	Unclassified_Family_Bacteroidetes_vadinHA17
SSbact_323	29	0	3	38	9	3	24	0	27	0	1	0	0	0	0	0	0	28	16	395	0	6	29	0	142	0	0	0	9	0	0	0	2	Bacteria	Desulfobacterota	Desulfuromonadia	Geobacterales	Geobacteraceae	Geobacter
SSbact_324	0	0	0	0	0	0	0	0	0	0	0	0	0	0	0	0	0	0	0	0	0	0	0	0	0	0	4	51	0	0	0	0	0	Bacteria	Bacteroidota	Kryptonia	Kryptoniales	BSV26	Unclassified_Family_BSV26
SSbact_325	0	0	0	0	0	0	9	0	10	0	0	0	0	0	0	0	0	0	0	10	0	0	5	0	0	15	0	0	0	0	0	0	0	Bacteria	Bacteroidota	Bacteroidia	Sphingobacteriales	Lentimicrobiaceae	Unclassified_Family_Lentimicrobiaceae
SSbact_326	0	0	0	0	0	0	3	0	0	0	0	0	0	0	0	0	0	0	0	0	0	0	0	0	0	0	0	0	0	0	0	0	0	Bacteria	Acidobacteriota	Thermoanaerobaculia	Thermoanaerobaculales	Thermoanaerobaculaceae	Subgroup_23
SSbact_327	0	47	6	0	6	0	11	0	0	20	10	0	0	0	0	11	0	0	0	0	7	0	0	0	0	17	17	20	0	0	0	4	0	Bacteria	Bacteroidota	Bacteroidia	Bacteroidales	Bacteroidetes_vadinHA17	Unclassified_Family_Bacteroidetes_vadinHA17
SSbact_328	0	7	0	0	0	0	0	0	0	0	0	0	0	0	0	0	0	0	0	0	0	0	0	0	0	0	1	0	0	0	0	0	0	Bacteria	Calditrichota	Calditrichia	Calditrichales	Calditrichaceae	Unclassified_Family_Calditrichaceae
SSbact_329	0	0	0	0	0	0	0	0	0	0	0	0	0	0	0	0	0	32	9	0	0	0	0	0	0	13	24	0	0	0	5	0	0	Bacteria	Actinobacteriota	Actinobacteria	PeM15	Unclassified_Order_PeM15	Unclassified_Order_PeM15
SSbact_330	4	0	16	0	2	23	37	3	40	32	33	0	0	0	119	12	52	0	15	40	26	0	0	0	30	11	26	0	0	0	5	27	12	Bacteria	Bacteroidota	Bacteroidia	Bacteroidales	Bacteroidetes_vadinHA17	Unclassified_Family_Bacteroidetes_vadinHA17
SSbact_331	0	0	0	0	0	0	0	0	0	0	0	0	0	0	0	0	0	0	0	0	0	0	0	0	0	6	0	0	0	0	0	0	0	Bacteria	Bacteroidota	Kryptonia	Kryptoniales	BSV26	Unclassified_Family_BSV26
SSbact_332	0	0	0	0	0	0	0	0	0	0	0	0	0	0	0	0	0	0	0	0	0	0	0	0	0	18	0	25	0	0	0	0	0	Bacteria	Chloroflexi	Anaerolineae	ADurb.Bin180	Unclassified_Order_ADurb.Bin180	Unclassified_Order_ADurb.Bin180
SSbact_333	74	11	7	17	11	0	14	9	8	0	5	0	0	0	4	10	0	2	4	0	6	11	35	0	0	0	4	0	9	0	0	0	0	Bacteria	Verrucomicrobiota	Verrucomicrobiae	S-BQ2-57_soil_group	Unclassified_Order_S-BQ2-57_soil_group	Unclassified_Order_S-BQ2-57_soil_group
SSbact_334	0	0	0	0	0	0	0	0	0	7	0	0	0	0	0	0	0	0	0	0	0	0	0	0	0	0	0	7	0	0	0	0	0	Bacteria	Bacteroidota	Bacteroidia	Sphingobacteriales	Lentimicrobiaceae	Unclassified_Family_Lentimicrobiaceae
SSbact_335	0	0	0	0	0	0	0	19	0	14	0	0	0	0	0	0	0	0	0	0	0	0	0	0	0	0	0	83	0	0	0	0	0	Bacteria	Spirochaetota	Spirochaetia	Spirochaetales	Spirochaetaceae	Spirochaeta
SSbact_336	0	5	0	0	0	0	0	0	0	0	0	0	0	0	0	0	0	0	0	0	0	9	0	0	0	0	0	0	0	0	0	0	0	Bacteria	Chloroflexi	Dehalococcoidia	MSBL5	Unclassified_Order_MSBL5	Unclassified_Order_MSBL5
SSbact_337	14	0	0	0	0	0	2	11	0	0	0	0	0	0	0	0	0	0	0	0	0	0	0	0	0	0	13	96	0	0	0	0	0	Bacteria	Methylomirabilota	Methylomirabilia	Methylomirabilales	Methylomirabilaceae	Sh765B-TzT-35
SSbact_338	0	0	0	0	0	0	0	0	0	0	0	0	0	0	0	0	0	0	0	0	0	0	0	0	3	0	0	0	0	429	0	0	0	Bacteria	Proteobacteria	Gammaproteobacteria	Pseudomonadales	Pseudomonadaceae	Pseudomonas
SSbact_339	0	0	0	0	0	0	4	0	5	0	0	0	0	0	0	0	0	4	0	12	7	0	0	0	6	0	0	0	0	0	40	0	0	Bacteria	Proteobacteria	Gammaproteobacteria	Burkholderiales	Comamonadaceae	Unclassified_Family_Comamonadaceae
SSbact_340	4	0	0	10	1	11	0	3	0	9	25	0	0	0	0	0	109	51	130	6	0	41	9	0	0	3	16	9	37	95	9	33	7	Bacteria	Proteobacteria	Gammaproteobacteria	Burkholderiales	Nitrosomonadaceae	DSSD61
SSbact_341	0	0	0	0	0	0	0	0	0	12	0	0	0	0	0	0	0	0	0	0	0	0	0	0	0	6	0	13	0	0	0	0	0	Bacteria	Acidobacteriota	Aminicenantia	Aminicenantales	Unclassified_Order_Aminicenantales	Unclassified_Order_Aminicenantales
SSbact_342	151	15	907	0	26	0	1117	0	0	0	0	0	0	0	0	0	0	0	0	135	399	0	0	0	9	0	0	0	205	0	0	0	0	Bacteria	Proteobacteria	Gammaproteobacteria	Burkholderiales	Methylophilaceae	MM2
SSbact_343	0	0	0	0	0	0	0	2	0	0	0	0	0	0	0	11	110	46	106	0	0	0	0	0	0	0	29	0	0	26	279	0	0	Bacteria	Actinobacteriota	Acidimicrobiia	Microtrichales	Ilumatobacteraceae	Ilumatobacter
SSbact_344	0	16	10	0	0	0	0	0	10	0	9	0	0	0	31	0	30	0	61	0	0	0	0	0	0	11	25	91	0	0	60	0	0	Bacteria	Proteobacteria	Gammaproteobacteria	Burkholderiales	SC-I-84	Unclassified_Family_SC-I-84
SSbact_345	0	0	0	0	0	0	0	0	0	0	0	0	0	0	0	0	0	0	0	0	0	0	0	0	0	3	93	0	0	0	2	0	0	Bacteria	Desulfobacterota	Syntrophobacteria	Syntrophobacterales	Syntrophobacteraceae	Unclassified_Family_Syntrophobacteraceae
SSbact_346	0	0	0	0	0	0	0	0	0	0	0	0	0	0	0	0	0	0	0	0	0	0	0	0	0	14	0	0	0	0	31	0	0	Bacteria	Desulfobacterota	Desulfuromonadia	Geobacterales	Geobacteraceae	Unclassified_Family_Geobacteraceae
SSbact_347	0	0	0	0	0	0	0	0	0	3	0	0	0	0	0	0	0	0	0	0	0	0	0	0	0	0	0	0	0	0	0	0	0	Bacteria	Chloroflexi	Dehalococcoidia	FW22	Unclassified_Order_FW22	Unclassified_Order_FW22
SSbact_348	10	24	0	0	1	0	6	23	0	0	0	42	53	0	11	0	0	0	0	0	26	0	0	0	0	0	0	0	2	0	0	0	0	Bacteria	Chloroflexi	Dehalococcoidia	vadinBA26	Unclassified_Order_vadinBA26	Unclassified_Order_vadinBA26
SSbact_349	0	0	0	0	0	0	0	0	0	0	0	0	0	0	0	0	0	0	0	0	0	0	0	0	0	22	61	0	0	0	0	0	0	Bacteria	Proteobacteria	Gammaproteobacteria	Burkholderiales	B1-7BS	Unclassified_Family_B1-7BS
SSbact_350	0	6	5	0	0	0	0	0	0	12	0	0	0	0	0	0	0	0	0	0	13	0	0	0	0	17	19	19	2	0	0	0	0	Bacteria	Spirochaetota	Spirochaetia	Spirochaetales	Spirochaetaceae	Spirochaeta
SSbact_351	0	10	0	0	0	0	0	2	0	13	17	0	0	0	0	0	0	0	0	0	0	0	0	0	0	3	0	0	0	0	0	0	0	Bacteria	Acidobacteriota	Aminicenantia	Aminicenantales	Unclassified_Order_Aminicenantales	Unclassified_Order_Aminicenantales
SSbact_352	0	0	0	0	0	0	0	0	8	0	0	0	0	0	33	0	0	0	0	0	0	0	0	0	0	0	0	32	0	0	0	0	0	Bacteria	Chloroflexi	Anaerolineae	Anaerolineales	Anaerolineaceae	Leptolinea
SSbact_353	0	0	0	0	0	0	0	0	0	0	0	0	0	0	0	0	0	0	0	0	0	0	0	0	0	11	0	0	0	0	0	0	0	Bacteria	Acidobacteriota	Aminicenantia	Aminicenantales	Unclassified_Order_Aminicenantales	Unclassified_Order_Aminicenantales
SSbact_354	0	0	53	0	85	0	22	0	4	44	29	0	0	0	0	41	0	0	0	46	31	0	0	0	15	3	0	0	0	0	0	44	28	Bacteria	Proteobacteria	Gammaproteobacteria	Burkholderiales	Comamonadaceae	Rhizobacter
SSbact_355	0	1	0	0	10	7	3	0	14	0	0	0	0	0	12	0	0	0	0	20	0	0	0	0	0	28	61	0	0	0	0	0	0	Bacteria	Nitrospinota	P9X2b3D02	Unclassified_Class_P9X2b3D02	Unclassified_Class_P9X2b3D02	Unclassified_Class_P9X2b3D02
SSbact_356	38	0	167	84	25	41	219	0	0	0	0	0	0	0	0	0	0	0	0	112	247	0	0	0	0	0	0	0	82	8	0	0	0	Bacteria	Proteobacteria	Gammaproteobacteria	Burkholderiales	Comamonadaceae	Unclassified_Family_Comamonadaceae
SSbact_357	0	0	0	0	0	0	2	6	0	51	11	0	0	0	0	0	134	0	0	0	0	0	0	0	0	0	0	0	0	0	0	16	0	Bacteria	Chloroflexi	Anaerolineae	Anaerolineales	Anaerolineaceae	Unclassified_Family_Anaerolineaceae
SSbact_358	0	0	5	0	1	0	0	0	33	0	0	0	0	0	7	0	0	0	0	21	0	0	0	0	0	3	13	0	0	0	0	2	0	Bacteria	Bacteroidota	Bacteroidia	Bacteroidales	Bacteroidetes_vadinHA17	Unclassified_Family_Bacteroidetes_vadinHA17
SSbact_359	0	0	0	0	0	0	0	91	0	12	6	123	20	0	7	0	0	0	0	0	0	38	0	207	0	0	0	33	0	0	0	6	0	Bacteria	Chloroflexi	Dehalococcoidia	RBG-13-46-9	Unclassified_Order_RBG-13-46-9	Unclassified_Order_RBG-13-46-9
SSbact_360	0	6	0	0	0	0	0	9	0	0	0	0	0	0	0	0	0	0	0	0	0	18	0	0	0	3	14	0	0	0	0	0	0	Bacteria	Chloroflexi	Anaerolineae	SJA-15	Unclassified_Order_SJA-15	Unclassified_Order_SJA-15
SSbact_361	37	0	13	0	50	0	24	0	19	0	0	0	0	0	0	0	0	0	0	121	1	0	0	0	40	0	0	0	0	0	0	0	0	Bacteria	Bacteroidota	Bacteroidia	Sphingobacteriales	env.OPS_17	Unclassified_Family_env.OPS_17
SSbact_362	0	1	12	0	11	0	27	0	14	0	0	0	0	0	0	0	0	0	0	0	0	0	0	0	0	14	17	0	4	0	0	0	0	Bacteria	Bacteroidota	Bacteroidia	Bacteroidales	Bacteroidetes_vadinHA17	Unclassified_Family_Bacteroidetes_vadinHA17
SSbact_363	0	0	0	0	0	87	6	0	0	155	106	0	0	0	0	171	29	66	0	0	3	0	8	0	0	0	10	0	0	0	0	11	25	Bacteria	Actinobacteriota	Actinobacteria	Unclassified_Class_Actinobacteria	Unclassified_Class_Actinobacteria	Unclassified_Class_Actinobacteria
SSbact_364	0	14	0	0	0	0	0	0	0	0	0	0	0	0	0	0	0	0	0	0	0	0	0	0	0	0	0	0	0	0	0	0	0	Bacteria	Spirochaetota	Spirochaetia	Spirochaetales	Spirochaetaceae	Unclassified_Family_Spirochaetaceae
SSbact_365	0	0	0	0	0	0	0	0	0	0	0	0	0	0	0	0	0	0	0	0	0	0	18	0	0	0	0	0	0	0	0	0	0	Bacteria	Proteobacteria	Alphaproteobacteria	Rhodobacterales	Rhodobacteraceae	Rhodobacter
SSbact_366	0	0	41	0	0	0	54	0	0	0	0	0	0	0	0	0	0	0	0	0	0	0	0	0	0	0	0	0	6	0	0	0	0	Bacteria	Bacteroidota	Bacteroidia	Bacteroidales	Bacteroidetes_vadinHA17	Unclassified_Family_Bacteroidetes_vadinHA17
SSbact_367	0	0	0	0	0	0	0	0	0	0	0	0	0	0	0	0	0	0	0	0	0	0	0	0	0	19	85	0	0	0	0	0	0	Bacteria	Desulfobacterota	Unclassified_Phylum_Desulfobacterota	Unclassified_Phylum_Desulfobacterota	Unclassified_Phylum_Desulfobacterota	Unclassified_Phylum_Desulfobacterota
SSbact_368	0	0	3	0	0	0	0	0	0	0	0	0	0	0	0	0	0	0	0	0	0	0	0	0	0	17	19	69	0	0	0	0	0	Bacteria	Proteobacteria	Gammaproteobacteria	Methylococcales	Methylococcaceae	Methylocaldum
SSbact_369	0	3	0	0	0	0	0	0	0	0	0	0	0	0	0	0	0	0	18	0	0	0	0	0	0	66	67	60	0	0	11	0	0	Bacteria	Chloroflexi	Anaerolineae	Anaerolineales	Anaerolineaceae	Unclassified_Family_Anaerolineaceae
SSbact_370	0	0	0	0	0	0	0	0	0	0	0	0	0	0	0	0	0	0	6	0	0	0	0	0	0	13	47	11	0	0	22	0	0	Bacteria	Chloroflexi	Anaerolineae	Jan-20	Unclassified_Order_1-20	Unclassified_Order_1-20
SSbact_371	0	0	0	0	0	0	0	0	0	0	0	0	0	0	0	0	0	0	0	0	0	0	0	0	0	5	0	0	0	0	0	0	0	Bacteria	Proteobacteria	Gammaproteobacteria	Steroidobacterales	Steroidobacteraceae	Unclassified_Family_Steroidobacteraceae
SSbact_372	0	0	0	0	0	0	0	0	0	0	0	0	0	0	0	0	0	0	0	0	0	0	0	0	0	159	42	0	0	0	301	0	0	Bacteria	Proteobacteria	Gammaproteobacteria	Unclassified_Class_Gammaproteobacteria	Unclassified_Class_Gammaproteobacteria	Unclassified_Class_Gammaproteobacteria
SSbact_373	0	0	0	0	0	0	0	0	0	0	0	0	0	0	0	0	0	0	0	0	0	0	0	0	0	96	37	0	0	0	0	0	0	Bacteria	Chloroflexi	Anaerolineae	Anaerolineales	Anaerolineaceae	Ornatilinea
SSbact_374	0	0	0	0	0	0	0	0	0	36	0	0	0	0	0	0	0	0	0	0	0	0	0	0	0	0	0	0	0	0	0	0	0	Bacteria	Bacteroidota	Bacteroidia	Bacteroidales	Bacteroidetes_BD2-2	Unclassified_Family_Bacteroidetes_BD2-2
SSbact_375	0	12	5	8	4	0	20	0	0	11	14	0	0	0	0	0	0	0	0	0	8	0	0	0	0	13	17	0	0	0	0	0	0	Bacteria	Desulfobacterota	Desulfobacteria	Desulfatiglandales	Desulfatiglandaceae	Desulfatiglans
SSbact_376	0	0	37	0	36	8	16	0	47	34	14	0	0	0	168	0	0	0	7	0	25	49	0	0	0	11	12	0	20	0	0	0	30	Bacteria	Chloroflexi	Anaerolineae	Anaerolineales	Anaerolineaceae	Leptolinea
SSbact_377	0	0	0	0	0	0	0	10	0	0	0	0	0	0	0	0	0	0	0	0	0	0	0	0	0	52	74	0	0	0	0	0	0	Bacteria	Actinobacteriota	MB-A2-108	Unclassified_Class_MB-A2-108	Unclassified_Class_MB-A2-108	Unclassified_Class_MB-A2-108
SSbact_378	13	30	37	13	0	0	25	0	0	0	0	0	0	0	0	0	0	0	0	7	15	0	0	0	0	9	0	0	8	0	0	0	0	Bacteria	Desulfobacterota	Unclassified_Phylum_Desulfobacterota	Unclassified_Phylum_Desulfobacterota	Unclassified_Phylum_Desulfobacterota	Unclassified_Phylum_Desulfobacterota
SSbact_379	0	0	0	0	0	10	0	9	0	0	0	0	0	0	0	0	0	0	0	0	3	0	0	0	0	78	53	38	0	0	53	0	0	Bacteria	MBNT15	Unclassified_Phylum_MBNT15	Unclassified_Phylum_MBNT15	Unclassified_Phylum_MBNT15	Unclassified_Phylum_MBNT15
SSbact_380	0	46	0	3	0	0	28	108	0	0	0	0	0	0	0	0	0	0	0	0	33	0	0	0	0	0	0	0	0	0	0	0	0	Bacteria	Sva0485	Unclassified_Phylum_Sva0485	Unclassified_Phylum_Sva0485	Unclassified_Phylum_Sva0485	Unclassified_Phylum_Sva0485
SSbact_381	0	0	0	0	0	0	2	0	0	0	0	0	0	0	0	0	0	0	0	0	0	0	0	0	0	6	0	0	0	0	0	0	0	Bacteria	Firmicutes	Clostridia	Peptostreptococcales-Tissierellales	Peptostreptococcaceae	Romboutsia
SSbact_382	0	0	0	0	0	0	0	1	0	0	0	0	0	0	36	0	0	0	0	0	0	0	13	0	0	6	0	0	0	0	0	5	12	Bacteria	Chloroflexi	Anaerolineae	Anaerolineales	Anaerolineaceae	Pelolinea
SSbact_383	0	0	0	0	0	0	4	0	195	0	0	0	0	0	0	0	0	80	0	13	0	0	494	0	0	129	108	0	0	0	0	0	0	Bacteria	Proteobacteria	Gammaproteobacteria	Burkholderiales	Rhodocyclaceae	Unclassified_Family_Rhodocyclaceae
SSbact_384	0	0	13	0	0	0	8	0	6	4	7	0	0	0	0	6	0	0	44	0	0	0	0	0	0	55	28	204	11	0	22	4	0	Bacteria	Proteobacteria	Gammaproteobacteria	Methylococcales	Methylomonadaceae	Crenothrix
SSbact_385	0	0	0	0	0	0	0	0	0	16	0	0	0	0	0	0	0	0	0	0	0	0	0	0	0	0	0	0	0	0	0	0	0	Bacteria	Actinobacteriota	Acidimicrobiia	Actinomarinales	Unclassified_Order_Actinomarinales	Unclassified_Order_Actinomarinales
SSbact_386	17	8	196	9	39	0	147	0	33	0	0	0	0	0	324	0	0	0	0	25	251	0	0	0	4	0	0	0	63	0	0	0	0	Bacteria	MBNT15	Unclassified_Phylum_MBNT15	Unclassified_Phylum_MBNT15	Unclassified_Phylum_MBNT15	Unclassified_Phylum_MBNT15
SSbact_387	0	8	0	0	0	0	4	0	0	28	5	0	0	0	3	0	0	0	0	0	11	0	0	0	0	16	31	0	20	0	0	0	0	Bacteria	Actinobacteriota	Thermoleophilia	Gaiellales	Unclassified_Order_Gaiellales	Unclassified_Order_Gaiellales
SSbact_388	2	14	6	0	0	0	25	1	0	0	0	0	0	0	0	0	0	0	0	0	20	0	0	0	0	0	0	5	35	0	0	0	0	Bacteria	Acidobacteriota	Vicinamibacteria	Vicinamibacterales	Unclassified_Order_Vicinamibacterales	Unclassified_Order_Vicinamibacterales
SSbact_389	0	0	0	0	0	0	0	0	0	0	0	0	0	0	0	0	0	0	0	0	2	0	0	0	0	5	13	0	0	0	10	0	0	Bacteria	Chloroflexi	Anaerolineae	Anaerolineales	Anaerolineaceae	Unclassified_Family_Anaerolineaceae
SSbact_390	0	0	0	0	0	0	0	0	0	0	0	0	0	0	0	0	0	0	0	0	0	0	0	0	0	47	17	0	0	0	73	0	0	Bacteria	Chloroflexi	Anaerolineae	Anaerolineales	Anaerolineaceae	Unclassified_Family_Anaerolineaceae
SSbact_391	0	0	0	0	0	0	0	0	0	0	0	0	0	0	0	0	0	0	0	0	46	0	0	0	0	9	0	0	0	0	0	0	0	Bacteria	Chloroflexi	KD4-96	Unclassified_Class_KD4-96	Unclassified_Class_KD4-96	Unclassified_Class_KD4-96
SSbact_392	10	0	0	0	30	2	7	0	27	13	34	25	0	25	64	0	43	0	22	8	0	28	66	0	0	7	10	19	0	0	71	12	67	Bacteria	Verrucomicrobiota	Verrucomicrobiae	Pedosphaerales	Pedosphaeraceae	ADurb.Bin063-1
SSbact_393	0	7	3	0	0	0	0	3	0	0	0	0	0	0	0	0	0	0	0	0	0	0	0	0	0	13	21	0	0	0	0	0	0	Bacteria	Desulfobacterota	Syntrophobacteria	Syntrophobacterales	Syntrophobacteraceae	Syntrophobacter
SSbact_394	0	0	11	0	0	0	0	0	0	0	0	0	0	0	0	0	0	0	0	0	6	0	0	0	0	0	0	0	0	0	0	0	0	Bacteria	Acidobacteriota	Vicinamibacteria	Subgroup_17	Unclassified_Order_Subgroup_17	Unclassified_Order_Subgroup_17
SSbact_395	0	0	4	0	0	0	0	0	15	0	0	0	0	0	4	0	34	0	11	0	0	26	36	4	0	4	0	0	0	0	0	4	0	Bacteria	Desulfobacterota	Syntrophia	Syntrophales	Smithellaceae	Smithella
SSbact_396	35	5	17	0	6	0	15	18	4	0	3	0	0	0	17	0	0	0	0	4	6	0	0	0	0	10	8	0	0	0	0	0	0	Bacteria	Bacteroidota	Bacteroidia	Sphingobacteriales	Lentimicrobiaceae	Unclassified_Family_Lentimicrobiaceae
SSbact_397	0	0	60	0	0	62	18	0	43	14	11	0	0	0	67	24	0	0	0	53	110	0	57	0	0	0	0	0	6	0	0	0	14	Bacteria	Proteobacteria	Gammaproteobacteria	Burkholderiales	Comamonadaceae	Unclassified_Family_Comamonadaceae
SSbact_398	21	10	12	4	13	0	21	12	12	0	0	0	0	0	0	0	0	0	0	53	17	0	0	0	0	6	3	0	35	0	0	0	0	Bacteria	Proteobacteria	Gammaproteobacteria	Burkholderiales	Comamonadaceae	Unclassified_Family_Comamonadaceae
SSbact_399	0	0	0	0	0	0	0	9	0	0	0	0	0	0	0	0	0	0	0	0	0	0	0	0	0	0	0	198	0	0	0	0	0	Bacteria	Chloroflexi	Anaerolineae	Anaerolineales	Anaerolineaceae	Unclassified_Family_Anaerolineaceae
SSbact_400	0	0	0	0	0	0	0	0	0	0	8	0	0	0	0	0	21	0	16	0	0	0	0	0	0	0	0	0	0	0	8	0	0	Bacteria	Proteobacteria	Alphaproteobacteria	Sphingomonadales	Sphingomonadaceae	Sphingomonas
SSbact_401	0	0	4	0	0	0	0	0	0	0	0	0	0	0	0	0	0	0	0	0	0	0	0	0	0	17	17	38	0	0	23	0	0	Bacteria	Proteobacteria	Gammaproteobacteria	Methylococcales	Methylococcaceae	Unclassified_Family_Methylococcaceae
SSbact_402	0	3	12	0	0	0	8	4	0	37	43	0	0	0	0	38	0	0	8	0	116	0	0	0	0	174	68	6	0	0	0	0	0	Bacteria	Proteobacteria	Gammaproteobacteria	Methylococcales	Methylomonadaceae	Crenothrix
SSbact_403	187	113	0	359	0	64	33	36	0	0	9	0	0	30	0	16	0	0	0	0	0	0	0	0	7	0	0	0	51	140	0	0	0	Bacteria	Proteobacteria	Gammaproteobacteria	Burkholderiales	Nitrosomonadaceae	MND1
SSbact_404	0	0	0	0	0	0	0	0	0	0	0	0	0	0	0	0	0	0	0	0	0	0	0	0	0	50	50	0	0	0	100	0	0	Bacteria	Proteobacteria	Gammaproteobacteria	Arenicellales	Arenicellaceae	Unclassified_Family_Arenicellaceae
SSbact_405	0	0	0	3	0	0	0	0	0	0	0	0	0	0	0	0	0	0	0	0	0	0	0	0	0	8	36	0	0	41	13	0	0	Bacteria	Proteobacteria	Alphaproteobacteria	Rhizobiales	Rhizobiales_Incertae_Sedis	Unclassified_Family_Rhizobiales_Incertae_Sedis
SSbact_406	0	0	0	0	0	0	12	0	0	0	0	0	0	0	0	0	0	0	0	0	0	0	0	0	0	19	24	0	0	0	3	0	0	Bacteria	Bacteroidota	Bacteroidia	Sphingobacteriales	Lentimicrobiaceae	Unclassified_Family_Lentimicrobiaceae
SSbact_407	0	0	0	0	0	0	2	0	0	0	0	0	0	0	0	0	0	0	0	0	0	0	0	0	0	0	0	0	0	0	0	0	0	Bacteria	Bacteroidota	Bacteroidia	Bacteroidales	Bacteroidetes_vadinHA17	Unclassified_Family_Bacteroidetes_vadinHA17
SSbact_408	0	0	0	0	0	0	0	0	0	21	0	0	0	0	0	0	130	0	313	0	0	0	0	0	0	0	0	0	0	0	0	27	0	Bacteria	Desulfobacterota	Desulfobacteria	Desulfobacterales	Desulfosarcinaceae	Sva0081_sediment_group
SSbact_409	0	0	0	0	0	0	0	0	0	0	6	0	0	0	0	0	0	0	0	0	0	0	0	0	0	0	0	0	0	0	0	0	0	Bacteria	Proteobacteria	Alphaproteobacteria	Caulobacterales	Hyphomonadaceae	Unclassified_Family_Hyphomonadaceae
SSbact_410	0	14	0	0	0	0	0	0	0	0	0	0	0	0	0	0	0	0	0	0	0	0	0	0	0	6	0	0	0	0	0	0	0	Bacteria	Sva0485	Unclassified_Phylum_Sva0485	Unclassified_Phylum_Sva0485	Unclassified_Phylum_Sva0485	Unclassified_Phylum_Sva0485
SSbact_411	0	0	12	0	5	0	0	0	2	0	0	0	0	0	0	0	0	0	0	0	3	0	0	0	0	10	0	0	2	0	0	0	0	Bacteria	Chloroflexi	Anaerolineae	Anaerolineales	Anaerolineaceae	Unclassified_Family_Anaerolineaceae
SSbact_412	49	43	38	42	44	0	26	0	3	0	0	0	0	11	0	0	0	0	0	5	36	9	0	0	0	0	0	0	64	0	0	0	0	Bacteria	Proteobacteria	Gammaproteobacteria	Burkholderiales	Unclassified_Order_Burkholderiales	Unclassified_Order_Burkholderiales
SSbact_413	0	18	14	0	0	0	10	4	0	46	13	0	0	0	0	0	0	0	0	0	30	0	0	0	0	0	0	66	0	0	0	0	0	Bacteria	Proteobacteria	Gammaproteobacteria	Steroidobacterales	Steroidobacteraceae	Unclassified_Family_Steroidobacteraceae
SSbact_414	0	0	0	0	0	0	0	0	0	9	5	0	0	0	5	0	8	0	12	0	0	0	0	0	0	10	0	4	0	0	19	0	33	Bacteria	Actinobacteriota	Thermoleophilia	Gaiellales	Unclassified_Order_Gaiellales	Unclassified_Order_Gaiellales
SSbact_415	22	2	6	0	0	0	20	21	0	0	0	0	0	0	0	0	0	0	0	0	0	0	0	0	0	0	0	0	0	0	0	0	0	Bacteria	Desulfobacterota	Desulfobacteria	Desulfatiglandales	Desulfatiglandaceae	Desulfatiglans
SSbact_416	9	5	14	0	8	0	17	0	91	0	0	0	0	0	34	0	0	0	0	3	0	0	0	0	0	0	0	0	10	0	0	0	0	Bacteria	Desulfobacterota	Desulfuromonadia	Geobacterales	Geobacteraceae	Unclassified_Family_Geobacteraceae
SSbact_417	0	0	46	0	9	0	26	0	13	13	0	0	0	0	20	0	0	0	0	16	0	0	0	0	14	46	22	0	6	0	0	94	100	Bacteria	Bacteroidota	Bacteroidia	Sphingobacteriales	Lentimicrobiaceae	Unclassified_Family_Lentimicrobiaceae
SSbact_418	0	7	19	0	0	7	7	0	38	49	41	0	0	0	20	0	50	0	252	0	0	0	0	0	0	29	32	103	2	0	26	14	0	Bacteria	Proteobacteria	Gammaproteobacteria	Methylococcales	Methylomonadaceae	Crenothrix
SSbact_419	0	0	0	0	0	0	0	0	0	0	0	0	0	0	0	0	0	0	0	0	0	0	0	0	0	63	0	0	0	0	0	0	0	Bacteria	Chloroflexi	Anaerolineae	Anaerolineales	Anaerolineaceae	Unclassified_Family_Anaerolineaceae
SSbact_420	0	0	0	0	0	0	0	0	0	0	0	0	0	0	0	0	0	0	0	0	0	0	0	0	0	43	51	0	3	0	0	0	0	Bacteria	Chloroflexi	Anaerolineae	SJA-15	Unclassified_Order_SJA-15	Unclassified_Order_SJA-15
SSbact_421	0	0	0	0	0	0	54	0	0	0	0	0	0	0	0	0	0	0	0	0	0	0	0	0	0	9	0	0	0	0	15	0	0	Bacteria	Bacteroidota	Bacteroidia	Bacteroidales	Bacteroidetes_BD2-2	Unclassified_Family_Bacteroidetes_BD2-2
SSbact_422	0	0	0	0	21	29	0	0	0	62	25	0	0	0	0	0	0	0	0	0	37	0	14	0	0	35	15	0	12	0	0	0	9	Bacteria	Verrucomicrobiota	Verrucomicrobiae	Verrucomicrobiales	Rubritaleaceae	Luteolibacter
SSbact_423	0	0	0	0	0	0	14	0	0	0	0	0	0	0	0	0	0	0	0	0	0	0	0	0	0	0	0	0	0	0	0	0	0	Bacteria	Acidobacteriota	Vicinamibacteria	Vicinamibacterales	Unclassified_Order_Vicinamibacterales	Unclassified_Order_Vicinamibacterales
SSbact_424	0	0	0	0	0	0	0	28	0	0	0	0	0	0	0	0	0	0	0	0	0	0	0	0	0	0	0	0	0	0	0	0	0	Bacteria	Acidobacteriota	Aminicenantia	Aminicenantales	Unclassified_Order_Aminicenantales	Unclassified_Order_Aminicenantales
SSbact_425	0	0	0	0	0	0	0	0	0	0	0	0	0	0	0	0	0	0	0	0	0	0	0	0	0	21	0	0	0	0	0	0	0	Bacteria	Chloroflexi	Anaerolineae	Anaerolineales	Anaerolineaceae	Unclassified_Family_Anaerolineaceae
SSbact_426	0	0	0	0	0	0	0	5	0	0	0	0	0	0	0	0	0	0	0	0	0	0	0	0	0	0	0	33	0	0	0	0	0	Bacteria	Actinobacteriota	Unclassified_Phylum_Actinobacteriota	Unclassified_Phylum_Actinobacteriota	Unclassified_Phylum_Actinobacteriota	Unclassified_Phylum_Actinobacteriota
SSbact_427	0	0	0	0	0	0	0	0	0	0	0	0	0	0	0	0	0	0	0	0	0	0	0	0	0	5	56	6	0	0	0	0	0	Bacteria	Proteobacteria	Gammaproteobacteria	Steroidobacterales	Steroidobacteraceae	Unclassified_Family_Steroidobacteraceae
SSbact_428	8	0	0	0	0	0	0	0	0	13	0	0	0	0	0	0	37	0	28	0	0	0	4	0	0	0	0	0	0	0	0	21	0	Bacteria	Chloroflexi	Anaerolineae	Anaerolineales	Anaerolineaceae	UTCFX1
SSbact_429	0	0	0	0	0	0	7	0	0	0	0	0	0	0	0	0	0	0	0	0	7	0	0	0	0	26	26	0	0	0	0	0	0	Bacteria	Bacteroidota	Bacteroidia	Bacteroidales	SB-5	Unclassified_Family_SB-5
SSbact_430	0	10	28	0	12	20	26	0	18	0	0	0	0	0	64	0	0	0	0	10	9	0	0	0	0	0	0	0	15	0	0	4	0	Bacteria	Desulfobacterota	Desulfobacteria	Desulfobacterales	Desulfosarcinaceae	Sva0081_sediment_group
SSbact_431	0	0	6	0	84	0	5	0	149	0	0	0	0	0	0	0	0	0	0	46	0	0	0	0	107	0	0	0	4	0	0	0	4	Bacteria	Bacteroidota	Bacteroidia	Bacteroidales	Bacteroidetes_vadinHA17	Unclassified_Family_Bacteroidetes_vadinHA17
SSbact_432	0	0	0	0	0	0	0	0	0	0	14	0	0	0	0	0	0	0	0	0	0	0	0	0	0	20	19	0	0	0	0	0	0	Bacteria	Actinobacteriota	Actinobacteria	Corynebacteriales	Mycobacteriaceae	Mycobacterium
SSbact_433	26	3	10	7	134	0	19	2	65	10	33	0	0	0	0	16	0	221	0	77	0	0	0	0	7	3	13	50	12	0	0	0	0	Bacteria	Bacteroidota	Bacteroidia	Cytophagales	Microscillaceae	Unclassified_Family_Microscillaceae
SSbact_434	0	0	0	0	0	0	0	0	0	0	0	0	0	0	0	0	0	0	0	0	0	0	0	0	0	3	118	0	0	0	0	0	0	Bacteria	Proteobacteria	Gammaproteobacteria	Burkholderiales	Nitrosomonadaceae	oc32
SSbact_435	0	5	16	0	3	0	4	0	0	0	7	0	0	0	0	0	6	0	123	0	0	0	0	0	0	0	0	57	0	0	0	3	0	Bacteria	Desulfobacterota	Syntrophobacteria	Syntrophobacterales	Syntrophobacteraceae	Syntrophobacter
SSbact_436	10	8	0	0	25	0	0	0	0	0	0	0	0	0	0	0	0	0	0	0	0	0	0	0	0	0	0	0	0	0	0	0	0	Bacteria	Nitrospirota	4-29-1	Unclassified_Class_4-29-1	Unclassified_Class_4-29-1	Unclassified_Class_4-29-1
SSbact_437	3	3	0	0	0	0	6	0	0	0	0	0	0	0	0	0	0	0	0	0	0	0	0	0	0	0	10	0	12	0	0	0	0	Bacteria	Proteobacteria	Alphaproteobacteria	Acetobacterales	Acetobacteraceae	Unclassified_Family_Acetobacteraceae
SSbact_438	0	10	0	2	0	0	0	13	0	48	10	0	0	0	0	39	0	0	0	0	0	0	0	0	0	0	0	0	4	0	0	174	32	Bacteria	Proteobacteria	Gammaproteobacteria	Burkholderiales	SC-I-84	Unclassified_Family_SC-I-84
SSbact_439	0	0	0	0	0	0	0	0	0	0	0	0	0	0	0	0	0	0	0	0	0	0	0	0	0	0	0	0	3	0	0	0	0	Bacteria	Acidobacteriota	Acidobacteriae	Bryobacterales	Bryobacteraceae	Bryobacter
SSbact_440	0	0	0	0	0	0	9	0	0	0	0	0	0	0	0	0	0	0	0	0	18	0	0	0	0	11	0	9	0	0	0	0	0	Bacteria	Actinobacteriota	Coriobacteriia	OPB41	Unclassified_Order_OPB41	Unclassified_Order_OPB41
SSbact_441	0	0	0	0	0	0	0	0	0	0	0	0	0	0	0	0	0	0	0	0	0	0	0	0	0	15	0	0	0	0	0	0	0	Bacteria	Actinobacteriota	Acidimicrobiia	Actinomarinales	Unclassified_Order_Actinomarinales	Unclassified_Order_Actinomarinales
SSbact_442	15	10	0	12	1	0	8	0	0	0	0	0	0	0	0	0	0	0	0	0	8	0	0	0	0	0	1	12	0	0	0	0	0	Bacteria	Acidobacteriota	Holophagae	Subgroup_7	Unclassified_Order_Subgroup_7	Unclassified_Order_Subgroup_7
SSbact_443	0	0	11	0	0	0	0	4	0	0	0	0	0	0	0	0	0	0	0	0	10	0	0	0	0	20	28	23	0	0	0	0	0	Bacteria	Acidobacteriota	Vicinamibacteria	Subgroup_17	Unclassified_Order_Subgroup_17	Unclassified_Order_Subgroup_17
SSbact_444	0	0	0	0	0	0	0	0	0	0	0	0	0	0	0	0	0	0	0	0	0	0	0	0	0	91	22	0	0	0	0	0	0	Bacteria	Chloroflexi	Anaerolineae	Anaerolineales	Anaerolineaceae	Unclassified_Family_Anaerolineaceae
SSbact_445	0	2	0	0	0	0	0	0	0	0	0	0	0	0	0	0	0	5	0	0	0	0	0	0	0	0	0	0	0	0	0	0	0	Bacteria	Firmicutes	Clostridia	Peptostreptococcales-Tissierellales	Anaerovoracaceae	Unclassified_Family_Anaerovoracaceae
SSbact_446	0	8	15	0	0	0	0	18	0	0	0	0	0	0	0	0	0	0	0	0	86	0	0	0	0	0	7	0	0	0	0	0	0	Bacteria	Proteobacteria	Gammaproteobacteria	Burkholderiales	Nitrosomonadaceae	Ellin6067
SSbact_447	17	0	0	0	0	0	0	0	0	0	0	0	0	0	0	0	0	0	0	0	0	0	0	0	0	0	0	0	0	0	0	0	0	Bacteria	Desulfobacterota	Syntrophobacteria	Syntrophobacterales	Unclassified_Order_Syntrophobacterales	Unclassified_Order_Syntrophobacterales
SSbact_448	0	0	22	0	0	0	0	8	0	0	0	111	22	0	0	0	0	0	0	0	0	23	0	120	0	0	0	22	0	0	0	0	0	Bacteria	Chloroflexi	Dehalococcoidia	GIF9	Unclassified_Order_GIF9	Unclassified_Order_GIF9
SSbact_449	0	0	0	0	0	0	0	0	0	0	0	0	0	0	0	0	0	0	0	0	0	0	0	0	0	0	0	0	22	0	0	0	0	Bacteria	Bacteroidota	Kryptonia	Kryptoniales	BSV26	Unclassified_Family_BSV26
SSbact_450	111	82	40	92	11	4	55	24	0	0	0	0	8	0	6	0	0	0	0	11	23	0	0	0	0	0	0	0	28	0	0	0	0	Bacteria	Proteobacteria	Gammaproteobacteria	Burkholderiales	TRA3-20	Unclassified_Family_TRA3-20
SSbact_451	0	0	0	0	0	0	0	0	0	0	0	0	0	0	0	0	0	0	0	0	0	0	0	0	0	185	18	0	0	0	0	0	0	Bacteria	Proteobacteria	Gammaproteobacteria	Methylococcales	Methylococcaceae	Methyloparacoccus
SSbact_452	0	0	16	0	6	0	34	0	4	0	0	0	0	0	14	0	5	38	0	0	0	0	9	0	0	0	18	0	0	0	0	0	0	Bacteria	Bacteroidota	Bacteroidia	Bacteroidales	Bacteroidetes_vadinHA17	Unclassified_Family_Bacteroidetes_vadinHA17
SSbact_453	0	0	0	0	0	0	7	0	20	0	0	0	0	0	0	0	0	0	0	3	0	0	12	0	0	0	7	130	0	0	0	0	0	Bacteria	Proteobacteria	Gammaproteobacteria	Burkholderiales	Rhodocyclaceae	Candidatus_Accumulibacter
SSbact_454	10	0	10	0	3	0	27	0	0	0	0	0	0	0	0	0	0	0	0	0	5	0	0	0	0	42	12	0	4	0	0	0	0	Bacteria	Acidobacteriota	Vicinamibacteria	Vicinamibacterales	Unclassified_Order_Vicinamibacterales	Unclassified_Order_Vicinamibacterales
SSbact_455	0	20	0	0	0	9	7	2	0	12	0	0	0	0	0	97	0	2	0	0	0	0	0	0	0	6	9	0	0	6	0	0	0	Bacteria	Gemmatimonadota	Gemmatimonadetes	Gemmatimonadales	Gemmatimonadaceae	Unclassified_Family_Gemmatimonadaceae
SSbact_456	0	0	0	0	0	0	0	18	0	0	0	0	0	0	0	0	0	0	0	0	0	0	0	0	0	0	0	0	0	0	0	0	0	Bacteria	Chloroflexi	Dehalococcoidia	GIF3	Unclassified_Order_GIF3	Unclassified_Order_GIF3
SSbact_457	0	9	0	0	0	0	0	0	0	0	0	0	0	0	0	0	0	0	0	0	0	0	0	0	0	0	21	0	0	0	0	0	0	Bacteria	Proteobacteria	Gammaproteobacteria	Burkholderiales	Sulfuricellaceae	Ferritrophicum
SSbact_458	28	0	11	0	17	0	14	0	47	0	0	0	0	0	0	0	0	0	0	289	0	0	0	0	24	0	0	0	20	0	0	0	0	Bacteria	Bacteroidota	Bacteroidia	Sphingobacteriales	env.OPS_17	Unclassified_Family_env.OPS_17
SSbact_459	0	0	0	0	0	0	0	0	0	0	0	0	0	0	0	0	0	0	0	0	0	0	0	0	0	11	47	25	0	0	0	0	0	Bacteria	Chloroflexi	Anaerolineae	Anaerolineales	Anaerolineaceae	Unclassified_Family_Anaerolineaceae
SSbact_460	134	0	0	0	65	0	10	0	0	0	0	0	0	0	0	0	0	0	0	0	0	0	0	0	0	0	0	0	14	0	0	0	0	Bacteria	Verrucomicrobiota	Verrucomicrobiae	Opitutales	Opitutaceae	Opitutus
SSbact_461	0	0	0	0	0	0	8	0	0	0	0	0	0	0	0	0	0	0	0	0	0	0	0	0	0	0	0	0	0	0	0	0	0	Bacteria	Bacteroidota	Bacteroidia	Sphingobacteriales	Lentimicrobiaceae	Unclassified_Family_Lentimicrobiaceae
SSbact_462	0	0	0	0	0	0	0	0	0	0	0	0	0	0	0	0	0	0	0	0	0	0	0	0	0	0	41	0	0	0	0	0	0	Bacteria	Sva0485	Unclassified_Phylum_Sva0485	Unclassified_Phylum_Sva0485	Unclassified_Phylum_Sva0485	Unclassified_Phylum_Sva0485
SSbact_463	0	0	0	0	0	0	0	0	0	0	0	0	0	0	0	0	0	0	0	0	0	0	0	0	0	777	0	0	0	0	0	0	0	Bacteria	Chloroflexi	Anaerolineae	Anaerolineales	Anaerolineaceae	Unclassified_Family_Anaerolineaceae
SSbact_464	0	0	0	0	0	0	0	0	0	0	42	0	0	0	0	5	88	0	67	0	0	0	10	0	0	0	0	13	0	0	46	86	28	Bacteria	Cyanobacteria	Cyanobacteriia	Synechococcales	Cyanobiaceae	Cyanobium_PCC-6307
SSbact_465	0	0	0	0	0	0	0	0	0	0	0	0	0	0	0	0	0	0	0	0	0	0	0	0	0	8	0	0	0	0	0	0	0	Bacteria	Bacteroidota	Bacteroidia	Sphingobacteriales	Lentimicrobiaceae	Unclassified_Family_Lentimicrobiaceae
SSbact_466	63	1	23	0	1	0	20	2	2	0	1	156	49	0	0	2	4	0	0	2	8	54	0	31	0	0	0	0	29	0	0	0	0	Bacteria	Verrucomicrobiota	Verrucomicrobiae	Pedosphaerales	Pedosphaeraceae	ADurb.Bin063-1
SSbact_467	0	0	4	0	0	0	0	0	0	0	0	0	0	0	0	0	0	0	0	15	0	0	0	0	0	12	47	0	17	0	0	0	0	Bacteria	Chloroflexi	Anaerolineae	Anaerolineales	Anaerolineaceae	Unclassified_Family_Anaerolineaceae
SSbact_468	112	76	0	0	0	0	15	0	0	0	0	0	0	0	0	0	0	0	0	0	0	0	0	0	0	0	0	0	3	0	0	0	0	Bacteria	Proteobacteria	Gammaproteobacteria	Methylococcales	Methylomonadaceae	Methylomicrobium
SSbact_469	0	0	0	0	0	0	11	0	0	0	0	0	0	0	0	0	0	0	0	0	0	0	0	0	0	0	0	0	0	0	0	0	0	Bacteria	Bacteroidota	Bacteroidia	Bacteroidales	SB-5	Unclassified_Family_SB-5
SSbact_470	18	0	20	8	4	6	5	18	3	64	0	0	10	20	0	0	0	0	0	14	29	12	7	0	6	0	6	0	64	0	0	11	14	Bacteria	Proteobacteria	Gammaproteobacteria	Burkholderiales	Nitrosomonadaceae	GOUTA6
SSbact_471	0	0	0	0	0	0	3	0	0	3	3	0	0	0	0	0	0	0	0	0	9	0	0	0	0	11	11	0	0	0	0	18	1	Bacteria	Actinobacteriota	Acidimicrobiia	Microtrichales	Microtrichaceae	IMCC26207
SSbact_472	0	0	0	0	0	0	0	0	0	0	0	0	0	0	0	0	0	0	0	0	0	0	0	0	0	6	0	0	0	0	0	0	0	Bacteria	Desulfobacterota	Desulfobacteria	Desulfobacterales	Desulfosarcinaceae	Sva0081_sediment_group
SSbact_473	0	0	0	0	0	0	0	0	0	0	0	0	0	0	0	0	0	0	0	0	0	0	0	0	0	0	36	0	0	0	0	0	0	Bacteria	Chloroflexi	Anaerolineae	Anaerolineales	Anaerolineaceae	Unclassified_Family_Anaerolineaceae
SSbact_474	0	0	0	0	0	0	0	0	0	0	0	0	0	0	0	0	0	0	0	0	0	0	0	0	0	9	0	5	0	0	0	0	0	Bacteria	Desulfobacterota	Syntrophia	Syntrophales	Unclassified_Order_Syntrophales	Unclassified_Order_Syntrophales
SSbact_475	0	0	0	0	0	0	0	0	0	2	0	0	0	0	0	0	0	0	5	25	7	0	0	0	0	77	9	2	0	0	0	0	0	Bacteria	Bacteroidota	Bacteroidia	Bacteroidales	Bacteroidetes_vadinHA17	Unclassified_Family_Bacteroidetes_vadinHA17
SSbact_476	0	0	0	0	0	0	0	0	0	0	0	0	0	0	0	0	0	0	0	0	0	0	0	0	0	24	30	51	0	0	0	0	0	Bacteria	Desulfobacterota	Desulfobaccia	Desulfobaccales	Desulfobaccaceae	Desulfobacca
SSbact_477	0	0	0	0	0	0	0	0	0	0	9	0	0	0	0	0	0	0	33	0	0	0	0	0	0	0	0	0	0	0	0	0	0	Bacteria	Proteobacteria	Gammaproteobacteria	Unclassified_Class_Gammaproteobacteria	Unclassified_Class_Gammaproteobacteria	Unclassified_Class_Gammaproteobacteria
SSbact_478	0	3	0	0	0	0	0	0	0	0	0	0	0	0	0	0	0	0	0	0	33	0	0	0	0	16	9	0	0	0	0	0	0	Bacteria	Chloroflexi	KD4-96	Unclassified_Class_KD4-96	Unclassified_Class_KD4-96	Unclassified_Class_KD4-96
SSbact_479	0	0	0	0	0	0	0	0	0	0	0	0	0	0	0	0	0	0	0	0	8	0	0	0	0	0	29	0	0	0	0	0	0	Bacteria	Actinobacteriota	Actinobacteria	Corynebacteriales	Mycobacteriaceae	Mycobacterium
SSbact_480	0	0	0	0	0	0	0	46	0	0	0	0	0	0	0	0	0	0	0	0	0	0	0	0	0	0	0	0	0	0	0	0	0	Bacteria	MBNT15	Unclassified_Phylum_MBNT15	Unclassified_Phylum_MBNT15	Unclassified_Phylum_MBNT15	Unclassified_Phylum_MBNT15
SSbact_481	0	0	4	0	0	0	3	0	0	0	0	0	0	0	0	0	0	0	0	0	0	0	0	0	0	0	0	0	0	0	0	0	0	Bacteria	Acidobacteriota	Subgroup_19	Unclassified_Class_Subgroup_19	Unclassified_Class_Subgroup_19	Unclassified_Class_Subgroup_19
SSbact_482	0	3	0	0	0	16	0	0	0	0	0	0	0	0	0	0	0	0	0	1	0	0	0	0	0	0	0	0	0	0	0	0	0	Bacteria	Proteobacteria	Gammaproteobacteria	Burkholderiales	Comamonadaceae	Unclassified_Family_Comamonadaceae
SSbact_483	0	0	4	0	0	0	16	0	0	0	0	0	0	0	0	0	0	0	0	14	0	0	0	0	0	0	10	0	14	0	0	0	0	Bacteria	Proteobacteria	Gammaproteobacteria	PLTA13	Unclassified_Order_PLTA13	Unclassified_Order_PLTA13
SSbact_484	0	5	0	0	0	0	0	0	0	6	0	0	0	0	0	0	0	0	0	0	0	0	0	0	0	0	0	13	0	0	0	0	0	Bacteria	Bacteroidota	Kryptonia	Kryptoniales	BSV26	Unclassified_Family_BSV26
SSbact_485	0	0	25	0	17	0	14	0	49	0	0	0	0	0	28	0	0	0	0	140	37	0	0	0	8	25	64	0	28	0	0	0	0	Bacteria	Chloroflexi	Anaerolineae	Anaerolineales	Anaerolineaceae	Anaerolinea
SSbact_486	0	0	0	0	0	0	0	6	1	36	24	0	0	0	0	37	77	4	32	0	0	0	8	0	0	0	0	18	3	0	8	39	0	Bacteria	Bacteroidota	Bacteroidia	Bacteroidales	Bacteroidetes_vadinHA17	Unclassified_Family_Bacteroidetes_vadinHA17
SSbact_487	0	0	3	0	0	0	0	0	0	0	9	0	0	0	0	0	17	0	322	0	0	0	0	0	0	2	0	0	0	0	0	0	0	Bacteria	Proteobacteria	Gammaproteobacteria	Unclassified_Class_Gammaproteobacteria	Unclassified_Class_Gammaproteobacteria	Unclassified_Class_Gammaproteobacteria
SSbact_488	0	0	0	0	0	0	0	0	0	0	0	0	0	0	0	0	0	0	0	0	0	3	0	0	9	0	0	0	0	0	0	0	0	Bacteria	Proteobacteria	Alphaproteobacteria	Acetobacterales	Acetobacteraceae	Unclassified_Family_Acetobacteraceae
SSbact_489	0	0	24	0	487	0	14	59	13	0	0	0	0	0	12	0	0	0	0	0	0	0	0	0	0	0	0	0	38	0	0	0	0	Bacteria	Nitrospirota	Thermodesulfovibrionia	Unclassified_Class_Thermodesulfovibrionia	Unclassified_Class_Thermodesulfovibrionia	Unclassified_Class_Thermodesulfovibrionia
SSbact_490	21	0	0	0	0	0	0	0	0	0	0	0	0	0	0	0	0	0	0	0	0	0	0	0	0	0	0	0	0	0	0	0	0	Bacteria	Sva0485	Unclassified_Phylum_Sva0485	Unclassified_Phylum_Sva0485	Unclassified_Phylum_Sva0485	Unclassified_Phylum_Sva0485
SSbact_491	0	7	5	0	2	0	0	6	0	0	0	0	0	0	0	0	0	0	3	0	21	0	0	0	0	3	17	0	3	0	17	0	0	Bacteria	Actinobacteriota	Thermoleophilia	Gaiellales	Unclassified_Order_Gaiellales	Unclassified_Order_Gaiellales
SSbact_492	0	0	0	0	0	0	0	2	0	102	301	0	0	0	0	0	0	0	0	0	4	0	0	0	0	0	0	0	0	0	0	31	0	Bacteria	Proteobacteria	Gammaproteobacteria	Burkholderiales	SC-I-84	Unclassified_Family_SC-I-84
SSbact_493	6	0	12	0	2	0	26	5	0	0	0	0	0	0	0	0	0	0	0	0	0	0	0	0	0	0	0	0	13	0	0	0	0	Bacteria	Bacteroidota	Bacteroidia	Sphingobacteriales	Lentimicrobiaceae	Unclassified_Family_Lentimicrobiaceae
SSbact_494	0	5	0	0	0	0	0	0	0	0	0	0	0	0	0	0	0	0	0	0	0	0	0	0	0	0	0	0	0	0	0	0	0	Bacteria	Chloroflexi	Dehalococcoidia	GIF9	Unclassified_Order_GIF9	Unclassified_Order_GIF9
SSbact_495	0	27	0	0	0	10	0	0	0	0	0	0	0	16	0	0	0	0	0	0	5	4	0	0	0	0	0	2	0	0	0	0	0	Bacteria	Bacteroidota	Bacteroidia	Bacteroidales	Bacteroidetes_vadinHA17	Unclassified_Family_Bacteroidetes_vadinHA17
SSbact_496	0	8	0	0	0	0	0	0	0	0	0	0	0	0	0	0	0	0	0	0	0	0	0	0	0	0	2	90	0	0	55	0	0	Bacteria	Bacteroidota	Bacteroidia	Bacteroidales	Bacteroidetes_vadinHA17	Unclassified_Family_Bacteroidetes_vadinHA17
SSbact_497	0	0	0	0	0	0	0	0	0	0	0	0	0	0	0	0	0	0	0	0	10	0	0	0	0	53	0	0	0	0	0	0	0	Bacteria	Desulfobacterota	Desulfobaccia	Desulfobaccales	Desulfobaccaceae	Desulfobacca
SSbact_498	0	0	0	6	0	0	0	0	0	0	0	0	0	0	0	0	0	0	0	0	0	0	0	0	0	0	0	0	0	0	0	0	0	Bacteria	Desulfobacterota	Syntrophobacteria	Syntrophobacterales	Unclassified_Order_Syntrophobacterales	Unclassified_Order_Syntrophobacterales
SSbact_499	0	18	0	0	0	0	0	0	0	0	0	0	0	0	0	0	0	0	0	0	0	0	0	0	0	0	0	0	0	0	0	0	0	Bacteria	Bacteroidota	Bacteroidia	Bacteroidales	Prolixibacteraceae	BSV13
SSbact_500	5	0	0	2	6	0	10	0	0	0	0	0	0	0	0	0	0	0	0	5	0	0	0	0	0	8	7	8	5	1	6	0	0	Bacteria	Proteobacteria	Gammaproteobacteria	Burkholderiales	Comamonadaceae	Unclassified_Family_Comamonadaceae
SSbact_501	0	1	4	0	0	0	8	0	0	0	0	0	0	0	0	0	0	0	0	0	0	0	0	0	0	0	0	0	0	0	0	0	0	Bacteria	Sva0485	Unclassified_Phylum_Sva0485	Unclassified_Phylum_Sva0485	Unclassified_Phylum_Sva0485	Unclassified_Phylum_Sva0485
SSbact_502	11	0	64	0	11	0	41	0	25	0	0	0	0	0	63	0	18	0	40	102	113	0	5	0	12	0	7	0	14	23	0	0	0	Bacteria	Proteobacteria	Gammaproteobacteria	Burkholderiales	Comamonadaceae	Rhizobacter
SSbact_503	0	4	0	0	0	13	7	4	17	22	8	0	0	0	53	0	57	0	46	0	0	43	14	0	0	8	0	0	0	0	0	14	27	Bacteria	Chloroflexi	Dehalococcoidia	GIF9	Unclassified_Order_GIF9	Unclassified_Order_GIF9
SSbact_504	0	0	5	0	0	4	0	7	0	71	70	0	0	0	0	18	0	0	0	0	0	0	0	0	0	0	0	0	0	0	0	45	27	Bacteria	Proteobacteria	Gammaproteobacteria	Burkholderiales	SC-I-84	Unclassified_Family_SC-I-84
SSbact_505	79	38	0	5	0	42	5	0	0	163	23	0	0	18	0	70	10	0	6	0	15	91	0	0	0	0	0	0	6	0	0	45	40	Bacteria	Chloroflexi	Anaerolineae	Anaerolineales	Anaerolineaceae	Unclassified_Family_Anaerolineaceae
SSbact_506	0	0	13	0	0	0	1	0	0	0	0	0	0	0	0	0	0	0	0	0	0	0	0	0	0	6	0	0	16	0	0	0	0	Bacteria	Bacteroidota	Bacteroidia	Bacteroidales	Bacteroidetes_vadinHA17	Unclassified_Family_Bacteroidetes_vadinHA17
SSbact_507	0	0	0	0	0	0	0	0	0	0	0	0	0	0	0	0	0	0	0	0	0	0	0	0	0	17	7	0	0	0	0	0	0	Bacteria	Chloroflexi	Anaerolineae	Anaerolineales	Anaerolineaceae	Unclassified_Family_Anaerolineaceae
SSbact_508	0	0	0	0	0	0	7	0	0	0	0	0	0	0	0	0	0	0	0	0	0	0	0	0	0	2	0	4	0	0	0	0	0	Bacteria	Sva0485	Unclassified_Phylum_Sva0485	Unclassified_Phylum_Sva0485	Unclassified_Phylum_Sva0485	Unclassified_Phylum_Sva0485
SSbact_509	0	5	0	0	0	0	0	27	0	0	0	0	0	0	0	0	0	0	0	0	0	0	0	0	0	0	0	0	0	0	0	0	0	Bacteria	Chloroflexi	Dehalococcoidia	MSBL5	Unclassified_Order_MSBL5	Unclassified_Order_MSBL5
SSbact_510	0	0	0	0	0	0	1	0	0	0	0	0	0	0	0	0	0	0	0	0	0	0	0	0	0	0	0	0	0	0	0	0	0	Bacteria	Desulfobacterota	Syntrophia	Syntrophales	Smithellaceae	Smithella
SSbact_511	0	0	0	0	0	0	0	0	0	0	0	0	0	0	0	0	0	0	0	0	0	0	0	0	0	19	0	9	0	0	0	0	0	Bacteria	Chloroflexi	Anaerolineae	SJA-15	Unclassified_Order_SJA-15	Unclassified_Order_SJA-15
SSbact_512	0	0	0	0	0	0	0	0	0	0	0	0	0	0	0	0	0	0	0	0	0	0	0	0	0	0	0	20	0	0	0	0	0	Bacteria	Acidobacteriota	Subgroup_11	Unclassified_Class_Subgroup_11	Unclassified_Class_Subgroup_11	Unclassified_Class_Subgroup_11
SSbact_513	0	0	8	0	0	0	0	0	0	10	17	0	0	0	0	0	188	0	432	0	0	0	0	0	0	0	1	92	0	0	138	99	0	Bacteria	Proteobacteria	Gammaproteobacteria	Unclassified_Class_Gammaproteobacteria	Unclassified_Class_Gammaproteobacteria	Unclassified_Class_Gammaproteobacteria
SSbact_514	0	0	14	0	5	11	5	0	23	0	6	0	0	0	15	17	21	53	28	36	20	0	10	0	14	12	28	5	8	0	0	0	1	Bacteria	Actinobacteriota	Actinobacteria	PeM15	Unclassified_Order_PeM15	Unclassified_Order_PeM15
SSbact_515	0	0	0	0	0	0	0	5	0	0	0	0	0	0	0	0	0	0	0	0	0	0	0	0	0	0	0	0	0	0	0	0	0	Bacteria	MBNT15	Unclassified_Phylum_MBNT15	Unclassified_Phylum_MBNT15	Unclassified_Phylum_MBNT15	Unclassified_Phylum_MBNT15
SSbact_516	0	0	0	0	0	0	0	16	0	0	0	0	0	0	0	0	0	0	0	0	0	0	0	0	0	0	0	0	0	0	0	0	0	Bacteria	Chloroflexi	Anaerolineae	RBG-13-54-9	Unclassified_Order_RBG-13-54-9	Unclassified_Order_RBG-13-54-9
SSbact_517	0	0	0	0	0	0	0	0	0	0	0	0	0	0	0	0	0	0	0	0	0	0	0	0	0	66	15	0	0	0	0	0	0	Bacteria	Chloroflexi	Anaerolineae	Anaerolineales	Anaerolineaceae	Unclassified_Family_Anaerolineaceae
SSbact_518	0	0	0	0	0	0	0	0	0	0	0	0	0	0	0	0	0	0	0	0	0	0	0	0	0	10	0	0	0	0	0	0	0	Bacteria	Chloroflexi	Anaerolineae	ADurb.Bin180	Unclassified_Order_ADurb.Bin180	Unclassified_Order_ADurb.Bin180
SSbact_519	0	0	2	0	5	0	0	0	0	0	0	0	0	0	0	0	0	0	0	0	0	0	0	0	0	0	14	0	0	45	0	0	0	Bacteria	Desulfobacterota	Unclassified_Phylum_Desulfobacterota	Unclassified_Phylum_Desulfobacterota	Unclassified_Phylum_Desulfobacterota	Unclassified_Phylum_Desulfobacterota
SSbact_520	0	0	0	0	0	0	0	2	0	63	9	0	0	0	0	397	0	0	0	0	0	0	0	0	0	0	0	0	0	0	0	0	0	Bacteria	Proteobacteria	Gammaproteobacteria	Burkholderiales	SC-I-84	Unclassified_Family_SC-I-84
SSbact_521	0	0	0	0	0	0	0	0	0	0	0	0	0	0	0	0	0	0	0	0	0	0	0	0	0	9	31	0	0	0	0	0	0	Bacteria	Desulfobacterota	Syntrophobacteria	Syntrophobacterales	Unclassified_Order_Syntrophobacterales	Unclassified_Order_Syntrophobacterales
SSbact_522	0	7	0	0	0	0	0	0	0	0	0	0	0	0	0	0	0	0	0	0	0	0	0	0	0	0	0	8	0	0	0	0	0	Bacteria	Acidobacteriota	Acidobacteriae	GOUTB8	Unclassified_Order_GOUTB8	Unclassified_Order_GOUTB8
SSbact_523	0	0	0	0	0	0	0	0	0	4	12	0	0	0	0	0	129	32	55	0	0	0	0	0	0	0	0	0	0	0	54	0	0	Bacteria	Proteobacteria	Alphaproteobacteria	Sphingomonadales	Sphingomonadaceae	Polymorphobacter
SSbact_524	0	0	0	0	0	0	0	26	0	0	0	0	0	0	0	0	0	0	0	0	0	0	0	0	0	0	0	0	0	0	0	0	0	Bacteria	Chloroflexi	KD4-96	Unclassified_Class_KD4-96	Unclassified_Class_KD4-96	Unclassified_Class_KD4-96
SSbact_525	0	0	0	0	0	0	10	0	0	0	0	0	0	0	0	0	0	0	0	0	0	0	0	0	0	0	0	0	0	0	0	0	0	Bacteria	Sva0485	Unclassified_Phylum_Sva0485	Unclassified_Phylum_Sva0485	Unclassified_Phylum_Sva0485	Unclassified_Phylum_Sva0485
SSbact_526	0	0	0	0	0	0	0	0	0	0	0	0	0	0	0	0	0	0	0	0	0	0	0	0	5	0	0	0	0	0	0	0	0	Bacteria	Proteobacteria	Gammaproteobacteria	Pseudomonadales	Pseudomonadaceae	Pseudomonas
SSbact_527	0	0	0	0	0	12	0	0	0	24	19	0	0	0	5	0	46	0	19	0	0	0	35	0	0	0	0	0	21	0	0	39	46	Bacteria	Bacteroidota	Bacteroidia	Bacteroidales	Bacteroidetes_vadinHA17	Unclassified_Family_Bacteroidetes_vadinHA17
SSbact_528	0	0	0	0	0	0	0	0	0	0	0	21	0	0	7	0	0	0	0	0	0	0	2	13	0	0	0	0	0	0	19	3	2	Bacteria	Desulfobacterota	Syntrophia	Syntrophales	Smithellaceae	Smithella
SSbact_529	0	6	10	0	0	0	7	0	0	9	9	0	0	0	0	0	0	0	0	0	0	0	0	0	0	0	5	22	5	0	0	19	60	Bacteria	Acetothermia	Acetothermiia	Unclassified_Class_Acetothermiia	Unclassified_Class_Acetothermiia	Unclassified_Class_Acetothermiia
SSbact_530	181	6	107	8	50	0	138	2	7	0	0	0	0	0	0	0	0	44	0	40	35	0	21	0	0	0	4	0	27	0	0	0	0	Bacteria	Proteobacteria	Gammaproteobacteria	Burkholderiales	TRA3-20	Unclassified_Family_TRA3-20
SSbact_531	11	10	27	0	27	0	22	7	13	0	0	0	0	0	45	0	0	0	0	34	17	0	0	0	0	8	0	0	10	0	0	0	0	Bacteria	Acidobacteriota	Subgroup_18	Unclassified_Class_Subgroup_18	Unclassified_Class_Subgroup_18	Unclassified_Class_Subgroup_18
SSbact_532	0	2	9	0	0	9	5	2	5	0	0	0	0	14	11	0	0	0	0	0	15	8	13	0	0	8	8	0	4	0	0	4	24	Bacteria	Actinobacteriota	Thermoleophilia	Gaiellales	Unclassified_Order_Gaiellales	Unclassified_Order_Gaiellales
SSbact_533	20	2	2	0	18	1	8	10	1	0	1	21	1	0	0	0	6	25	4	3	0	21	7	13	5	0	0	0	4	0	0	0	0	Bacteria	Verrucomicrobiota	Verrucomicrobiae	Pedosphaerales	Pedosphaeraceae	ADurb.Bin063-1
SSbact_534	0	0	0	0	0	0	12	0	0	0	0	0	0	0	0	0	0	0	0	0	0	0	0	0	0	0	0	0	19	0	0	0	0	Bacteria	Bacteroidota	Bacteroidia	Bacteroidales	Bacteroidetes_vadinHA17	Unclassified_Family_Bacteroidetes_vadinHA17
SSbact_535	0	18	6	2	2	0	33	3	0	0	0	0	0	0	0	0	0	0	0	4	0	0	0	0	0	14	0	0	0	0	0	0	0	Bacteria	Proteobacteria	Gammaproteobacteria	KI89A_clade	Unclassified_Order_KI89A_clade	Unclassified_Order_KI89A_clade
SSbact_536	0	0	0	0	0	0	0	0	0	0	55	0	0	0	0	0	0	0	0	0	0	0	0	0	0	0	0	27	0	0	0	0	0	Bacteria	Proteobacteria	Gammaproteobacteria	Burkholderiales	Sutterellaceae	Unclassified_Family_Sutterellaceae
SSbact_537	0	0	0	0	0	0	0	0	0	0	0	0	0	0	0	0	0	0	0	0	0	0	0	0	0	0	0	7	0	0	0	0	0	Bacteria	Spirochaetota	Spirochaetia	Spirochaetales	Spirochaetaceae	Unclassified_Family_Spirochaetaceae
SSbact_538	0	0	0	0	0	0	0	0	0	0	0	0	0	0	0	0	0	0	0	0	0	0	0	0	0	68	101	129	0	0	2	0	0	Bacteria	Planctomycetota	Planctomycetes	Pirellulales	Pirellulaceae	Unclassified_Family_Pirellulaceae
SSbact_539	0	0	0	0	0	0	0	0	0	0	0	0	0	0	0	0	0	0	0	0	0	0	0	0	0	0	0	0	0	0	10	0	0	Bacteria	Latescibacterota	Latescibacteria	Latescibacterales	Latescibacteraceae	Unclassified_Family_Latescibacteraceae
SSbact_540	0	0	0	0	0	0	0	0	65	0	1	0	0	0	1	0	12	0	0	3	0	0	0	0	0	0	8	0	0	0	0	0	0	Bacteria	Verrucomicrobiota	Verrucomicrobiae	Pedosphaerales	Pedosphaeraceae	DEV008
SSbact_541	0	3	14	0	10	0	25	0	0	0	0	0	0	0	0	0	0	0	0	0	27	0	0	0	0	0	0	0	0	0	0	0	0	Bacteria	Sva0485	Unclassified_Phylum_Sva0485	Unclassified_Phylum_Sva0485	Unclassified_Phylum_Sva0485	Unclassified_Phylum_Sva0485
SSbact_542	0	12	0	0	0	0	0	0	1	0	6	0	0	0	0	0	0	0	0	0	1	0	21	0	0	9	6	0	0	0	0	0	0	Bacteria	Nitrospinota	P9X2b3D02	Unclassified_Class_P9X2b3D02	Unclassified_Class_P9X2b3D02	Unclassified_Class_P9X2b3D02
SSbact_543	0	0	0	0	0	0	0	53	0	0	0	65	59	3	0	0	0	0	0	0	0	6	0	45	0	0	0	8	0	0	0	0	0	Bacteria	Spirochaetota	Spirochaetia	Spirochaetales	Spirochaetaceae	Spirochaeta
SSbact_544	0	0	0	0	0	0	0	0	1	0	0	0	0	0	0	0	0	0	0	0	0	0	0	0	0	0	0	0	0	0	0	0	0	Bacteria	Sva0485	Unclassified_Phylum_Sva0485	Unclassified_Phylum_Sva0485	Unclassified_Phylum_Sva0485	Unclassified_Phylum_Sva0485
SSbact_545	3	0	0	0	10	0	2	0	0	0	0	0	0	0	0	0	0	0	0	0	14	0	0	0	0	1	3	0	0	0	0	0	0	Bacteria	Chloroflexi	Anaerolineae	SJA-15	Unclassified_Order_SJA-15	Unclassified_Order_SJA-15
SSbact_546	24	34	0	109	0	0	1	0	0	0	0	0	0	0	0	0	0	0	0	0	0	0	0	0	0	0	0	0	36	0	0	0	0	Bacteria	Nitrospirota	Nitrospiria	Nitrospirales	Nitrospiraceae	Nitrospira
SSbact_547	0	0	0	0	159	0	4	0	6	0	0	0	0	0	0	0	0	0	0	6	0	0	0	0	63	0	0	0	0	0	0	0	0	Bacteria	Verrucomicrobiota	Verrucomicrobiae	Pedosphaerales	Pedosphaeraceae	ADurb.Bin063-1
SSbact_548	66	17	0	0	4	0	14	0	23	0	0	0	0	0	0	0	0	0	0	30	0	15	0	0	4	0	0	0	9	0	0	0	0	Bacteria	Verrucomicrobiota	Verrucomicrobiae	Pedosphaerales	Pedosphaeraceae	Unclassified_Family_Pedosphaeraceae
SSbact_549	0	13	0	0	0	0	0	0	0	0	36	0	0	0	0	0	0	0	0	0	0	0	0	0	0	50	52	0	0	0	0	0	0	Bacteria	Proteobacteria	Gammaproteobacteria	Methylococcales	Methylococcaceae	Unclassified_Family_Methylococcaceae
SSbact_550	0	0	0	0	0	0	0	0	0	0	0	0	0	0	0	0	0	0	0	1	23	0	0	0	0	19	0	0	0	0	0	0	0	Bacteria	Bacteroidota	Bacteroidia	Bacteroidales	Bacteroidetes_vadinHA17	Unclassified_Family_Bacteroidetes_vadinHA17
SSbact_551	0	0	14	0	0	0	0	0	0	0	0	0	0	0	0	0	0	0	0	0	0	0	0	0	0	0	0	26	0	0	7	0	0	Bacteria	Spirochaetota	Leptospirae	Leptospirales	Leptospiraceae	RBG-16-49-21
SSbact_552	25	5	15	0	1	0	2	0	0	0	0	0	0	0	0	0	0	0	0	0	0	0	0	0	0	0	0	0	25	0	0	0	0	Bacteria	Desulfobacterota	Syntrophia	Syntrophales	Syntrophaceae	Syntrophus
SSbact_553	0	0	0	0	0	0	0	0	0	0	0	0	0	0	0	0	0	0	0	0	6	0	0	0	0	13	0	0	0	0	0	0	0	Bacteria	Chloroflexi	KD4-96	Unclassified_Class_KD4-96	Unclassified_Class_KD4-96	Unclassified_Class_KD4-96
SSbact_554	0	0	4	0	0	0	0	0	0	0	8	0	0	0	0	0	0	0	36	0	0	0	0	0	0	104	29	34	9	0	0	54	0	Bacteria	Proteobacteria	Gammaproteobacteria	Methylococcales	Methylomonadaceae	Crenothrix
SSbact_555	0	0	46	0	8	0	19	0	10	0	1	0	0	0	17	0	0	0	0	0	2	0	0	0	0	0	7	0	8	0	0	0	0	Bacteria	Chloroflexi	Anaerolineae	SJA-15	Unclassified_Order_SJA-15	Unclassified_Order_SJA-15
SSbact_556	0	0	144	0	12	0	137	0	52	0	0	0	0	0	158	0	0	0	0	16	56	0	0	0	14	6	8	0	19	0	0	0	0	Bacteria	Bacteroidota	Bacteroidia	Bacteroidales	Bacteroidetes_vadinHA17	Unclassified_Family_Bacteroidetes_vadinHA17
SSbact_557	3	0	8	7	0	0	12	0	0	0	0	0	0	0	0	0	0	0	0	0	0	0	0	0	0	0	0	0	12	0	0	0	0	Bacteria	Acidobacteriota	Subgroup_18	Unclassified_Class_Subgroup_18	Unclassified_Class_Subgroup_18	Unclassified_Class_Subgroup_18
SSbact_558	0	0	0	0	0	0	0	0	0	0	0	0	0	0	0	0	0	0	0	0	0	0	0	0	0	15	0	0	0	0	0	0	0	Bacteria	Chloroflexi	Anaerolineae	Anaerolineales	Anaerolineaceae	Unclassified_Family_Anaerolineaceae
SSbact_559	0	2	14	0	0	1	10	0	248	0	6	0	0	0	70	0	0	40	0	13	5	0	51	0	3	20	2	4	3	0	0	0	0	Bacteria	Proteobacteria	Gammaproteobacteria	Methylococcales	Methylomonadaceae	Crenothrix
SSbact_560	0	24	0	12	0	0	0	11	0	0	0	0	0	0	0	0	0	0	0	0	0	0	0	0	0	14	18	0	36	0	0	0	0	Bacteria	Proteobacteria	Alphaproteobacteria	Dongiales	Dongiaceae	Dongia
SSbact_561	0	0	0	0	0	0	0	0	0	0	0	0	0	0	0	0	0	0	0	0	0	0	0	0	0	0	0	17	0	0	0	0	0	Bacteria	Unclassified_Kingdom_Bacteria	Unclassified_Kingdom_Bacteria	Unclassified_Kingdom_Bacteria	Unclassified_Kingdom_Bacteria	Unclassified_Kingdom_Bacteria
SSbact_562	0	0	3	0	0	0	1	0	13	0	0	0	0	0	0	0	0	0	0	19	0	0	0	0	0	0	0	0	0	0	0	0	0	Bacteria	Bacteroidota	Kryptonia	Kryptoniales	BSV26	Unclassified_Family_BSV26
SSbact_563	0	29	0	0	0	0	9	0	0	0	0	0	0	0	0	0	0	0	0	0	0	0	0	0	0	0	0	6	0	0	0	0	0	Bacteria	Firmicutes	Clostridia	Clostridia_or	Hungateiclostridiaceae	Unclassified_Family_Hungateiclostridiaceae
SSbact_564	0	0	0	0	0	0	0	0	11	0	0	0	0	0	0	0	0	0	0	12	0	0	0	0	0	0	0	0	4	0	0	0	0	Bacteria	Nitrospirota	4-29-1	Unclassified_Class_4-29-1	Unclassified_Class_4-29-1	Unclassified_Class_4-29-1
SSbact_565	0	0	0	0	0	0	0	0	0	12	6	0	0	0	0	0	0	0	24	0	0	0	0	0	0	0	0	40	0	0	0	0	0	Bacteria	Proteobacteria	Gammaproteobacteria	Burkholderiales	SC-I-84	Unclassified_Family_SC-I-84
SSbact_566	31	0	0	62	0	0	5	0	0	0	0	0	0	0	0	0	0	0	0	0	0	0	0	0	0	0	0	0	0	207	0	0	0	Bacteria	Proteobacteria	Gammaproteobacteria	Burkholderiales	Nitrosomonadaceae	IS-44
SSbact_567	5	0	0	0	10	0	12	0	11	0	0	0	0	0	0	0	0	0	0	8	0	0	5	0	0	0	0	0	8	0	0	0	0	Bacteria	Proteobacteria	Gammaproteobacteria	Burkholderiales	Nitrosomonadaceae	DSSD61
SSbact_568	0	0	0	0	0	0	1	0	0	0	0	0	0	0	0	0	0	0	0	0	0	0	0	0	0	0	0	0	0	0	0	0	0	Bacteria	Bacteroidota	SJA-28	Unclassified_Class_SJA-28	Unclassified_Class_SJA-28	Unclassified_Class_SJA-28
SSbact_569	0	0	0	0	0	0	0	0	0	0	0	0	0	0	0	0	0	0	0	0	0	0	0	0	0	0	0	0	0	25	0	0	0	Bacteria	Proteobacteria	Alphaproteobacteria	Caulobacterales	Hyphomonadaceae	Hirschia
SSbact_570	11	0	12	0	10	0	9	0	7	0	0	0	0	0	0	0	0	0	0	3	0	0	0	0	0	0	4	0	20	0	0	0	0	Bacteria	Acidobacteriota	Acidobacteriae	Acidobacteriae_or	Acidobacteriae_fa	Paludibaculum
SSbact_571	0	0	8	0	40	0	6	0	0	0	0	0	0	0	0	0	0	0	0	0	0	0	0	0	0	0	0	0	0	0	0	0	0	Bacteria	Desulfobacterota	Desulfuromonadia	Geobacterales	Geobacteraceae	Unclassified_Family_Geobacteraceae
SSbact_572	0	0	0	0	0	0	0	0	26	0	0	0	0	0	0	0	0	0	0	0	0	0	0	0	0	20	28	4	0	0	0	0	0	Bacteria	Proteobacteria	Gammaproteobacteria	Burkholderiales	Rhodocyclaceae	Candidatus_Accumulibacter
SSbact_573	0	0	0	0	0	0	0	0	0	0	0	0	0	0	0	0	0	0	0	0	0	0	0	0	0	25	8	14	0	0	0	0	0	Bacteria	Spirochaetota	Leptospirae	Leptospirales	Leptospiraceae	RBG-16-49-21
SSbact_574	0	0	0	0	0	0	0	0	0	0	0	0	0	0	0	0	0	0	0	0	0	0	0	0	0	5	5	0	0	0	0	0	0	Bacteria	Proteobacteria	Gammaproteobacteria	Burkholderiales	Rhodocyclaceae	Sulfurisoma
SSbact_575	6	35	16	0	2	0	1	68	0	13	50	0	0	0	0	0	0	0	0	0	0	0	0	0	0	9	0	135	2	0	0	24	0	Bacteria	Desulfobacterota	Syntrophia	Syntrophales	Unclassified_Order_Syntrophales	Unclassified_Order_Syntrophales
SSbact_576	0	0	0	0	0	11	0	0	1	0	5	0	0	19	3	20	0	0	0	0	0	118	86	0	0	0	0	0	29	0	0	0	48	Bacteria	Chloroflexi	Anaerolineae	RBG-13-54-9	Unclassified_Order_RBG-13-54-9	Unclassified_Order_RBG-13-54-9
SSbact_577	0	0	0	0	0	0	0	0	0	0	0	100	11	0	0	0	0	0	0	0	0	0	0	9	0	0	0	0	0	0	0	0	0	Bacteria	Verrucomicrobiota	Verrucomicrobiae	Pedosphaerales	Pedosphaeraceae	ADurb.Bin063-1
SSbact_578	0	0	0	0	0	0	0	0	0	0	0	0	0	0	23	0	0	0	0	0	13	0	0	0	0	15	9	0	0	0	0	0	0	Bacteria	Chloroflexi	KD4-96	Unclassified_Class_KD4-96	Unclassified_Class_KD4-96	Unclassified_Class_KD4-96
SSbact_579	56	19	9	0	0	0	9	0	0	0	0	0	0	0	0	0	0	0	0	0	0	0	0	0	0	0	0	0	0	0	0	0	0	Bacteria	Proteobacteria	Gammaproteobacteria	Methylococcales	Methylomonadaceae	Crenothrix
SSbact_580	0	0	0	12	0	3	0	49	0	0	0	0	0	0	0	0	0	0	0	13	0	0	0	0	99	0	0	0	0	13	0	0	0	Bacteria	Proteobacteria	Gammaproteobacteria	Burkholderiales	Unclassified_Order_Burkholderiales	Unclassified_Order_Burkholderiales
SSbact_581	0	0	0	23	0	7	0	0	0	8	0	0	0	0	0	0	0	0	0	0	0	0	0	0	0	0	0	0	14	60	0	0	0	Bacteria	Acidobacteriota	Vicinamibacteria	Subgroup_17	Unclassified_Order_Subgroup_17	Unclassified_Order_Subgroup_17
SSbact_582	0	0	15	0	0	0	0	0	0	0	0	0	0	0	0	0	0	0	0	0	0	0	0	0	0	33	11	0	0	0	35	0	0	Bacteria	Desulfobacterota	Syntrophobacteria	Syntrophobacterales	Syntrophobacteraceae	Syntrophobacter
SSbact_583	0	0	0	0	0	0	0	0	0	0	0	0	0	0	0	0	8	0	0	0	0	0	0	0	0	0	0	0	0	0	75	0	0	Bacteria	Actinobacteriota	Actinobacteria	PeM15	Unclassified_Order_PeM15	Unclassified_Order_PeM15
SSbact_584	0	0	0	0	0	0	0	0	0	0	0	83	41	0	0	0	0	0	0	0	0	0	0	27	0	0	0	0	0	0	0	0	0	Bacteria	Spirochaetota	Spirochaetia	Spirochaetales	Spirochaetaceae	Spirochaeta
SSbact_585	0	0	4	0	0	0	5	0	3	0	4	0	0	0	37	0	6	0	0	0	41	41	10	0	0	0	0	9	0	0	0	4	0	Bacteria	Desulfobacterota	Syntrophia	Syntrophales	Syntrophaceae	Syntrophus
SSbact_586	0	0	0	0	0	0	0	0	0	0	0	0	0	0	0	0	0	0	0	0	0	0	0	0	0	0	30	0	0	0	0	0	0	Bacteria	Verrucomicrobiota	Verrucomicrobiae	S-BQ2-57_soil_group	Unclassified_Order_S-BQ2-57_soil_group	Unclassified_Order_S-BQ2-57_soil_group
SSbact_587	0	0	0	0	0	0	0	0	0	0	0	0	0	0	0	0	6	0	0	0	0	0	0	0	0	0	0	0	0	0	0	0	0	Bacteria	Desulfobacterota	Syntrophia	Syntrophales	Unclassified_Order_Syntrophales	Unclassified_Order_Syntrophales
SSbact_588	0	0	0	0	0	0	0	0	0	0	0	0	0	0	0	0	8	5	12	0	0	0	0	0	0	0	0	0	5	0	46	10	0	Bacteria	Chloroflexi	Anaerolineae	Anaerolineales	Anaerolineaceae	Unclassified_Family_Anaerolineaceae
SSbact_589	25	61	20	20	3	83	17	27	13	16	34	0	0	0	0	41	24	30	16	14	0	13	9	0	38	0	0	2	14	35	0	41	65	Bacteria	Proteobacteria	Alphaproteobacteria	Unclassified_Class_Alphaproteobacteria	Unclassified_Class_Alphaproteobacteria	Unclassified_Class_Alphaproteobacteria
SSbact_590	0	0	0	0	0	0	34	0	0	0	0	0	0	0	0	0	0	0	0	0	0	0	0	0	0	0	0	0	0	0	0	0	0	Bacteria	Sva0485	Unclassified_Phylum_Sva0485	Unclassified_Phylum_Sva0485	Unclassified_Phylum_Sva0485	Unclassified_Phylum_Sva0485
SSbact_591	44	28	2	33	4	200	8	3	10	13	11	0	0	0	0	87	2	0	5	32	0	0	2	0	23	0	0	0	15	12	0	0	3	Bacteria	Verrucomicrobiota	Verrucomicrobiae	S-BQ2-57_soil_group	Unclassified_Order_S-BQ2-57_soil_group	Unclassified_Order_S-BQ2-57_soil_group
SSbact_592	0	0	0	0	0	0	0	0	0	0	0	0	0	0	0	0	0	0	0	0	0	0	0	0	0	0	0	0	0	0	42	0	0	Bacteria	Chloroflexi	Dehalococcoidia	GIF9	Unclassified_Order_GIF9	Unclassified_Order_GIF9
SSbact_593	0	0	0	0	0	0	0	0	0	0	0	0	0	0	0	0	21	0	0	0	0	0	0	0	0	0	0	0	0	0	0	30	0	Bacteria	Planctomycetota	Phycisphaerae	CCM11a	Unclassified_Order_CCM11a	Unclassified_Order_CCM11a
SSbact_594	14	0	190	0	19	0	58	0	9	0	0	0	0	0	67	0	0	0	0	44	73	0	0	0	0	0	0	0	12	0	0	0	0	Bacteria	Proteobacteria	Gammaproteobacteria	Steroidobacterales	Steroidobacteraceae	Unclassified_Family_Steroidobacteraceae
SSbact_595	0	0	0	0	0	13	0	0	0	0	0	0	0	34	0	65	0	0	0	0	0	0	0	0	0	0	0	0	9	0	0	0	9	Bacteria	Proteobacteria	Gammaproteobacteria	Burkholderiales	Unclassified_Order_Burkholderiales	Unclassified_Order_Burkholderiales
SSbact_596	0	0	2	0	12	18	0	2	0	84	66	0	0	6	0	7	210	20	181	5	5	41	28	0	0	0	0	15	0	0	30	37	34	Bacteria	Desulfobacterota	Syntrophobacteria	Syntrophobacterales	Syntrophobacteraceae	Syntrophobacter
SSbact_597	0	0	0	0	0	0	0	0	0	0	0	0	0	0	0	0	0	0	0	0	0	0	0	0	0	10	4	10	0	0	23	0	0	Bacteria	Proteobacteria	Gammaproteobacteria	Methylococcales	Methylococcaceae	Methylocaldum
SSbact_598	0	8	0	0	0	0	0	0	0	0	0	0	0	0	0	0	0	0	0	0	0	0	0	0	0	0	0	0	0	0	0	0	0	Bacteria	Proteobacteria	Gammaproteobacteria	Burkholderiales	Sutterellaceae	Unclassified_Family_Sutterellaceae
SSbact_599	0	0	4	0	0	0	10	4	0	0	0	0	0	0	0	0	0	0	0	0	0	0	0	0	0	0	0	2	0	0	0	0	0	Bacteria	Chloroflexi	Dehalococcoidia	RBG-13-46-9	Unclassified_Order_RBG-13-46-9	Unclassified_Order_RBG-13-46-9
SSbact_600	0	0	0	0	0	0	0	0	0	0	0	0	0	0	0	0	0	0	0	0	0	0	0	0	0	45	9	0	0	0	0	0	0	Bacteria	Bacteroidota	Kryptonia	Kryptoniales	BSV26	Unclassified_Family_BSV26
SSbact_601	0	12	0	0	0	0	0	0	0	0	0	0	0	0	0	0	0	0	0	0	0	0	0	0	0	0	0	0	0	0	0	0	0	Bacteria	Actinobacteriota	MB-A2-108	Unclassified_Class_MB-A2-108	Unclassified_Class_MB-A2-108	Unclassified_Class_MB-A2-108
SSbact_602	0	0	12	0	7	0	69	0	14	0	0	0	0	0	31	0	0	0	0	0	0	0	0	0	0	0	11	0	0	0	0	0	0	Bacteria	Bacteroidota	Bacteroidia	Bacteroidales	Bacteroidetes_vadinHA17	Unclassified_Family_Bacteroidetes_vadinHA17
SSbact_603	10	0	0	8	0	43	0	0	0	0	0	48	84	260	0	0	0	12	0	0	0	87	98	6	0	0	0	0	16	0	0	0	0	Bacteria	Acidobacteriota	Acidobacteriae	Solibacterales	Solibacteraceae	Candidatus_Solibacter
SSbact_604	0	0	0	0	0	0	0	0	0	0	0	0	0	0	0	0	0	0	0	0	0	0	0	0	0	0	0	0	0	0	3	0	0	Bacteria	Proteobacteria	Alphaproteobacteria	Elsterales	Elsteraceae	Unclassified_Family_Elsteraceae
SSbact_605	0	78	0	0	0	0	0	15	0	0	0	0	0	0	0	0	0	0	0	0	4	0	0	0	0	0	0	18	0	0	0	0	0	Bacteria	Bacteroidota	Bacteroidia	Bacteroidales	Bacteroidetes_vadinHA17	Unclassified_Family_Bacteroidetes_vadinHA17
SSbact_606	0	0	0	0	0	0	0	0	0	0	0	0	0	0	0	0	0	0	0	0	0	0	0	0	0	27	13	0	0	0	35	0	0	Bacteria	Proteobacteria	Gammaproteobacteria	Methylococcales	Methylomonadaceae	Crenothrix
SSbact_607	0	0	0	0	0	0	0	0	0	0	0	0	0	0	0	0	0	0	0	0	0	0	0	0	0	0	21	0	0	0	0	0	0	Bacteria	Firmicutes	Clostridia	Clostridia_or	Hungateiclostridiaceae	Unclassified_Family_Hungateiclostridiaceae
SSbact_608	0	0	0	0	0	0	0	0	0	0	0	0	0	0	0	0	0	0	42	0	0	0	0	0	0	0	0	0	0	0	131	0	0	Bacteria	Cyanobacteria	Cyanobacteriia	Synechococcales	Cyanobiaceae	Cyanobium_PCC-6307
SSbact_609	0	9	0	0	0	0	0	0	0	0	0	0	0	0	0	0	0	0	0	0	19	0	0	0	0	0	0	0	1	0	0	0	0	Bacteria	Chloroflexi	Anaerolineae	Anaerolineales	Anaerolineaceae	Unclassified_Family_Anaerolineaceae
SSbact_610	0	0	5	0	0	0	0	8	1	0	0	0	0	0	0	0	4	0	18	5	0	0	0	1	0	1	0	0	0	0	0	11	0	Bacteria	Verrucomicrobiota	Verrucomicrobiae	Pedosphaerales	Pedosphaeraceae	ADurb.Bin063-1
SSbact_611	0	0	0	0	0	0	0	0	0	0	0	0	0	0	0	0	0	0	4	0	0	0	0	0	0	44	15	11	0	0	26	0	0	Bacteria	Chloroflexi	Anaerolineae	Jan-20	Unclassified_Order_1-20	Unclassified_Order_1-20
SSbact_612	0	0	0	0	0	0	0	0	0	0	0	0	0	0	0	0	0	0	0	0	0	0	0	0	77	0	0	0	0	0	0	0	0	Bacteria	Proteobacteria	Gammaproteobacteria	Methylococcales	Methylomonadaceae	Crenothrix
SSbact_613	0	0	0	0	0	0	0	0	0	0	26	0	0	0	0	0	15	0	0	0	0	11	3	0	0	9	0	0	0	0	29	0	0	Bacteria	Acidobacteriota	Aminicenantia	Aminicenantales	Unclassified_Order_Aminicenantales	Unclassified_Order_Aminicenantales
SSbact_614	0	0	0	0	0	0	1	0	2	0	0	0	0	0	0	0	0	0	0	13	0	0	0	0	0	0	0	0	4	0	0	0	0	Bacteria	Bacteroidota	Bacteroidia	Bacteroidales	Bacteroidetes_vadinHA17	Unclassified_Family_Bacteroidetes_vadinHA17
SSbact_615	0	0	0	0	0	0	0	57	0	0	0	0	0	0	0	0	0	0	0	0	0	0	0	0	0	0	0	0	0	0	0	0	0	Bacteria	Bacteroidota	Bacteroidia	Bacteroidales	Bacteroidetes_vadinHA17	Unclassified_Family_Bacteroidetes_vadinHA17
SSbact_616	0	0	0	0	0	0	0	0	0	0	0	0	0	0	0	0	0	0	0	0	0	0	0	0	44	0	0	0	0	0	0	0	0	Bacteria	Myxococcota	Myxococcia	Myxococcales	Anaeromyxobacteraceae	Anaeromyxobacter
SSbact_617	0	0	6	0	0	0	15	0	0	0	0	0	0	0	0	0	0	0	0	0	0	0	0	0	0	0	11	0	0	0	0	0	0	Bacteria	Bacteroidota	Bacteroidia	Bacteroidales	Prolixibacteraceae	Unclassified_Family_Prolixibacteraceae
SSbact_618	0	6	0	0	0	0	0	9	0	0	0	0	0	0	0	0	3	0	0	0	7	0	0	0	0	0	0	8	0	0	0	0	0	Bacteria	Chloroflexi	Dehalococcoidia	MSBL5	Unclassified_Order_MSBL5	Unclassified_Order_MSBL5
SSbact_619	7	91	3	33	3	0	11	0	0	0	0	0	0	0	0	0	0	0	0	0	0	0	0	0	0	0	20	0	2	0	0	0	0	Bacteria	Acidobacteriota	Subgroup_11	Unclassified_Class_Subgroup_11	Unclassified_Class_Subgroup_11	Unclassified_Class_Subgroup_11
SSbact_620	0	0	0	0	0	0	0	0	0	0	0	0	0	0	0	0	0	0	0	0	0	0	0	0	0	29	26	0	0	0	0	0	0	Bacteria	Desulfobacterota	Desulfobaccia	Desulfobaccales	Desulfobaccaceae	Desulfobacca
SSbact_621	6	46	10	0	0	0	11	0	0	0	0	0	0	0	0	0	0	0	0	0	54	0	0	0	0	0	3	0	55	0	0	0	0	Bacteria	Chloroflexi	Dehalococcoidia	RBG-13-46-9	Unclassified_Order_RBG-13-46-9	Unclassified_Order_RBG-13-46-9
SSbact_622	68	67	31	33	16	0	192	0	0	0	0	0	0	0	0	0	0	0	0	0	0	0	0	0	0	8	9	0	114	0	0	0	0	Bacteria	Proteobacteria	Gammaproteobacteria	Gammaproteobacteria_Incertae_Sedis	Unknown_Family	Unclassified_Family_Unknown_Family
SSbact_623	0	0	0	0	0	0	0	0	0	0	0	0	0	0	0	0	0	0	0	0	0	0	0	0	0	143	43	0	0	0	0	0	0	Bacteria	Chloroflexi	Anaerolineae	Anaerolineales	Anaerolineaceae	Unclassified_Family_Anaerolineaceae
SSbact_624	0	0	0	0	0	0	1	0	0	17	0	0	0	0	9	0	2	0	0	0	0	0	0	0	0	0	0	0	0	0	0	0	0	Bacteria	Verrucomicrobiota	Omnitrophia	Omnitrophales	Omnitrophaceae	Candidatus_Omnitrophus
SSbact_625	0	2	0	0	0	0	0	0	0	0	0	0	0	0	0	0	0	0	0	0	0	0	0	0	0	0	0	0	0	0	0	0	0	Bacteria	Nitrospirota	Thermodesulfovibrionia	Unclassified_Class_Thermodesulfovibrionia	Unclassified_Class_Thermodesulfovibrionia	Unclassified_Class_Thermodesulfovibrionia
SSbact_626	0	0	0	0	0	0	10	0	0	0	0	0	0	0	0	0	0	0	0	0	0	0	0	0	0	0	0	0	0	0	0	0	0	Bacteria	Bacteroidota	Bacteroidia	Bacteroidales	Bacteroidetes_vadinHA17	Unclassified_Family_Bacteroidetes_vadinHA17
SSbact_627	18	0	0	0	85	6	5	0	0	0	0	0	0	0	6	0	0	0	0	0	0	0	6	0	0	0	3	0	23	8	14	0	0	Bacteria	Proteobacteria	Gammaproteobacteria	Burkholderiales	Comamonadaceae	Rhodoferax
SSbact_628	9	0	0	2	11	15	4	0	0	0	0	0	0	0	0	0	0	0	0	36	0	0	0	0	0	0	4	0	23	0	0	0	0	Bacteria	Proteobacteria	Gammaproteobacteria	Burkholderiales	Comamonadaceae	Unclassified_Family_Comamonadaceae
SSbact_629	0	2	2	0	0	0	0	0	0	19	0	0	0	0	0	0	11	0	6	0	0	0	0	0	0	10	8	227	0	0	0	0	0	Bacteria	Bacteroidota	SJA-28	Unclassified_Class_SJA-28	Unclassified_Class_SJA-28	Unclassified_Class_SJA-28
SSbact_630	0	0	0	0	0	0	21	0	3	2	2	5	0	0	0	0	0	0	0	0	0	0	0	7	0	0	0	0	0	0	0	0	0	Bacteria	Verrucomicrobiota	Verrucomicrobiae	Pedosphaerales	Pedosphaeraceae	ADurb.Bin063-1
SSbact_631	0	17	0	0	0	0	0	0	0	0	0	0	0	0	0	0	0	0	0	0	0	0	0	0	0	0	0	0	0	0	0	0	0	Bacteria	Desulfobacterota	Syntrophorhabdia	Syntrophorhabdales	Syntrophorhabdaceae	Syntrophorhabdus
SSbact_632	0	36	6	0	0	0	6	0	0	0	0	0	0	0	0	0	0	0	0	0	0	0	0	0	0	0	0	10	6	0	0	0	0	Bacteria	Bacteroidota	Bacteroidia	Sphingobacteriales	Lentimicrobiaceae	Unclassified_Family_Lentimicrobiaceae
SSbact_633	149	4	74	23	139	5	43	0	53	0	0	0	0	0	14	0	0	0	0	89	11	0	0	0	6	0	0	0	47	0	0	0	0	Bacteria	Proteobacteria	Gammaproteobacteria	Burkholderiales	Nitrosomonadaceae	GOUTA6
SSbact_634	6	0	0	16	13	0	0	0	14	0	6	0	0	0	0	0	0	0	0	36	0	0	0	0	0	0	7	0	0	25	0	0	0	Bacteria	Bacteroidota	Bacteroidia	Cytophagales	Microscillaceae	Unclassified_Family_Microscillaceae
SSbact_635	0	0	0	0	0	0	0	0	0	0	0	0	0	0	0	0	0	0	0	0	0	0	0	0	0	7	0	8	0	0	0	0	0	Bacteria	TA06	Unclassified_Phylum_TA06	Unclassified_Phylum_TA06	Unclassified_Phylum_TA06	Unclassified_Phylum_TA06
SSbact_636	0	0	2	0	0	0	0	0	0	0	0	0	0	0	18	0	0	0	0	0	9	0	2	3	0	0	0	0	0	0	0	0	0	Bacteria	Chloroflexi	Dehalococcoidia	Dehalococcoidales	Unclassified_Order_Dehalococcoidales	Unclassified_Order_Dehalococcoidales
SSbact_637	0	0	19	0	43	7	7	0	63	0	0	0	0	0	12	0	0	0	0	13	0	0	0	0	0	0	4	0	0	0	0	0	0	Bacteria	Bacteroidota	SJA-28	Unclassified_Class_SJA-28	Unclassified_Class_SJA-28	Unclassified_Class_SJA-28
SSbact_638	0	0	0	0	0	0	0	0	0	0	0	0	0	0	0	0	0	0	0	0	0	0	0	0	0	32	47	0	0	0	157	0	0	Bacteria	Chloroflexi	Anaerolineae	Caldilineales	Caldilineaceae	Unclassified_Family_Caldilineaceae
SSbact_639	0	0	0	0	0	0	0	0	0	0	0	0	0	0	0	0	16	0	0	0	0	0	0	0	0	0	0	0	0	0	0	0	0	Bacteria	Bacteroidota	Bacteroidia	Bacteroidales	Williamwhitmaniaceae	Blvii28_wastewater-sludge_group
SSbact_640	8	0	0	0	1	0	12	0	0	0	0	0	0	0	0	0	0	0	0	0	0	0	0	0	0	0	0	0	16	0	0	0	0	Bacteria	Deferrisomatota	Defferrisomatia	Defferrisomatales	Defferrisomataceae	Deferrisoma
SSbact_641	0	5	5	0	0	0	12	0	0	0	0	0	0	0	0	0	0	0	0	3	0	0	0	0	0	96	52	19	0	0	0	0	0	Bacteria	Proteobacteria	Gammaproteobacteria	Methylococcales	Methylomonadaceae	Crenothrix
SSbact_642	0	0	0	0	0	0	0	0	0	25	38	0	0	0	0	0	0	0	38	0	0	0	0	0	0	0	11	0	0	0	10	10	4	Bacteria	Desulfobacterota	Syntrophobacteria	Syntrophobacterales	Unclassified_Order_Syntrophobacterales	Unclassified_Order_Syntrophobacterales
SSbact_643	0	0	0	0	0	76	0	0	0	8	55	0	0	169	0	67	7	4	0	0	0	41	2	0	0	0	0	30	0	0	0	4	33	Bacteria	Chloroflexi	Anaerolineae	Anaerolineales	Anaerolineaceae	Anaerolinea
SSbact_644	32	0	0	14	0	2	34	0	0	0	0	0	0	0	0	0	0	0	0	0	0	0	0	0	0	0	0	0	9	0	0	0	0	Bacteria	Acidobacteriota	Subgroup_22	Unclassified_Class_Subgroup_22	Unclassified_Class_Subgroup_22	Unclassified_Class_Subgroup_22
SSbact_645	0	0	0	0	0	0	0	0	0	0	18	0	0	0	0	3	13	0	0	0	0	0	0	0	0	0	0	0	0	0	5	19	8	Bacteria	Bacteroidota	Kryptonia	Kryptoniales	BSV26	Unclassified_Family_BSV26
SSbact_646	12	142	0	0	0	0	0	121	0	0	0	0	0	0	0	0	0	0	0	0	0	0	0	0	0	0	0	0	0	0	0	0	0	Bacteria	Bacteroidota	Bacteroidia	Bacteroidales	Bacteroidetes_vadinHA17	Unclassified_Family_Bacteroidetes_vadinHA17
SSbact_647	0	0	0	0	0	0	0	0	0	0	0	0	0	0	0	0	0	0	0	14	0	0	0	0	0	14	0	0	0	0	0	0	0	Bacteria	Methylomirabilota	Methylomirabilia	Methylomirabilales	Methylomirabilaceae	Sh765B-TzT-35
SSbact_648	0	0	0	0	0	19	0	0	0	0	9	0	0	0	0	0	0	0	0	0	4	0	0	0	0	0	0	6	0	0	0	12	0	Bacteria	Actinobacteriota	Acidimicrobiia	IMCC26256	Unclassified_Order_IMCC26256	Unclassified_Order_IMCC26256
SSbact_649	0	0	0	0	0	0	0	0	0	0	0	0	0	0	0	0	0	0	0	0	0	11	0	0	0	0	0	0	0	0	0	0	0	Bacteria	WOR-1	Unclassified_Phylum_WOR-1	Unclassified_Phylum_WOR-1	Unclassified_Phylum_WOR-1	Unclassified_Phylum_WOR-1
SSbact_650	0	0	0	0	0	0	0	19	0	0	0	0	0	0	0	0	0	0	0	0	0	2	0	0	0	0	0	0	0	0	0	0	0	Bacteria	Chloroflexi	Dehalococcoidia	vadinBA26	Unclassified_Order_vadinBA26	Unclassified_Order_vadinBA26
SSbact_651	0	0	0	0	0	0	0	0	0	0	0	0	0	0	0	0	0	0	0	0	0	0	0	0	0	0	0	0	0	0	9	0	0	Bacteria	Chloroflexi	Anaerolineae	RBG-13-54-9	Unclassified_Order_RBG-13-54-9	Unclassified_Order_RBG-13-54-9
SSbact_652	0	0	24	6	31	81	20	4	0	0	0	0	0	0	0	0	0	0	0	89	33	0	0	0	0	0	30	0	10	0	0	0	0	Bacteria	Gemmatimonadota	Gemmatimonadetes	Gemmatimonadales	Gemmatimonadaceae	Unclassified_Family_Gemmatimonadaceae
SSbact_653	0	2	14	0	5	0	10	4	4	20	0	0	0	0	11	0	32	0	0	0	18	0	0	0	0	7	10	0	0	0	8	0	0	Bacteria	Bacteroidota	Bacteroidia	Bacteroidales	Bacteroidetes_vadinHA17	Unclassified_Family_Bacteroidetes_vadinHA17
SSbact_654	0	18	21	0	1	0	5	16	0	23	6	0	0	0	0	4	0	0	0	0	35	0	0	0	0	112	130	0	0	0	8	14	0	Bacteria	Desulfobacterota	Desulfobaccia	Desulfobaccales	Desulfobaccaceae	Desulfobacca
SSbact_655	0	0	19	0	5	20	12	0	14	32	44	0	0	18	26	21	54	41	24	0	13	0	107	0	0	14	13	30	14	0	34	22	166	Bacteria	Firmicutes	Unclassified_Phylum_Firmicutes	Unclassified_Phylum_Firmicutes	Unclassified_Phylum_Firmicutes	Unclassified_Phylum_Firmicutes
SSbact_656	0	0	0	0	0	0	0	0	0	0	0	0	0	0	0	0	0	0	0	0	0	0	0	0	0	25	18	0	0	0	15	0	0	Bacteria	Chloroflexi	Anaerolineae	Anaerolineales	Anaerolineaceae	Unclassified_Family_Anaerolineaceae
SSbact_657	0	0	0	0	0	14	0	0	0	0	0	0	0	0	0	0	0	0	0	0	0	0	0	0	0	0	0	0	0	0	0	0	0	Bacteria	Proteobacteria	Gammaproteobacteria	Burkholderiales	B1-7BS	Unclassified_Family_B1-7BS
SSbact_658	40	2	0	68	10	0	4	0	0	0	0	0	0	0	0	0	0	0	0	0	0	0	0	0	0	0	14	0	21	194	0	0	0	Bacteria	Proteobacteria	Gammaproteobacteria	Burkholderiales	Nitrosomonadaceae	MND1
SSbact_659	0	0	0	0	0	0	0	0	0	0	0	0	0	0	0	0	0	0	0	0	0	0	0	0	0	23	0	0	0	0	0	0	0	Bacteria	Actinobacteriota	RBG-16-55-12	Unclassified_Class_RBG-16-55-12	Unclassified_Class_RBG-16-55-12	Unclassified_Class_RBG-16-55-12
SSbact_660	0	0	101	0	0	0	40	0	0	0	0	0	0	0	35	0	0	0	0	0	24	0	0	0	0	0	0	0	10	0	0	0	0	Bacteria	NB1-j	Unclassified_Phylum_NB1-j	Unclassified_Phylum_NB1-j	Unclassified_Phylum_NB1-j	Unclassified_Phylum_NB1-j
SSbact_661	0	0	0	0	0	0	0	0	0	0	0	0	0	0	0	0	0	0	0	0	0	0	0	0	0	12	0	0	0	0	0	0	0	Bacteria	Firmicutes	Incertae_Sedis	DTU014	Unclassified_Order_DTU014	Unclassified_Order_DTU014
SSbact_662	0	0	24	0	0	0	0	0	19	0	0	0	0	0	1	0	0	0	0	0	0	0	0	0	0	17	16	0	0	0	0	0	0	Bacteria	Chloroflexi	Anaerolineae	Anaerolineales	Anaerolineaceae	Unclassified_Family_Anaerolineaceae
SSbact_663	0	0	0	0	0	0	38	0	0	0	0	0	0	0	0	0	0	0	0	0	0	0	0	0	0	0	0	0	0	0	0	0	0	Bacteria	Bacteroidota	Bacteroidia	Bacteroidales	Bacteroidetes_vadinHA17	Unclassified_Family_Bacteroidetes_vadinHA17
SSbact_664	0	0	136	0	0	0	64	0	0	0	0	0	0	0	0	0	0	0	0	7	202	0	0	0	8	0	0	0	0	0	0	0	0	Bacteria	Bacteroidota	Bacteroidia	Bacteroidales	Bacteroidetes_vadinHA17	Unclassified_Family_Bacteroidetes_vadinHA17
SSbact_665	0	5	0	0	0	0	0	0	0	0	0	0	0	0	0	0	0	0	0	0	0	0	0	0	0	3	0	36	0	0	0	0	0	Bacteria	Bacteroidota	Bacteroidia	Bacteroidales	Williamwhitmaniaceae	Blvii28_wastewater-sludge_group
SSbact_666	0	57	1	0	0	0	0	0	0	0	11	0	0	0	0	0	0	0	0	0	5	0	0	0	0	0	0	0	10	0	0	12	0	Bacteria	Proteobacteria	Alphaproteobacteria	Rhizobiales	Xanthobacteraceae	Bradyrhizobium
SSbact_667	0	0	0	0	0	0	0	0	17	0	0	0	0	0	14	0	0	0	0	57	36	0	0	0	67	5	0	0	0	0	9	0	0	Bacteria	Bacteroidota	Bacteroidia	Bacteroidales	SB-5	Unclassified_Family_SB-5
SSbact_668	0	3	0	0	0	2	0	1	0	0	0	0	0	0	0	3	0	0	0	0	0	0	0	0	0	0	0	0	0	0	0	0	0	Bacteria	Acidobacteriota	Subgroup_18	Unclassified_Class_Subgroup_18	Unclassified_Class_Subgroup_18	Unclassified_Class_Subgroup_18
SSbact_669	0	0	0	0	0	0	8	0	0	0	0	0	0	0	0	0	0	0	0	0	0	0	0	0	0	0	0	0	7	0	0	0	0	Bacteria	Chloroflexi	Anaerolineae	Anaerolineales	Anaerolineaceae	Unclassified_Family_Anaerolineaceae
SSbact_670	0	0	0	0	11	0	11	0	33	0	0	0	0	0	38	0	0	0	0	0	0	0	0	0	0	1	0	0	11	0	0	0	0	Bacteria	Latescibacterota	Unclassified_Phylum_Latescibacterota	Unclassified_Phylum_Latescibacterota	Unclassified_Phylum_Latescibacterota	Unclassified_Phylum_Latescibacterota
SSbact_671	13	0	6	0	13	0	0	0	18	0	0	0	0	0	11	0	0	0	0	7	10	0	0	0	13	11	0	0	4	0	0	0	0	Bacteria	Actinobacteriota	Coriobacteriia	OPB41	Unclassified_Order_OPB41	Unclassified_Order_OPB41
SSbact_672	0	0	0	0	0	0	2	0	61	0	2	0	0	0	5	0	9	0	4	12	0	0	9	0	0	12	7	0	4	0	0	0	0	Bacteria	Proteobacteria	Gammaproteobacteria	Methylococcales	Methylomonadaceae	Crenothrix
SSbact_673	0	4	0	0	0	0	12	0	0	0	0	0	0	0	7	0	0	53	0	8	0	0	30	0	10	3	0	0	0	0	0	0	0	Bacteria	Proteobacteria	Gammaproteobacteria	Burkholderiales	Rhodocyclaceae	Dechloromonas
SSbact_674	0	4	0	0	0	0	0	3	0	0	0	0	0	0	0	0	0	0	0	0	0	4	0	0	0	0	0	0	3	0	2	5	4	Bacteria	Latescibacterota	Unclassified_Phylum_Latescibacterota	Unclassified_Phylum_Latescibacterota	Unclassified_Phylum_Latescibacterota	Unclassified_Phylum_Latescibacterota
SSbact_675	0	0	48	0	68	0	37	0	5	0	0	0	0	0	23	0	16	27	0	22	5	0	0	0	10	0	0	0	3	0	0	0	0	Bacteria	Bacteroidota	Bacteroidia	Bacteroidales	Bacteroidetes_vadinHA17	Unclassified_Family_Bacteroidetes_vadinHA17
SSbact_676	0	0	0	5	8	0	7	0	10	0	0	0	0	0	0	0	0	2	0	77	0	0	6	0	4	0	0	0	0	0	0	0	0	Bacteria	Desulfobacterota	Desulfuromonadia	Geobacterales	Geobacteraceae	Geobacter
SSbact_677	0	0	0	0	0	13	0	0	0	22	11	0	0	7	0	0	29	0	7	0	0	3	0	0	0	10	8	14	0	0	0	12	39	Bacteria	Chloroflexi	Anaerolineae	RBG-13-54-9	Unclassified_Order_RBG-13-54-9	Unclassified_Order_RBG-13-54-9
SSbact_678	0	0	6	0	12	8	13	0	0	0	0	0	0	23	0	0	0	0	0	0	0	75	0	0	0	0	0	0	0	0	0	0	1	Bacteria	Nitrospirota	4-29-1	Unclassified_Class_4-29-1	Unclassified_Class_4-29-1	Unclassified_Class_4-29-1
SSbact_679	0	0	0	0	21	0	0	0	0	0	0	0	0	0	0	0	0	0	0	0	0	0	0	0	0	0	0	0	0	0	0	0	0	Bacteria	Bacteroidota	Bacteroidia	Sphingobacteriales	env.OPS_17	Unclassified_Family_env.OPS_17
SSbact_680	8	0	0	0	13	0	0	0	2	0	0	0	0	0	2	0	0	0	0	7	0	0	0	0	0	7	0	0	0	0	0	0	0	Bacteria	Acidobacteriota	Vicinamibacteria	Vicinamibacterales	Unclassified_Order_Vicinamibacterales	Unclassified_Order_Vicinamibacterales
SSbact_681	0	22	27	5	7	0	8	0	0	0	0	0	0	0	0	0	0	0	0	0	0	0	0	0	0	0	0	0	22	0	0	0	0	Bacteria	Desulfobacterota	Syntrophobacteria	Syntrophobacterales	Syntrophobacteraceae	Unclassified_Family_Syntrophobacteraceae
SSbact_682	0	0	0	0	0	0	0	0	0	0	4	0	0	0	0	0	0	0	0	0	0	0	0	0	0	0	0	26	0	0	0	0	0	Bacteria	Cyanobacteria	Cyanobacteriia	Synechococcales	Cyanobiaceae	Cyanobium_PCC-6307
SSbact_683	111	0	0	0	39	0	0	0	10	0	0	0	52	0	0	0	0	0	0	40	0	5	30	0	29	0	0	0	2	0	0	30	0	Bacteria	Verrucomicrobiota	Verrucomicrobiae	Pedosphaerales	Pedosphaeraceae	Unclassified_Family_Pedosphaeraceae
SSbact_684	0	0	0	0	0	0	1	0	0	0	0	0	0	0	0	0	0	0	0	0	0	0	0	0	0	0	0	0	0	0	0	0	0	Bacteria	Bacteroidota	Bacteroidia	Sphingobacteriales	Lentimicrobiaceae	Unclassified_Family_Lentimicrobiaceae
SSbact_685	0	0	35	0	0	0	9	0	0	0	0	0	0	0	0	0	0	0	0	0	6	0	0	0	0	0	0	0	0	0	0	0	0	Bacteria	MBNT15	Unclassified_Phylum_MBNT15	Unclassified_Phylum_MBNT15	Unclassified_Phylum_MBNT15	Unclassified_Phylum_MBNT15
SSbact_686	0	0	0	0	9	0	0	0	0	0	0	0	0	0	0	0	0	0	0	0	0	0	0	0	0	0	0	0	0	0	0	0	0	Bacteria	Verrucomicrobiota	Verrucomicrobiae	Pedosphaerales	Pedosphaeraceae	Unclassified_Family_Pedosphaeraceae
SSbact_687	0	0	12	0	11	0	2	0	14	0	0	0	0	0	36	0	10	1343	27	36	0	0	40	0	40	0	17	0	0	0	0	0	0	Bacteria	Bacteroidota	Bacteroidia	Sphingobacteriales	Lentimicrobiaceae	Unclassified_Family_Lentimicrobiaceae
SSbact_688	0	0	0	0	21	42	0	0	65	0	0	0	0	0	67	0	0	0	0	101	0	0	0	0	0	0	0	0	1	0	0	0	0	Bacteria	Myxococcota	Myxococcia	Myxococcales	Anaeromyxobacteraceae	Anaeromyxobacter
SSbact_689	0	0	0	0	0	0	0	0	0	0	2	0	0	0	0	0	25	5	29	0	0	0	42	0	0	0	0	0	0	0	0	0	0	Bacteria	Desulfobacterota	Syntrophia	Syntrophales	Syntrophaceae	Syntrophus
SSbact_690	0	5	0	0	0	0	0	0	0	0	0	0	0	0	0	0	0	0	0	0	0	0	0	0	0	0	0	0	0	0	0	0	0	Bacteria	Chloroflexi	Anaerolineae	RBG-13-54-9	Unclassified_Order_RBG-13-54-9	Unclassified_Order_RBG-13-54-9
SSbact_691	1	10	0	0	0	0	0	0	0	0	0	0	0	0	0	0	0	0	0	0	7	0	0	0	0	0	0	0	0	0	0	0	7	Bacteria	Actinobacteriota	Thermoleophilia	Gaiellales	Unclassified_Order_Gaiellales	Unclassified_Order_Gaiellales
SSbact_692	0	0	0	0	0	0	0	0	0	0	0	0	0	0	0	0	0	0	0	0	0	0	0	0	0	0	23	40	0	0	85	0	0	Bacteria	Proteobacteria	Gammaproteobacteria	Burkholderiales	Nitrosomonadaceae	966-1
SSbact_693	0	0	0	0	6	0	0	0	0	0	0	0	0	0	0	0	0	0	0	0	0	0	0	0	0	10	6	0	0	0	0	0	0	Bacteria	Bacteroidota	Kryptonia	Kryptoniales	BSV26	Unclassified_Family_BSV26
SSbact_694	0	0	0	0	0	0	0	456	0	0	0	320	45	0	0	0	0	0	0	11	0	0	3	281	13	0	0	0	0	0	0	0	1	Bacteria	Acidobacteriota	Acidobacteriae	Acidobacteriales	Koribacteraceae	Candidatus_Koribacter
SSbact_695	6	0	2	4	0	2	0	14	2	7	1	0	29	54	0	0	0	0	0	0	0	0	2	0	0	0	0	59	17	0	0	4	16	Bacteria	Proteobacteria	Gammaproteobacteria	Burkholderiales	Nitrosomonadaceae	GOUTA6
SSbact_696	0	0	0	0	0	0	0	0	0	0	0	0	0	0	0	0	0	0	0	0	9	9	0	0	0	0	0	0	3	0	0	0	3	Bacteria	Planctomycetota	Phycisphaerae	Tepidisphaerales	WD2101_soil_group	Unclassified_Family_WD2101_soil_group
SSbact_697	0	12	0	0	0	0	3	0	0	0	10	0	0	0	0	10	0	0	0	0	0	0	0	0	0	12	6	0	0	0	23	0	0	Bacteria	Bacteroidota	Bacteroidia	Bacteroidales	Prolixibacteraceae	Unclassified_Family_Prolixibacteraceae
SSbact_698	0	0	0	0	0	0	0	0	0	0	0	0	0	0	0	0	0	0	0	0	0	0	0	0	0	4	0	18	0	0	0	0	0	Bacteria	Chloroflexi	Dehalococcoidia	GIF9	Unclassified_Order_GIF9	Unclassified_Order_GIF9
SSbact_699	0	12	0	0	0	0	0	0	0	0	0	0	0	0	0	0	0	0	0	0	0	0	0	0	0	48	6	0	0	0	0	0	0	Bacteria	Bacteroidota	Bacteroidia	Bacteroidales	SB-5	Unclassified_Family_SB-5
SSbact_700	0	0	0	4	10	0	12	0	4	0	0	0	0	0	7	0	0	0	0	14	7	0	0	0	0	16	10	0	15	0	0	0	0	Bacteria	Acidobacteriota	Holophagae	Subgroup_7	Unclassified_Order_Subgroup_7	Unclassified_Order_Subgroup_7
SSbact_701	0	3	11	0	14	0	19	7	0	0	0	0	0	0	0	0	0	0	0	17	7	0	0	0	0	0	0	0	12	0	0	0	0	Bacteria	Bacteroidota	Kryptonia	Kryptoniales	BSV26	Unclassified_Family_BSV26
SSbact_702	35	28	6	0	0	2	6	0	4	0	0	0	0	0	0	0	0	0	0	0	0	13	0	0	9	0	0	0	17	0	0	0	1	Bacteria	Nitrospirota	4-29-1	Unclassified_Class_4-29-1	Unclassified_Class_4-29-1	Unclassified_Class_4-29-1
SSbact_703	0	0	0	0	0	0	0	0	4	0	0	29	46	13	0	0	0	0	0	0	0	0	0	45	0	0	0	0	0	0	0	0	0	Bacteria	Proteobacteria	Alphaproteobacteria	Rhizobiales	Beijerinckiaceae	Roseiarcus
SSbact_704	0	0	21	0	0	0	20	0	3	0	0	0	0	0	79	0	0	0	0	0	0	0	0	0	0	0	0	0	2	0	0	0	0	Bacteria	Bacteroidota	Bacteroidia	Bacteroidales	Bacteroidetes_vadinHA17	Unclassified_Family_Bacteroidetes_vadinHA17
SSbact_705	0	16	0	0	0	0	7	0	0	0	0	0	0	0	1	0	0	0	0	0	0	79	0	0	0	3	0	0	15	0	0	0	0	Bacteria	Bacteroidota	Bacteroidia	Bacteroidales	Bacteroidetes_vadinHA17	Unclassified_Family_Bacteroidetes_vadinHA17
SSbact_706	4	0	0	4	39	0	0	0	28	0	0	0	0	0	0	0	0	51	0	26	0	0	16	0	22	0	0	0	0	0	0	0	0	Bacteria	Desulfobacterota	Desulfuromonadia	Geobacterales	Geobacteraceae	Unclassified_Family_Geobacteraceae
SSbact_707	0	0	6	0	0	0	0	0	1	0	0	0	0	0	21	0	0	0	0	0	10	0	6	0	0	0	0	0	0	0	0	0	0	Bacteria	Chloroflexi	Anaerolineae	Anaerolineales	Anaerolineaceae	Pelolinea
SSbact_708	0	0	0	0	7	3	5	0	11	0	0	0	0	0	7	0	0	0	0	5	0	4	6	0	0	0	0	0	0	0	0	0	0	Bacteria	Verrucomicrobiota	Lentisphaeria	Oligosphaerales	Lenti-02	Unclassified_Family_Lenti-02
SSbact_709	2	0	0	0	0	0	0	0	0	0	0	0	0	0	0	0	0	0	0	0	0	0	0	0	0	0	0	0	0	0	0	0	0	Bacteria	Nitrospirota	4-29-1	Unclassified_Class_4-29-1	Unclassified_Class_4-29-1	Unclassified_Class_4-29-1
SSbact_710	15	36	0	0	0	0	0	12	0	0	12	0	0	0	0	0	0	0	0	0	0	0	3	0	0	0	0	0	1	10	0	0	0	Bacteria	Proteobacteria	Alphaproteobacteria	Rhizobiales	A0839	Unclassified_Family_A0839
SSbact_711	0	0	0	0	0	8	0	1	0	22	0	0	0	0	4	13	17	0	0	0	4	45	0	0	0	0	0	0	2	0	0	0	10	Bacteria	Acidobacteriota	Acidobacteriae	Bryobacterales	Bryobacteraceae	Bryobacter
SSbact_712	0	0	0	0	0	0	0	3	0	0	0	0	0	0	0	0	0	0	0	0	0	0	0	0	0	0	0	0	14	0	0	0	0	Bacteria	Desulfobacterota	Desulfobacteria	Desulfobacterales	Desulfosarcinaceae	Sva0081_sediment_group
SSbact_713	4	10	0	0	4	0	1	0	0	0	0	0	0	0	0	0	0	0	0	0	0	0	0	0	0	0	0	0	0	0	0	0	0	Bacteria	Acidobacteriota	Acidobacteriae	Acidobacteriae_or	Acidobacteriae_fa	Paludibaculum
SSbact_714	0	0	0	0	0	7	0	0	2	3	7	0	0	0	0	0	18	0	2	0	0	0	50	0	0	0	0	12	0	0	0	9	5	Bacteria	Chloroflexi	Anaerolineae	Anaerolineales	Anaerolineaceae	Unclassified_Family_Anaerolineaceae
SSbact_715	0	0	37	0	8	0	53	0	0	0	0	0	0	0	0	0	0	0	0	0	0	0	0	0	0	0	0	0	8	0	0	0	0	Bacteria	Bacteroidota	Bacteroidia	Bacteroidales	Prolixibacteraceae	BSV13
SSbact_716	0	0	1	0	0	0	0	0	0	0	0	0	0	0	0	0	0	0	0	0	0	0	0	0	0	0	0	0	0	0	0	0	0	Bacteria	Desulfobacterota	Desulfuromonadia	Geobacterales	Geobacteraceae	Unclassified_Family_Geobacteraceae
SSbact_717	0	0	0	0	0	0	0	0	1	0	0	0	0	0	0	0	0	0	0	11	0	0	0	0	16	0	3	0	0	0	0	0	0	Bacteria	Desulfobacterota	Desulfuromonadia	Geobacterales	Geobacteraceae	Geobacter
SSbact_718	0	0	0	0	0	0	0	5	0	0	0	0	0	0	0	0	0	0	0	0	0	8	0	0	0	0	0	0	0	0	0	0	5	Bacteria	Chloroflexi	Anaerolineae	Anaerolineales	Anaerolineaceae	Unclassified_Family_Anaerolineaceae
SSbact_719	0	0	0	0	0	0	0	0	0	0	0	0	0	0	0	0	0	0	0	0	0	0	0	0	0	31	0	0	0	0	0	0	0	Bacteria	Desulfobacterota	Syntrophia	Syntrophales	Syntrophaceae	Syntrophus
SSbact_720	0	0	0	0	0	0	0	0	0	0	0	406	430	0	0	0	0	0	0	0	0	0	0	418	0	0	0	0	0	0	0	0	0	Bacteria	Proteobacteria	Gammaproteobacteria	WD260	Unclassified_Order_WD260	Unclassified_Order_WD260
SSbact_721	0	23	0	0	0	0	0	0	0	0	0	0	0	0	0	0	0	0	0	0	0	0	0	0	0	0	5	0	0	0	0	0	0	Bacteria	Bacteroidota	Kryptonia	Kryptoniales	BSV26	Unclassified_Family_BSV26
SSbact_722	12	12	31	13	0	0	33	8	0	0	0	0	0	0	0	0	0	0	0	0	7	0	0	0	0	0	0	0	0	0	0	0	0	Bacteria	Desulfobacterota	Desulfobacteria	Desulfatiglandales	Desulfatiglandaceae	Desulfatiglans
SSbact_723	0	39	0	0	0	0	0	0	0	0	0	0	0	0	0	0	0	0	0	0	0	0	0	0	0	8	0	0	0	0	5	0	0	Bacteria	Acidobacteriota	Aminicenantia	Aminicenantales	Unclassified_Order_Aminicenantales	Unclassified_Order_Aminicenantales
SSbact_724	0	0	3	0	0	0	9	9	0	0	0	0	0	0	0	0	0	0	0	0	0	0	0	0	0	0	14	150	0	0	0	0	0	Bacteria	Desulfobacterota	Syntrophia	Syntrophales	Unclassified_Order_Syntrophales	Unclassified_Order_Syntrophales
SSbact_725	0	0	14	0	0	0	5	4	27	0	0	0	0	0	5	0	0	0	0	4	5	0	0	0	3	9	22	0	6	0	0	0	0	Bacteria	Acidobacteriota	Acidobacteriae	Acidobacteriae_or	Acidobacteriae_fa	Paludibaculum
SSbact_726	0	0	0	3	9	0	6	0	2	0	3	0	0	0	9	0	0	0	0	6	2	0	0	0	0	0	0	0	0	0	0	0	0	Bacteria	Verrucomicrobiota	Verrucomicrobiae	Pedosphaerales	Pedosphaeraceae	Unclassified_Family_Pedosphaeraceae
SSbact_727	0	0	0	0	0	7	0	0	0	8	27	0	0	0	0	0	180	15	202	0	0	0	0	0	0	0	0	33	0	0	19	19	0	Bacteria	Proteobacteria	Gammaproteobacteria	Burkholderiales	Rhodocyclaceae	Sulfuritalea
SSbact_728	0	0	0	0	0	0	0	0	0	0	0	0	0	0	0	0	0	0	0	0	0	0	0	0	0	0	0	0	20	0	0	0	0	Bacteria	Acidobacteriota	Acidobacteriae	Acidobacteriae_or	Acidobacteriae_fa	Paludibaculum
SSbact_729	0	4	0	0	0	0	0	0	0	0	0	0	0	0	0	0	0	0	0	0	0	0	0	0	0	0	0	53	0	0	0	0	0	Bacteria	Bacteroidota	Kryptonia	Kryptoniales	BSV26	Unclassified_Family_BSV26
SSbact_730	0	0	20	0	0	0	36	35	39	0	0	0	0	0	0	0	0	0	0	0	11	0	0	0	0	0	0	0	3	0	0	0	0	Bacteria	Bacteroidota	Bacteroidia	Bacteroidales	Bacteroidetes_vadinHA17	Unclassified_Family_Bacteroidetes_vadinHA17
SSbact_731	0	0	12	0	0	0	24	0	0	0	0	0	0	0	0	0	0	0	0	0	0	0	0	0	0	0	0	0	0	0	0	0	0	Bacteria	Firmicutes	Clostridia	Peptostreptococcales-Tissierellales	Peptostreptococcaceae	Romboutsia
SSbact_732	0	0	8	0	0	0	0	0	0	0	0	0	0	0	0	0	0	0	0	0	0	0	0	0	0	7	0	0	0	0	10	0	0	Bacteria	Desulfobacterota	Desulfobaccia	Desulfobaccales	Desulfobaccaceae	Desulfobacca
SSbact_733	0	0	0	0	0	0	0	0	0	0	0	0	0	0	0	0	0	0	0	0	0	0	0	0	0	0	0	0	2	0	0	0	0	Bacteria	Desulfobacterota	Syntrophia	Syntrophales	Unclassified_Order_Syntrophales	Unclassified_Order_Syntrophales
SSbact_734	0	0	0	0	0	0	0	0	0	0	0	0	0	0	0	0	0	0	0	0	0	0	0	0	0	0	5	0	0	0	40	0	0	Bacteria	Bacteroidota	Bacteroidia	Bacteroidales	Bacteroidetes_vadinHA17	Unclassified_Family_Bacteroidetes_vadinHA17
SSbact_735	0	0	0	0	0	0	0	0	0	0	0	0	0	0	0	0	0	0	0	0	0	0	0	0	0	23	5	0	0	0	0	0	0	Bacteria	Proteobacteria	Gammaproteobacteria	HOC36	Unclassified_Order_HOC36	Unclassified_Order_HOC36
SSbact_736	0	0	0	0	0	0	7	0	0	0	0	0	0	0	0	0	0	0	0	0	0	0	0	0	0	0	0	0	0	0	0	0	0	Bacteria	Actinobacteriota	Actinobacteria	Micrococcales	Micrococcaceae	Pseudarthrobacter
SSbact_737	0	0	0	0	0	0	2	0	0	0	0	0	0	0	0	0	0	0	0	0	0	0	0	0	0	0	0	0	0	0	0	0	0	Bacteria	Proteobacteria	Gammaproteobacteria	Methylococcales	Methylomonadaceae	Crenothrix
SSbact_738	0	0	0	24	0	0	0	0	0	0	0	0	0	0	0	0	0	0	0	0	0	0	0	0	0	0	0	0	0	0	0	0	0	Bacteria	Proteobacteria	Alphaproteobacteria	Rhizobiales	Xanthobacteraceae	Pseudolabrys
SSbact_739	0	0	0	0	0	0	0	0	0	0	0	0	0	0	0	0	0	0	0	0	0	0	0	0	0	8	40	0	0	0	0	0	0	Bacteria	NB1-j	Unclassified_Phylum_NB1-j	Unclassified_Phylum_NB1-j	Unclassified_Phylum_NB1-j	Unclassified_Phylum_NB1-j
SSbact_740	0	0	0	0	0	0	0	0	0	0	0	0	0	0	0	0	0	0	0	0	0	5	0	0	0	0	0	0	0	0	0	0	0	Bacteria	Chloroflexi	Dehalococcoidia	vadinBA26	Unclassified_Order_vadinBA26	Unclassified_Order_vadinBA26
SSbact_741	13	0	0	0	7	0	0	0	0	0	0	0	0	0	0	0	12	0	5	0	0	0	0	0	7	0	0	0	5	0	0	0	0	Bacteria	Verrucomicrobiota	Verrucomicrobiae	Pedosphaerales	Pedosphaeraceae	ADurb.Bin063-1
SSbact_742	0	0	0	0	0	0	0	0	0	0	1	0	0	0	0	0	0	0	0	0	0	0	0	0	0	0	0	0	0	0	0	3	26	Bacteria	Bacteroidota	Bacteroidia	Bacteroidales	Bacteroidetes_vadinHA17	Unclassified_Family_Bacteroidetes_vadinHA17
SSbact_743	0	7	4	0	9	0	26	0	22	4	3	0	0	0	11	0	0	7	0	5	0	5	6	0	0	5	1	7	7	0	0	0	4	Bacteria	Bacteroidota	Bacteroidia	Sphingobacteriales	Lentimicrobiaceae	Unclassified_Family_Lentimicrobiaceae
SSbact_744	0	0	0	0	8	0	0	0	0	0	0	0	0	10	0	0	0	0	0	14	0	0	3	0	0	2	133	0	12	179	0	0	0	Bacteria	Proteobacteria	Gammaproteobacteria	Burkholderiales	Comamonadaceae	Leptothrix
SSbact_745	40	0	0	0	55	0	7	0	0	3	2	0	0	0	0	28	0	0	0	0	0	0	0	0	0	0	0	0	0	0	0	0	0	Bacteria	Bacteroidota	Kryptonia	Kryptoniales	BSV26	Unclassified_Family_BSV26
SSbact_746	10	4	6	0	0	0	0	3	0	30	15	0	0	0	0	0	0	0	0	0	0	0	0	0	0	0	5	138	0	0	0	0	0	Bacteria	Chloroflexi	Anaerolineae	Anaerolineales	Anaerolineaceae	Unclassified_Family_Anaerolineaceae
SSbact_747	0	5	0	0	0	0	0	0	0	0	0	0	0	0	0	0	0	0	0	0	0	0	0	0	0	0	0	0	0	0	0	0	0	Bacteria	Chloroflexi	Anaerolineae	RBG-13-54-9	Unclassified_Order_RBG-13-54-9	Unclassified_Order_RBG-13-54-9
SSbact_748	0	0	0	0	0	0	9	0	0	0	0	0	0	0	0	0	0	0	0	0	0	0	0	0	0	0	0	0	0	0	0	0	0	Bacteria	Verrucomicrobiota	Omnitrophia	Omnitrophales	Omnitrophaceae	Candidatus_Omnitrophus
SSbact_749	21	0	0	0	0	22	0	7	0	7	20	12	0	42	0	22	0	12	0	0	0	34	28	0	0	0	0	2	2	0	0	17	15	Bacteria	Acidobacteriota	Acidobacteriae	Bryobacterales	Bryobacteraceae	Bryobacter
SSbact_750	0	0	0	0	0	0	0	0	0	0	0	0	0	0	0	0	0	0	0	0	0	0	0	0	0	0	21	0	0	0	0	0	0	Bacteria	Actinobacteriota	MB-A2-108	Unclassified_Class_MB-A2-108	Unclassified_Class_MB-A2-108	Unclassified_Class_MB-A2-108
SSbact_751	0	0	0	0	0	0	0	0	0	0	0	0	0	0	0	0	0	0	0	0	0	0	0	0	0	0	0	0	0	0	4	0	0	Bacteria	Verrucomicrobiota	Omnitrophia	Omnitrophales	Omnitrophaceae	Candidatus_Omnitrophus
SSbact_752	0	0	0	0	0	0	1	0	0	0	0	0	0	0	0	0	0	0	0	0	0	0	0	0	0	14	17	0	0	0	0	0	0	Bacteria	Spirochaetota	Spirochaetia	Spirochaetales	Spirochaetaceae	Unclassified_Family_Spirochaetaceae
SSbact_753	0	0	0	0	0	0	0	0	0	0	0	0	0	0	0	0	0	0	0	0	0	0	0	0	0	4	10	6	0	0	0	0	0	Bacteria	Proteobacteria	Gammaproteobacteria	Burkholderiales	SC-I-84	Unclassified_Family_SC-I-84
SSbact_754	0	0	25	0	0	0	13	0	0	167	14	0	0	0	33	20	87	0	0	0	3	33	0	0	0	7	4	10	0	0	39	0	0	Bacteria	Desulfobacterota	Syntrophia	Syntrophales	Syntrophaceae	Syntrophus
SSbact_755	0	0	0	0	0	0	0	5	0	0	0	0	0	0	0	0	0	0	0	0	0	0	0	0	0	0	0	0	0	0	0	0	0	Bacteria	Chloroflexi	Dehalococcoidia	Unclassified_Class_Dehalococcoidia	Unclassified_Class_Dehalococcoidia	Unclassified_Class_Dehalococcoidia
SSbact_756	0	0	14	0	0	0	0	0	0	108	12	0	0	0	5	0	111	0	320	0	0	0	0	0	0	26	0	61	0	0	7	11	0	Bacteria	Desulfobacterota	Syntrophia	Syntrophales	Unclassified_Order_Syntrophales	Unclassified_Order_Syntrophales
SSbact_757	0	0	0	0	0	0	0	0	0	0	0	0	0	0	0	0	0	0	0	3	0	0	0	0	0	7	8	0	0	0	0	0	0	Bacteria	Firmicutes	Clostridia	Clostridia_or	Hungateiclostridiaceae	Unclassified_Family_Hungateiclostridiaceae
SSbact_758	4	0	7	0	3	0	7	17	14	0	0	13	6	0	0	0	0	0	0	3	0	0	0	45	0	0	0	0	0	0	0	0	0	Bacteria	Verrucomicrobiota	Verrucomicrobiae	Pedosphaerales	Pedosphaeraceae	ADurb.Bin063-1
SSbact_759	0	0	0	0	0	0	0	0	0	7	0	0	0	0	0	0	0	0	0	0	0	0	0	0	0	3	4	0	7	0	0	8	0	Bacteria	Spirochaetota	Spirochaetia	Spirochaetales	Spirochaetaceae	Spirochaeta
SSbact_760	0	0	4	0	0	16	1	0	0	0	0	0	0	0	0	0	0	6	7	14	0	0	7	0	20	4	38	0	0	19	0	0	0	Bacteria	Proteobacteria	Gammaproteobacteria	CCM19a	Unclassified_Order_CCM19a	Unclassified_Order_CCM19a
SSbact_761	0	13	0	0	0	0	0	0	1	14	2	0	0	0	0	25	0	0	0	0	0	0	0	0	0	7	0	12	0	0	0	0	0	Bacteria	Bacteroidota	Bacteroidia	Bacteroidales	Bacteroidetes_vadinHA17	Unclassified_Family_Bacteroidetes_vadinHA17
SSbact_762	0	0	0	0	0	0	0	0	0	0	0	0	0	0	0	0	0	0	0	0	0	0	0	32	0	0	0	0	0	0	0	0	0	Bacteria	Bacteroidota	Kryptonia	Kryptoniales	BSV26	Unclassified_Family_BSV26
SSbact_763	40	0	0	0	0	0	0	5	0	0	0	0	0	0	0	0	0	0	0	0	0	0	0	0	0	0	0	0	0	0	0	0	0	Bacteria	Nitrospirota	Thermodesulfovibrionia	Unclassified_Class_Thermodesulfovibrionia	Unclassified_Class_Thermodesulfovibrionia	Unclassified_Class_Thermodesulfovibrionia
SSbact_764	0	0	18	0	0	0	11	0	0	0	0	0	0	0	0	0	0	0	0	0	0	0	0	0	0	10	0	0	4	0	0	0	0	Bacteria	Acidobacteriota	Subgroup_11	Unclassified_Class_Subgroup_11	Unclassified_Class_Subgroup_11	Unclassified_Class_Subgroup_11
SSbact_765	0	12	0	0	0	0	0	1	0	0	0	0	0	0	0	0	0	0	0	0	0	0	0	0	0	26	42	0	0	0	0	0	0	Bacteria	MBNT15	Unclassified_Phylum_MBNT15	Unclassified_Phylum_MBNT15	Unclassified_Phylum_MBNT15	Unclassified_Phylum_MBNT15
SSbact_766	0	0	0	0	0	0	0	0	0	0	0	0	0	0	0	0	0	0	0	0	0	0	0	0	0	6	0	0	0	0	0	0	0	Bacteria	Proteobacteria	Alphaproteobacteria	Acetobacterales	Acetobacteraceae	Roseomonas
SSbact_767	0	0	0	67	0	0	0	0	0	0	0	0	0	0	0	0	0	0	0	0	0	0	0	0	17	0	0	0	0	157	0	0	0	Bacteria	Proteobacteria	Gammaproteobacteria	Pseudomonadales	Pseudomonadaceae	Pseudomonas
SSbact_768	0	0	4	0	0	0	0	0	0	10	14	0	0	0	0	0	67	0	19	0	0	0	0	0	0	0	3	0	20	0	11	0	0	Bacteria	Bacteroidota	Bacteroidia	Bacteroidales	Bacteroidetes_vadinHA17	Unclassified_Family_Bacteroidetes_vadinHA17
SSbact_769	0	0	0	0	0	0	0	0	0	0	18	0	0	0	0	0	36	0	5	0	0	0	0	0	0	0	0	40	0	0	0	1	0	Bacteria	Bacteroidota	Bacteroidia	Bacteroidales	Bacteroidetes_vadinHA17	Unclassified_Family_Bacteroidetes_vadinHA17
SSbact_770	0	0	7	0	0	0	0	0	0	0	0	0	0	0	0	0	0	0	0	0	0	0	0	0	0	16	16	0	4	0	0	0	0	Bacteria	Proteobacteria	Gammaproteobacteria	Burkholderiales	Rhodocyclaceae	Sulfuritalea
SSbact_771	0	0	12	0	0	0	31	0	0	0	0	0	0	0	0	0	0	0	0	39	5	0	0	0	220	0	0	0	10	0	0	0	0	Bacteria	Acidobacteriota	Holophagae	Holophagales	Holophagaceae	Geothrix
SSbact_772	0	0	0	0	0	0	0	0	0	0	0	0	0	0	0	0	0	0	0	0	0	0	0	0	0	0	2	0	0	0	6	0	0	Bacteria	Spirochaetota	Spirochaetia	Spirochaetales	Spirochaetaceae	Spirochaeta
SSbact_773	0	0	0	0	0	0	0	0	0	0	0	0	0	0	0	0	0	42	0	0	0	0	7	0	0	0	0	0	0	0	0	0	5	Bacteria	Firmicutes	Clostridia	Peptostreptococcales-Tissierellales	Anaerovoracaceae	Anaerovorax
SSbact_774	0	0	11	0	0	0	5	0	0	0	0	0	0	0	0	0	0	0	0	0	0	0	0	0	0	0	0	0	0	0	0	0	0	Bacteria	Proteobacteria	Gammaproteobacteria	Methylococcales	Methylomonadaceae	Crenothrix
SSbact_775	0	19	0	0	0	3	0	9	0	8	0	0	0	0	0	10	0	0	0	0	0	8	0	0	0	0	0	12	0	0	0	5	0	Bacteria	Desulfobacterota	Desulfobacteria	Desulfatiglandales	Desulfatiglandaceae	Desulfatiglans
SSbact_776	0	0	0	0	0	0	0	0	0	4	5	0	0	0	0	0	0	0	14	0	0	0	0	0	0	4	15	0	0	0	0	0	0	Bacteria	Actinobacteriota	Acidimicrobiia	IMCC26256	Unclassified_Order_IMCC26256	Unclassified_Order_IMCC26256
SSbact_777	17	5	64	7	19	5	62	0	4	0	0	0	0	0	2	0	0	0	0	51	28	0	0	0	0	0	0	0	6	0	0	0	0	Bacteria	Gemmatimonadota	Gemmatimonadetes	Gemmatimonadales	Gemmatimonadaceae	Unclassified_Family_Gemmatimonadaceae
SSbact_778	0	0	2	0	0	0	0	0	0	0	0	0	0	0	0	0	0	0	0	0	0	0	0	0	0	0	0	0	0	0	12	0	0	Bacteria	Sva0485	Unclassified_Phylum_Sva0485	Unclassified_Phylum_Sva0485	Unclassified_Phylum_Sva0485	Unclassified_Phylum_Sva0485
SSbact_779	0	17	0	14	0	0	0	3	0	0	0	0	0	0	0	0	0	0	0	0	0	0	0	0	0	0	0	0	0	0	0	0	0	Bacteria	Acidobacteriota	Holophagae	Subgroup_7	Unclassified_Order_Subgroup_7	Unclassified_Order_Subgroup_7
SSbact_780	0	0	0	0	0	0	0	0	23	0	0	0	0	0	8	0	0	0	0	0	0	0	0	0	0	3	0	0	0	0	0	0	0	Bacteria	Proteobacteria	Gammaproteobacteria	Burkholderiales	Hydrogenophilaceae	Thiobacillus
SSbact_781	0	0	0	0	2	0	0	0	0	0	0	0	0	0	0	0	0	0	0	0	0	0	0	0	0	0	44	0	8	0	0	0	0	Bacteria	Acidobacteriota	Vicinamibacteria	Vicinamibacterales	Unclassified_Order_Vicinamibacterales	Unclassified_Order_Vicinamibacterales
SSbact_782	0	0	0	0	0	6	0	4	14	24	50	0	0	0	24	18	16	9	47	0	1	0	4	0	0	0	27	5	0	0	42	27	169	Bacteria	Verrucomicrobiota	Verrucomicrobiae	Pedosphaerales	Pedosphaeraceae	ADurb.Bin063-1
SSbact_783	0	9	39	0	1	0	17	0	0	0	0	0	0	0	0	0	0	0	0	0	0	0	0	0	0	0	0	0	0	0	0	0	0	Bacteria	Desulfobacterota	Syntrophia	Syntrophales	Syntrophaceae	Syntrophus
SSbact_784	0	0	0	0	4	0	4	0	27	0	0	0	0	0	0	0	0	0	0	22	0	0	11	0	0	0	0	0	9	0	0	0	0	Bacteria	Verrucomicrobiota	Omnitrophia	Omnitrophales	Omnitrophaceae	Candidatus_Omnitrophus
SSbact_785	0	0	0	0	0	0	0	0	0	0	0	0	0	0	0	0	0	0	0	0	0	0	0	0	0	0	4	0	0	0	0	0	0	Bacteria	Proteobacteria	Gammaproteobacteria	Arenicellales	Arenicellaceae	Unclassified_Family_Arenicellaceae
SSbact_786	0	0	0	0	0	0	0	0	0	0	0	0	0	0	0	0	0	0	0	0	0	0	0	0	0	314	355	0	0	0	0	0	0	Bacteria	Chloroflexi	Anaerolineae	Anaerolineales	Anaerolineaceae	Unclassified_Family_Anaerolineaceae
SSbact_787	0	0	0	0	0	0	0	9	0	12	0	0	0	0	0	0	0	0	0	0	0	0	0	0	0	11	0	6	0	0	0	0	0	Bacteria	Acidobacteriota	Aminicenantia	Aminicenantales	Unclassified_Order_Aminicenantales	Unclassified_Order_Aminicenantales
SSbact_788	0	0	41	0	22	0	40	0	48	0	0	0	0	0	33	0	0	0	0	21	77	0	0	0	0	12	0	0	3	0	0	0	0	Bacteria	Bacteroidota	Bacteroidia	Bacteroidales	Bacteroidetes_vadinHA17	Unclassified_Family_Bacteroidetes_vadinHA17
SSbact_789	0	0	2	0	0	0	1	0	15	0	0	0	0	0	2	0	0	0	0	0	0	0	11	0	0	0	0	0	0	0	0	0	0	Bacteria	Bacteroidota	Bacteroidia	Sphingobacteriales	Lentimicrobiaceae	Unclassified_Family_Lentimicrobiaceae
SSbact_790	0	0	0	0	1	0	0	0	0	0	0	0	0	0	0	0	0	0	0	15	0	0	0	0	0	8	23	0	22	0	0	0	0	Bacteria	Chloroflexi	Anaerolineae	Anaerolineales	Anaerolineaceae	Unclassified_Family_Anaerolineaceae
SSbact_791	0	0	0	0	0	0	0	0	0	0	0	0	0	0	0	0	0	0	2	0	0	0	0	0	0	9	8	16	0	0	0	0	0	Bacteria	Proteobacteria	Gammaproteobacteria	Burkholderiales	Rhodocyclaceae	Candidatus_Accumulibacter
SSbact_792	21	3	0	0	0	8	0	0	0	0	0	0	0	0	0	0	0	0	0	14	0	0	1	0	5	0	0	0	8	3	0	0	0	Bacteria	Acidobacteriota	Acidobacteriae	Bryobacterales	Bryobacteraceae	Bryobacter
SSbact_793	0	0	0	0	0	0	0	0	0	0	0	0	0	0	0	0	0	0	0	0	0	0	0	0	0	0	0	0	2	0	0	0	0	Bacteria	Chloroflexi	Dehalococcoidia	Unclassified_Class_Dehalococcoidia	Unclassified_Class_Dehalococcoidia	Unclassified_Class_Dehalococcoidia
SSbact_794	9	0	65	0	18	0	51	0	0	0	0	0	0	0	0	0	0	0	0	84	33	0	2	0	0	0	0	0	43	0	0	0	0	Bacteria	Bacteroidota	Bacteroidia	Sphingobacteriales	NS11-12_marine_group	Unclassified_Family_NS11-12_marine_group
SSbact_795	0	0	0	21	0	0	0	0	0	0	0	0	0	0	0	0	0	0	0	0	0	0	0	0	0	0	5	0	0	66	0	0	0	Bacteria	Proteobacteria	Alphaproteobacteria	Dongiales	Dongiaceae	Dongia
SSbact_796	0	0	0	0	0	0	26	0	0	0	0	0	0	0	0	0	0	0	0	0	0	0	0	0	0	0	0	0	0	0	0	0	0	Bacteria	Chloroflexi	Anaerolineae	Anaerolineales	Anaerolineaceae	Unclassified_Family_Anaerolineaceae
SSbact_797	0	7	0	0	0	0	2	0	61	0	6	0	0	0	0	30	49	223	139	0	0	0	90	0	0	0	0	0	0	0	14	0	2	Bacteria	Proteobacteria	Gammaproteobacteria	Burkholderiales	Comamonadaceae	Unclassified_Family_Comamonadaceae
SSbact_798	2	0	2	0	0	0	0	0	30	0	0	0	0	0	3	0	0	0	0	10	0	0	0	0	0	0	0	0	0	0	0	0	0	Bacteria	Bacteroidota	Kryptonia	Kryptoniales	BSV26	Unclassified_Family_BSV26
SSbact_799	0	18	0	0	0	0	0	0	0	6	0	0	0	0	0	0	0	0	0	0	0	0	0	0	0	0	0	7	0	0	0	0	0	Bacteria	Bacteroidota	Kryptonia	Kryptoniales	BSV26	Unclassified_Family_BSV26
SSbact_800	0	0	0	0	0	0	0	0	0	38	37	0	0	0	0	80	65	11	494	0	0	0	0	0	0	0	0	0	0	8	132	0	12	Bacteria	Cyanobacteria	Cyanobacteriia	Synechococcales	Cyanobiaceae	Cyanobium_PCC-6307
SSbact_801	0	0	0	0	0	0	0	0	0	0	0	0	0	0	0	0	0	0	0	0	0	0	0	0	0	0	5	0	0	0	0	0	0	Bacteria	Spirochaetota	Spirochaetia	Spirochaetales	Spirochaetaceae	Sediminispirochaeta
SSbact_802	0	11	0	155	0	0	0	0	0	0	0	0	0	0	0	5	0	0	0	0	0	0	0	0	0	0	0	0	5	164	0	0	0	Bacteria	Proteobacteria	Gammaproteobacteria	PLTA13	Unclassified_Order_PLTA13	Unclassified_Order_PLTA13
SSbact_803	0	54	9	0	0	0	0	0	0	0	0	0	0	0	0	0	0	0	0	0	0	0	0	0	0	0	0	0	0	0	0	0	0	Bacteria	Bacteroidota	Bacteroidia	Bacteroidales	SB-5	Unclassified_Family_SB-5
SSbact_804	0	0	0	0	0	0	0	0	0	0	0	0	0	0	0	0	0	0	0	0	10	0	0	0	0	12	10	0	0	0	0	0	0	Bacteria	Proteobacteria	Gammaproteobacteria	Methylococcales	Methylomonadaceae	Crenothrix
SSbact_805	0	0	0	0	0	0	0	0	0	0	0	0	0	0	0	0	0	0	0	0	15	0	0	0	0	0	0	0	0	0	0	7	5	Bacteria	Unclassified_Kingdom_Bacteria	Unclassified_Kingdom_Bacteria	Unclassified_Kingdom_Bacteria	Unclassified_Kingdom_Bacteria	Unclassified_Kingdom_Bacteria
SSbact_806	0	2	63	0	3	0	28	0	0	0	0	0	0	0	8	0	0	0	0	0	34	0	0	0	0	0	0	0	0	0	0	0	0	Bacteria	Bacteroidota	Bacteroidia	Bacteroidales	Bacteroidetes_vadinHA17	Unclassified_Family_Bacteroidetes_vadinHA17
SSbact_807	0	0	0	0	0	0	0	0	0	0	0	0	0	0	0	0	0	0	0	0	0	0	0	0	0	16	36	0	0	0	0	0	0	Bacteria	Desulfobacterota	Desulfobacteria	Desulfobacterales	Desulfosarcinaceae	Sva0081_sediment_group
SSbact_808	0	16	16	0	0	0	14	0	0	0	0	0	0	0	0	0	0	0	0	0	0	0	0	0	0	0	0	0	0	0	0	0	0	Bacteria	Sva0485	Unclassified_Phylum_Sva0485	Unclassified_Phylum_Sva0485	Unclassified_Phylum_Sva0485	Unclassified_Phylum_Sva0485
SSbact_809	0	0	0	0	0	0	0	0	0	0	0	0	0	0	0	0	0	0	1	0	0	0	0	0	0	0	0	0	0	0	0	0	0	Bacteria	Bacteroidota	Unclassified_Phylum_Bacteroidota	Unclassified_Phylum_Bacteroidota	Unclassified_Phylum_Bacteroidota	Unclassified_Phylum_Bacteroidota
SSbact_810	0	0	0	0	0	0	4	0	0	0	23	0	0	0	7	6	0	0	25	2	7	0	0	0	0	15	0	60	0	0	2	20	0	Bacteria	Proteobacteria	Gammaproteobacteria	Methylococcales	Methylomonadaceae	Crenothrix
SSbact_811	0	0	0	0	0	7	0	0	0	14	0	0	0	0	0	0	0	0	0	4	6	0	0	0	0	0	0	0	0	0	0	0	0	Bacteria	Actinobacteriota	Coriobacteriia	OPB41	Unclassified_Order_OPB41	Unclassified_Order_OPB41
SSbact_812	0	0	0	0	1	28	16	0	95	0	0	0	0	3	59	0	0	0	0	0	0	18	0	0	0	0	0	0	0	0	0	0	5	Bacteria	Desulfobacterota	Syntrophorhabdia	Syntrophorhabdales	Syntrophorhabdaceae	Syntrophorhabdus
SSbact_813	0	0	0	0	0	0	0	4	1	14	2	0	0	0	0	21	0	0	12	0	4	0	0	0	0	0	0	0	0	0	0	5	0	Bacteria	Chloroflexi	Anaerolineae	Caldilineales	Caldilineaceae	Unclassified_Family_Caldilineaceae
SSbact_814	4	0	0	0	0	0	4	0	0	0	0	0	0	0	0	0	0	0	0	0	0	0	0	0	0	0	0	0	0	0	0	0	0	Bacteria	Methylomirabilota	Methylomirabilia	Methylomirabilales	Methylomirabilaceae	Sh765B-TzT-35
SSbact_815	13	7	13	12	1	0	5	0	8	0	0	0	0	0	0	25	0	0	0	2	17	0	0	0	0	0	0	0	31	0	0	2	0	Bacteria	Proteobacteria	Gammaproteobacteria	Burkholderiales	Unclassified_Order_Burkholderiales	Unclassified_Order_Burkholderiales
SSbact_816	0	0	0	0	5	3	0	0	3	0	3	0	0	0	0	0	0	33	0	5	0	0	11	0	7	0	0	0	0	0	13	0	0	Bacteria	Spirochaetota	Spirochaetia	Spirochaetales	Spirochaetaceae	Unclassified_Family_Spirochaetaceae
SSbact_817	0	0	8	0	0	0	0	0	0	5	0	0	0	0	0	0	0	0	0	0	0	0	0	0	0	0	0	68	0	0	0	104	0	Bacteria	Bacteroidota	Bacteroidia	Bacteroidales	Bacteroidetes_vadinHA17	Unclassified_Family_Bacteroidetes_vadinHA17
SSbact_818	0	0	0	0	0	0	0	0	8	0	0	0	0	0	31	0	0	0	0	0	0	0	0	0	17	0	0	0	0	0	0	0	0	Bacteria	Bacteroidota	Bacteroidia	Bacteroidales	Prolixibacteraceae	Unclassified_Family_Prolixibacteraceae
SSbact_819	0	0	0	0	0	0	0	0	196	0	0	0	0	0	0	0	0	0	0	5	0	0	0	0	0	0	0	0	0	0	0	0	0	Bacteria	Acidobacteriota	Vicinamibacteria	Vicinamibacterales	Unclassified_Order_Vicinamibacterales	Unclassified_Order_Vicinamibacterales
SSbact_820	0	0	0	0	0	0	0	0	0	0	0	0	17	0	0	0	0	0	0	0	0	0	0	0	0	0	0	0	0	0	0	0	0	Bacteria	Proteobacteria	Alphaproteobacteria	Rhizobiales	Beijerinckiaceae	Rhodoblastus
SSbact_821	0	0	0	0	0	0	0	0	0	0	0	0	0	0	0	0	0	0	0	0	0	0	0	0	0	14	0	0	0	0	0	0	0	Bacteria	Sva0485	Unclassified_Phylum_Sva0485	Unclassified_Phylum_Sva0485	Unclassified_Phylum_Sva0485	Unclassified_Phylum_Sva0485
SSbact_822	0	0	0	0	0	0	0	0	4	0	7	46	0	0	0	0	0	0	0	0	11	0	0	25	0	0	0	0	0	0	0	0	0	Bacteria	Verrucomicrobiota	Verrucomicrobiae	Pedosphaerales	Pedosphaeraceae	ADurb.Bin063-1
SSbact_823	0	0	49	0	0	0	10	0	15	8	0	0	0	0	67	0	5	0	0	0	27	0	0	0	0	13	0	12	12	0	0	13	0	Bacteria	Bacteroidota	Bacteroidia	Bacteroidales	Bacteroidetes_vadinHA17	Unclassified_Family_Bacteroidetes_vadinHA17
SSbact_824	0	0	0	0	0	0	0	0	0	0	0	0	0	0	0	0	0	12	3	0	0	0	0	0	0	9	15	0	0	0	0	0	0	Bacteria	Actinobacteriota	Acidimicrobiia	Microtrichales	Ilumatobacteraceae	Ilumatobacter
SSbact_825	0	0	10	0	0	0	4	0	0	15	5	0	0	0	0	0	0	0	0	0	54	0	0	0	0	0	0	14	0	0	0	0	0	Bacteria	Verrucomicrobiota	Verrucomicrobiae	Pedosphaerales	Pedosphaeraceae	ADurb.Bin063-1
SSbact_826	0	0	0	0	69	0	0	0	0	0	0	0	0	0	0	0	0	0	0	0	0	0	0	0	0	0	0	0	0	0	0	0	0	Bacteria	Nitrospirota	Thermodesulfovibrionia	Unclassified_Class_Thermodesulfovibrionia	Unclassified_Class_Thermodesulfovibrionia	Unclassified_Class_Thermodesulfovibrionia
SSbact_827	0	0	0	0	2	0	0	0	0	0	0	0	0	0	0	0	0	0	0	0	0	0	0	0	0	0	0	0	0	0	0	0	0	Bacteria	Chloroflexi	Dehalococcoidia	RBG-13-46-9	Unclassified_Order_RBG-13-46-9	Unclassified_Order_RBG-13-46-9
SSbact_828	0	0	4	0	0	3	2	3	0	26	11	0	0	9	0	22	0	0	12	0	11	0	28	0	0	0	0	13	0	0	0	0	27	Bacteria	Bacteroidota	Bacteroidia	Bacteroidales	Bacteroidetes_vadinHA17	Unclassified_Family_Bacteroidetes_vadinHA17
SSbact_829	0	0	0	0	0	3	0	0	0	5	0	0	0	0	8	0	0	0	0	0	0	0	0	0	0	0	0	0	0	0	0	3	0	Bacteria	Planctomycetota	Planctomycetes	Pirellulales	Pirellulaceae	Unclassified_Family_Pirellulaceae
SSbact_830	0	0	0	0	0	8	0	0	0	94	45	0	0	0	0	94	0	0	0	0	0	0	0	0	0	0	3	14	0	0	0	0	0	Bacteria	Bacteroidota	Bacteroidia	Chitinophagales	Chitinophagaceae	Dinghuibacter
SSbact_831	0	0	0	0	0	0	0	0	0	0	0	0	0	0	0	0	0	0	0	0	0	0	0	0	0	6	0	5	5	0	11	0	0	Bacteria	Verrucomicrobiota	Verrucomicrobiae	S-BQ2-57_soil_group	Unclassified_Order_S-BQ2-57_soil_group	Unclassified_Order_S-BQ2-57_soil_group
SSbact_832	0	0	0	0	0	0	0	0	46	0	0	0	0	0	23	0	0	0	0	0	4	0	0	0	0	0	0	0	0	0	0	0	0	Bacteria	Acidobacteriota	Subgroup_18	Unclassified_Class_Subgroup_18	Unclassified_Class_Subgroup_18	Unclassified_Class_Subgroup_18
SSbact_833	5	0	20	0	18	0	54	0	8	0	0	0	0	0	13	0	0	0	0	0	0	0	0	0	27	8	0	0	3	0	0	0	0	Bacteria	Bacteroidota	Bacteroidia	Bacteroidales	Prolixibacteraceae	Unclassified_Family_Prolixibacteraceae
SSbact_834	0	0	0	0	0	0	0	17	0	0	0	0	0	0	0	0	0	0	0	0	0	0	0	0	0	0	0	0	0	0	0	0	0	Bacteria	Chloroflexi	Dehalococcoidia	Sh765B-TzT-20	Unclassified_Order_Sh765B-TzT-20	Unclassified_Order_Sh765B-TzT-20
SSbact_835	0	24	6	0	0	0	0	0	0	0	0	0	0	0	0	0	0	0	0	0	0	0	0	0	0	0	0	0	0	0	0	0	0	Bacteria	Proteobacteria	Gammaproteobacteria	Methylococcales	Methylomonadaceae	Crenothrix
SSbact_836	17	0	0	19	0	65	0	0	0	0	0	0	0	0	0	12	0	0	0	0	0	0	0	0	0	0	0	0	25	0	0	0	0	Bacteria	Actinobacteriota	Acidimicrobiia	Microtrichales	Ilumatobacteraceae	CL500-29_marine_group
SSbact_837	0	0	6	0	21	0	0	88	18	0	0	0	0	0	0	0	0	0	0	7	0	0	0	0	0	0	0	0	0	0	0	0	0	Bacteria	Bacteroidota	Bacteroidia	Bacteroidales	Bacteroidetes_vadinHA17	Unclassified_Family_Bacteroidetes_vadinHA17
SSbact_838	0	0	0	0	0	0	0	0	0	0	0	0	0	0	0	0	0	0	0	0	0	0	20	0	0	0	0	0	0	4	0	3	0	Bacteria	Myxococcota	Myxococcia	Myxococcales	Myxococcaceae	P3OB-42
SSbact_839	0	0	0	0	0	0	0	0	0	0	0	0	0	0	0	0	0	0	0	0	0	0	0	0	0	0	0	0	0	393	0	0	0	Bacteria	Proteobacteria	Gammaproteobacteria	Aeromonadales	Aeromonadaceae	Aeromonas
SSbact_840	0	0	45	0	223	0	94	0	0	0	0	0	0	0	0	0	0	0	0	0	0	0	0	0	0	0	0	0	131	0	0	0	0	Bacteria	Acidobacteriota	Vicinamibacteria	Vicinamibacterales	Unclassified_Order_Vicinamibacterales	Unclassified_Order_Vicinamibacterales
SSbact_841	0	0	5	0	30	0	9	0	30	0	0	0	0	0	32	0	0	0	0	17	0	0	11	0	47	0	0	0	0	2	0	0	0	Bacteria	Deferrisomatota	Defferrisomatia	Defferrisomatales	Defferrisomataceae	Deferrisoma
SSbact_842	0	0	0	0	0	0	0	0	0	0	0	0	0	0	0	0	0	0	0	0	0	0	0	0	0	0	0	30	0	0	0	0	0	Bacteria	Spirochaetota	Spirochaetia	Spirochaetales	Spirochaetaceae	Spirochaeta
SSbact_843	0	0	0	0	0	0	0	0	0	0	0	0	0	0	0	0	0	0	0	0	0	0	0	0	0	3	0	0	0	0	0	0	0	Bacteria	Sva0485	Unclassified_Phylum_Sva0485	Unclassified_Phylum_Sva0485	Unclassified_Phylum_Sva0485	Unclassified_Phylum_Sva0485
SSbact_844	0	3	0	0	0	0	0	3	13	0	3	0	0	0	8	0	0	0	0	0	0	3	1	0	0	0	0	0	0	0	0	0	1	Bacteria	Nitrospinota	P9X2b3D02	Unclassified_Class_P9X2b3D02	Unclassified_Class_P9X2b3D02	Unclassified_Class_P9X2b3D02
SSbact_845	7	2	0	0	0	0	0	0	0	0	0	0	0	0	0	0	0	0	0	0	0	0	0	0	0	0	6	0	0	0	0	0	0	Bacteria	Chloroflexi	Anaerolineae	Anaerolineales	Anaerolineaceae	UTCFX1
SSbact_846	0	2	0	0	0	0	0	0	0	0	0	0	0	0	0	0	0	0	0	0	0	0	0	0	0	0	0	0	0	0	0	0	0	Bacteria	Proteobacteria	Gammaproteobacteria	Methylococcales	Methylomonadaceae	Crenothrix
SSbact_847	0	0	0	0	0	0	0	0	0	0	0	0	0	0	0	0	0	0	0	0	0	0	0	0	0	0	0	0	0	0	6	0	0	Bacteria	Bacteroidota	Bacteroidia	Sphingobacteriales	Lentimicrobiaceae	Unclassified_Family_Lentimicrobiaceae
SSbact_848	0	4	0	0	0	0	0	0	0	20	20	0	0	0	0	31	31	0	0	0	0	0	0	0	0	0	0	0	5	0	90	0	0	Bacteria	Bacteroidota	Bacteroidia	Bacteroidales	Bacteroidetes_vadinHA17	Unclassified_Family_Bacteroidetes_vadinHA17
SSbact_849	0	0	12	0	0	0	0	0	0	0	0	0	0	0	0	0	0	0	0	0	0	0	0	0	0	0	0	0	0	0	0	0	0	Bacteria	Bacteroidota	Bacteroidia	Bacteroidales	Bacteroidetes_vadinHA17	Unclassified_Family_Bacteroidetes_vadinHA17
SSbact_850	0	0	0	0	0	0	0	0	10	0	0	0	0	0	51	0	0	0	0	0	0	0	0	0	0	0	0	0	0	0	0	0	0	Bacteria	Desulfobacterota	Syntrophorhabdia	Syntrophorhabdales	Syntrophorhabdaceae	Syntrophorhabdus
SSbact_851	0	0	0	0	0	0	0	0	25	0	0	0	0	0	23	0	0	0	0	16	0	0	0	0	16	0	0	0	0	0	0	0	0	Bacteria	Bacteroidota	Bacteroidia	Bacteroidales	Prolixibacteraceae	BSV13
SSbact_852	0	0	0	0	0	0	0	0	0	2	0	7	0	0	0	0	38	41	26	0	0	0	9	0	0	0	0	0	0	0	19	2	14	Bacteria	Desulfobacterota	Syntrophia	Syntrophales	Smithellaceae	Smithella
SSbact_853	0	0	0	0	0	0	0	31	0	6	8	0	0	0	0	0	0	0	0	0	7	0	0	5	0	0	0	7	1	0	0	21	20	Bacteria	Bacteroidota	Ignavibacteria	Ignavibacteriales	Unclassified_Order_Ignavibacteriales	Unclassified_Order_Ignavibacteriales
SSbact_854	9	6	0	53	0	0	0	0	0	0	0	0	0	0	0	0	0	0	0	0	0	0	0	0	0	0	0	0	0	0	0	0	0	Bacteria	Proteobacteria	Gammaproteobacteria	Burkholderiales	Nitrosomonadaceae	GOUTA6
SSbact_855	0	0	0	0	0	0	0	0	0	26	0	0	0	0	0	0	0	0	0	0	0	0	0	0	0	9	0	0	0	0	0	0	0	Bacteria	Bacteroidota	Bacteroidia	Bacteroidales	Prolixibacteraceae	Unclassified_Family_Prolixibacteraceae
SSbact_856	0	0	0	0	0	0	5	0	0	0	0	0	0	0	0	0	0	0	0	0	0	0	0	0	0	0	0	0	27	0	0	0	0	Bacteria	Chloroflexi	Anaerolineae	Anaerolineales	Anaerolineaceae	Unclassified_Family_Anaerolineaceae
SSbact_857	0	0	9	0	0	0	75	0	0	0	0	0	0	0	0	0	0	0	0	0	0	0	0	0	0	0	0	0	6	0	0	0	0	Bacteria	Bacteroidota	Bacteroidia	Bacteroidales	Bacteroidetes_vadinHA17	Unclassified_Family_Bacteroidetes_vadinHA17
SSbact_858	0	0	0	0	0	0	0	0	0	0	0	0	0	0	0	0	0	0	0	0	0	0	0	0	0	0	60	0	0	0	0	0	0	Bacteria	Proteobacteria	Gammaproteobacteria	Cellvibrionales	Halieaceae	Halioglobus
SSbact_859	0	0	0	0	0	0	0	0	0	0	0	0	0	0	0	0	0	0	0	0	0	0	0	0	0	0	8	0	0	0	0	0	0	Bacteria	Bacteroidota	Bacteroidia	Bacteroidales	Bacteroidetes_vadinHA17	Unclassified_Family_Bacteroidetes_vadinHA17
SSbact_860	0	0	0	0	0	0	0	45	0	0	12	0	0	0	0	0	0	0	0	0	0	11	0	0	0	0	0	27	0	0	0	9	6	Bacteria	Bacteroidota	Kryptonia	Kryptoniales	BSV26	Unclassified_Family_BSV26
SSbact_861	0	0	0	0	0	0	0	0	127	11	7	0	0	0	9	5	15	14	19	20	4	0	22	0	6	12	15	0	0	0	67	0	8	Bacteria	Proteobacteria	Gammaproteobacteria	Methylococcales	Methylomonadaceae	Crenothrix
SSbact_862	13	0	0	161	0	0	0	0	0	0	0	0	0	0	0	0	0	0	0	0	0	0	0	0	24	0	0	0	0	101	0	0	0	Bacteria	Proteobacteria	Gammaproteobacteria	Pseudomonadales	Pseudomonadaceae	Pseudomonas
SSbact_863	1	0	7	0	0	0	6	3	0	0	0	0	0	0	0	0	0	0	0	2	4	14	0	0	0	0	0	0	5	0	0	0	5	Bacteria	Spirochaetota	Spirochaetia	Spirochaetales	Spirochaetaceae	GWE2-31-10
SSbact_864	0	0	3	0	0	0	0	0	0	8	20	0	0	0	0	0	0	0	0	0	0	0	0	0	0	1	13	85	0	0	0	0	0	Bacteria	Cyanobacteria	Cyanobacteriia	Synechococcales	Cyanobiaceae	Cyanobium_PCC-6307
SSbact_865	0	0	0	0	0	0	0	3	0	0	0	0	0	0	0	0	0	0	0	0	0	0	0	0	0	0	0	8	0	0	0	0	0	Bacteria	TA06	Unclassified_Phylum_TA06	Unclassified_Phylum_TA06	Unclassified_Phylum_TA06	Unclassified_Phylum_TA06
SSbact_866	0	0	0	0	0	0	0	0	0	0	0	0	0	0	0	0	0	0	0	0	0	0	0	0	0	0	0	0	0	0	0	3	0	Bacteria	Chloroflexi	Anaerolineae	RBG-13-54-9	Unclassified_Order_RBG-13-54-9	Unclassified_Order_RBG-13-54-9
SSbact_867	0	0	0	0	0	6	0	0	0	0	0	0	0	0	0	0	25	13	3	0	3	12	48	0	0	0	0	0	0	0	0	1	5	Bacteria	Desulfobacterota	Syntrophia	Syntrophales	Syntrophaceae	Syntrophus
SSbact_868	0	8	0	0	0	0	0	0	0	0	0	0	0	0	0	0	0	0	0	0	0	0	0	0	0	0	0	0	0	0	0	0	0	Bacteria	Desulfobacterota	Unclassified_Phylum_Desulfobacterota	Unclassified_Phylum_Desulfobacterota	Unclassified_Phylum_Desulfobacterota	Unclassified_Phylum_Desulfobacterota
SSbact_869	0	0	5	0	0	0	1	0	26	0	1	0	0	0	0	0	0	0	3	0	0	0	5	0	0	28	17	8	0	0	0	1	4	Bacteria	Proteobacteria	Gammaproteobacteria	Methylococcales	Methylomonadaceae	Crenothrix
SSbact_870	0	91	0	0	0	0	0	0	0	0	0	0	0	0	0	0	0	0	0	0	0	0	0	0	0	0	0	0	0	0	0	0	0	Bacteria	RCP2-54	Unclassified_Phylum_RCP2-54	Unclassified_Phylum_RCP2-54	Unclassified_Phylum_RCP2-54	Unclassified_Phylum_RCP2-54
SSbact_871	0	0	0	0	0	0	0	0	0	0	0	0	0	0	0	0	0	0	0	0	11	0	0	0	0	63	24	0	0	0	0	0	0	Bacteria	Bacteroidota	Bacteroidia	Bacteroidales	Prolixibacteraceae	BSV13
SSbact_872	0	0	0	0	0	0	0	0	0	0	0	0	0	0	0	0	0	0	0	0	0	0	0	0	0	53	139	0	0	0	1	0	0	Bacteria	Chloroflexi	Anaerolineae	Caldilineales	Caldilineaceae	Unclassified_Family_Caldilineaceae
SSbact_873	0	0	0	0	0	0	2	0	0	0	0	0	0	0	0	0	0	0	0	0	0	0	0	0	0	0	0	0	4	0	0	0	0	Bacteria	Proteobacteria	Gammaproteobacteria	Burkholderiales	Comamonadaceae	Unclassified_Family_Comamonadaceae
SSbact_874	0	0	0	0	0	0	0	0	2	0	0	0	0	0	0	0	0	0	0	0	0	0	0	0	0	0	0	0	0	0	0	0	0	Bacteria	Proteobacteria	Gammaproteobacteria	Acidiferrobacterales	Acidiferrobacteraceae	Sulfurifustis
SSbact_875	0	0	0	0	0	0	0	6	0	0	0	0	0	0	0	0	0	9	0	0	0	0	0	0	0	12	63	40	0	0	0	0	0	Bacteria	Proteobacteria	Gammaproteobacteria	Burkholderiales	Rhodocyclaceae	Candidatus_Accumulibacter
SSbact_876	0	0	0	0	0	0	8	0	1	0	0	3	0	0	18	0	0	18	0	0	4	0	3	0	0	0	0	0	0	0	0	0	5	Bacteria	Sva0485	Unclassified_Phylum_Sva0485	Unclassified_Phylum_Sva0485	Unclassified_Phylum_Sva0485	Unclassified_Phylum_Sva0485
SSbact_877	0	0	2	0	0	0	0	0	0	0	0	0	0	0	0	0	0	0	0	0	0	0	0	0	0	0	0	0	16	0	0	0	0	Bacteria	Proteobacteria	Gammaproteobacteria	Burkholderiales	Comamonadaceae	Unclassified_Family_Comamonadaceae
SSbact_878	0	30	20	17	0	0	14	0	0	0	0	0	0	0	0	0	0	0	0	0	44	0	0	0	0	0	12	0	18	0	0	0	0	Bacteria	Desulfobacterota	Unclassified_Phylum_Desulfobacterota	Unclassified_Phylum_Desulfobacterota	Unclassified_Phylum_Desulfobacterota	Unclassified_Phylum_Desulfobacterota
SSbact_879	0	0	44	0	13	0	11	0	0	0	0	0	0	0	7	0	0	0	0	7	0	0	0	0	0	0	0	0	0	0	0	0	0	Bacteria	Bacteroidota	Bacteroidia	Bacteroidales	Prolixibacteraceae	BSV13
SSbact_880	6	3	10	0	0	0	2	25	0	0	0	0	0	0	0	0	0	0	0	0	0	0	0	0	0	0	0	0	0	0	0	0	0	Bacteria	Bacteroidota	Bacteroidia	Sphingobacteriales	Lentimicrobiaceae	Unclassified_Family_Lentimicrobiaceae
SSbact_881	0	0	0	0	0	0	0	0	0	0	0	0	0	0	0	0	0	0	0	0	0	0	0	0	0	0	0	0	1	0	0	0	0	Bacteria	Myxococcota	Myxococcia	Myxococcales	Anaeromyxobacteraceae	Anaeromyxobacter
SSbact_882	0	4	0	0	9	0	0	3	0	0	4	0	0	0	10	4	0	0	0	0	24	0	2	0	0	0	0	0	0	0	5	9	0	Bacteria	Sva0485	Unclassified_Phylum_Sva0485	Unclassified_Phylum_Sva0485	Unclassified_Phylum_Sva0485	Unclassified_Phylum_Sva0485
SSbact_883	0	0	0	0	0	0	0	0	0	0	0	0	0	0	0	0	0	0	0	0	0	0	0	0	0	6	12	0	0	0	0	0	0	Bacteria	Desulfobacterota	Desulfobacteria	Desulfobacterales	Desulfosarcinaceae	Sva0081_sediment_group
SSbact_884	0	0	0	0	0	0	0	0	0	0	0	0	0	0	0	0	0	0	0	0	0	0	0	0	0	1	0	0	0	0	0	0	0	Bacteria	Proteobacteria	Gammaproteobacteria	Methylococcales	Methylococcaceae	Methylocaldum
SSbact_885	0	0	0	0	0	0	0	0	0	0	0	0	0	0	0	0	0	0	0	0	0	0	0	0	1	0	0	0	0	136	0	0	0	Bacteria	Proteobacteria	Gammaproteobacteria	Pseudomonadales	Pseudomonadaceae	Pseudomonas
SSbact_886	5	1	82	6	0	5	62	0	0	0	0	0	0	0	0	0	0	13	0	43	26	0	0	0	8	0	0	0	29	1	0	0	0	Bacteria	Bacteroidota	Bacteroidia	Chitinophagales	Chitinophagaceae	Ferruginibacter
SSbact_887	0	23	0	0	0	0	0	0	0	0	0	0	0	0	0	0	0	0	0	0	0	0	0	0	0	0	0	0	0	10	0	0	0	Bacteria	Desulfobacterota	Unclassified_Phylum_Desulfobacterota	Unclassified_Phylum_Desulfobacterota	Unclassified_Phylum_Desulfobacterota	Unclassified_Phylum_Desulfobacterota
SSbact_888	0	0	0	0	0	0	0	0	0	0	6	0	0	0	0	0	0	8	13	0	0	0	0	0	0	0	0	0	0	0	0	0	3	Bacteria	Bacteroidota	Bacteroidia	Bacteroidales	Bacteroidetes_vadinHA17	Unclassified_Family_Bacteroidetes_vadinHA17
SSbact_889	0	0	9	0	0	0	57	0	4	0	0	0	0	0	0	0	0	0	0	0	0	0	0	0	0	0	0	0	0	0	0	0	0	Bacteria	Bacteroidota	Bacteroidia	Bacteroidales	Bacteroidetes_vadinHA17	Unclassified_Family_Bacteroidetes_vadinHA17
SSbact_890	0	0	0	0	0	0	0	0	0	0	0	0	0	0	0	0	0	0	0	0	0	0	0	0	0	32	18	0	0	0	17	0	0	Bacteria	Desulfobacterota	Desulfobaccia	Desulfobaccales	Desulfobaccaceae	Desulfobacca
SSbact_891	3	0	0	0	0	0	0	22	0	0	1	0	0	0	0	0	0	0	0	0	0	0	0	12	0	0	0	70	0	0	0	0	0	Bacteria	Desulfobacterota	Syntrophobacteria	Syntrophobacterales	Syntrophobacteraceae	Syntrophobacter
SSbact_892	0	0	30	0	0	0	70	22	0	0	0	0	0	0	0	0	0	0	0	0	0	0	0	0	0	0	0	0	0	0	0	0	0	Bacteria	Desulfobacterota	Syntrophia	Syntrophales	Syntrophaceae	Syntrophus
SSbact_893	0	0	0	0	3	3	2	0	9	0	4	0	0	0	0	0	0	65	8	8	0	4	26	0	0	0	0	0	13	4	0	0	2	Bacteria	Verrucomicrobiota	Omnitrophia	Omnitrophales	Omnitrophaceae	Candidatus_Omnitrophus
SSbact_894	8	0	0	0	0	0	0	40	0	0	0	8	272	38	0	0	0	0	0	0	0	0	0	24	0	0	0	0	0	0	0	0	0	Bacteria	Proteobacteria	Alphaproteobacteria	Micropepsales	Micropepsaceae	Unclassified_Family_Micropepsaceae
SSbact_895	0	0	0	0	0	0	0	0	0	0	0	0	0	0	0	0	0	0	0	0	0	0	0	0	0	7	0	0	0	0	0	0	0	Bacteria	Planctomycetota	Planctomycetes	Pirellulales	Pirellulaceae	Unclassified_Family_Pirellulaceae
SSbact_896	6	0	0	0	0	0	0	0	0	0	0	0	0	0	0	0	0	0	0	0	0	0	0	0	0	19	18	0	0	0	0	0	0	Bacteria	Acidobacteriota	Vicinamibacteria	Vicinamibacterales	Unclassified_Order_Vicinamibacterales	Unclassified_Order_Vicinamibacterales
SSbact_897	0	5	0	0	0	0	2	0	0	0	0	0	0	0	0	0	0	0	0	0	0	0	0	0	0	0	0	0	1	0	0	0	0	Bacteria	Unclassified_Kingdom_Bacteria	Unclassified_Kingdom_Bacteria	Unclassified_Kingdom_Bacteria	Unclassified_Kingdom_Bacteria	Unclassified_Kingdom_Bacteria
SSbact_898	0	0	2	0	0	0	5	0	46	2	5	0	0	0	0	0	5	0	31	0	0	0	6	0	0	55	14	9	0	0	0	0	0	Bacteria	Proteobacteria	Gammaproteobacteria	Methylococcales	Methylomonadaceae	Crenothrix
SSbact_899	0	0	0	0	0	0	0	0	0	0	0	0	0	0	0	0	0	0	0	0	0	0	0	0	0	0	64	0	0	0	0	0	0	Bacteria	Proteobacteria	Gammaproteobacteria	Cellvibrionales	Halieaceae	OM60(NOR5)_clade
SSbact_900	0	20	5	0	0	0	0	0	0	0	0	0	0	0	0	0	0	0	0	0	0	6	0	0	0	0	0	0	0	0	0	0	0	Bacteria	Bacteroidota	Bacteroidia	Bacteroidales	Bacteroidetes_vadinHA17	Unclassified_Family_Bacteroidetes_vadinHA17
SSbact_901	0	0	3	0	0	3	0	0	0	11	0	0	0	0	10	0	0	0	0	0	0	16	0	0	0	0	0	0	0	0	0	0	0	Bacteria	Spirochaetota	Spirochaetia	Spirochaetales	Spirochaetaceae	Spirochaeta
SSbact_902	0	0	0	0	0	7	0	0	0	5	14	0	0	12	0	0	17	0	0	0	0	5	0	0	0	0	0	0	0	0	0	0	0	Bacteria	Spirochaetota	Spirochaetia	Spirochaetales	Spirochaetaceae	Spirochaeta
SSbact_903	0	0	0	0	0	0	0	0	0	0	0	0	0	0	0	0	0	0	0	0	0	0	0	0	0	7	9	0	0	0	0	0	0	Bacteria	Actinobacteriota	Acidimicrobiia	Microtrichales	Unclassified_Order_Microtrichales	Unclassified_Order_Microtrichales
SSbact_904	0	0	4	0	0	0	0	0	0	0	0	0	0	0	0	0	0	0	0	0	0	0	0	0	0	0	0	0	0	0	0	0	0	Bacteria	Acidobacteriota	Holophagae	Subgroup_7	Unclassified_Order_Subgroup_7	Unclassified_Order_Subgroup_7
SSbact_905	0	0	0	0	0	8	5	7	0	0	15	0	0	0	9	0	7	0	7	0	0	9	42	0	0	0	0	0	0	0	12	5	11	Bacteria	Bacteroidota	Bacteroidia	Bacteroidales	SB-5	Unclassified_Family_SB-5
SSbact_906	0	0	33	0	4	0	0	0	11	0	0	0	0	0	36	0	0	0	0	6	7	0	0	0	0	10	0	0	4	0	0	0	0	Bacteria	Proteobacteria	Gammaproteobacteria	Steroidobacterales	Steroidobacteraceae	Unclassified_Family_Steroidobacteraceae
SSbact_907	0	0	0	0	0	0	0	0	0	0	0	0	0	0	0	0	0	0	0	0	0	0	0	0	0	0	41	0	0	0	0	0	0	Bacteria	Bacteroidota	Bacteroidia	Bacteroidales	Bacteroidetes_vadinHA17	Unclassified_Family_Bacteroidetes_vadinHA17
SSbact_908	0	0	0	0	0	0	0	0	0	0	0	0	0	0	0	0	0	0	0	0	0	0	0	0	13	0	0	0	0	0	0	0	0	Bacteria	Bacteroidota	Bacteroidia	Bacteroidales	Prolixibacteraceae	WCHB1-32
SSbact_909	0	0	0	0	0	0	0	0	0	25	0	0	0	0	0	0	0	0	0	0	0	0	0	0	0	0	0	0	0	0	0	0	0	Bacteria	Chloroflexi	Anaerolineae	Anaerolineales	Anaerolineaceae	Unclassified_Family_Anaerolineaceae
SSbact_910	0	0	0	0	0	0	0	0	0	0	0	0	0	0	0	0	0	0	0	0	0	0	0	0	0	8	6	18	0	0	0	3	0	Bacteria	Caldisericota	Caldisericia	Caldisericales	LF045	Unclassified_Family_LF045
SSbact_911	0	0	0	0	0	0	0	0	0	8	12	0	0	0	0	0	0	0	24	0	0	0	0	0	0	0	0	0	0	0	9	14	30	Bacteria	Sva0485	Unclassified_Phylum_Sva0485	Unclassified_Phylum_Sva0485	Unclassified_Phylum_Sva0485	Unclassified_Phylum_Sva0485
SSbact_912	0	0	0	0	0	0	13	0	0	0	0	0	0	0	0	0	59	0	0	0	0	0	0	0	0	0	0	0	2	0	0	37	0	Bacteria	Verrucomicrobiota	Omnitrophia	Omnitrophales	Unclassified_Order_Omnitrophales	Unclassified_Order_Omnitrophales
SSbact_913	0	0	0	0	0	0	0	0	0	0	0	0	0	0	0	0	0	0	0	0	0	0	0	0	0	32	29	0	0	0	0	0	0	Bacteria	Chloroflexi	Anaerolineae	Anaerolineales	Anaerolineaceae	Unclassified_Family_Anaerolineaceae
SSbact_914	0	0	0	0	0	0	0	0	0	0	0	0	0	0	0	0	0	0	0	0	0	0	0	0	0	0	17	0	0	0	0	0	0	Bacteria	Desulfobacterota	Unclassified_Phylum_Desulfobacterota	Unclassified_Phylum_Desulfobacterota	Unclassified_Phylum_Desulfobacterota	Unclassified_Phylum_Desulfobacterota
SSbact_915	0	18	6	0	0	0	4	8	0	8	0	0	0	0	0	0	0	0	0	0	44	0	0	0	0	3	16	0	0	0	0	0	0	Bacteria	Acidobacteriota	Holophagae	Subgroup_7	Unclassified_Order_Subgroup_7	Unclassified_Order_Subgroup_7
SSbact_916	0	0	0	0	0	21	0	0	35	0	0	0	0	0	39	0	47	0	10	0	0	10	15	0	0	0	0	0	0	0	0	0	41	Bacteria	Desulfobacterota	Syntrophorhabdia	Syntrophorhabdales	Syntrophorhabdaceae	Syntrophorhabdus
SSbact_917	0	0	9	0	7	0	5	0	9	0	0	0	0	0	2	0	0	0	0	36	2	0	0	0	0	0	0	0	7	0	0	0	0	Bacteria	Myxococcota	Myxococcia	Myxococcales	Myxococcaceae	Unclassified_Family_Myxococcaceae
SSbact_918	0	0	0	0	0	0	0	0	0	41	65	0	0	0	0	0	0	0	0	0	4	0	0	0	0	5	26	0	0	0	0	0	0	Bacteria	Proteobacteria	Alphaproteobacteria	Rhizobiales	Hyphomicrobiaceae	Hyphomicrobium
SSbact_919	0	0	0	0	0	0	0	0	0	0	0	0	0	0	0	0	0	0	0	0	0	0	0	0	0	10	27	0	0	0	0	0	0	Bacteria	MBNT15	Unclassified_Phylum_MBNT15	Unclassified_Phylum_MBNT15	Unclassified_Phylum_MBNT15	Unclassified_Phylum_MBNT15
SSbact_920	0	2	0	0	0	0	0	0	0	0	0	0	0	0	0	0	0	0	0	0	0	0	0	0	0	0	0	0	0	0	0	0	0	Bacteria	Bacteroidota	Bacteroidia	Sphingobacteriales	Lentimicrobiaceae	Unclassified_Family_Lentimicrobiaceae
SSbact_921	12	0	0	8	0	26	4	8	0	0	0	0	0	0	0	0	0	0	0	0	0	0	41	325	0	0	0	0	1	73	0	0	7	Bacteria	Nitrospirota	Nitrospiria	Nitrospirales	Nitrospiraceae	Nitrospira
SSbact_922	0	1	5	0	4	0	0	0	0	0	2	0	0	0	0	0	10	57	0	1	2	0	0	0	5	3	0	9	0	0	1	7	22	Bacteria	Bacteroidota	Bacteroidia	Sphingobacteriales	Lentimicrobiaceae	Unclassified_Family_Lentimicrobiaceae
SSbact_923	0	1	2	0	0	0	17	0	0	0	0	0	0	0	0	0	0	0	0	0	0	0	0	0	0	0	0	0	3	0	0	0	0	Bacteria	TA06	Unclassified_Phylum_TA06	Unclassified_Phylum_TA06	Unclassified_Phylum_TA06	Unclassified_Phylum_TA06
SSbact_924	0	0	0	0	0	0	0	0	0	0	0	2	0	0	0	0	0	0	0	0	0	0	0	5	0	0	0	10	0	0	0	0	0	Bacteria	Actinobacteriota	Thermoleophilia	Gaiellales	Unclassified_Order_Gaiellales	Unclassified_Order_Gaiellales
SSbact_925	0	0	0	0	0	0	0	0	0	14	12	0	0	0	0	0	7	0	5	6	0	0	0	0	0	0	0	61	0	0	0	0	0	Bacteria	Bacteroidota	Bacteroidia	Sphingobacteriales	Lentimicrobiaceae	Unclassified_Family_Lentimicrobiaceae
SSbact_926	1	0	0	2	82	2	6	0	25	0	1	21	10	0	0	8	7	8	0	10	0	31	0	0	4	2	0	0	3	0	0	0	0	Bacteria	Verrucomicrobiota	Verrucomicrobiae	Pedosphaerales	Pedosphaeraceae	ADurb.Bin063-1
SSbact_927	0	0	0	12	0	7	0	0	0	22	44	0	0	19	0	39	0	0	46	0	0	0	0	0	0	0	0	11	0	0	0	205	17	Bacteria	Acidobacteriota	Holophagae	Subgroup_7	Unclassified_Order_Subgroup_7	Unclassified_Order_Subgroup_7
SSbact_928	0	0	0	0	0	0	0	0	0	0	18	0	0	0	0	0	37	97	0	0	0	7	21	0	0	4	0	57	0	0	0	10	0	Bacteria	Bacteroidota	Bacteroidia	Bacteroidales	Bacteroidetes_vadinHA17	Unclassified_Family_Bacteroidetes_vadinHA17
SSbact_929	6	0	4	0	0	0	0	0	0	0	0	0	0	0	0	0	0	0	0	57	0	0	4	0	8	2	0	0	0	0	0	0	0	Bacteria	Planctomycetota	Planctomycetes	Planctomycetales	Rubinisphaeraceae	SH-PL14
SSbact_930	0	65	53	12	1	0	22	2	0	0	0	0	0	0	0	0	0	0	0	0	0	0	0	0	0	0	0	0	5	0	0	0	0	Bacteria	Proteobacteria	Gammaproteobacteria	Steroidobacterales	Steroidobacteraceae	Unclassified_Family_Steroidobacteraceae
SSbact_931	0	0	0	0	0	3	0	0	0	0	0	0	0	0	0	9	0	0	0	0	0	0	0	0	0	0	0	0	4	0	0	0	0	Bacteria	Proteobacteria	Gammaproteobacteria	Burkholderiales	Gallionellaceae	Candidatus_Nitrotoga
SSbact_932	0	0	0	0	0	0	0	0	0	0	0	0	0	0	0	0	143	111	16	0	0	0	0	0	0	0	2	0	0	0	0	0	0	Bacteria	Proteobacteria	Gammaproteobacteria	Xanthomonadales	Xanthomonadaceae	Arenimonas
SSbact_933	0	20	0	0	0	0	0	0	0	0	0	0	0	0	0	0	0	0	0	0	0	0	0	0	0	0	0	0	0	0	0	0	0	Bacteria	MBNT15	Unclassified_Phylum_MBNT15	Unclassified_Phylum_MBNT15	Unclassified_Phylum_MBNT15	Unclassified_Phylum_MBNT15
SSbact_934	0	0	0	0	0	4	0	0	0	5	9	0	0	0	0	7	5	0	0	0	0	0	0	0	0	0	0	11	0	0	0	2	5	Bacteria	Chloroflexi	Anaerolineae	SJA-15	Unclassified_Order_SJA-15	Unclassified_Order_SJA-15
SSbact_935	0	0	6	0	5	0	0	0	34	0	0	0	0	0	0	0	7	0	0	0	0	0	0	0	0	15	10	0	0	0	0	0	0	Bacteria	Acidobacteriota	Holophagae	Subgroup_7	Unclassified_Order_Subgroup_7	Unclassified_Order_Subgroup_7
SSbact_936	0	0	0	0	0	0	0	0	0	0	0	0	0	0	0	0	0	0	0	0	0	0	0	0	0	16	10	55	0	0	0	0	0	Bacteria	MBNT15	Unclassified_Phylum_MBNT15	Unclassified_Phylum_MBNT15	Unclassified_Phylum_MBNT15	Unclassified_Phylum_MBNT15
SSbact_937	0	4	0	0	0	0	0	18	0	0	0	0	0	0	0	0	0	0	0	0	0	0	0	0	0	0	0	29	0	0	0	0	0	Bacteria	Sva0485	Unclassified_Phylum_Sva0485	Unclassified_Phylum_Sva0485	Unclassified_Phylum_Sva0485	Unclassified_Phylum_Sva0485
SSbact_938	0	0	0	0	0	0	0	0	0	0	0	0	0	0	0	0	0	0	0	0	0	0	0	0	0	19	9	0	0	0	11	0	0	Bacteria	Bacteroidota	Bacteroidia	Bacteroidales	Bacteroidetes_vadinHA17	Unclassified_Family_Bacteroidetes_vadinHA17
SSbact_939	32	0	162	0	131	0	78	10	3	0	0	0	0	0	0	0	0	0	0	35	89	0	0	0	0	0	0	0	42	0	0	0	0	Bacteria	Proteobacteria	Gammaproteobacteria	Burkholderiales	TRA3-20	Unclassified_Family_TRA3-20
SSbact_940	0	0	0	0	0	0	10	0	0	0	0	0	0	0	0	0	0	0	0	0	0	0	0	0	0	0	0	0	6	0	0	0	0	Bacteria	Bacteroidota	Bacteroidia	Bacteroidales	Prolixibacteraceae	BSV13
SSbact_941	0	0	0	0	3	0	0	0	0	0	0	0	0	0	0	0	0	0	0	0	0	0	0	0	0	0	0	0	0	0	0	0	0	Bacteria	Verrucomicrobiota	Verrucomicrobiae	Verrucomicrobiales	Rubritaleaceae	Luteolibacter
SSbact_942	12	0	10	15	0	0	7	0	0	0	0	0	0	0	0	0	0	0	0	0	0	0	0	0	0	0	0	0	25	0	0	0	0	Bacteria	Proteobacteria	Gammaproteobacteria	Burkholderiales	Nitrosomonadaceae	GOUTA6
SSbact_943	0	0	0	0	0	1	0	0	0	0	0	0	0	0	22	0	5	50	18	0	0	5	4	0	0	0	0	0	0	0	14	8	25	Bacteria	Firmicutes	Clostridia	Clostridia_or	Hungateiclostridiaceae	UCG-012
SSbact_944	0	0	10	0	2	0	27	0	38	0	0	0	0	0	20	0	0	0	0	0	5	0	0	0	0	0	0	0	0	0	0	0	0	Bacteria	Bacteroidota	Bacteroidia	Bacteroidales	Bacteroidetes_vadinHA17	Unclassified_Family_Bacteroidetes_vadinHA17
SSbact_945	0	0	0	0	0	0	0	0	0	0	0	0	0	0	0	0	0	0	0	0	0	0	0	0	0	28	5	0	0	0	0	0	0	Bacteria	Proteobacteria	Gammaproteobacteria	Unclassified_Class_Gammaproteobacteria	Unclassified_Class_Gammaproteobacteria	Unclassified_Class_Gammaproteobacteria
SSbact_946	0	0	0	0	4	0	0	0	0	0	0	0	0	0	0	0	0	0	0	0	0	0	0	0	0	0	0	0	0	0	0	0	0	Bacteria	Unclassified_Kingdom_Bacteria	Unclassified_Kingdom_Bacteria	Unclassified_Kingdom_Bacteria	Unclassified_Kingdom_Bacteria	Unclassified_Kingdom_Bacteria
SSbact_947	0	0	17	0	0	0	12	15	0	0	0	0	0	0	0	0	0	0	0	2	0	0	0	59	0	0	0	0	0	0	0	0	0	Bacteria	Sva0485	Unclassified_Phylum_Sva0485	Unclassified_Phylum_Sva0485	Unclassified_Phylum_Sva0485	Unclassified_Phylum_Sva0485
SSbact_948	0	0	0	0	28	0	0	0	0	0	0	0	0	0	0	0	0	0	0	0	0	0	0	0	0	0	0	0	12	0	0	0	0	Bacteria	Bacteroidota	Bacteroidia	Bacteroidales	Prolixibacteraceae	BSV13
SSbact_949	0	0	0	0	8	0	0	0	9	0	2	0	66	47	0	0	0	0	0	0	0	7	20	0	6	0	0	0	0	0	0	0	0	Bacteria	Verrucomicrobiota	Verrucomicrobiae	Pedosphaerales	Pedosphaeraceae	Unclassified_Family_Pedosphaeraceae
SSbact_950	0	0	0	0	0	0	0	0	0	6	0	0	0	0	0	0	0	0	0	0	0	0	0	0	0	0	0	0	0	0	0	0	0	Bacteria	Spirochaetota	Leptospirae	Leptospirales	Leptospiraceae	RBG-16-49-21
SSbact_951	0	0	0	0	0	0	0	3	0	0	0	0	0	0	0	0	0	0	0	0	0	0	0	0	0	0	0	0	0	0	0	0	0	Bacteria	Actinobacteriota	Actinobacteria	Frankiales	Unclassified_Order_Frankiales	Unclassified_Order_Frankiales
SSbact_952	0	55	0	0	0	0	0	0	0	0	0	0	0	0	0	0	0	0	0	0	0	0	0	0	0	5	13	0	0	0	0	0	0	Bacteria	Chloroflexi	Dehalococcoidia	vadinBA26	Unclassified_Order_vadinBA26	Unclassified_Order_vadinBA26
SSbact_953	0	0	0	0	0	0	0	27	0	0	0	0	0	0	0	0	0	0	0	0	0	0	0	0	0	0	0	0	0	0	0	0	0	Bacteria	Acidobacteriota	Aminicenantia	Aminicenantales	Unclassified_Order_Aminicenantales	Unclassified_Order_Aminicenantales
SSbact_954	0	0	0	0	0	0	0	3	0	0	0	0	0	0	0	0	0	0	0	0	0	0	0	0	0	6	2	0	0	0	0	0	0	Bacteria	Chloroflexi	Dehalococcoidia	MSBL5	Unclassified_Order_MSBL5	Unclassified_Order_MSBL5
SSbact_955	0	4	0	0	0	0	0	0	0	0	0	0	0	0	0	0	0	0	0	0	0	0	0	0	0	0	0	0	0	0	0	0	0	Bacteria	Bacteroidota	Bacteroidia	Sphingobacteriales	Lentimicrobiaceae	Unclassified_Family_Lentimicrobiaceae
SSbact_956	0	0	6	0	5	0	4	0	0	0	0	0	0	0	0	0	0	0	0	0	0	0	39	0	0	0	0	0	0	0	0	0	0	Bacteria	Proteobacteria	Gammaproteobacteria	Burkholderiales	Gallionellaceae	Candidatus_Nitrotoga
SSbact_957	0	0	0	0	3	0	4	0	0	0	0	0	0	0	0	0	0	0	0	8	0	0	0	0	0	0	0	0	3	0	0	0	0	Bacteria	Myxococcota	Myxococcia	Myxococcales	Anaeromyxobacteraceae	Anaeromyxobacter
SSbact_958	0	0	0	0	0	0	0	0	0	0	0	0	0	0	0	0	0	0	0	0	19	0	0	0	0	0	0	0	0	0	0	0	0	Bacteria	Actinobacteriota	Coriobacteriia	OPB41	Unclassified_Order_OPB41	Unclassified_Order_OPB41
SSbact_959	0	53	0	0	0	0	0	0	0	0	0	0	0	0	0	0	0	0	0	0	0	0	0	0	0	0	0	0	0	0	0	0	0	Bacteria	Proteobacteria	Alphaproteobacteria	Rhizobiales	Rhizobiales_Incertae_Sedis	Nordella
SSbact_960	0	46	0	0	0	0	0	11	0	0	0	0	0	0	0	0	0	0	0	0	0	0	0	0	0	0	0	0	0	0	0	0	0	Bacteria	Unclassified_Kingdom_Bacteria	Unclassified_Kingdom_Bacteria	Unclassified_Kingdom_Bacteria	Unclassified_Kingdom_Bacteria	Unclassified_Kingdom_Bacteria
SSbact_961	0	0	0	0	0	0	0	0	0	0	0	0	0	0	0	0	0	0	0	0	0	0	0	0	59	0	0	0	0	125	0	0	0	Bacteria	Proteobacteria	Gammaproteobacteria	Pseudomonadales	Pseudomonadaceae	Pseudomonas
SSbact_962	0	0	6	0	2	0	6	0	0	0	0	0	0	0	0	0	0	0	0	0	0	0	0	0	0	0	0	0	0	0	0	0	0	Bacteria	Acidobacteriota	Subgroup_18	Unclassified_Class_Subgroup_18	Unclassified_Class_Subgroup_18	Unclassified_Class_Subgroup_18
SSbact_963	0	0	0	0	0	0	0	0	0	0	0	0	0	0	0	0	0	0	0	4	0	0	0	0	0	0	0	0	2	0	0	0	0	Bacteria	Verrucomicrobiota	Verrucomicrobiae	Opitutales	Opitutaceae	Opitutus
SSbact_964	25	0	0	0	31	4	0	0	31	0	1	0	0	0	0	0	53	55	24	49	0	0	30	0	32	0	0	0	0	0	0	0	0	Bacteria	Verrucomicrobiota	Verrucomicrobiae	Pedosphaerales	Pedosphaeraceae	Unclassified_Family_Pedosphaeraceae
SSbact_965	0	4	24	0	18	0	48	0	23	0	0	0	0	0	25	0	0	0	0	5	43	0	0	0	0	0	0	0	8	0	0	0	0	Bacteria	Bacteroidota	Bacteroidia	Bacteroidales	Bacteroidetes_vadinHA17	Unclassified_Family_Bacteroidetes_vadinHA17
SSbact_966	0	6	0	0	0	0	0	0	0	1	0	0	0	0	7	0	0	0	0	0	0	0	6	0	0	0	0	9	9	0	0	3	4	Bacteria	Bacteroidota	Bacteroidia	Unclassified_Class_Bacteroidia	Unclassified_Class_Bacteroidia	Unclassified_Class_Bacteroidia
SSbact_967	9	4	17	0	12	12	0	6	50	0	0	0	15	22	11	0	0	24	0	114	11	0	20	0	37	0	0	0	3	0	0	3	6	Bacteria	Proteobacteria	Gammaproteobacteria	Burkholderiales	Nitrosomonadaceae	GOUTA6
SSbact_968	0	0	5	0	0	0	34	0	0	0	0	0	0	0	0	0	0	0	0	0	0	0	0	0	0	0	0	0	0	0	0	0	0	Bacteria	Bacteroidota	Bacteroidia	Bacteroidales	Bacteroidetes_vadinHA17	Unclassified_Family_Bacteroidetes_vadinHA17
SSbact_969	0	0	0	0	0	0	0	1	0	0	0	0	0	0	0	0	0	0	0	0	0	0	0	0	0	24	53	0	0	0	0	0	0	Bacteria	Proteobacteria	Gammaproteobacteria	Steroidobacterales	Steroidobacteraceae	Unclassified_Family_Steroidobacteraceae
SSbact_970	0	0	0	0	2	0	0	0	0	0	0	0	0	0	0	0	0	0	0	0	0	0	0	0	0	0	0	0	0	0	0	0	0	Bacteria	Desulfobacterota	Desulfuromonadia	Geobacterales	Geobacteraceae	Unclassified_Family_Geobacteraceae
SSbact_971	0	0	0	0	0	2	0	0	1	0	0	0	0	0	0	0	0	0	0	0	0	0	0	0	0	0	0	0	0	0	0	0	20	Bacteria	Desulfobacterota	Syntrophorhabdia	Syntrophorhabdales	Syntrophorhabdaceae	Syntrophorhabdus
SSbact_972	0	0	40	0	225	0	61	0	0	0	0	0	0	0	0	0	0	0	0	0	51	0	0	0	0	0	0	0	0	0	0	0	0	Bacteria	Acidobacteriota	Subgroup_18	Unclassified_Class_Subgroup_18	Unclassified_Class_Subgroup_18	Unclassified_Class_Subgroup_18
SSbact_973	0	0	0	0	0	0	0	0	0	0	0	0	0	0	0	0	0	0	0	0	0	0	0	0	0	7	0	0	0	0	27	0	0	Bacteria	Acidobacteriota	Aminicenantia	Aminicenantales	Unclassified_Order_Aminicenantales	Unclassified_Order_Aminicenantales
SSbact_974	0	0	0	0	0	0	0	0	0	0	0	0	0	0	0	0	0	0	0	0	0	0	0	0	0	0	12	6	0	0	3	0	0	Bacteria	Proteobacteria	Gammaproteobacteria	Burkholderiales	SC-I-84	Unclassified_Family_SC-I-84
SSbact_975	0	0	0	0	0	0	0	36	0	0	0	0	0	0	0	0	0	0	0	0	0	0	0	0	0	0	0	0	0	0	0	0	0	Bacteria	Sva0485	Unclassified_Phylum_Sva0485	Unclassified_Phylum_Sva0485	Unclassified_Phylum_Sva0485	Unclassified_Phylum_Sva0485
SSbact_976	4	0	10	0	10	0	0	0	348	0	0	0	0	0	15	0	0	0	0	5	0	0	0	0	0	0	9	0	0	0	0	0	0	Bacteria	Acidobacteriota	Acidobacteriae	Unclassified_Class_Acidobacteriae	Unclassified_Class_Acidobacteriae	Unclassified_Class_Acidobacteriae
SSbact_977	20	0	110	0	9	0	86	0	0	0	0	0	0	0	0	0	0	0	0	0	0	0	0	0	4	17	22	0	28	0	0	0	0	Bacteria	Acidobacteriota	Acidobacteriae	Bryobacterales	Bryobacteraceae	Bryobacter
SSbact_978	11	4	0	56	0	0	0	0	0	0	0	0	0	0	0	0	0	0	0	0	0	0	0	0	0	0	0	0	1	0	0	0	0	Bacteria	Proteobacteria	Gammaproteobacteria	Burkholderiales	Comamonadaceae	Unclassified_Family_Comamonadaceae
SSbact_979	38	0	179	0	45	21	25	0	9	0	0	0	0	0	3	0	0	0	0	6	23	0	0	0	0	0	0	0	83	0	0	0	0	Bacteria	Verrucomicrobiota	Verrucomicrobiae	Pedosphaerales	Pedosphaeraceae	ADurb.Bin063-1
SSbact_980	0	0	8	0	0	0	0	0	0	0	0	0	0	0	6	0	0	7	0	3	0	0	16	0	5	0	12	6	4	0	0	0	3	Bacteria	Bacteroidota	Bacteroidia	Sphingobacteriales	Lentimicrobiaceae	Unclassified_Family_Lentimicrobiaceae
SSbact_981	0	0	0	0	0	0	0	0	0	0	0	0	0	0	0	0	0	0	0	0	0	0	0	0	0	1	15	0	0	0	3	0	0	Bacteria	Spirochaetota	Spirochaetia	Spirochaetales	Spirochaetaceae	Spirochaeta
SSbact_982	0	0	0	0	8	0	0	0	0	0	0	0	0	0	0	0	0	0	0	0	0	0	0	0	0	0	0	0	0	0	0	0	0	Bacteria	Desulfobacterota	Unclassified_Phylum_Desulfobacterota	Unclassified_Phylum_Desulfobacterota	Unclassified_Phylum_Desulfobacterota	Unclassified_Phylum_Desulfobacterota
SSbact_983	0	0	0	0	0	0	0	0	0	0	0	0	0	0	0	0	0	0	0	0	0	0	3	0	0	0	0	0	0	0	0	0	0	Bacteria	Gemmatimonadota	BD2-11_terrestrial_group	Unclassified_Class_BD2-11_terrestrial_group	Unclassified_Class_BD2-11_terrestrial_group	Unclassified_Class_BD2-11_terrestrial_group
SSbact_984	0	0	0	0	0	0	0	0	0	0	0	0	0	0	0	0	0	0	0	0	0	0	0	0	0	14	35	27	0	0	0	0	0	Bacteria	Proteobacteria	Gammaproteobacteria	Burkholderiales	SC-I-84	Unclassified_Family_SC-I-84
SSbact_985	0	0	0	0	0	0	0	23	0	0	0	0	0	0	0	0	0	0	0	0	0	0	0	0	0	0	0	0	0	0	0	0	0	Bacteria	Chloroflexi	Anaerolineae	Anaerolineales	Anaerolineaceae	Unclassified_Family_Anaerolineaceae
SSbact_986	0	0	0	4	0	1	0	0	0	0	2	0	0	0	0	12	20	25	50	0	0	0	0	0	6	0	27	0	0	33	0	0	0	Bacteria	Verrucomicrobiota	Verrucomicrobiae	Chthoniobacterales	Chthoniobacteraceae	Chthoniobacter
SSbact_987	0	0	0	0	0	0	0	0	0	0	0	0	0	0	0	0	0	0	0	0	0	0	0	0	0	11	7	0	0	0	0	0	0	Bacteria	Proteobacteria	Gammaproteobacteria	KI89A_clade	Unclassified_Order_KI89A_clade	Unclassified_Order_KI89A_clade
SSbact_988	0	0	8	0	33	0	17	0	0	0	0	0	0	0	0	0	0	0	0	0	0	0	0	0	0	0	0	0	11	0	0	0	0	Bacteria	Bacteroidota	Bacteroidia	Bacteroidales	Bacteroidetes_vadinHA17	Unclassified_Family_Bacteroidetes_vadinHA17
SSbact_989	6	0	0	0	0	0	5	0	0	0	0	0	0	0	0	0	0	0	0	0	0	0	0	0	0	2	18	0	0	0	0	0	0	Bacteria	Proteobacteria	Gammaproteobacteria	Steroidobacterales	Steroidobacteraceae	Unclassified_Family_Steroidobacteraceae
SSbact_990	0	0	0	0	3	0	12	0	26	0	0	0	0	0	0	0	0	0	0	0	0	0	0	0	0	0	0	0	0	0	0	0	0	Bacteria	Bacteroidota	Bacteroidia	Chitinophagales	Unclassified_Order_Chitinophagales	Unclassified_Order_Chitinophagales
SSbact_991	0	0	4	0	0	0	0	0	0	0	0	0	0	0	0	0	0	0	0	0	0	0	0	0	0	7	0	0	0	0	14	0	0	Bacteria	Acidobacteriota	Aminicenantia	Aminicenantales	Unclassified_Order_Aminicenantales	Unclassified_Order_Aminicenantales
SSbact_992	14	18	18	0	2	37	15	565	0	3	2	12	0	15	0	0	0	0	0	0	0	144	2	0	0	0	0	0	50	0	0	0	21	Bacteria	Proteobacteria	Gammaproteobacteria	Methylococcales	Methylomonadaceae	Crenothrix
SSbact_993	0	0	0	0	0	0	0	0	0	0	5	0	0	0	0	5	13	0	6	0	0	0	0	0	0	0	0	0	0	16	12	0	0	Bacteria	Verrucomicrobiota	Verrucomicrobiae	Chthoniobacterales	Chthoniobacteraceae	Chthoniobacter
SSbact_994	0	0	0	0	0	0	0	0	0	0	0	0	0	0	0	0	0	0	0	0	0	0	0	0	0	2	0	5	2	0	0	0	0	Bacteria	Actinobacteriota	Actinobacteria	Corynebacteriales	Mycobacteriaceae	Mycobacterium
SSbact_995	0	0	0	0	12	0	0	0	0	6	0	0	0	0	7	0	0	0	0	0	10	0	0	0	17	17	0	0	0	0	0	0	0	Bacteria	Verrucomicrobiota	Verrucomicrobiae	Verrucomicrobiales	Rubritaleaceae	Luteolibacter
SSbact_996	0	0	0	0	0	0	0	0	19	0	0	0	0	0	0	0	0	0	0	0	0	0	0	0	0	0	0	0	0	0	5	0	0	Bacteria	Verrucomicrobiota	Verrucomicrobiae	Verrucomicrobiales	Rubritaleaceae	Luteolibacter
SSbact_997	0	2	0	0	3	0	6	0	0	0	0	0	0	0	0	0	0	0	0	10	0	0	0	0	5	0	0	0	0	0	0	0	0	Bacteria	Acidobacteriota	Thermoanaerobaculia	Thermoanaerobaculales	Thermoanaerobaculaceae	TPD-58
SSbact_998	0	0	41	0	8	0	16	0	35	0	0	0	0	11	50	0	0	0	0	5	0	4	0	0	0	0	0	0	0	0	0	0	0	Bacteria	Desulfobacterota	Syntrophia	Syntrophales	Syntrophaceae	Syntrophus
SSbact_999	0	0	0	0	0	0	5	2	0	0	0	0	0	0	0	0	0	0	0	0	0	0	0	0	0	0	0	0	20	0	0	0	0	Bacteria	Spirochaetota	Spirochaetia	Spirochaetales	Spirochaetaceae	Spirochaeta
SSbact_1000	0	0	0	0	3	18	2	5	19	0	0	0	0	0	14	0	0	0	0	1	15	0	7	0	0	0	0	0	6	0	0	0	33	Bacteria	Bacteroidota	Bacteroidia	Sphingobacteriales	Lentimicrobiaceae	Unclassified_Family_Lentimicrobiaceae
SSbact_1001	0	0	0	0	0	0	0	0	0	0	0	0	0	0	0	0	0	0	0	0	0	0	0	0	0	32	26	0	5	0	0	0	0	Bacteria	Planctomycetota	Planctomycetes	Pirellulales	Pirellulaceae	Candidatus_Anammoximicrobium
SSbact_1002	0	0	0	0	0	0	0	0	0	0	0	0	0	0	46	0	0	0	0	0	0	0	0	0	0	0	0	0	0	0	0	0	0	Bacteria	Bacteroidota	Bacteroidia	Bacteroidales	Bacteroidetes_vadinHA17	Unclassified_Family_Bacteroidetes_vadinHA17
SSbact_1003	0	0	0	0	0	0	0	0	0	0	0	0	0	0	0	0	0	0	0	0	0	0	0	0	0	0	0	0	0	171	0	0	0	Bacteria	Proteobacteria	Gammaproteobacteria	Pseudomonadales	Pseudomonadaceae	Pseudomonas
SSbact_1004	0	1	79	0	0	0	79	0	0	0	0	0	0	0	0	0	0	0	0	7	25	0	0	0	0	0	0	0	27	0	0	0	0	Bacteria	Bacteroidota	Bacteroidia	Bacteroidales	Bacteroidetes_vadinHA17	Unclassified_Family_Bacteroidetes_vadinHA17
SSbact_1005	0	0	0	0	0	0	0	0	0	0	0	0	0	0	0	0	0	0	147	0	0	0	0	0	0	0	0	0	0	0	0	0	0	Bacteria	Chloroflexi	Anaerolineae	Anaerolineales	Anaerolineaceae	Leptolinea
SSbact_1006	0	0	2	0	0	0	4	0	4	34	3	0	0	0	0	0	33	0	0	1	0	0	4	0	0	0	0	0	0	0	27	15	8	Bacteria	Bacteroidota	Bacteroidia	Sphingobacteriales	Lentimicrobiaceae	Unclassified_Family_Lentimicrobiaceae
SSbact_1007	0	0	54	0	38	0	97	0	53	0	0	0	0	0	42	0	0	0	0	0	0	0	0	0	0	0	0	0	0	0	0	0	0	Bacteria	Bacteroidota	Bacteroidia	Bacteroidales	Prolixibacteraceae	BSV13
SSbact_1008	0	0	0	0	0	0	0	0	0	5	0	0	0	0	0	5	12	27	0	0	0	0	66	0	0	0	0	0	0	0	4	8	0	Bacteria	Bacteroidota	Bacteroidia	Bacteroidales	Bacteroidetes_vadinHA17	Unclassified_Family_Bacteroidetes_vadinHA17
SSbact_1009	0	6	6	0	0	6	0	0	0	16	4	0	0	0	0	0	6	0	19	0	0	0	0	0	0	8	0	9	0	0	0	0	1	Bacteria	Desulfobacterota	Syntrophia	Syntrophales	Syntrophaceae	Syntrophus
SSbact_1010	0	0	56	0	0	0	15	0	0	0	0	0	0	0	0	0	0	0	0	0	0	0	0	0	0	0	0	0	0	0	0	0	0	Bacteria	Proteobacteria	Gammaproteobacteria	Burkholderiales	Unclassified_Order_Burkholderiales	Unclassified_Order_Burkholderiales
SSbact_1011	0	0	7	0	0	0	25	0	0	0	0	0	0	0	0	0	0	0	0	0	0	0	0	0	0	0	0	0	0	0	0	0	0	Bacteria	Desulfobacterota	Syntrophia	Syntrophales	Syntrophaceae	Syntrophus
SSbact_1012	0	0	0	0	0	0	0	148	0	0	0	62	22	0	0	0	0	0	0	0	0	0	0	24	0	0	0	0	0	0	0	0	0	Bacteria	Acidobacteriota	Acidobacteriae	Acidobacteriales	Koribacteraceae	Candidatus_Koribacter
SSbact_1013	0	0	0	0	0	0	0	6	0	0	0	0	0	0	0	0	0	0	0	0	0	0	0	0	0	0	0	0	0	0	0	0	0	Bacteria	Myxococcota	Polyangia	Polyangiales	Eel-36e1D6	Unclassified_Family_Eel-36e1D6
SSbact_1014	0	8	5	0	0	0	0	0	0	0	0	0	0	0	0	0	0	0	0	0	0	0	0	0	0	2	25	0	0	0	0	0	0	Bacteria	Proteobacteria	Gammaproteobacteria	Methylococcales	Methylomonadaceae	Crenothrix
SSbact_1015	0	0	0	0	0	0	0	0	0	0	0	0	0	0	0	0	0	0	0	0	0	0	0	0	0	3	39	0	0	0	0	0	0	Bacteria	Planctomycetota	Planctomycetes	Pirellulales	Pirellulaceae	Unclassified_Family_Pirellulaceae
SSbact_1016	0	0	0	0	0	0	0	0	0	0	5	0	0	0	0	0	6	0	0	0	0	22	1	0	0	0	0	0	0	0	0	0	4	Bacteria	Chloroflexi	Anaerolineae	Anaerolineales	Anaerolineaceae	Pelolinea
SSbact_1017	0	11	8	2	0	0	30	0	0	0	0	0	0	0	0	0	0	0	0	0	0	0	0	0	0	0	0	0	0	0	0	0	0	Bacteria	Firmicutes	Bacilli	Bacillales	Bacillaceae	Bacillus
SSbact_1018	0	10	3	5	0	10	0	0	0	0	12	0	0	0	0	3	0	0	0	3	0	0	0	0	0	0	0	0	0	23	0	0	0	Bacteria	Acidobacteriota	Blastocatellia	Blastocatellales	Blastocatellaceae	Unclassified_Family_Blastocatellaceae
SSbact_1019	32	2	0	93	3	54	11	2	10	0	7	0	0	0	0	22	3	0	0	2	0	0	10	0	20	0	0	8	0	0	0	0	1	Bacteria	Verrucomicrobiota	Verrucomicrobiae	S-BQ2-57_soil_group	Unclassified_Order_S-BQ2-57_soil_group	Unclassified_Order_S-BQ2-57_soil_group
SSbact_1020	0	0	0	0	0	0	3	0	0	0	0	0	0	0	0	0	0	0	0	0	0	0	0	0	0	0	0	0	0	0	0	0	0	Bacteria	Planctomycetota	Phycisphaerae	mle1-8	Unclassified_Order_mle1-8	Unclassified_Order_mle1-8
SSbact_1021	19	0	0	0	0	12	2	0	4	0	0	0	0	0	0	0	0	210	0	18	0	25	65	0	19	0	0	0	8	6	0	0	0	Bacteria	Verrucomicrobiota	Verrucomicrobiae	Pedosphaerales	Pedosphaeraceae	Unclassified_Family_Pedosphaeraceae
SSbact_1022	0	10	0	0	0	0	0	0	0	0	0	0	0	0	0	0	0	0	0	0	0	0	0	0	0	5	0	0	0	0	7	0	0	Bacteria	Bacteroidota	Ignavibacteria	Ignavibacteriales	Ignavibacteriaceae	Ignavibacterium
SSbact_1023	0	0	37	0	0	0	9	0	0	0	0	0	0	0	0	0	0	0	0	0	0	0	0	0	0	0	0	0	0	0	0	0	0	Bacteria	Bacteroidota	Bacteroidia	Bacteroidales	Bacteroidetes_vadinHA17	Unclassified_Family_Bacteroidetes_vadinHA17
SSbact_1024	0	0	0	0	0	2	0	6	139	0	2	0	0	12	31	0	0	0	0	51	19	0	33	0	15	0	0	0	0	0	0	47	11	Bacteria	Myxococcota	Myxococcia	Myxococcales	Anaeromyxobacteraceae	Anaeromyxobacter
SSbact_1025	0	0	0	0	0	0	0	2	0	0	0	0	0	0	0	0	0	0	0	0	0	0	0	0	0	0	0	0	0	0	0	0	0	Bacteria	Desulfobacterota	Unclassified_Phylum_Desulfobacterota	Unclassified_Phylum_Desulfobacterota	Unclassified_Phylum_Desulfobacterota	Unclassified_Phylum_Desulfobacterota
SSbact_1026	0	0	0	0	0	5	0	12	0	0	0	2	54	84	0	0	0	0	0	2	0	15	0	25	14	0	0	0	0	0	0	0	0	Bacteria	Proteobacteria	Alphaproteobacteria	Caulobacterales	Caulobacteraceae	Unclassified_Family_Caulobacteraceae
SSbact_1027	0	12	0	0	0	0	0	0	0	41	47	0	0	0	0	0	20	0	20	0	0	0	0	0	0	0	3	63	3	0	33	20	0	Bacteria	Chloroflexi	Anaerolineae	Anaerolineales	Anaerolineaceae	Leptolinea
SSbact_1028	3	22	0	0	0	0	0	0	0	0	12	0	0	0	0	0	0	0	0	0	0	0	0	0	0	0	0	0	38	0	0	0	0	Bacteria	Chloroflexi	Anaerolineae	RBG-13-54-9	Unclassified_Order_RBG-13-54-9	Unclassified_Order_RBG-13-54-9
SSbact_1029	0	0	4	0	0	0	0	0	0	0	0	0	0	0	0	0	0	0	0	0	0	0	0	0	0	0	0	0	0	0	0	0	0	Bacteria	Proteobacteria	Gammaproteobacteria	Burkholderiales	Methylophilaceae	Unclassified_Family_Methylophilaceae
SSbact_1030	0	0	0	0	0	0	8	0	96	0	10	0	0	0	39	0	0	0	20	8	4	0	38	0	0	41	22	0	2	0	0	0	0	Bacteria	Proteobacteria	Gammaproteobacteria	Methylococcales	Methylomonadaceae	Crenothrix
SSbact_1031	0	0	0	0	0	0	0	0	0	57	0	0	0	0	0	0	0	0	0	0	0	0	0	0	0	0	0	5	0	0	0	0	0	Bacteria	Chloroflexi	Anaerolineae	Anaerolineales	Anaerolineaceae	Unclassified_Family_Anaerolineaceae
SSbact_1032	0	0	0	5	0	26	0	0	0	0	2	0	0	9	0	0	0	0	0	0	0	0	0	0	24	0	0	0	0	13	0	0	0	Bacteria	Proteobacteria	Alphaproteobacteria	Rhizobiales	Hyphomicrobiaceae	Pedomicrobium
SSbact_1033	0	93	0	44	0	0	0	13	0	0	0	0	0	0	0	0	0	0	0	0	0	0	0	0	0	0	0	0	0	0	0	0	0	Bacteria	Proteobacteria	Alphaproteobacteria	Rhizobiales	Beijerinckiaceae	Methylocystis
SSbact_1034	0	0	0	0	0	0	0	0	0	0	0	6	0	0	0	0	0	10	0	0	0	0	3	10	0	0	0	0	0	0	8	0	1	Bacteria	Verrucomicrobiota	Verrucomicrobiae	Pedosphaerales	Pedosphaeraceae	ADurb.Bin063-1
SSbact_1035	0	0	0	0	23	0	1	0	48	0	0	0	0	0	2	0	0	0	0	65	0	0	0	0	142	0	0	0	0	0	0	0	0	Bacteria	Acidobacteriota	Holophagae	Holophagales	Holophagaceae	Geothrix
SSbact_1036	0	0	2	0	0	0	0	0	0	0	0	0	0	0	0	0	0	0	0	0	0	0	0	0	0	0	0	0	0	0	0	0	0	Bacteria	Desulfobacterota	Unclassified_Phylum_Desulfobacterota	Unclassified_Phylum_Desulfobacterota	Unclassified_Phylum_Desulfobacterota	Unclassified_Phylum_Desulfobacterota
SSbact_1037	10	0	13	0	0	0	9	14	0	4	9	0	13	0	0	28	11	0	0	10	2	45	0	27	0	0	0	0	0	0	0	0	18	Bacteria	Verrucomicrobiota	Verrucomicrobiae	Pedosphaerales	Pedosphaeraceae	ADurb.Bin063-1
SSbact_1038	0	0	0	0	0	0	0	0	0	0	0	0	0	0	0	0	0	0	29	0	0	0	0	0	0	0	0	0	0	0	0	0	0	Bacteria	Verrucomicrobiota	Chlamydiae	Chlamydiales	cvE6	Unclassified_Family_cvE6
SSbact_1039	0	0	0	0	0	0	0	0	17	0	0	0	0	0	0	0	0	0	0	0	0	0	41	0	0	2	0	0	0	0	0	0	18	Bacteria	Firmicutes	Clostridia	Clostridia_or	Hungateiclostridiaceae	HN-HF0106
SSbact_1040	0	0	0	0	0	0	0	0	0	0	5	0	0	0	4	9	5	34	19	0	0	0	22	0	0	0	0	0	0	0	18	0	18	Bacteria	Bacteroidota	Bacteroidia	Bacteroidales	Bacteroidetes_vadinHA17	Unclassified_Family_Bacteroidetes_vadinHA17
SSbact_1041	0	0	0	0	0	0	0	0	0	0	0	0	0	0	0	0	0	0	0	0	0	0	0	0	0	0	0	0	40	0	0	0	0	Bacteria	Bacteroidota	Bacteroidia	Bacteroidales	Bacteroidetes_vadinHA17	Unclassified_Family_Bacteroidetes_vadinHA17
SSbact_1042	0	0	0	0	0	0	0	44	0	0	0	0	0	0	0	0	0	0	0	0	0	0	0	0	0	0	0	0	0	0	0	0	0	Bacteria	Desulfobacterota	Syntrophorhabdia	Syntrophorhabdales	Syntrophorhabdaceae	Syntrophorhabdus
SSbact_1043	0	0	0	0	0	0	0	0	0	0	0	0	0	0	0	0	0	0	0	0	0	0	0	0	0	0	0	0	0	0	36	0	0	Bacteria	Bacteroidota	Bacteroidia	Chitinophagales	Saprospiraceae	Unclassified_Family_Saprospiraceae
SSbact_1044	4	0	0	0	0	0	0	0	0	0	0	0	0	0	0	0	0	0	0	0	0	0	0	0	0	0	0	0	0	0	0	0	0	Bacteria	Bacteroidota	Kryptonia	Kryptoniales	BSV26	Unclassified_Family_BSV26
SSbact_1045	0	0	0	0	0	0	0	0	0	0	0	0	0	0	0	0	0	0	0	0	0	0	0	0	0	0	0	0	9	0	0	0	0	Bacteria	Planctomycetota	Phycisphaerae	CCM11a	Unclassified_Order_CCM11a	Unclassified_Order_CCM11a
SSbact_1046	0	0	0	0	0	0	0	0	4	0	0	0	0	0	4	0	0	0	0	0	0	0	0	0	0	0	0	0	0	0	0	0	0	Bacteria	Actinobacteriota	Thermoleophilia	Gaiellales	Unclassified_Order_Gaiellales	Unclassified_Order_Gaiellales
SSbact_1047	0	0	0	0	0	0	0	0	3	0	0	0	0	0	0	0	0	0	0	16	2	0	0	0	42	0	0	0	0	0	0	13	0	Bacteria	Myxococcota	Myxococcia	Myxococcales	Anaeromyxobacteraceae	Anaeromyxobacter
SSbact_1048	0	0	0	0	0	0	5	0	0	6	0	0	0	0	0	0	0	0	0	0	0	0	0	12	0	6	3	0	0	0	0	0	0	Bacteria	Verrucomicrobiota	Omnitrophia	Omnitrophales	Omnitrophaceae	Candidatus_Omnitrophus
SSbact_1049	0	0	0	0	0	0	0	0	0	0	0	0	0	0	0	0	25	0	8	0	0	0	0	0	0	0	0	5	0	0	0	0	0	Bacteria	Spirochaetota	Spirochaetia	Spirochaetales	Spirochaetaceae	Spirochaeta
SSbact_1050	0	0	0	23	0	0	0	0	0	0	0	0	0	0	0	0	0	0	0	0	0	0	0	0	0	0	0	0	0	0	0	0	0	Bacteria	NB1-j	Unclassified_Phylum_NB1-j	Unclassified_Phylum_NB1-j	Unclassified_Phylum_NB1-j	Unclassified_Phylum_NB1-j
SSbact_1051	0	0	0	0	0	0	0	0	0	0	0	0	0	0	0	0	0	0	0	0	0	0	0	42	0	0	0	0	0	0	7	0	0	Bacteria	Verrucomicrobiota	Verrucomicrobiae	Pedosphaerales	Pedosphaeraceae	ADurb.Bin063-1
SSbact_1052	0	0	1	0	0	18	0	0	4	20	9	0	0	0	0	20	0	9	0	6	12	0	63	0	3	0	0	0	10	0	0	0	0	Bacteria	Proteobacteria	Gammaproteobacteria	Methylococcales	Methylomonadaceae	Crenothrix
SSbact_1053	0	0	16	0	13	0	14	0	14	0	0	0	0	0	0	0	0	0	0	10	0	0	0	0	0	0	0	0	3	0	0	0	0	Bacteria	Verrucomicrobiota	Verrucomicrobiae	Pedosphaerales	Pedosphaeraceae	DEV008
SSbact_1054	10	1	0	0	3	0	0	0	3	0	2	0	0	0	0	8	0	0	0	1	0	0	0	0	0	0	0	0	0	0	0	7	0	Bacteria	Nitrospirota	4-29-1	Unclassified_Class_4-29-1	Unclassified_Class_4-29-1	Unclassified_Class_4-29-1
SSbact_1055	0	0	1	0	0	0	0	0	0	0	0	0	0	0	0	0	0	0	0	0	0	0	0	0	0	0	0	0	4	0	0	0	0	Bacteria	Chloroflexi	Anaerolineae	Anaerolineales	Anaerolineaceae	Unclassified_Family_Anaerolineaceae
SSbact_1056	0	0	0	0	0	0	0	0	0	0	0	0	0	0	0	0	0	0	0	0	0	0	0	0	0	0	18	0	0	0	0	0	0	Bacteria	Proteobacteria	Gammaproteobacteria	Burkholderiales	Comamonadaceae	Unclassified_Family_Comamonadaceae
SSbact_1057	0	0	0	0	0	0	0	0	0	0	0	0	0	0	0	0	0	0	0	0	0	0	0	0	0	0	0	0	0	0	17	0	0	Bacteria	Spirochaetota	Spirochaetia	Spirochaetales	Spirochaetaceae	Spirochaeta
SSbact_1058	0	5	3	0	0	13	0	0	0	0	2	0	0	0	6	0	0	0	0	3	0	0	0	0	0	171	64	17	0	0	5	0	0	Bacteria	Proteobacteria	Gammaproteobacteria	Methylococcales	Methylomonadaceae	Crenothrix
SSbact_1059	0	0	0	0	0	0	0	1	0	0	0	0	0	0	0	0	0	0	0	0	0	0	0	0	0	27	8	0	0	0	0	0	0	Bacteria	Chloroflexi	Dehalococcoidia	Dehalococcoidales	Unclassified_Order_Dehalococcoidales	Unclassified_Order_Dehalococcoidales
SSbact_1060	17	13	0	0	0	0	0	29	0	0	0	0	125	26	0	0	0	0	0	4	0	0	2	0	37	0	0	0	0	0	0	0	0	Bacteria	Proteobacteria	Alphaproteobacteria	Acetobacterales	Acetobacteraceae	Unclassified_Family_Acetobacteraceae
SSbact_1061	7	4	4	0	0	0	0	0	0	0	0	0	0	0	0	0	0	0	0	0	0	0	0	0	0	0	0	0	0	0	0	0	0	Bacteria	Desulfobacterota	Desulfobacteria	Desulfatiglandales	Desulfatiglandaceae	Desulfatiglans
SSbact_1062	0	0	0	0	0	0	0	0	0	0	0	0	0	0	0	0	0	0	0	0	0	17	0	0	0	0	0	41	0	0	0	0	0	Bacteria	Acidobacteriota	Aminicenantia	Aminicenantales	Unclassified_Order_Aminicenantales	Unclassified_Order_Aminicenantales
SSbact_1063	0	0	0	0	0	0	0	0	0	0	0	0	0	0	0	0	0	0	0	0	0	0	0	0	15	0	0	0	0	0	0	0	0	Bacteria	Desulfobacterota	Desulfuromonadia	Geobacterales	Geobacteraceae	Geobacter
SSbact_1064	0	5	0	0	0	0	0	0	0	0	0	0	0	0	0	0	0	0	0	0	0	0	0	0	0	0	0	0	0	0	0	31	0	Bacteria	Bacteroidota	Bacteroidia	Bacteroidales	Bacteroidetes_vadinHA17	Unclassified_Family_Bacteroidetes_vadinHA17
SSbact_1065	0	0	1	0	0	0	0	0	0	0	0	0	0	0	0	0	0	0	0	0	0	0	0	0	0	0	0	0	5	0	0	0	0	Bacteria	Verrucomicrobiota	Verrucomicrobiae	Pedosphaerales	Pedosphaeraceae	ADurb.Bin063-1
SSbact_1066	0	0	15	0	63	0	7	0	0	0	0	0	0	0	0	0	0	0	0	0	0	0	0	0	0	0	0	0	0	0	0	0	0	Bacteria	Bacteroidota	Bacteroidia	Bacteroidales	Bacteroidetes_vadinHA17	Unclassified_Family_Bacteroidetes_vadinHA17
SSbact_1067	0	0	0	0	0	2	14	0	125	0	0	0	0	0	26	0	0	43	0	10	0	0	26	0	3	12	0	0	8	0	0	0	0	Bacteria	Proteobacteria	Gammaproteobacteria	Methylococcales	Methylomonadaceae	Unclassified_Family_Methylomonadaceae
SSbact_1068	0	0	0	0	0	3	0	0	0	0	0	0	0	0	0	0	0	0	0	0	0	0	0	0	0	0	0	0	0	0	31	0	0	Bacteria	Bacteroidota	Bacteroidia	Bacteroidales	Bacteroidetes_vadinHA17	Unclassified_Family_Bacteroidetes_vadinHA17
SSbact_1069	4	0	0	0	9	0	0	0	0	0	0	0	0	0	0	0	0	0	0	0	0	4	0	0	0	0	0	0	2	0	0	0	0	Bacteria	Verrucomicrobiota	Verrucomicrobiae	Pedosphaerales	Pedosphaeraceae	Unclassified_Family_Pedosphaeraceae
SSbact_1070	12	0	0	5	0	0	0	36	0	0	0	0	0	0	0	0	0	0	0	0	0	0	0	0	0	0	0	0	0	0	0	0	0	Bacteria	Acidobacteriota	Holophagae	Subgroup_7	Unclassified_Order_Subgroup_7	Unclassified_Order_Subgroup_7
SSbact_1071	0	0	3	0	6	0	4	0	8	0	0	0	0	0	22	0	0	0	0	9	0	0	0	0	0	0	0	0	0	0	0	0	0	Bacteria	Actinobacteriota	Thermoleophilia	Gaiellales	Unclassified_Order_Gaiellales	Unclassified_Order_Gaiellales
SSbact_1072	0	0	0	0	0	0	0	0	0	0	0	0	0	0	0	3	0	0	0	0	3	0	0	0	0	23	7	3	0	0	0	0	0	Bacteria	Proteobacteria	Gammaproteobacteria	Methylococcales	Methylomonadaceae	Crenothrix
SSbact_1073	0	0	0	0	0	0	3	3	0	0	0	0	0	20	0	0	0	0	0	0	5	0	0	0	0	0	0	0	0	0	0	23	21	Bacteria	Proteobacteria	Alphaproteobacteria	Rhizobiales	Hyphomicrobiaceae	Hyphomicrobium
SSbact_1074	0	0	0	0	0	0	0	0	0	3	16	0	0	0	0	0	0	0	0	0	0	0	28	0	0	0	0	0	0	0	12	24	26	Bacteria	Bacteroidota	Bacteroidia	Bacteroidales	Prolixibacteraceae	BSV13
SSbact_1075	0	0	0	0	0	0	0	0	0	0	0	0	0	0	0	0	0	0	2	0	0	0	3	0	22	0	0	0	0	0	0	0	2	Bacteria	Proteobacteria	Gammaproteobacteria	Burkholderiales	Comamonadaceae	Rhodoferax
SSbact_1076	0	0	0	0	0	0	0	0	0	0	0	0	0	0	0	0	0	0	0	0	0	0	0	0	0	0	2	0	0	0	3	0	0	Bacteria	Bacteroidota	Bacteroidia	Cytophagales	Microscillaceae	OLB12
SSbact_1077	0	0	0	0	0	0	0	0	0	0	0	0	0	0	0	0	0	0	0	0	0	0	0	0	0	0	0	0	0	0	91	0	0	Bacteria	Desulfobacterota	Desulfobaccia	Desulfobaccales	Desulfobaccaceae	Desulfobacca
SSbact_1078	0	3	5	0	0	0	0	0	0	0	0	0	0	0	2	0	0	0	0	0	0	0	0	0	0	0	0	0	3	0	0	0	0	Bacteria	Verrucomicrobiota	Verrucomicrobiae	Verrucomicrobiales	Rubritaleaceae	Luteolibacter
SSbact_1079	0	0	0	0	0	0	0	0	0	0	0	0	0	0	0	0	0	0	0	0	0	0	0	0	0	35	31	33	0	0	0	0	0	Bacteria	Proteobacteria	Gammaproteobacteria	Methylococcales	Methylococcaceae	Methylocaldum
SSbact_1080	0	0	0	0	10	0	3	0	20	0	0	0	0	0	37	0	0	0	0	12	0	0	0	0	0	0	0	0	0	0	0	0	0	Bacteria	Bacteroidota	Bacteroidia	Bacteroidales	Bacteroidetes_vadinHA17	Unclassified_Family_Bacteroidetes_vadinHA17
SSbact_1081	0	0	0	2	3	0	0	7	0	0	0	0	0	0	0	0	0	0	0	0	0	0	0	0	0	0	0	0	7	0	0	0	0	Bacteria	Proteobacteria	Gammaproteobacteria	Burkholderiales	Nitrosomonadaceae	Ellin6067
SSbact_1082	0	0	0	0	0	0	0	0	0	0	0	0	0	0	0	0	0	0	0	0	0	0	0	0	0	0	20	0	0	0	0	0	0	Bacteria	Proteobacteria	Gammaproteobacteria	Burkholderiales	Burkholderiaceae	Lautropia
SSbact_1083	0	0	0	0	0	0	2	0	0	0	0	0	0	0	0	0	0	0	0	0	0	0	0	0	0	6	0	0	1	0	0	0	0	Bacteria	Unclassified_Kingdom_Bacteria	Unclassified_Kingdom_Bacteria	Unclassified_Kingdom_Bacteria	Unclassified_Kingdom_Bacteria	Unclassified_Kingdom_Bacteria
SSbact_1084	0	0	0	0	0	0	0	0	0	0	3	0	0	0	0	0	0	0	3	0	0	0	0	0	0	0	0	0	0	0	0	0	0	Bacteria	Planctomycetota	Planctomycetes	Gemmatales	Gemmataceae	Zavarzinella
SSbact_1085	0	0	0	0	0	0	0	0	0	10	0	0	0	0	0	0	4	0	0	0	0	0	0	0	0	0	0	51	0	0	0	0	0	Bacteria	Chloroflexi	Anaerolineae	Anaerolineales	Anaerolineaceae	Leptolinea
SSbact_1086	0	0	0	0	0	0	0	0	0	16	0	0	0	0	0	0	0	0	0	0	0	0	0	0	0	1	0	3	0	0	0	0	0	Bacteria	Acidobacteriota	Vicinamibacteria	Vicinamibacterales	Unclassified_Order_Vicinamibacterales	Unclassified_Order_Vicinamibacterales
SSbact_1087	0	0	0	0	0	0	0	0	0	0	0	0	0	0	0	0	0	0	20	0	0	0	0	0	0	0	0	0	0	0	0	0	0	Bacteria	Chloroflexi	Anaerolineae	Anaerolineales	Anaerolineaceae	Unclassified_Family_Anaerolineaceae
SSbact_1088	0	0	0	0	0	0	9	0	0	0	0	0	0	0	0	0	0	0	0	0	0	17	0	0	0	0	0	0	0	0	0	0	0	Bacteria	Desulfobacterota	Syntrophia	Syntrophales	Unclassified_Order_Syntrophales	Unclassified_Order_Syntrophales
SSbact_1089	0	13	0	105	0	0	0	0	0	0	0	0	0	0	0	0	0	0	0	0	0	0	0	0	0	0	0	0	0	0	0	0	0	Bacteria	Proteobacteria	Alphaproteobacteria	Dongiales	Dongiaceae	Dongia
SSbact_1090	0	0	0	0	12	0	0	0	2	0	0	0	0	0	0	0	7	0	0	8	0	0	0	0	0	0	0	0	0	68	0	0	0	Bacteria	Verrucomicrobiota	Verrucomicrobiae	Pedosphaerales	Pedosphaeraceae	Unclassified_Family_Pedosphaeraceae
SSbact_1091	0	0	0	0	0	2	0	0	2	0	0	0	0	0	0	0	35	38	6	0	0	0	12	0	0	0	0	0	0	0	0	10	6	Bacteria	Chloroflexi	Anaerolineae	Anaerolineales	Anaerolineaceae	Unclassified_Family_Anaerolineaceae
SSbact_1092	0	0	0	0	0	0	0	0	0	0	0	0	0	0	0	0	0	0	0	0	0	0	0	0	0	0	0	5	0	0	77	0	0	Bacteria	Cyanobacteria	Cyanobacteriia	Synechococcales	Cyanobiaceae	Cyanobium_PCC-6307
SSbact_1093	0	9	11	0	0	0	5	5	0	8	7	0	0	0	4	0	0	0	0	12	29	0	0	0	0	12	28	0	4	0	0	0	0	Bacteria	Proteobacteria	Gammaproteobacteria	Methylococcales	Methylomonadaceae	Crenothrix
SSbact_1094	0	0	0	0	0	0	4	0	7	0	0	0	0	0	0	0	0	0	0	4	0	0	0	0	0	0	0	0	0	0	0	0	0	Bacteria	Patescibacteria	CPR2	Unclassified_Class_CPR2	Unclassified_Class_CPR2	Unclassified_Class_CPR2
SSbact_1095	0	0	0	0	0	14	6	0	0	18	3	0	0	0	0	0	54	0	0	0	0	0	0	0	0	3	0	0	0	0	40	19	10	Bacteria	Acidobacteriota	Aminicenantia	Aminicenantales	Unclassified_Order_Aminicenantales	Unclassified_Order_Aminicenantales
SSbact_1096	0	3	80	0	24	0	26	0	24	0	0	0	0	0	0	0	0	0	0	9	85	0	0	0	4	0	0	0	0	0	0	0	0	Bacteria	Bacteroidota	Bacteroidia	Bacteroidales	Bacteroidetes_vadinHA17	Unclassified_Family_Bacteroidetes_vadinHA17
SSbact_1097	25	91	5	11	0	0	9	9	5	9	2	0	0	0	0	34	0	69	12	0	71	0	0	11	0	0	0	0	9	0	0	26	18	Bacteria	Bacteroidota	Bacteroidia	Bacteroidales	Bacteroidetes_vadinHA17	Unclassified_Family_Bacteroidetes_vadinHA17
SSbact_1098	0	0	0	0	0	0	0	62	0	31	51	0	0	22	0	0	61	0	0	0	0	24	0	0	0	0	0	116	0	0	0	18	12	Bacteria	Bacteroidota	Bacteroidia	Bacteroidales	Bacteroidetes_vadinHA17	Unclassified_Family_Bacteroidetes_vadinHA17
SSbact_1099	0	50	5	0	0	0	3	0	0	0	0	0	0	0	0	0	0	0	0	0	0	0	0	0	0	0	0	0	0	0	0	0	0	Bacteria	Desulfobacterota	Syntrophobacteria	Syntrophobacterales	Syntrophobacteraceae	Syntrophobacter
SSbact_1100	0	0	10	0	0	0	0	0	0	0	0	0	0	0	0	0	0	0	0	0	0	0	0	0	0	0	0	0	0	0	0	0	0	Bacteria	Bacteroidota	Bacteroidia	Sphingobacteriales	Lentimicrobiaceae	Unclassified_Family_Lentimicrobiaceae
SSbact_1101	0	0	0	0	4	0	0	44	0	0	0	0	0	0	0	0	0	0	0	0	0	9	0	0	0	0	0	0	0	0	0	0	0	Bacteria	Methylomirabilota	Methylomirabilia	Methylomirabilales	Methylomirabilaceae	Sh765B-TzT-35
SSbact_1102	0	0	0	0	0	0	0	0	0	13	0	0	0	0	0	0	10	0	0	0	0	0	0	0	0	0	0	0	0	0	0	0	0	Bacteria	Hydrogenedentes	Hydrogenedentia	Hydrogenedentiales	Hydrogenedensaceae	Unclassified_Family_Hydrogenedensaceae
SSbact_1103	0	0	0	0	0	0	0	0	0	0	0	0	0	0	0	0	0	0	0	0	0	0	0	0	0	0	0	0	0	0	129	0	0	Bacteria	Bacteroidota	Bacteroidia	Bacteroidales	Bacteroidetes_BD2-2	Unclassified_Family_Bacteroidetes_BD2-2
SSbact_1104	0	0	0	0	0	0	0	0	0	0	0	0	0	0	0	0	8	0	0	0	0	23	0	0	0	0	0	0	0	0	0	0	0	Bacteria	Elusimicrobiota	Endomicrobia	Endomicrobiales	Endomicrobiaceae	Endomicrobium
SSbact_1105	0	0	0	0	0	10	0	6	0	10	35	0	0	0	0	7	12	11	34	0	0	0	9	0	15	18	30	12	0	0	0	0	0	Bacteria	Planctomycetota	Planctomycetes	Planctomycetales	Unclassified_Order_Planctomycetales	Unclassified_Order_Planctomycetales
SSbact_1106	0	0	0	9	0	0	0	0	0	0	0	0	0	0	0	0	0	0	0	0	0	0	0	0	0	7	10	0	2	0	0	0	0	Bacteria	Methylomirabilota	Methylomirabilia	Methylomirabilales	Methylomirabilaceae	Sh765B-TzT-35
SSbact_1107	0	0	0	1	0	15	0	0	0	0	0	0	0	0	0	0	0	0	0	0	0	0	0	0	0	0	0	0	0	0	0	0	0	Bacteria	Acidobacteriota	Vicinamibacteria	Vicinamibacterales	Unclassified_Order_Vicinamibacterales	Unclassified_Order_Vicinamibacterales
SSbact_1108	0	7	0	0	0	0	0	0	0	0	0	0	0	0	0	0	0	0	0	0	0	0	0	0	0	0	0	0	0	0	0	0	0	Bacteria	Bacteroidota	OC31	Unclassified_Class_OC31	Unclassified_Class_OC31	Unclassified_Class_OC31
SSbact_1109	0	0	0	0	0	0	0	0	0	0	0	0	0	0	0	0	12	0	0	0	0	0	0	0	0	0	0	6	0	0	0	0	0	Bacteria	WOR-1	Unclassified_Phylum_WOR-1	Unclassified_Phylum_WOR-1	Unclassified_Phylum_WOR-1	Unclassified_Phylum_WOR-1
SSbact_1110	0	0	0	0	0	0	0	0	0	0	6	0	0	0	0	0	0	0	0	0	0	0	0	0	0	0	0	0	0	2	0	0	0	Bacteria	Proteobacteria	Gammaproteobacteria	Burkholderiales	Nitrosomonadaceae	Ellin6067
SSbact_1111	0	0	2	0	0	0	0	4	3	16	10	0	0	0	3	19	0	0	0	5	3	5	4	0	0	0	9	11	0	0	0	7	1	Bacteria	Nitrospinota	P9X2b3D02	Unclassified_Class_P9X2b3D02	Unclassified_Class_P9X2b3D02	Unclassified_Class_P9X2b3D02
SSbact_1112	0	0	58	0	28	0	14	0	28	0	0	0	0	0	97	0	0	0	0	186	31	0	106	0	0	0	0	0	0	0	0	0	0	Bacteria	Proteobacteria	Gammaproteobacteria	Burkholderiales	Methylophilaceae	Methylotenera
SSbact_1113	0	0	1	0	0	0	3	0	0	0	0	0	0	0	10	0	0	0	0	0	0	0	0	0	0	0	0	0	0	0	0	0	6	Bacteria	Patescibacteria	Parcubacteria	Unclassified_Class_Parcubacteria	Unclassified_Class_Parcubacteria	Unclassified_Class_Parcubacteria
SSbact_1114	0	0	0	0	0	0	0	0	0	0	0	13	99	0	0	0	0	0	0	0	0	0	0	4	7	0	0	0	0	0	0	0	0	Bacteria	Acidobacteriota	Acidobacteriae	Subgroup_2	Unclassified_Order_Subgroup_2	Unclassified_Order_Subgroup_2
SSbact_1115	0	6	19	0	0	0	32	0	0	0	0	0	0	0	0	0	0	0	0	0	12	0	0	0	0	0	0	0	0	0	0	0	0	Bacteria	Sva0485	Unclassified_Phylum_Sva0485	Unclassified_Phylum_Sva0485	Unclassified_Phylum_Sva0485	Unclassified_Phylum_Sva0485
SSbact_1116	0	0	0	0	0	0	0	0	0	0	0	0	0	0	0	0	0	0	0	0	0	8	0	0	0	0	0	0	0	0	0	0	0	Bacteria	Acidobacteriota	Acidobacteriae	Subgroup_13	Unclassified_Order_Subgroup_13	Unclassified_Order_Subgroup_13
SSbact_1117	0	0	0	0	0	0	0	0	0	0	0	0	0	0	0	0	28	0	0	0	0	0	0	0	0	0	0	70	0	0	0	0	0	Bacteria	Caldisericota	Caldisericia	Caldisericales	LF045	Unclassified_Family_LF045
SSbact_1118	0	0	0	0	0	0	0	0	0	0	0	0	0	0	0	0	0	0	0	0	0	0	0	0	0	0	0	0	3	0	0	0	0	Bacteria	Proteobacteria	Gammaproteobacteria	Burkholderiales	Comamonadaceae	Rhodoferax
SSbact_1119	0	0	0	0	0	0	0	0	0	0	0	0	0	0	0	0	0	0	0	0	0	0	0	32	0	0	0	0	0	0	0	0	0	Bacteria	Desulfobacterota	Syntrophia	Syntrophales	Unclassified_Order_Syntrophales	Unclassified_Order_Syntrophales
SSbact_1120	0	0	0	0	0	0	0	0	0	0	0	0	0	0	0	0	0	60	0	0	0	0	0	0	0	5	6	0	0	0	0	0	32	Bacteria	Bacteroidota	Bacteroidia	Bacteroidales	Prolixibacteraceae	BSV13
SSbact_1121	0	0	17	0	0	0	2	0	0	0	0	0	0	0	0	0	0	0	0	3	0	0	0	0	0	8	0	0	8	0	0	0	0	Bacteria	Proteobacteria	Gammaproteobacteria	Burkholderiales	Nitrosomonadaceae	Nitrosomonas
SSbact_1122	0	0	0	0	0	0	0	0	0	0	0	0	0	0	0	0	0	0	0	0	0	0	0	0	0	2	0	25	0	0	0	0	0	Bacteria	Chloroflexi	Anaerolineae	RBG-13-54-9	Unclassified_Order_RBG-13-54-9	Unclassified_Order_RBG-13-54-9
SSbact_1123	18	10	29	0	0	0	14	0	0	0	0	0	0	0	0	0	0	0	0	0	0	0	0	0	0	0	0	0	38	0	0	0	0	Bacteria	Acidobacteriota	Acidobacteriae	Acidobacteriae_or	Acidobacteriae_fa	Paludibaculum
SSbact_1124	22	9	3	6	4	2	5	18	3	0	0	0	0	14	0	8	0	0	0	0	1	10	0	0	0	0	0	0	2	0	0	0	3	Bacteria	Proteobacteria	Gammaproteobacteria	Burkholderiales	Unclassified_Order_Burkholderiales	Unclassified_Order_Burkholderiales
SSbact_1125	0	0	3	0	0	0	0	0	0	0	0	0	0	0	0	0	0	0	0	0	0	0	0	0	0	25	44	6	0	0	48	0	0	Bacteria	Chloroflexi	Anaerolineae	Jan-20	Unclassified_Order_1-20	Unclassified_Order_1-20
SSbact_1126	0	0	1	0	2	0	0	0	0	0	0	0	0	0	0	0	0	0	0	0	0	0	0	0	0	0	6	0	1	0	0	0	0	Bacteria	Methylomirabilota	Methylomirabilia	Methylomirabilales	Methylomirabilaceae	Sh765B-TzT-35
SSbact_1127	1	0	4	2	6	8	5	5	3	7	6	4	9	0	2	0	3	0	0	5	0	20	1	6	0	1	2	0	1	0	0	2	6	Bacteria	Verrucomicrobiota	Verrucomicrobiae	Pedosphaerales	Pedosphaeraceae	ADurb.Bin063-1
SSbact_1128	0	0	0	0	0	0	0	0	0	0	0	0	0	0	0	0	0	0	0	0	0	0	0	0	0	8	11	0	0	0	0	0	0	Bacteria	Chloroflexi	Dehalococcoidia	GIF9	Unclassified_Order_GIF9	Unclassified_Order_GIF9
SSbact_1129	0	15	8	0	0	0	0	3	5	0	0	0	0	0	4	0	0	0	0	0	16	0	0	0	0	4	0	0	12	0	0	0	0	Bacteria	Chloroflexi	KD4-96	Unclassified_Class_KD4-96	Unclassified_Class_KD4-96	Unclassified_Class_KD4-96
SSbact_1130	0	0	0	0	0	0	0	6	0	0	0	0	0	0	0	0	0	0	0	0	0	0	0	0	0	0	0	0	0	0	0	0	0	Bacteria	Desulfobacterota	Syntrophia	Syntrophales	Smithellaceae	Smithella
SSbact_1131	0	0	5	0	0	0	0	0	0	0	0	0	0	0	0	0	0	0	0	0	0	0	0	0	0	0	0	63	0	0	0	0	0	Bacteria	Desulfobacterota	Syntrophobacteria	Syntrophobacterales	Syntrophobacteraceae	Syntrophobacter
SSbact_1132	0	0	6	0	0	4	0	0	0	0	0	0	0	0	0	0	0	0	0	15	19	0	0	0	0	0	0	0	7	0	0	0	1	Bacteria	Actinobacteriota	Acidimicrobiia	IMCC26256	Unclassified_Order_IMCC26256	Unclassified_Order_IMCC26256
SSbact_1133	0	0	50	0	6	0	9	0	6	0	0	0	0	0	8	0	0	0	0	53	0	0	0	0	0	0	0	0	0	0	0	0	0	Bacteria	Proteobacteria	Gammaproteobacteria	Burkholderiales	TRA3-20	Unclassified_Family_TRA3-20
SSbact_1134	0	0	0	0	33	0	3	0	6	0	0	0	0	0	0	0	0	0	0	8	0	0	1	0	64	9	0	0	0	0	0	0	0	Bacteria	Desulfobacterota	Desulfuromonadia	Geobacterales	Geobacteraceae	Geobacter
SSbact_1135	0	0	0	0	0	0	5	0	15	0	0	0	0	0	0	0	0	0	0	65	0	0	0	0	107	0	12	0	0	0	0	0	0	Bacteria	Bacteroidota	Bacteroidia	Bacteroidales	Prolixibacteraceae	WCHB1-32
SSbact_1136	0	7	0	5	0	0	0	0	2	0	0	0	0	0	0	72	0	0	0	0	0	0	0	0	7	0	0	0	0	23	0	0	0	Bacteria	Actinobacteriota	MB-A2-108	Unclassified_Class_MB-A2-108	Unclassified_Class_MB-A2-108	Unclassified_Class_MB-A2-108
SSbact_1137	0	2	6	0	0	0	7	0	0	0	0	0	0	0	0	0	0	0	0	0	0	0	0	0	0	0	3	0	0	0	0	0	0	Bacteria	Proteobacteria	Gammaproteobacteria	Burkholderiales	Nitrosomonadaceae	MND1
SSbact_1138	0	0	0	0	0	2	0	4	0	0	2	0	0	0	0	0	5	0	0	0	0	0	0	0	0	0	0	7	0	0	0	0	4	Bacteria	Chloroflexi	Anaerolineae	Anaerolineales	Anaerolineaceae	Unclassified_Family_Anaerolineaceae
SSbact_1139	0	0	0	0	0	7	0	0	1	14	5	0	0	0	0	0	0	0	0	0	11	15	0	0	0	0	0	0	0	0	0	0	0	Bacteria	Actinobacteriota	Coriobacteriia	OPB41	Unclassified_Order_OPB41	Unclassified_Order_OPB41
SSbact_1140	0	0	0	0	0	0	0	0	0	0	0	0	0	0	2	0	0	0	0	0	0	0	0	0	0	0	14	47	0	0	0	0	0	Bacteria	Proteobacteria	Gammaproteobacteria	Burkholderiales	SC-I-84	Unclassified_Family_SC-I-84
SSbact_1141	0	0	0	0	0	0	0	0	0	0	0	0	0	0	0	0	0	0	0	0	0	0	0	0	0	16	0	0	0	0	0	0	0	Bacteria	Proteobacteria	Gammaproteobacteria	Methylococcales	Methylomonadaceae	Crenothrix
SSbact_1142	0	0	0	0	0	0	0	0	2	0	0	43	13	0	5	0	0	0	0	0	0	0	0	28	4	3	3	1	0	0	0	0	0	Bacteria	Verrucomicrobiota	Verrucomicrobiae	Pedosphaerales	Pedosphaeraceae	ADurb.Bin063-1
SSbact_1143	0	9	0	0	0	0	2	69	0	15	24	0	0	0	0	0	0	0	0	0	0	7	0	17	0	8	0	21	0	0	0	0	0	Bacteria	Chloroflexi	Anaerolineae	Anaerolineales	Anaerolineaceae	Unclassified_Family_Anaerolineaceae
SSbact_1144	0	0	0	0	0	4	0	0	0	0	0	0	0	0	0	4	0	0	0	0	0	0	0	0	0	0	0	0	29	0	0	0	0	Bacteria	Nitrospirota	Thermodesulfovibrionia	Unclassified_Class_Thermodesulfovibrionia	Unclassified_Class_Thermodesulfovibrionia	Unclassified_Class_Thermodesulfovibrionia
SSbact_1145	17	0	3	0	0	7	0	0	0	4	0	0	0	20	0	0	0	0	0	0	0	0	20	0	0	0	0	0	1	0	0	0	11	Bacteria	Proteobacteria	Alphaproteobacteria	Sphingomonadales	Sphingomonadaceae	Novosphingobium
SSbact_1146	0	0	0	0	0	3	0	0	0	29	34	0	0	0	0	0	54	0	15	0	0	0	0	0	0	0	0	35	0	0	22	5	0	Bacteria	Bacteroidota	SJA-28	Unclassified_Class_SJA-28	Unclassified_Class_SJA-28	Unclassified_Class_SJA-28
SSbact_1147	0	0	0	0	0	0	0	0	0	0	0	0	0	0	0	0	0	0	0	0	0	0	0	0	0	0	0	0	0	0	25	0	0	Bacteria	Bacteroidota	Bacteroidia	Bacteroidales	Bacteroidetes_BD2-2	Unclassified_Family_Bacteroidetes_BD2-2
SSbact_1148	0	0	0	0	0	0	0	0	24	0	0	0	0	0	0	0	0	0	0	0	0	0	10	0	0	0	0	0	0	0	14	0	9	Bacteria	Verrucomicrobiota	Verrucomicrobiae	Verrucomicrobiales	Rubritaleaceae	Luteolibacter
SSbact_1149	0	0	0	0	0	0	0	0	0	0	0	0	0	0	0	0	0	0	0	0	0	0	0	0	0	0	15	66	0	0	0	0	0	Bacteria	Proteobacteria	Gammaproteobacteria	Burkholderiales	Comamonadaceae	Unclassified_Family_Comamonadaceae
SSbact_1150	0	0	0	0	0	0	0	0	0	0	0	0	0	0	0	0	0	0	0	2	13	0	0	0	0	0	0	0	0	0	0	0	0	Bacteria	Bacteroidota	Kryptonia	Kryptoniales	BSV26	Unclassified_Family_BSV26
SSbact_1151	0	0	0	0	0	0	0	0	11	0	0	0	0	0	0	0	0	0	0	0	0	0	0	0	9	0	0	0	4	0	0	0	0	Bacteria	Bacteroidota	Bacteroidia	Bacteroidales	Paludibacteraceae	Paludibacter
SSbact_1152	0	0	0	0	0	0	0	0	0	0	0	0	0	0	0	0	0	0	0	0	0	0	0	0	0	0	0	0	15	0	0	0	0	Bacteria	Modulibacteria	Moduliflexia	Moduliflexales	Moduliflexaceae	Unclassified_Family_Moduliflexaceae
SSbact_1153	0	0	0	0	0	0	0	0	0	0	0	0	0	0	0	0	0	67	0	0	0	0	0	0	0	0	0	0	0	0	0	0	0	Bacteria	Firmicutes	Bacilli	Erysipelotrichales	Erysipelotrichaceae	Erysipelothrix
SSbact_1154	0	0	0	0	0	1	0	9	0	0	25	0	0	0	0	0	27	0	12	0	0	0	0	0	0	0	0	0	0	0	0	0	0	Bacteria	Acidobacteriota	Aminicenantia	Aminicenantales	Unclassified_Order_Aminicenantales	Unclassified_Order_Aminicenantales
SSbact_1155	0	0	0	0	0	0	0	0	0	0	0	0	0	0	0	0	0	25	0	0	0	0	0	0	0	0	0	0	0	48	0	0	0	Bacteria	Bacteroidota	Bacteroidia	Cytophagales	Microscillaceae	Unclassified_Family_Microscillaceae
SSbact_1156	0	0	0	0	5	0	0	0	81	0	0	0	0	0	3	0	0	0	0	0	0	0	0	0	0	0	0	0	0	0	0	0	0	Bacteria	Latescibacterota	Unclassified_Phylum_Latescibacterota	Unclassified_Phylum_Latescibacterota	Unclassified_Phylum_Latescibacterota	Unclassified_Phylum_Latescibacterota
SSbact_1157	0	0	1	0	0	0	0	0	0	0	0	0	0	0	0	0	0	0	0	0	0	0	0	0	0	0	0	0	15	0	0	0	0	Bacteria	Bacteroidota	SJA-28	Unclassified_Class_SJA-28	Unclassified_Class_SJA-28	Unclassified_Class_SJA-28
SSbact_1158	0	0	12	0	0	6	1	0	0	3	0	0	0	0	0	0	0	0	0	0	4	19	9	0	0	0	0	0	24	0	0	0	7	Bacteria	Acidobacteriota	Acidobacteriae	GOUTB8	Unclassified_Order_GOUTB8	Unclassified_Order_GOUTB8
SSbact_1159	0	0	0	0	0	0	0	0	81	0	0	0	0	0	36	0	0	0	0	4	0	0	0	0	111	0	0	0	0	0	0	0	0	Bacteria	Proteobacteria	Gammaproteobacteria	Methylococcales	Methylomonadaceae	Methylobacter
SSbact_1160	0	0	0	0	0	0	0	0	0	5	0	0	0	0	0	0	0	0	0	0	0	0	0	0	0	0	0	8	0	0	0	0	0	Bacteria	Chloroflexi	Dehalococcoidia	GIF9	Unclassified_Order_GIF9	Unclassified_Order_GIF9
SSbact_1161	21	43	0	36	0	0	0	0	0	0	12	0	0	0	0	0	0	0	0	0	0	0	0	0	20	0	0	0	0	20	0	0	0	Bacteria	Proteobacteria	Alphaproteobacteria	Unclassified_Class_Alphaproteobacteria	Unclassified_Class_Alphaproteobacteria	Unclassified_Class_Alphaproteobacteria
SSbact_1162	0	0	13	0	9	9	14	0	12	0	0	0	0	0	0	0	0	0	0	15	3	0	0	0	0	0	0	0	5	0	0	0	0	Bacteria	Proteobacteria	Gammaproteobacteria	Burkholderiales	Comamonadaceae	Rhodoferax
SSbact_1163	0	0	0	0	0	0	0	0	0	0	0	0	0	0	0	0	0	0	0	0	0	0	0	0	0	1	2	0	0	0	0	0	0	Bacteria	Chloroflexi	KD4-96	Unclassified_Class_KD4-96	Unclassified_Class_KD4-96	Unclassified_Class_KD4-96
SSbact_1164	0	0	0	0	0	0	0	6	0	0	0	0	0	0	0	0	0	0	0	0	0	0	0	0	0	0	0	10	0	0	0	0	0	Bacteria	Acidobacteriota	Vicinamibacteria	Vicinamibacterales	Unclassified_Order_Vicinamibacterales	Unclassified_Order_Vicinamibacterales
SSbact_1165	0	0	0	0	0	0	8	10	0	0	0	0	0	0	4	0	5	0	0	0	0	0	0	0	0	0	0	8	0	0	0	0	0	Bacteria	Bacteroidota	Kapabacteria	Kapabacteriales	Unclassified_Order_Kapabacteriales	Unclassified_Order_Kapabacteriales
SSbact_1166	0	0	0	0	0	0	0	0	0	69	0	0	0	0	0	0	0	0	0	0	0	0	0	0	0	0	0	0	0	0	0	0	0	Bacteria	Bacteroidota	Bacteroidia	Bacteroidales	Prolixibacteraceae	Unclassified_Family_Prolixibacteraceae
SSbact_1167	0	0	0	0	0	0	0	0	0	0	0	0	0	0	0	0	0	0	0	0	0	3	0	0	0	0	0	0	3	0	0	0	0	Bacteria	Patescibacteria	Parcubacteria	Candidatus_Moranbacteria	Unclassified_Order_Candidatus_Moranbacteria	Unclassified_Order_Candidatus_Moranbacteria
SSbact_1168	0	0	22	0	0	0	4	0	0	0	12	0	0	0	23	16	45	0	8	0	0	13	0	0	0	0	0	0	15	0	0	0	0	Bacteria	Spirochaetota	Spirochaetia	Spirochaetales	Spirochaetaceae	Spirochaeta
SSbact_1169	0	0	0	0	0	0	0	0	0	0	0	0	0	0	0	0	0	0	0	0	0	0	0	0	0	0	0	0	0	7	0	0	0	Bacteria	Proteobacteria	Gammaproteobacteria	Burkholderiales	Rhodocyclaceae	Sulfuritalea
SSbact_1170	0	0	0	0	0	0	0	0	2	0	0	0	0	0	0	0	0	0	0	0	0	0	0	0	0	0	0	0	0	0	0	0	0	Bacteria	Proteobacteria	Gammaproteobacteria	Burkholderiales	Gallionellaceae	Sideroxydans
SSbact_1171	3	0	9	0	7	0	14	0	0	0	0	0	0	0	0	0	0	0	0	11	7	0	0	0	0	0	0	0	5	0	0	0	0	Bacteria	Bacteroidota	Bacteroidia	Chitinophagales	Unclassified_Order_Chitinophagales	Unclassified_Order_Chitinophagales
SSbact_1172	0	0	0	0	0	0	0	0	0	0	0	0	0	0	0	0	0	0	0	0	0	0	0	0	0	1	0	0	0	0	0	0	0	Bacteria	Bacteroidota	Ignavibacteria	Ignavibacteriales	LD-RB-34	Unclassified_Family_LD-RB-34
SSbact_1173	0	0	4	0	0	0	3	0	0	0	0	0	0	0	0	0	0	0	0	0	0	0	0	0	0	0	0	0	0	0	0	0	0	Bacteria	Sva0485	Unclassified_Phylum_Sva0485	Unclassified_Phylum_Sva0485	Unclassified_Phylum_Sva0485	Unclassified_Phylum_Sva0485
SSbact_1174	0	0	0	0	0	0	0	0	0	0	0	0	0	0	0	0	0	0	0	0	0	0	0	0	0	0	6	0	0	0	0	0	0	Bacteria	Proteobacteria	Gammaproteobacteria	PLTA13	Unclassified_Order_PLTA13	Unclassified_Order_PLTA13
SSbact_1175	0	0	12	0	6	0	12	0	125	0	0	0	0	0	29	0	0	0	0	9	0	0	0	0	0	0	0	0	22	0	0	0	0	Bacteria	Acidobacteriota	Acidobacteriae	Acidobacteriae_or	Acidobacteriae_fa	Paludibaculum
SSbact_1176	0	0	0	0	0	0	0	0	0	0	0	0	0	0	0	0	18	0	0	0	0	0	0	0	0	0	0	0	0	0	0	0	0	Bacteria	Verrucomicrobiota	Omnitrophia	Omnitrophales	Omnitrophaceae	Candidatus_Omnitrophus
SSbact_1177	0	0	0	0	0	6	0	0	0	0	0	0	0	0	0	0	0	0	0	0	0	0	0	0	0	0	0	0	0	0	0	0	23	Bacteria	Patescibacteria	ABY1	Candidatus_Magasanikbacteria	Unclassified_Order_Candidatus_Magasanikbacteria	Unclassified_Order_Candidatus_Magasanikbacteria
SSbact_1178	0	6	5	0	0	0	0	0	0	0	0	0	0	0	0	0	0	0	0	0	4	0	0	0	0	0	6	0	4	0	0	0	0	Bacteria	Desulfobacterota	Unclassified_Phylum_Desulfobacterota	Unclassified_Phylum_Desulfobacterota	Unclassified_Phylum_Desulfobacterota	Unclassified_Phylum_Desulfobacterota
SSbact_1179	0	0	0	0	0	0	0	0	0	0	0	0	0	0	0	0	0	0	0	0	0	0	0	0	0	0	0	0	20	0	0	0	0	Bacteria	Bacteroidota	Bacteroidia	Bacteroidales	Bacteroidetes_vadinHA17	Unclassified_Family_Bacteroidetes_vadinHA17
SSbact_1180	0	0	0	0	0	0	0	0	0	0	0	0	0	0	0	0	0	0	0	0	0	0	0	0	0	0	0	0	0	0	18	0	0	Bacteria	Proteobacteria	Gammaproteobacteria	Burkholderiales	Comamonadaceae	Unclassified_Family_Comamonadaceae
SSbact_1181	0	0	0	0	0	0	0	3	0	0	0	0	0	0	0	0	0	0	0	0	0	2	0	0	0	0	0	0	0	0	0	0	0	Bacteria	Chloroflexi	Anaerolineae	RBG-13-54-9	Unclassified_Order_RBG-13-54-9	Unclassified_Order_RBG-13-54-9
SSbact_1182	0	0	0	0	0	0	0	0	0	0	0	0	0	0	0	0	0	0	0	0	0	0	0	0	0	0	0	0	0	0	15	0	0	Bacteria	Bacteroidota	Bacteroidia	Bacteroidetes_VC2.1_Bac22	Unclassified_Order_Bacteroidetes_VC2.1_Bac22	Unclassified_Order_Bacteroidetes_VC2.1_Bac22
SSbact_1183	21	0	2	0	1	0	7	0	0	0	0	0	0	0	0	0	0	0	0	0	3	0	0	0	0	0	0	0	11	0	0	0	0	Bacteria	Bacteroidota	Bacteroidia	Chitinophagales	Unclassified_Order_Chitinophagales	Unclassified_Order_Chitinophagales
SSbact_1184	0	0	0	0	0	0	0	0	0	0	0	0	0	0	0	0	0	0	0	0	0	0	0	0	0	0	4	0	0	0	0	0	0	Bacteria	Desulfobacterota	Desulfobulbia	Desulfobulbales	Desulfurivibrionaceae	Desulfurivibrio
SSbact_1185	0	0	0	0	0	0	0	0	0	0	0	0	0	0	0	0	4	0	0	0	0	0	0	0	0	0	0	0	0	0	7	0	0	Bacteria	Unclassified_Kingdom_Bacteria	Unclassified_Kingdom_Bacteria	Unclassified_Kingdom_Bacteria	Unclassified_Kingdom_Bacteria	Unclassified_Kingdom_Bacteria
SSbact_1186	0	0	0	0	0	0	0	0	0	0	0	0	0	0	0	0	0	0	0	0	0	0	0	0	0	0	0	35	0	0	0	0	0	Bacteria	Bacteroidota	SJA-28	Unclassified_Class_SJA-28	Unclassified_Class_SJA-28	Unclassified_Class_SJA-28
SSbact_1187	0	0	13	0	12	0	15	0	47	0	0	0	0	0	83	0	0	0	0	35	7	0	0	0	132	0	0	0	7	0	0	0	0	Bacteria	Bacteroidota	Bacteroidia	Bacteroidales	Prolixibacteraceae	WCHB1-32
SSbact_1188	0	0	0	0	0	0	0	0	0	11	5	0	0	0	0	3	0	0	0	0	0	0	0	0	0	0	0	29	0	0	0	0	0	Bacteria	Acidobacteriota	Aminicenantia	Aminicenantales	Unclassified_Order_Aminicenantales	Unclassified_Order_Aminicenantales
SSbact_1189	0	0	0	0	0	0	0	0	0	0	0	0	0	0	0	0	0	0	0	0	0	0	0	0	0	0	0	0	0	0	0	19	0	Bacteria	Bacteroidota	Bacteroidia	Bacteroidales	Bacteroidetes_vadinHA17	Unclassified_Family_Bacteroidetes_vadinHA17
SSbact_1190	0	0	0	0	0	0	0	0	0	0	2	0	0	0	0	0	0	0	0	0	0	0	0	0	0	0	4	25	0	0	0	0	0	Bacteria	Acidobacteriota	Vicinamibacteria	Vicinamibacterales	Unclassified_Order_Vicinamibacterales	Unclassified_Order_Vicinamibacterales
SSbact_1191	0	0	2	0	0	0	0	0	0	0	0	0	0	0	0	0	0	0	0	0	9	0	0	0	0	0	5	0	5	0	0	0	0	Bacteria	Desulfobacterota	Unclassified_Phylum_Desulfobacterota	Unclassified_Phylum_Desulfobacterota	Unclassified_Phylum_Desulfobacterota	Unclassified_Phylum_Desulfobacterota
SSbact_1192	0	0	0	0	0	7	0	3	0	0	0	0	0	0	11	0	0	0	0	0	19	0	0	0	0	0	5	0	0	0	0	0	0	Bacteria	Hydrogenedentes	Hydrogenedentia	Hydrogenedentiales	Hydrogenedensaceae	Unclassified_Family_Hydrogenedensaceae
SSbact_1193	0	0	0	0	0	0	0	0	0	0	0	0	0	0	0	0	0	0	0	0	0	0	0	0	0	3	17	0	0	0	0	0	0	Bacteria	Proteobacteria	Alphaproteobacteria	Unclassified_Class_Alphaproteobacteria	Unclassified_Class_Alphaproteobacteria	Unclassified_Class_Alphaproteobacteria
SSbact_1194	0	0	0	0	0	0	0	0	0	0	0	0	0	0	0	0	0	0	0	0	0	0	0	0	0	0	0	0	3	0	0	0	0	Bacteria	Acidobacteriota	Holophagae	Subgroup_7	Unclassified_Order_Subgroup_7	Unclassified_Order_Subgroup_7
SSbact_1195	0	0	0	0	4	0	1	0	5	0	0	0	0	0	0	0	0	3	0	0	0	7	2	0	0	0	0	0	4	0	0	0	0	Bacteria	Verrucomicrobiota	Omnitrophia	Omnitrophales	Omnitrophaceae	Candidatus_Omnitrophus
SSbact_1196	0	0	0	0	0	11	0	0	1	6	7	0	0	0	0	0	0	0	0	0	0	4	11	0	0	0	0	0	4	0	0	0	3	Bacteria	Verrucomicrobiota	Omnitrophia	Omnitrophales	Omnitrophaceae	Candidatus_Omnitrophus
SSbact_1197	0	0	0	0	0	0	0	0	0	0	0	0	0	0	0	0	0	0	0	0	0	0	0	0	0	0	20	37	0	0	7	0	0	Bacteria	Desulfobacterota	Unclassified_Phylum_Desulfobacterota	Unclassified_Phylum_Desulfobacterota	Unclassified_Phylum_Desulfobacterota	Unclassified_Phylum_Desulfobacterota
SSbact_1198	0	4	0	0	0	0	1	3	0	5	0	0	0	0	0	0	0	0	0	0	10	0	0	0	0	6	0	0	0	0	0	0	0	Bacteria	Bacteroidota	Bacteroidia	Sphingobacteriales	Lentimicrobiaceae	Unclassified_Family_Lentimicrobiaceae
SSbact_1199	0	0	0	0	0	0	0	26	0	0	0	0	0	0	0	0	0	0	0	0	0	8	0	0	0	0	0	0	0	0	0	0	0	Bacteria	Bacteroidota	Bacteroidia	Bacteroidales	Bacteroidetes_vadinHA17	Unclassified_Family_Bacteroidetes_vadinHA17
SSbact_1200	0	6	0	0	0	0	0	0	0	0	0	0	0	0	0	0	0	0	0	0	0	0	0	0	0	0	0	0	0	0	0	0	0	Bacteria	Chloroflexi	Anaerolineae	Anaerolineales	Anaerolineaceae	Unclassified_Family_Anaerolineaceae
SSbact_1201	14	0	7	0	0	0	12	6	0	0	0	0	0	0	0	0	0	0	0	0	0	0	0	0	0	0	0	0	4	0	0	0	0	Bacteria	Chloroflexi	Anaerolineae	Anaerolineales	Anaerolineaceae	Unclassified_Family_Anaerolineaceae
SSbact_1202	0	0	0	0	0	0	0	0	0	0	3	0	0	0	0	0	0	0	8	0	0	0	0	0	0	6	24	24	0	0	54	0	0	Bacteria	Planctomycetota	Planctomycetes	Isosphaerales	Isosphaeraceae	Unclassified_Family_Isosphaeraceae
SSbact_1203	0	0	0	0	0	0	0	0	0	4	21	0	0	0	0	0	155	0	6	0	0	0	22	0	0	0	0	14	0	0	21	128	21	Bacteria	Chloroflexi	Anaerolineae	RBG-13-54-9	Unclassified_Order_RBG-13-54-9	Unclassified_Order_RBG-13-54-9
SSbact_1204	0	0	0	0	0	0	0	0	0	0	0	0	0	0	0	0	0	0	0	0	0	0	0	0	0	0	7	60	0	0	0	0	0	Bacteria	Chloroflexi	Anaerolineae	Anaerolineales	Anaerolineaceae	Leptolinea
SSbact_1205	0	2	0	0	0	0	0	0	0	0	0	0	0	0	0	0	0	0	16	0	0	0	0	0	0	0	5	0	0	0	8	0	0	Bacteria	Proteobacteria	Alphaproteobacteria	Defluviicoccales	Defluviicoccaceae	Defluviicoccus
SSbact_1206	0	0	0	0	7	0	14	0	0	0	0	0	0	0	0	0	0	0	0	11	0	0	0	0	0	0	0	0	0	0	0	0	0	Bacteria	Verrucomicrobiota	Omnitrophia	Omnitrophales	Omnitrophaceae	Candidatus_Omnitrophus
SSbact_1207	0	0	0	0	0	0	10	18	0	0	0	0	0	0	0	0	0	0	0	0	0	0	0	12	0	0	0	0	0	0	0	0	0	Bacteria	Chloroflexi	Dehalococcoidia	661239	Unclassified_Order_661239	Unclassified_Order_661239
SSbact_1208	17	0	0	3	0	12	0	0	1	0	0	0	0	76	0	0	0	0	0	0	0	19	59	0	29	0	0	0	4	0	0	0	0	Bacteria	Acidobacteriota	Acidobacteriae	Solibacterales	Solibacteraceae	Candidatus_Solibacter
SSbact_1209	0	26	34	0	2	32	24	0	0	23	0	0	0	0	0	0	0	0	0	2	13	0	0	0	0	0	0	0	45	0	0	0	0	Bacteria	Proteobacteria	Gammaproteobacteria	Methylococcales	Methylomonadaceae	Methylobacter
SSbact_1210	0	0	0	0	0	0	0	0	0	0	0	0	0	0	0	0	0	0	0	0	0	0	0	0	0	15	0	0	0	0	0	0	0	Bacteria	Acidobacteriota	Subgroup_18	Unclassified_Class_Subgroup_18	Unclassified_Class_Subgroup_18	Unclassified_Class_Subgroup_18
SSbact_1211	0	0	0	0	0	0	0	0	0	0	0	0	0	0	0	0	0	0	10	0	0	0	9	0	0	0	0	0	0	0	33	0	5	Bacteria	Chloroflexi	Anaerolineae	Anaerolineales	Anaerolineaceae	Unclassified_Family_Anaerolineaceae
SSbact_1212	0	0	4	0	0	0	9	3	0	0	0	0	0	0	0	0	0	0	0	0	0	2	0	0	0	0	0	0	10	0	0	0	0	Bacteria	Acidobacteriota	Acidobacteriae	GOUTB8	Unclassified_Order_GOUTB8	Unclassified_Order_GOUTB8
SSbact_1213	8	0	7	0	8	0	12	0	58	0	0	0	0	0	5	0	0	0	0	13	0	0	0	0	93	0	0	0	4	0	0	0	0	Bacteria	Bacteroidota	Bacteroidia	Bacteroidales	Bacteroidetes_BD2-2	Unclassified_Family_Bacteroidetes_BD2-2
SSbact_1214	0	0	25	0	6	0	22	5	4	0	0	0	0	0	9	0	0	0	0	47	0	0	0	0	41	0	6	0	0	0	0	0	0	Bacteria	Bacteroidota	Bacteroidia	Sphingobacteriales	Lentimicrobiaceae	Unclassified_Family_Lentimicrobiaceae
SSbact_1215	0	0	0	0	0	0	0	0	0	0	0	0	0	0	0	0	0	0	4	0	0	0	0	0	0	6	0	0	0	0	34	0	0	Bacteria	Spirochaetota	Spirochaetia	Spirochaetales	Spirochaetaceae	Spirochaeta
SSbact_1216	0	11	0	0	0	2	12	0	72	0	0	0	0	0	76	0	0	0	0	41	0	0	0	0	11	0	0	0	0	0	0	0	0	Bacteria	Bacteroidota	Bacteroidia	Bacteroidales	Bacteroidetes_vadinHA17	Unclassified_Family_Bacteroidetes_vadinHA17
SSbact_1217	0	0	30	0	0	0	76	0	0	0	0	0	0	0	0	0	0	0	0	0	0	0	0	0	0	0	0	0	0	0	0	0	0	Bacteria	Acidobacteriota	Subgroup_18	Unclassified_Class_Subgroup_18	Unclassified_Class_Subgroup_18	Unclassified_Class_Subgroup_18
SSbact_1218	0	0	0	0	0	2	0	0	0	0	0	0	0	0	0	0	0	0	0	0	0	0	0	0	0	0	0	0	2	0	14	5	7	Bacteria	Bacteroidota	Bacteroidia	Sphingobacteriales	Lentimicrobiaceae	Unclassified_Family_Lentimicrobiaceae
SSbact_1219	0	0	0	8	0	0	0	0	0	0	0	0	0	0	0	0	0	0	0	0	0	0	0	0	0	0	0	0	8	9	0	0	0	Bacteria	Proteobacteria	Alphaproteobacteria	Defluviicoccales	Unclassified_Order_Defluviicoccales	Unclassified_Order_Defluviicoccales
SSbact_1220	0	0	2	0	6	0	0	0	14	0	0	0	0	0	0	0	0	0	0	0	0	0	0	0	0	22	0	0	0	0	0	0	0	Bacteria	Bacteroidota	Bacteroidia	Bacteroidales	Bacteroidetes_vadinHA17	Unclassified_Family_Bacteroidetes_vadinHA17
SSbact_1221	13	1	38	0	9	0	14	0	15	0	0	0	0	0	17	0	0	0	0	7	0	0	0	0	3	0	4	0	7	0	0	0	0	Bacteria	Proteobacteria	Gammaproteobacteria	Burkholderiales	Nitrosomonadaceae	GOUTA6
SSbact_1222	0	0	0	0	0	0	0	0	1	0	0	8	0	0	0	0	0	0	0	0	0	0	0	45	0	0	0	0	0	0	0	0	0	Bacteria	Verrucomicrobiota	Verrucomicrobiae	Pedosphaerales	Pedosphaeraceae	ADurb.Bin063-1
SSbact_1223	0	0	0	0	2	0	0	0	0	21	4	0	0	0	0	0	0	0	0	0	0	0	0	0	0	0	0	0	0	0	0	0	0	Bacteria	Verrucomicrobiota	Verrucomicrobiae	Pedosphaerales	Pedosphaeraceae	ADurb.Bin063-1
SSbact_1224	0	3	0	0	0	0	0	5	0	0	0	0	0	0	0	0	0	0	0	0	0	0	0	0	0	0	0	0	0	0	0	0	0	Bacteria	Nitrospirota	Thermodesulfovibrionia	Unclassified_Class_Thermodesulfovibrionia	Unclassified_Class_Thermodesulfovibrionia	Unclassified_Class_Thermodesulfovibrionia
SSbact_1225	0	0	0	0	0	0	0	0	0	0	0	0	0	0	0	0	0	0	0	0	0	0	0	0	0	2	0	5	0	0	0	0	0	Bacteria	Desulfobacterota	Unclassified_Phylum_Desulfobacterota	Unclassified_Phylum_Desulfobacterota	Unclassified_Phylum_Desulfobacterota	Unclassified_Phylum_Desulfobacterota
SSbact_1226	0	0	0	0	8	0	0	0	0	0	0	0	0	0	0	0	0	0	0	0	0	0	0	0	0	0	0	0	0	0	0	0	0	Bacteria	Acidobacteriota	Holophagae	Holophagales	Holophagaceae	Geothrix
SSbact_1227	0	4	13	0	0	1	3	5	0	3	0	0	0	0	0	6	0	0	0	9	2	0	0	0	0	22	5	6	0	0	0	0	0	Bacteria	Proteobacteria	Gammaproteobacteria	Methylococcales	Methylomonadaceae	Crenothrix
SSbact_1228	0	0	0	0	0	0	8	0	0	0	0	0	0	0	0	0	0	0	0	0	0	0	0	0	0	0	0	0	0	0	4	0	0	Bacteria	Verrucomicrobiota	Verrucomicrobiae	Pedosphaerales	Pedosphaeraceae	ADurb.Bin063-1
SSbact_1229	0	0	0	0	4	0	0	0	0	0	0	0	0	0	0	0	0	0	0	0	0	0	0	0	0	0	0	0	0	0	0	0	0	Bacteria	Bacteroidota	Bacteroidia	Sphingobacteriales	KD3-93	Unclassified_Family_KD3-93
SSbact_1230	0	0	0	0	0	0	0	0	0	0	0	0	0	0	0	0	0	0	0	0	0	0	0	0	0	0	0	0	0	0	0	12	0	Bacteria	Desulfobacterota	Syntrophorhabdia	Syntrophorhabdales	Syntrophorhabdaceae	Syntrophorhabdus
SSbact_1231	0	14	0	0	0	0	0	0	0	0	0	0	0	0	0	0	0	0	0	0	0	0	0	0	0	0	0	0	0	0	0	0	0	Bacteria	Desulfobacterota	Desulfuromonadia	Geobacterales	Geobacteraceae	Unclassified_Family_Geobacteraceae
SSbact_1232	41	0	0	53	0	0	0	0	0	0	3	0	0	0	0	0	0	0	0	7	0	0	0	0	0	0	0	0	0	171	0	0	0	Bacteria	Verrucomicrobiota	Verrucomicrobiae	Pedosphaerales	Pedosphaeraceae	Unclassified_Family_Pedosphaeraceae
SSbact_1233	0	0	0	0	0	0	0	0	0	0	0	0	0	0	0	0	0	0	0	0	0	0	0	0	0	18	12	0	0	0	0	0	0	Bacteria	Acidobacteriota	Subgroup_19	Unclassified_Class_Subgroup_19	Unclassified_Class_Subgroup_19	Unclassified_Class_Subgroup_19
SSbact_1234	0	0	0	0	0	0	0	0	0	0	0	0	0	0	0	0	0	0	0	0	0	0	0	0	0	9	61	0	0	0	0	0	0	Bacteria	Proteobacteria	Gammaproteobacteria	Burkholderiales	Comamonadaceae	Unclassified_Family_Comamonadaceae
SSbact_1235	0	0	0	0	0	0	0	0	0	0	3	0	0	0	0	0	0	0	0	0	0	0	21	0	0	0	0	9	4	13	10	0	6	Bacteria	Proteobacteria	Gammaproteobacteria	Burkholderiales	Comamonadaceae	Rhodoferax
SSbact_1236	0	22	0	0	0	0	0	0	0	0	0	0	0	0	0	0	0	0	0	0	0	0	0	0	0	0	0	0	0	0	0	0	0	Bacteria	Bacteroidota	Bacteroidia	Bacteroidales	Prolixibacteraceae	Unclassified_Family_Prolixibacteraceae
SSbact_1237	0	0	0	0	0	0	0	0	0	0	0	0	0	0	0	0	0	0	0	0	4	0	0	0	0	0	0	0	0	0	0	0	0	Bacteria	Acidobacteriota	Vicinamibacteria	Vicinamibacterales	Unclassified_Order_Vicinamibacterales	Unclassified_Order_Vicinamibacterales
SSbact_1238	0	0	0	0	0	2	8	0	0	0	3	0	0	0	0	0	0	0	0	4	4	0	1	0	0	0	0	0	4	0	0	0	0	Bacteria	Proteobacteria	Alphaproteobacteria	Sphingomonadales	Sphingomonadaceae	Novosphingobium
SSbact_1239	0	0	0	6	0	0	0	0	0	0	9	0	0	0	0	0	0	0	0	0	3	0	0	0	0	0	0	0	16	0	0	0	0	Bacteria	Unclassified_Kingdom_Bacteria	Unclassified_Kingdom_Bacteria	Unclassified_Kingdom_Bacteria	Unclassified_Kingdom_Bacteria	Unclassified_Kingdom_Bacteria
SSbact_1240	0	14	0	0	0	6	0	0	0	0	8	0	0	0	0	0	0	0	0	0	0	0	4	0	0	0	0	0	0	0	0	0	6	Bacteria	Bacteroidota	Bacteroidia	Bacteroidales	SB-5	Unclassified_Family_SB-5
SSbact_1241	0	0	0	0	10	0	0	0	44	0	0	0	0	0	0	0	0	0	0	138	0	0	0	0	40	0	0	0	0	0	0	0	0	Bacteria	Desulfobacterota	Desulfuromonadia	Geobacterales	Geobacteraceae	Geobacter
SSbact_1242	10	15	10	0	0	0	2	5	3	3	2	0	0	0	5	3	0	0	8	0	14	0	2	0	0	0	0	10	0	0	0	0	4	Bacteria	Bacteroidota	Bacteroidia	Sphingobacteriales	Lentimicrobiaceae	Unclassified_Family_Lentimicrobiaceae
SSbact_1243	17	0	0	0	0	0	0	0	0	0	0	0	0	0	0	0	0	0	0	0	0	0	0	0	0	0	0	0	0	0	0	0	0	Bacteria	Acidobacteriota	Vicinamibacteria	Subgroup_17	Unclassified_Order_Subgroup_17	Unclassified_Order_Subgroup_17
SSbact_1244	0	0	0	0	0	0	0	0	15	0	0	0	0	0	5	0	0	0	0	0	0	0	10	0	3	0	0	0	0	0	0	0	0	Bacteria	Actinobacteriota	Coriobacteriia	OPB41	Unclassified_Order_OPB41	Unclassified_Order_OPB41
SSbact_1245	0	0	0	0	0	0	0	0	0	0	1	0	0	0	4	15	0	0	0	0	0	0	0	0	0	8	0	8	0	0	0	0	0	Bacteria	Bacteroidota	Bacteroidia	Bacteroidales	Bacteroidetes_vadinHA17	Unclassified_Family_Bacteroidetes_vadinHA17
SSbact_1246	0	0	0	0	0	0	0	0	0	0	0	0	0	0	0	0	0	0	0	0	0	0	0	0	0	5	0	0	0	0	0	0	0	Bacteria	Desulfobacterota	Desulfobaccia	Desulfobaccales	Desulfobaccaceae	Desulfobacca
SSbact_1247	0	0	0	0	0	0	0	0	0	0	0	0	0	0	0	0	0	0	0	0	0	0	0	0	0	5	64	0	0	0	0	0	0	Bacteria	Proteobacteria	Gammaproteobacteria	CCM19a	Unclassified_Order_CCM19a	Unclassified_Order_CCM19a
SSbact_1248	0	0	0	0	8	0	0	0	27	4	0	0	0	0	53	0	79	0	0	0	0	0	0	0	0	0	0	0	0	0	0	0	2	Bacteria	Bacteroidota	Bacteroidia	Bacteroidales	Bacteroidetes_vadinHA17	Unclassified_Family_Bacteroidetes_vadinHA17
SSbact_1249	0	0	0	0	0	0	0	11	0	0	0	0	0	0	0	0	0	0	0	0	0	0	0	0	0	0	0	0	0	0	0	0	0	Bacteria	Verrucomicrobiota	Verrucomicrobiae	Opitutales	Opitutaceae	Unclassified_Family_Opitutaceae
SSbact_1250	0	0	0	0	0	0	0	0	0	0	0	0	0	0	0	0	0	0	0	0	0	0	0	119	0	0	0	0	0	0	0	0	0	Bacteria	Desulfobacterota	Syntrophia	Syntrophales	Smithellaceae	Smithella
SSbact_1251	0	0	0	0	0	0	0	0	0	0	0	0	0	0	0	0	0	0	5	0	0	0	0	0	0	0	9	5	4	0	0	0	0	Bacteria	Bacteroidota	Kapabacteria	Kapabacteriales	Unclassified_Order_Kapabacteriales	Unclassified_Order_Kapabacteriales
SSbact_1252	0	0	0	0	0	0	0	0	0	0	1	0	0	0	0	0	14	51	0	0	0	0	14	0	0	19	28	0	0	0	0	0	0	Bacteria	Bacteroidota	Bacteroidia	Sphingobacteriales	Lentimicrobiaceae	Unclassified_Family_Lentimicrobiaceae
SSbact_1253	0	0	0	0	0	0	0	5	0	0	2	0	0	0	0	0	0	0	3	0	0	0	0	0	0	4	5	8	0	0	2	4	0	Bacteria	Chloroflexi	Anaerolineae	SJA-15	Unclassified_Order_SJA-15	Unclassified_Order_SJA-15
SSbact_1254	0	0	0	0	0	0	1	0	0	0	0	0	0	0	7	0	0	0	0	0	0	0	0	0	0	0	0	0	9	0	0	0	0	Bacteria	Patescibacteria	ABY1	Candidatus_Falkowbacteria	Unclassified_Order_Candidatus_Falkowbacteria	Unclassified_Order_Candidatus_Falkowbacteria
SSbact_1255	0	0	0	0	0	0	4	0	0	0	0	0	0	0	0	0	0	0	0	0	0	0	0	0	0	0	0	0	0	0	0	0	0	Bacteria	Fermentibacterota	Fermentibacteria	Fermentibacterales	Fermentibacteraceae	Unclassified_Family_Fermentibacteraceae
SSbact_1256	0	0	0	0	0	0	0	0	0	0	20	0	0	0	0	0	0	0	0	7	6	0	0	0	20	0	0	0	6	0	0	0	0	Bacteria	Proteobacteria	Alphaproteobacteria	Rhodobacterales	Rhodobacteraceae	Rhodobacter
SSbact_1257	0	0	0	0	0	0	0	0	0	0	0	0	0	0	0	0	0	0	0	0	0	0	0	0	0	0	0	0	6	0	0	0	0	Bacteria	Verrucomicrobiota	Omnitrophia	Omnitrophales	Omnitrophaceae	Candidatus_Omnitrophus
SSbact_1258	0	0	0	0	0	0	0	0	0	0	0	0	0	0	0	0	0	0	0	0	0	0	0	0	0	0	5	0	0	0	0	0	0	Bacteria	Verrucomicrobiota	Verrucomicrobiae	Pedosphaerales	Pedosphaeraceae	ADurb.Bin063-1
SSbact_1259	0	0	0	0	0	0	0	0	0	0	0	0	0	0	0	0	0	0	0	0	0	0	0	0	0	0	0	0	0	0	18	0	0	Bacteria	Bacteroidota	Bacteroidia	Chitinophagales	Saprospiraceae	Unclassified_Family_Saprospiraceae
SSbact_1260	0	0	0	0	0	0	0	0	0	0	0	0	0	0	0	0	0	19	0	0	0	0	0	0	0	0	0	0	0	0	0	0	0	Bacteria	Patescibacteria	Parcubacteria	Candidatus_Moranbacteria	Unclassified_Order_Candidatus_Moranbacteria	Unclassified_Order_Candidatus_Moranbacteria
SSbact_1261	0	0	0	0	0	0	0	0	1	0	0	0	0	0	0	0	0	0	0	0	0	0	0	0	0	10	6	0	0	0	4	0	0	Bacteria	Bacteroidota	Bacteroidia	Bacteroidales	Bacteroidetes_vadinHA17	Unclassified_Family_Bacteroidetes_vadinHA17
SSbact_1262	3	0	48	0	5	0	14	0	25	0	0	0	0	0	16	0	0	0	0	25	0	0	0	0	27	0	0	0	5	0	0	0	0	Bacteria	Proteobacteria	Gammaproteobacteria	Burkholderiales	Sutterellaceae	Unclassified_Family_Sutterellaceae
SSbact_1263	0	0	5	0	0	0	2	0	0	17	0	0	0	0	9	0	0	0	0	0	2	13	0	0	0	3	0	0	16	0	0	0	0	Bacteria	Verrucomicrobiota	Omnitrophia	Omnitrophales	Omnitrophaceae	Candidatus_Omnitrophus
SSbact_1264	9	0	16	0	0	0	1	0	5	6	3	0	0	0	0	0	0	0	0	0	0	9	0	0	0	0	0	0	13	0	0	0	0	Bacteria	Acidobacteriota	Acidobacteriae	Acidobacteriae_or	Acidobacteriae_fa	Paludibaculum
SSbact_1265	0	16	0	0	0	0	0	0	0	0	0	0	0	0	0	0	0	0	0	0	43	0	0	0	0	6	76	0	12	0	0	0	0	Bacteria	Bacteroidota	Bacteroidia	Sphingobacteriales	Lentimicrobiaceae	Unclassified_Family_Lentimicrobiaceae
SSbact_1266	0	0	0	0	0	0	0	14	0	0	0	0	0	0	0	0	0	0	0	0	0	0	0	0	0	0	0	0	0	0	0	0	0	Bacteria	Chloroflexi	Anaerolineae	RBG-13-54-9	Unclassified_Order_RBG-13-54-9	Unclassified_Order_RBG-13-54-9
SSbact_1267	0	0	0	0	0	0	0	0	0	0	0	0	0	0	0	0	0	0	1	0	0	0	0	0	0	0	0	0	0	0	0	0	0	Bacteria	Unclassified_Kingdom_Bacteria	Unclassified_Kingdom_Bacteria	Unclassified_Kingdom_Bacteria	Unclassified_Kingdom_Bacteria	Unclassified_Kingdom_Bacteria
SSbact_1268	0	0	0	0	0	0	0	0	0	0	0	0	0	0	0	0	0	0	0	0	0	0	0	0	0	8	8	0	0	0	0	0	0	Bacteria	Planctomycetota	Planctomycetes	Planctomycetales	Unclassified_Order_Planctomycetales	Unclassified_Order_Planctomycetales
SSbact_1269	0	0	0	0	0	0	2	0	0	0	0	0	0	0	0	0	0	0	0	0	0	0	0	0	0	0	0	0	0	0	0	0	0	Bacteria	Proteobacteria	Gammaproteobacteria	Burkholderiales	Comamonadaceae	Unclassified_Family_Comamonadaceae
SSbact_1270	0	0	0	0	0	0	0	0	0	0	0	0	0	0	0	0	0	0	0	0	0	0	0	0	0	0	0	0	0	17	0	0	0	Bacteria	NB1-j	Unclassified_Phylum_NB1-j	Unclassified_Phylum_NB1-j	Unclassified_Phylum_NB1-j	Unclassified_Phylum_NB1-j
SSbact_1271	0	0	0	0	0	0	11	0	16	0	0	0	0	0	0	0	0	29	0	37	0	0	25	0	39	0	0	11	0	0	0	0	0	Bacteria	Proteobacteria	Gammaproteobacteria	Burkholderiales	Comamonadaceae	Unclassified_Family_Comamonadaceae
SSbact_1272	0	0	0	0	0	1	0	0	0	0	0	0	0	0	0	0	0	0	0	0	0	0	0	0	0	0	0	0	0	0	0	0	0	Bacteria	Actinobacteriota	WCHB1-81	Unclassified_Class_WCHB1-81	Unclassified_Class_WCHB1-81	Unclassified_Class_WCHB1-81
SSbact_1273	0	0	0	0	0	0	0	0	0	0	15	0	0	0	0	0	0	0	0	0	0	0	0	0	0	0	0	18	0	0	0	0	20	Bacteria	Proteobacteria	Gammaproteobacteria	Methylococcales	Methylococcaceae	Unclassified_Family_Methylococcaceae
SSbact_1274	7	0	0	0	4	0	0	0	0	0	2	0	0	0	0	0	0	6	2	5	0	0	0	0	0	0	0	0	0	0	0	0	0	Bacteria	Actinobacteriota	Actinobacteria	Frankiales	Sporichthyaceae	Candidatus_Planktophila
SSbact_1275	0	0	2	0	0	0	0	0	0	0	0	0	0	0	0	0	0	0	0	0	0	0	0	0	0	0	0	0	0	0	0	0	0	Bacteria	NB1-j	Unclassified_Phylum_NB1-j	Unclassified_Phylum_NB1-j	Unclassified_Phylum_NB1-j	Unclassified_Phylum_NB1-j
SSbact_1276	0	0	0	0	0	6	0	0	0	0	0	0	0	0	0	10	0	0	0	0	0	0	0	0	0	0	0	0	0	0	0	0	0	Bacteria	Bacteroidota	Bacteroidia	Bacteroidales	Prolixibacteraceae	BSV13
SSbact_1277	0	0	0	0	0	0	10	0	0	0	0	0	0	0	0	0	0	0	0	0	0	0	0	0	0	0	0	0	3	0	0	0	0	Bacteria	Bacteroidota	Bacteroidia	Bacteroidales	SB-5	Unclassified_Family_SB-5
SSbact_1278	0	0	0	0	0	0	0	0	0	0	0	0	0	0	0	0	0	0	0	0	0	0	0	0	0	0	0	0	0	0	3	0	0	Bacteria	Unclassified_Kingdom_Bacteria	Unclassified_Kingdom_Bacteria	Unclassified_Kingdom_Bacteria	Unclassified_Kingdom_Bacteria	Unclassified_Kingdom_Bacteria
SSbact_1279	0	0	4	0	0	0	13	0	0	0	0	0	0	0	0	0	0	0	0	0	0	0	0	0	0	0	0	0	0	0	0	0	0	Bacteria	Acidobacteriota	Acidobacteriae	Bryobacterales	Bryobacteraceae	Bryobacter
SSbact_1280	0	0	0	0	2	0	4	0	0	0	0	0	0	0	0	0	0	0	0	3	0	0	7	0	0	0	0	0	5	0	0	0	0	Bacteria	Verrucomicrobiota	Omnitrophia	Omnitrophales	Omnitrophaceae	Candidatus_Omnitrophus
SSbact_1281	0	0	4	0	0	55	0	0	0	0	0	0	0	0	0	31	0	0	0	0	0	0	0	0	0	0	0	0	0	0	0	0	0	Bacteria	Firmicutes	Clostridia	Clostridia_or	Hungateiclostridiaceae	Unclassified_Family_Hungateiclostridiaceae
SSbact_1282	0	0	0	0	8	0	0	0	0	0	0	0	0	0	17	0	0	0	0	9	28	0	0	0	0	0	0	0	0	0	0	0	0	Bacteria	Verrucomicrobiota	Verrucomicrobiae	Pedosphaerales	Pedosphaeraceae	Unclassified_Family_Pedosphaeraceae
SSbact_1283	0	0	0	0	0	0	0	0	0	0	0	0	0	0	0	0	0	0	0	0	0	0	0	0	0	0	0	15	0	0	0	0	0	Bacteria	Latescibacterota	Unclassified_Phylum_Latescibacterota	Unclassified_Phylum_Latescibacterota	Unclassified_Phylum_Latescibacterota	Unclassified_Phylum_Latescibacterota
SSbact_1284	0	0	0	0	0	0	0	0	0	15	0	0	0	0	0	0	29	0	0	0	0	3	0	0	0	0	0	13	0	0	0	37	19	Bacteria	Desulfobacterota	Syntrophorhabdia	Syntrophorhabdales	Syntrophorhabdaceae	Syntrophorhabdus
SSbact_1285	0	0	0	0	0	0	3	68	0	0	0	0	0	0	0	0	0	0	0	0	0	0	0	0	0	0	0	0	0	0	0	0	0	Bacteria	Bacteroidota	Bacteroidia	Sphingobacteriales	Lentimicrobiaceae	Unclassified_Family_Lentimicrobiaceae
SSbact_1286	0	0	0	0	0	0	0	0	0	0	0	0	0	0	7	0	0	0	0	0	0	0	15	0	0	0	0	18	0	0	0	0	3	Bacteria	Patescibacteria	CPR2	Unclassified_Class_CPR2	Unclassified_Class_CPR2	Unclassified_Class_CPR2
SSbact_1287	35	0	0	16	0	5	0	0	0	0	3	0	0	0	0	0	0	0	0	0	0	0	0	0	0	0	0	0	4	0	0	0	0	Bacteria	Proteobacteria	Alphaproteobacteria	Micropepsales	Micropepsaceae	Unclassified_Family_Micropepsaceae
SSbact_1288	0	0	0	0	0	0	4	0	13	0	0	0	0	0	0	0	0	0	0	0	0	0	0	0	0	0	0	0	0	0	0	0	0	Bacteria	Proteobacteria	Gammaproteobacteria	Burkholderiales	Rhodocyclaceae	Candidatus_Accumulibacter
SSbact_1289	0	0	0	0	0	0	0	0	0	0	0	0	0	0	0	0	8	0	0	0	0	0	0	0	0	0	0	0	0	0	0	0	12	Bacteria	Desulfobacterota	Syntrophorhabdia	Syntrophorhabdales	Syntrophorhabdaceae	Syntrophorhabdus
SSbact_1290	0	0	0	0	12	0	0	0	0	0	0	0	0	0	0	0	0	0	0	0	0	0	0	0	0	0	0	0	0	0	0	0	0	Bacteria	Verrucomicrobiota	Lentisphaeria	Oligosphaerales	Lenti-02	Unclassified_Family_Lenti-02
SSbact_1291	0	0	0	2	0	0	0	0	0	0	0	0	0	0	0	0	0	0	0	0	0	0	0	0	0	0	0	0	0	0	0	0	0	Bacteria	Verrucomicrobiota	Verrucomicrobiae	S-BQ2-57_soil_group	Unclassified_Order_S-BQ2-57_soil_group	Unclassified_Order_S-BQ2-57_soil_group
SSbact_1292	0	0	0	0	0	0	0	0	8	0	0	0	0	0	6	0	0	0	0	30	0	0	5	0	80	0	0	0	0	0	0	0	0	Bacteria	Acidobacteriota	Holophagae	Holophagales	Holophagaceae	Geothrix
SSbact_1293	0	3	20	0	0	0	6	0	0	0	0	0	0	0	0	0	0	0	0	0	0	0	0	0	0	0	0	0	0	0	0	0	0	Bacteria	Unclassified_Kingdom_Bacteria	Unclassified_Kingdom_Bacteria	Unclassified_Kingdom_Bacteria	Unclassified_Kingdom_Bacteria	Unclassified_Kingdom_Bacteria
SSbact_1294	0	0	0	0	0	0	0	0	0	0	0	0	0	0	0	0	0	0	0	0	0	0	0	0	0	0	14	0	0	0	0	0	0	Bacteria	Planctomycetota	Planctomycetes	Pirellulales	Pirellulaceae	Unclassified_Family_Pirellulaceae
SSbact_1295	0	15	0	0	0	0	0	22	0	0	0	0	0	0	0	0	0	0	0	0	0	0	0	0	0	0	0	0	0	0	0	0	0	Bacteria	Chloroflexi	Anaerolineae	SJA-15	Unclassified_Order_SJA-15	Unclassified_Order_SJA-15
SSbact_1296	0	0	13	0	0	2	13	3	0	0	0	0	0	0	0	0	0	0	0	0	0	0	0	0	0	0	0	0	0	0	0	0	0	Bacteria	Bacteroidota	Bacteroidia	Bacteroidales	Bacteroidetes_vadinHA17	Unclassified_Family_Bacteroidetes_vadinHA17
SSbact_1297	0	0	0	0	0	0	0	0	0	0	0	0	0	0	0	0	0	0	0	0	0	0	0	0	0	0	0	0	0	0	45	0	0	Bacteria	Bacteroidota	Bacteroidia	Flavobacteriales	Flavobacteriaceae	Flavobacterium
SSbact_1298	0	0	1	0	0	0	0	0	0	0	0	0	0	0	0	0	0	0	0	7	8	0	0	0	0	0	0	0	2	0	0	0	0	Bacteria	Acidobacteriota	Holophagae	Subgroup_7	Unclassified_Order_Subgroup_7	Unclassified_Order_Subgroup_7
SSbact_1299	0	0	0	0	7	0	0	0	17	0	0	0	0	0	0	0	0	0	0	21	0	0	0	0	0	0	0	0	5	0	0	0	0	Bacteria	Verrucomicrobiota	Omnitrophia	Omnitrophales	Omnitrophaceae	Candidatus_Omnitrophus
SSbact_1300	0	0	3	0	0	0	0	0	1	0	0	0	0	0	0	0	0	0	0	4	0	0	0	0	73	0	0	0	0	30	0	0	0	Bacteria	Proteobacteria	Alphaproteobacteria	Sphingomonadales	Sphingomonadaceae	Novosphingobium
SSbact_1301	0	8	0	0	0	1	0	0	0	0	0	0	0	0	0	0	0	0	0	0	0	0	0	0	0	0	0	0	0	0	0	0	0	Bacteria	Bacteroidota	Bacteroidia	Sphingobacteriales	Lentimicrobiaceae	Unclassified_Family_Lentimicrobiaceae
SSbact_1302	0	0	0	0	0	0	0	0	5	0	0	0	0	0	4	0	0	0	0	0	0	0	0	0	0	0	0	0	0	0	0	0	0	Bacteria	Actinobacteriota	Thermoleophilia	Gaiellales	Unclassified_Order_Gaiellales	Unclassified_Order_Gaiellales
SSbact_1303	14	0	2	0	6	4	8	73	0	0	11	0	0	5	0	0	0	0	0	0	2	2	0	0	0	0	0	0	0	0	0	0	0	Bacteria	Methylomirabilota	Methylomirabilia	Methylomirabilales	Methylomirabilaceae	Sh765B-TzT-35
SSbact_1304	0	0	0	0	0	0	0	0	0	0	11	0	0	0	0	0	39	0	20	0	0	0	0	0	0	14	4	14	0	0	0	0	0	Bacteria	Bacteroidota	Bacteroidia	Bacteroidales	Bacteroidetes_vadinHA17	Unclassified_Family_Bacteroidetes_vadinHA17
SSbact_1305	0	0	0	0	0	0	0	0	0	0	0	0	0	0	0	0	0	0	0	0	0	0	0	0	0	0	44	0	0	0	0	0	0	Bacteria	Actinobacteriota	Thermoleophilia	Gaiellales	Gaiellaceae	Gaiella
SSbact_1306	0	10	0	0	0	0	0	59	0	0	0	8	30	0	0	0	0	0	0	0	0	0	0	11	0	0	0	0	0	0	0	0	0	Bacteria	Acidobacteriota	Acidobacteriae	Subgroup_2	Unclassified_Order_Subgroup_2	Unclassified_Order_Subgroup_2
SSbact_1307	0	0	9	0	0	0	0	0	0	0	0	0	0	0	0	0	0	0	0	0	0	0	0	0	0	0	12	0	0	0	0	0	0	Bacteria	Spirochaetota	Spirochaetia	Spirochaetales	Spirochaetaceae	Spirochaeta_2
SSbact_1308	9	13	0	0	0	0	3	0	0	0	0	0	0	0	0	0	0	0	0	0	0	0	0	0	0	0	0	0	0	0	0	0	0	Bacteria	Bacteroidota	Bacteroidia	Chitinophagales	Chitinophagaceae	Dinghuibacter
SSbact_1309	0	0	0	0	0	0	0	0	0	0	0	0	0	0	0	0	0	0	0	0	0	0	0	0	7	0	0	0	0	0	0	0	0	Bacteria	Desulfobacterota	Desulfuromonadia	Geobacterales	Geobacteraceae	Unclassified_Family_Geobacteraceae
SSbact_1310	0	0	7	0	0	0	2	0	0	0	0	0	0	0	0	0	0	0	0	20	0	0	1	0	0	0	0	0	0	0	0	0	0	Bacteria	Proteobacteria	Gammaproteobacteria	Methylococcales	Methylomonadaceae	Crenothrix
SSbact_1311	59	97	0	71	4	0	11	0	0	0	0	0	0	0	0	0	0	0	0	0	0	0	0	0	0	0	0	0	7	0	0	0	0	Bacteria	Proteobacteria	Alphaproteobacteria	Dongiales	Dongiaceae	Dongia
SSbact_1312	0	0	0	0	0	0	0	0	156	0	2	45	0	0	0	0	0	0	5	0	0	0	0	43	0	0	0	0	0	0	0	0	0	Bacteria	Verrucomicrobiota	Verrucomicrobiae	Pedosphaerales	Pedosphaeraceae	ADurb.Bin063-1
SSbact_1313	0	18	0	43	0	0	0	0	0	0	0	0	0	0	0	0	0	0	0	0	0	0	0	0	0	0	0	0	4	0	0	0	0	Bacteria	Proteobacteria	Gammaproteobacteria	Burkholderiales	Nitrosomonadaceae	IS-44
SSbact_1314	0	0	0	0	0	0	0	0	0	0	0	0	0	0	0	0	0	0	0	0	0	0	0	0	0	0	0	0	13	0	0	0	0	Bacteria	Bacteroidota	Bacteroidia	Bacteroidales	Bacteroidetes_vadinHA17	Unclassified_Family_Bacteroidetes_vadinHA17
SSbact_1315	0	0	3	0	67	0	0	9	4	0	0	0	0	0	4	0	0	0	0	133	0	0	0	0	317	0	0	0	0	0	0	0	0	Bacteria	Bacteroidota	Bacteroidia	Bacteroidales	Prolixibacteraceae	BSV13
SSbact_1316	5	7	0	0	0	0	0	0	0	0	0	0	0	0	0	0	0	0	0	0	0	0	0	0	0	0	0	0	0	0	0	0	0	Bacteria	Myxococcota	Polyangia	Unclassified_Class_Polyangia	Unclassified_Class_Polyangia	Unclassified_Class_Polyangia
SSbact_1317	11	7	13	0	11	0	13	0	0	3	0	0	0	0	0	0	0	0	0	0	6	0	0	0	0	0	0	0	0	0	0	0	0	Bacteria	Acidobacteriota	Vicinamibacteria	Vicinamibacterales	Unclassified_Order_Vicinamibacterales	Unclassified_Order_Vicinamibacterales
SSbact_1318	0	0	0	0	0	6	0	0	0	0	0	0	0	0	0	0	0	3	0	0	0	0	7	0	0	0	0	0	0	11	0	0	0	Bacteria	Proteobacteria	Alphaproteobacteria	Micropepsales	Micropepsaceae	Unclassified_Family_Micropepsaceae
SSbact_1319	0	0	0	0	0	27	4	0	0	2	0	0	0	0	10	0	0	0	0	0	5	0	8	0	0	0	0	0	0	0	0	0	0	Bacteria	Desulfobacterota	Syntrophia	Syntrophales	Unclassified_Order_Syntrophales	Unclassified_Order_Syntrophales
SSbact_1320	0	0	0	0	0	0	0	0	0	0	0	0	0	0	0	0	0	0	0	0	0	0	4	0	0	0	0	0	0	0	0	1	0	Bacteria	Unclassified_Kingdom_Bacteria	Unclassified_Kingdom_Bacteria	Unclassified_Kingdom_Bacteria	Unclassified_Kingdom_Bacteria	Unclassified_Kingdom_Bacteria
SSbact_1321	0	0	0	0	0	0	0	0	0	0	0	0	0	0	0	0	0	0	0	5	0	0	0	0	0	0	0	0	0	0	0	0	0	Bacteria	Bacteroidota	Bacteroidia	Sphingobacteriales	AKYH767	Unclassified_Family_AKYH767
SSbact_1322	4	9	5	0	0	0	0	0	0	0	0	0	0	0	0	0	0	0	0	0	0	0	0	0	0	0	0	0	0	0	0	0	0	Bacteria	Sva0485	Unclassified_Phylum_Sva0485	Unclassified_Phylum_Sva0485	Unclassified_Phylum_Sva0485	Unclassified_Phylum_Sva0485
SSbact_1323	0	0	0	0	0	0	0	0	7	0	0	0	0	0	5	0	0	111	0	0	0	50	0	0	0	0	0	0	0	0	8	3	19	Bacteria	Chloroflexi	Dehalococcoidia	Dehalococcoidales	Unclassified_Order_Dehalococcoidales	Unclassified_Order_Dehalococcoidales
SSbact_1324	0	0	0	0	0	0	0	0	0	0	0	0	0	0	0	0	0	0	0	0	0	0	0	0	0	0	9	0	0	0	0	0	0	Bacteria	Proteobacteria	Gammaproteobacteria	Cellvibrionales	Spongiibacteraceae	BD1-7_clade
SSbact_1325	0	0	0	0	0	0	0	0	0	0	0	0	0	0	0	0	0	0	0	0	0	0	0	0	0	0	0	0	0	0	27	0	0	Bacteria	Acidobacteriota	Acidobacteriae	Acidobacteriae_or	Acidobacteriae_fa	Paludibaculum
SSbact_1326	0	0	0	0	0	0	0	0	0	0	4	0	0	0	0	0	7	0	10	0	0	0	0	0	0	6	13	4	0	0	0	0	0	Bacteria	Acidobacteriota	Aminicenantia	Aminicenantales	Unclassified_Order_Aminicenantales	Unclassified_Order_Aminicenantales
SSbact_1327	12	0	8	0	0	0	7	7	0	0	0	0	0	0	0	0	0	0	0	0	0	0	0	0	0	0	0	0	12	0	0	0	0	Bacteria	Acidobacteriota	Holophagae	Subgroup_7	Unclassified_Order_Subgroup_7	Unclassified_Order_Subgroup_7
SSbact_1328	0	0	0	0	0	0	0	0	0	0	0	0	0	0	0	0	0	0	0	0	0	0	0	0	0	0	0	17	0	0	0	0	0	Bacteria	Proteobacteria	Gammaproteobacteria	Methylococcales	Methylococcaceae	Methylocaldum
SSbact_1329	0	0	0	0	0	0	1	0	0	0	10	0	0	0	0	0	5	0	3	0	0	0	0	0	0	0	0	22	0	0	0	28	0	Bacteria	Sva0485	Unclassified_Phylum_Sva0485	Unclassified_Phylum_Sva0485	Unclassified_Phylum_Sva0485	Unclassified_Phylum_Sva0485
SSbact_1330	0	0	0	0	0	0	0	0	0	0	0	0	0	0	0	0	0	0	0	0	0	0	0	0	0	45	44	0	0	0	0	0	0	Bacteria	Chloroflexi	Anaerolineae	SBR1031	Unclassified_Order_SBR1031	Unclassified_Order_SBR1031
SSbact_1331	0	0	2	0	0	0	0	0	9	0	0	0	0	0	0	0	0	0	0	0	0	0	0	0	0	0	0	0	4	0	0	0	0	Bacteria	Acidobacteriota	Subgroup_11	Unclassified_Class_Subgroup_11	Unclassified_Class_Subgroup_11	Unclassified_Class_Subgroup_11
SSbact_1332	0	0	0	0	0	0	0	0	0	0	0	0	0	0	0	0	0	0	0	0	0	0	0	0	0	33	11	0	0	0	0	0	0	Bacteria	Firmicutes	Clostridia	Clostridia_or	Hungateiclostridiaceae	Ercella
SSbact_1333	0	0	0	0	0	0	0	0	0	0	0	0	0	0	0	0	0	0	0	0	0	0	0	0	0	0	5	0	0	0	10	0	0	Bacteria	Actinobacteriota	Actinobacteria	PeM15	Unclassified_Order_PeM15	Unclassified_Order_PeM15
SSbact_1334	0	0	0	0	82	0	0	5	0	0	0	0	0	0	0	0	0	0	0	0	0	0	0	0	0	0	0	0	0	0	0	0	0	Bacteria	Verrucomicrobiota	Verrucomicrobiae	Pedosphaerales	Pedosphaeraceae	ADurb.Bin063-1
SSbact_1335	0	0	0	0	0	0	7	24	0	0	0	0	0	0	0	0	0	0	0	0	0	0	0	0	0	0	0	0	18	0	0	0	0	Bacteria	Unclassified_Kingdom_Bacteria	Unclassified_Kingdom_Bacteria	Unclassified_Kingdom_Bacteria	Unclassified_Kingdom_Bacteria	Unclassified_Kingdom_Bacteria
SSbact_1336	0	0	0	0	0	15	0	0	0	0	0	0	0	0	0	0	18	14	11	0	0	0	3	0	0	0	0	0	0	0	0	0	2	Bacteria	Chloroflexi	Anaerolineae	Anaerolineales	Anaerolineaceae	Unclassified_Family_Anaerolineaceae
SSbact_1337	0	0	0	0	0	0	0	0	0	0	0	0	0	0	0	0	0	0	160	0	0	0	0	0	0	14	0	74	0	0	188	0	0	Bacteria	Chloroflexi	Anaerolineae	Jan-20	Unclassified_Order_1-20	Unclassified_Order_1-20
SSbact_1338	0	0	0	0	9	0	0	0	8	0	0	0	0	0	0	0	0	0	0	18	0	0	3	0	14	0	0	0	0	0	0	0	0	Bacteria	Desulfobacterota	Desulfuromonadia	Geobacterales	Geobacteraceae	Geobacter
SSbact_1339	0	0	0	0	0	0	0	0	0	0	0	0	0	0	0	0	0	0	0	0	0	0	3	0	0	0	0	0	21	0	0	0	0	Bacteria	Verrucomicrobiota	Omnitrophia	Omnitrophales	Omnitrophaceae	Candidatus_Omnitrophus
SSbact_1340	0	0	0	0	0	0	2	0	0	0	0	0	0	0	0	0	0	0	0	0	0	0	0	0	0	0	0	0	0	0	0	0	0	Bacteria	Patescibacteria	ABY1	Candidatus_Falkowbacteria	Unclassified_Order_Candidatus_Falkowbacteria	Unclassified_Order_Candidatus_Falkowbacteria
SSbact_1341	0	0	0	0	0	0	0	0	0	0	0	0	0	0	0	0	0	0	0	0	0	0	0	0	0	5	20	5	0	0	2	0	0	Bacteria	Planctomycetota	Planctomycetes	Gemmatales	Gemmataceae	Unclassified_Family_Gemmataceae
SSbact_1342	0	0	0	0	0	0	42	0	0	0	0	0	0	0	0	0	0	0	0	0	0	0	0	0	0	0	0	0	0	0	0	0	0	Bacteria	Sva0485	Unclassified_Phylum_Sva0485	Unclassified_Phylum_Sva0485	Unclassified_Phylum_Sva0485	Unclassified_Phylum_Sva0485
SSbact_1343	0	0	0	0	0	0	0	0	0	0	0	0	0	0	0	0	0	0	0	0	0	0	0	0	0	7	0	0	0	0	6	0	0	Bacteria	Bacteroidota	Bacteroidia	Bacteroidales	SB-5	Unclassified_Family_SB-5
SSbact_1344	0	0	0	0	0	0	0	4	0	0	1	0	0	0	0	0	0	0	0	0	0	0	0	0	0	0	0	73	0	0	0	0	0	Bacteria	Chloroflexi	Anaerolineae	Anaerolineales	Anaerolineaceae	Unclassified_Family_Anaerolineaceae
SSbact_1345	0	0	4	0	0	0	0	0	0	24	0	0	0	0	0	6	0	0	0	0	0	0	0	0	0	0	0	15	0	0	0	0	0	Bacteria	Chloroflexi	Anaerolineae	Anaerolineales	Anaerolineaceae	Unclassified_Family_Anaerolineaceae
SSbact_1346	12	0	4	0	18	0	2	0	2	0	0	0	0	0	24	0	0	0	0	101	12	0	0	0	0	0	0	0	0	0	0	0	0	Bacteria	Chloroflexi	Anaerolineae	Anaerolineales	Anaerolineaceae	GWD2-49-16
SSbact_1347	0	7	0	0	0	10	0	0	3	0	9	0	0	0	0	13	0	0	0	4	0	35	1	0	0	0	0	0	0	0	0	0	15	Bacteria	Proteobacteria	Gammaproteobacteria	Burkholderiales	Nitrosomonadaceae	GOUTA6
SSbact_1348	0	0	0	0	0	0	0	0	0	0	0	0	0	0	0	0	0	0	0	0	0	0	0	0	0	24	0	0	0	0	0	0	0	Bacteria	Spirochaetota	Spirochaetia	Spirochaetales	Spirochaetaceae	Spirochaeta_2
SSbact_1349	0	0	3	0	0	0	0	0	0	0	0	0	0	0	0	0	0	0	0	0	0	0	0	0	0	0	0	0	0	0	0	0	0	Bacteria	Sva0485	Unclassified_Phylum_Sva0485	Unclassified_Phylum_Sva0485	Unclassified_Phylum_Sva0485	Unclassified_Phylum_Sva0485
SSbact_1350	0	0	0	0	0	0	0	0	0	0	0	0	0	0	0	0	0	0	0	0	0	0	0	0	0	0	0	0	0	0	4	0	0	Bacteria	Bacteroidota	Kryptonia	Kryptoniales	BSV26	Unclassified_Family_BSV26
SSbact_1351	0	0	0	0	0	0	0	0	11	0	0	0	0	0	0	0	0	0	0	0	0	0	0	0	0	0	0	0	0	0	0	0	0	Bacteria	Verrucomicrobiota	Kiritimatiellae	WCHB1-41	Unclassified_Order_WCHB1-41	Unclassified_Order_WCHB1-41
SSbact_1352	0	0	0	0	0	0	0	0	7	0	0	0	0	0	6	0	0	0	0	0	3	0	0	0	0	0	0	0	0	0	0	0	0	Bacteria	Actinobacteriota	RBG-16-55-12	Unclassified_Class_RBG-16-55-12	Unclassified_Class_RBG-16-55-12	Unclassified_Class_RBG-16-55-12
SSbact_1353	0	0	0	0	0	0	7	0	0	0	0	0	0	0	0	0	0	0	0	0	0	0	0	0	0	0	0	0	0	0	0	0	0	Bacteria	Chloroflexi	Anaerolineae	Anaerolineales	Anaerolineaceae	Unclassified_Family_Anaerolineaceae
SSbact_1354	0	0	0	0	0	0	0	0	0	0	0	0	0	0	0	0	0	0	0	0	0	5	0	0	0	0	0	0	0	0	0	0	0	Bacteria	Desantisbacteria	Unclassified_Phylum_Desantisbacteria	Unclassified_Phylum_Desantisbacteria	Unclassified_Phylum_Desantisbacteria	Unclassified_Phylum_Desantisbacteria
SSbact_1355	0	4	0	0	0	15	0	0	0	0	22	0	0	0	0	0	0	0	0	0	0	0	0	0	0	0	0	0	4	0	0	0	1	Bacteria	Proteobacteria	Gammaproteobacteria	Burkholderiales	Comamonadaceae	Rhodoferax
SSbact_1356	0	0	0	0	0	0	0	0	0	0	0	0	0	0	0	0	0	0	0	0	0	0	12	0	0	0	0	0	0	0	0	0	0	Bacteria	Proteobacteria	Gammaproteobacteria	Methylococcales	Methylomonadaceae	pLW-20
SSbact_1357	7	0	0	0	0	0	0	0	0	0	0	0	0	0	0	0	0	0	0	2	0	0	0	0	10	0	0	0	0	21	0	0	0	Bacteria	Proteobacteria	Gammaproteobacteria	Burkholderiales	Comamonadaceae	Unclassified_Family_Comamonadaceae
SSbact_1358	0	28	0	69	0	0	0	0	0	0	0	0	0	0	0	0	0	0	0	0	0	0	0	0	0	0	0	0	0	0	0	0	0	Bacteria	Proteobacteria	Gammaproteobacteria	Unclassified_Class_Gammaproteobacteria	Unclassified_Class_Gammaproteobacteria	Unclassified_Class_Gammaproteobacteria
SSbact_1359	0	0	0	0	0	0	0	0	5	0	0	0	0	0	0	0	31	35	0	24	0	0	64	0	0	0	0	0	0	0	6	0	3	Bacteria	Verrucomicrobiota	Verrucomicrobiae	Verrucomicrobiales	Rubritaleaceae	Luteolibacter
SSbact_1360	0	0	0	0	0	0	0	0	0	0	0	0	0	0	0	0	0	0	0	0	0	24	0	0	0	0	0	0	0	0	0	0	0	Bacteria	Acidobacteriota	Acidobacteriae	GOUTB8	Unclassified_Order_GOUTB8	Unclassified_Order_GOUTB8
SSbact_1361	0	0	0	0	0	0	0	0	0	0	0	0	0	0	0	0	0	0	0	0	0	0	0	0	0	7	20	9	0	0	0	0	0	Bacteria	Planctomycetota	Planctomycetes	Pirellulales	Pirellulaceae	Pirellula
SSbact_1362	0	30	0	0	0	0	0	0	0	0	0	0	0	0	0	0	0	0	0	0	0	0	0	0	0	0	3	0	0	0	0	0	0	Bacteria	Chloroflexi	Dehalococcoidia	Sh765B-TzT-20	Unclassified_Order_Sh765B-TzT-20	Unclassified_Order_Sh765B-TzT-20
SSbact_1363	12	0	22	0	0	0	10	0	0	0	0	0	0	0	0	0	0	0	0	0	0	0	0	0	0	0	0	0	0	0	0	0	0	Bacteria	Bacteroidota	Bacteroidia	Sphingobacteriales	Lentimicrobiaceae	Unclassified_Family_Lentimicrobiaceae
SSbact_1364	0	0	0	0	0	0	0	0	0	0	0	0	0	0	0	18	0	0	0	0	0	0	0	0	0	0	0	0	0	0	0	0	0	Bacteria	Proteobacteria	Gammaproteobacteria	Burkholderiales	Gallionellaceae	Candidatus_Nitrotoga
SSbact_1365	3	0	0	0	0	0	2	0	0	0	0	0	0	0	0	0	0	4	0	0	0	0	0	0	5	0	0	0	0	23	0	0	0	Bacteria	Proteobacteria	Gammaproteobacteria	Burkholderiales	Comamonadaceae	Unclassified_Family_Comamonadaceae
SSbact_1366	0	0	0	8	0	0	0	0	0	0	17	0	0	0	0	0	0	0	0	0	0	0	0	0	0	0	0	0	0	0	0	0	0	Bacteria	Proteobacteria	Alphaproteobacteria	Sphingomonadales	Sphingomonadaceae	Unclassified_Family_Sphingomonadaceae
SSbact_1367	0	0	0	0	0	0	0	0	0	0	0	0	0	0	0	0	0	0	0	8	0	0	0	0	0	0	0	0	0	0	0	0	0	Bacteria	Bdellovibrionota	Bdellovibrionia	Bacteriovoracales	Bacteriovoracaceae	Bacteriovorax
SSbact_1368	0	0	0	66	0	0	0	0	0	0	0	0	0	0	0	0	0	0	0	0	0	0	0	0	0	0	0	0	0	0	0	0	0	Bacteria	Proteobacteria	Gammaproteobacteria	Pseudomonadales	Pseudomonadaceae	Pseudomonas
SSbact_1369	5	0	0	0	0	0	0	0	0	0	0	0	0	0	0	0	0	0	0	0	0	0	0	0	0	0	0	0	0	5	0	0	0	Bacteria	Armatimonadota	Fimbriimonadia	Fimbriimonadales	Fimbriimonadaceae	Unclassified_Family_Fimbriimonadaceae
SSbact_1370	0	0	0	2	0	0	0	0	0	0	0	0	0	0	0	0	0	0	0	0	0	0	0	0	0	0	0	0	5	15	0	0	0	Bacteria	Proteobacteria	Gammaproteobacteria	Burkholderiales	Nitrosomonadaceae	MND1
SSbact_1371	0	0	89	0	0	0	59	0	0	0	0	0	0	0	0	0	0	0	0	0	0	0	0	0	0	0	0	0	0	0	0	0	0	Bacteria	Bacteroidota	Bacteroidia	Bacteroidales	Bacteroidetes_vadinHA17	Unclassified_Family_Bacteroidetes_vadinHA17
SSbact_1372	0	0	4	0	0	0	0	0	0	0	0	0	0	0	3	0	0	0	0	0	0	0	0	0	0	4	0	0	0	0	0	0	0	Bacteria	Chloroflexi	Anaerolineae	Anaerolineales	Anaerolineaceae	Unclassified_Family_Anaerolineaceae
SSbact_1373	0	0	0	0	0	0	0	0	0	0	0	0	0	0	0	0	0	0	0	0	0	0	0	0	0	0	0	31	0	0	0	0	0	Bacteria	Bacteroidota	Bacteroidia	Bacteroidales	Bacteroidetes_vadinHA17	Unclassified_Family_Bacteroidetes_vadinHA17
SSbact_1374	0	0	8	0	0	0	0	0	0	0	0	0	0	0	0	0	0	0	0	0	0	0	0	0	0	0	0	5	0	0	0	0	0	Bacteria	Desulfobacterota	Syntrophia	Syntrophales	Smithellaceae	Smithella
SSbact_1375	0	0	0	0	0	0	0	0	0	0	0	0	0	0	0	43	0	0	0	0	0	0	6	0	0	0	0	0	0	0	0	0	35	Bacteria	Chloroflexi	Anaerolineae	Anaerolineales	Anaerolineaceae	Unclassified_Family_Anaerolineaceae
SSbact_1376	0	0	0	0	0	0	0	0	0	0	0	0	0	0	0	0	0	0	0	0	0	0	0	0	0	9	8	0	0	0	0	0	0	Bacteria	Chloroflexi	Anaerolineae	RBG-13-54-9	Unclassified_Order_RBG-13-54-9	Unclassified_Order_RBG-13-54-9
SSbact_1377	0	0	0	0	0	20	0	0	0	0	0	0	0	0	0	0	0	0	0	0	0	0	0	0	0	0	0	0	0	0	0	0	0	Bacteria	Verrucomicrobiota	Verrucomicrobiae	Verrucomicrobiales	Rubritaleaceae	Luteolibacter
SSbact_1378	0	0	0	1	0	0	0	0	0	0	0	0	0	0	0	0	0	0	0	0	0	0	0	0	0	0	0	0	0	15	0	0	0	Bacteria	Proteobacteria	Alphaproteobacteria	Caulobacterales	Hyphomonadaceae	SWB02
SSbact_1379	0	0	0	0	0	0	0	0	2	0	0	0	0	0	0	0	0	0	0	6	0	0	0	0	0	0	0	0	0	0	0	0	0	Bacteria	Myxococcota	Myxococcia	Myxococcales	Myxococcaceae	Unclassified_Family_Myxococcaceae
SSbact_1380	0	0	0	0	0	0	0	0	0	0	0	0	0	0	0	0	0	0	0	0	0	0	0	0	0	0	0	0	0	0	3	0	0	Bacteria	Bacteroidota	Bacteroidia	Bacteroidales	Bacteroidetes_vadinHA17	Unclassified_Family_Bacteroidetes_vadinHA17
SSbact_1381	0	0	0	0	5	0	0	0	17	0	1	0	0	0	5	0	0	8	3	0	0	29	104	0	14	3	0	0	0	0	3	0	0	Bacteria	Bacteroidota	Bacteroidia	Sphingobacteriales	Lentimicrobiaceae	Unclassified_Family_Lentimicrobiaceae
SSbact_1382	0	0	0	0	0	34	0	0	0	10	29	0	0	17	0	98	0	0	0	0	0	47	6	0	0	0	0	17	0	0	0	0	8	Bacteria	Acidobacteriota	Vicinamibacteria	Subgroup_17	Unclassified_Order_Subgroup_17	Unclassified_Order_Subgroup_17
SSbact_1383	0	0	0	0	0	0	0	0	0	2	6	0	0	0	0	0	11	0	21	0	0	0	0	0	0	2	0	12	0	0	0	0	0	Bacteria	Chloroflexi	Anaerolineae	RBG-13-54-9	Unclassified_Order_RBG-13-54-9	Unclassified_Order_RBG-13-54-9
SSbact_1384	47	0	0	0	3	0	0	0	11	0	0	0	0	0	0	0	0	0	0	0	0	0	0	0	0	0	0	0	0	0	0	0	0	Bacteria	Bacteroidota	Bacteroidia	Cytophagales	Microscillaceae	Unclassified_Family_Microscillaceae
SSbact_1385	0	0	0	0	0	0	0	0	0	0	0	0	0	0	0	0	19	5	11	0	0	0	0	0	0	0	0	11	0	0	25	0	0	Bacteria	MBNT15	Unclassified_Phylum_MBNT15	Unclassified_Phylum_MBNT15	Unclassified_Phylum_MBNT15	Unclassified_Phylum_MBNT15
SSbact_1386	0	0	0	0	0	0	0	0	0	5	18	0	0	2	0	0	22	0	7	0	0	0	0	0	0	0	0	39	0	0	0	10	7	Bacteria	Bacteroidota	Bacteroidia	Sphingobacteriales	Lentimicrobiaceae	Unclassified_Family_Lentimicrobiaceae
SSbact_1387	0	0	0	0	0	0	15	0	0	0	0	0	0	0	0	0	0	0	0	0	0	0	0	0	0	0	0	0	0	0	0	0	0	Bacteria	Acidobacteriota	Subgroup_22	Unclassified_Class_Subgroup_22	Unclassified_Class_Subgroup_22	Unclassified_Class_Subgroup_22
SSbact_1388	0	6	0	4	0	0	0	0	0	0	0	0	0	0	0	0	0	0	0	0	0	0	0	0	0	0	0	0	3	0	8	0	0	Bacteria	Acidobacteriota	Subgroup_19	Unclassified_Class_Subgroup_19	Unclassified_Class_Subgroup_19	Unclassified_Class_Subgroup_19
SSbact_1389	0	0	0	0	0	0	0	0	0	0	0	0	0	0	0	0	0	0	0	0	0	0	0	0	0	0	8	0	0	4	0	0	0	Bacteria	Bacteroidota	Bacteroidia	Chitinophagales	Saprospiraceae	Unclassified_Family_Saprospiraceae
SSbact_1390	0	0	0	0	0	0	0	0	0	0	0	0	0	0	0	0	0	0	0	1	0	0	0	0	10	0	0	0	0	0	0	0	0	Bacteria	Desulfobacterota	Desulfuromonadia	Geobacterales	Geobacteraceae	Geobacter
SSbact_1391	0	18	0	0	0	0	10	0	0	0	0	0	0	0	0	0	0	0	0	0	0	0	0	0	0	0	0	0	0	0	0	0	0	Bacteria	Bacteroidota	Bacteroidia	Bacteroidales	Bacteroidetes_vadinHA17	Unclassified_Family_Bacteroidetes_vadinHA17
SSbact_1392	0	0	0	0	0	0	0	4	0	10	1	0	0	0	0	0	0	0	0	0	8	0	0	0	0	0	0	0	0	0	0	0	0	Bacteria	Desulfobacterota	Desulfobaccia	Desulfobaccales	Desulfobaccaceae	Desulfobacca
SSbact_1393	0	0	0	0	0	0	0	0	5	0	0	0	0	0	0	0	0	6	5	0	0	0	12	0	19	0	0	0	0	0	0	0	0	Bacteria	Spirochaetota	Spirochaetia	Spirochaetales	Spirochaetaceae	Unclassified_Family_Spirochaetaceae
SSbact_1394	0	0	0	0	0	0	0	0	0	0	0	0	0	0	0	0	0	0	0	0	0	0	0	0	0	35	33	0	0	0	0	0	0	Bacteria	Chloroflexi	Anaerolineae	Anaerolineales	Anaerolineaceae	Unclassified_Family_Anaerolineaceae
SSbact_1395	0	0	6	0	18	0	41	0	0	0	0	0	0	0	0	0	0	0	0	0	0	0	0	0	0	0	0	0	0	0	0	0	0	Bacteria	Acidobacteriota	Subgroup_18	Unclassified_Class_Subgroup_18	Unclassified_Class_Subgroup_18	Unclassified_Class_Subgroup_18
SSbact_1396	0	0	0	0	0	0	0	0	0	7	0	0	0	22	0	24	0	0	0	1	0	0	0	5	19	0	0	0	0	105	0	13	13	Bacteria	Nitrospirota	Nitrospiria	Nitrospirales	Nitrospiraceae	Nitrospira
SSbact_1397	0	0	0	0	0	0	0	0	0	0	0	0	0	0	0	0	0	0	0	0	0	0	0	0	0	0	0	0	0	0	0	2	0	Bacteria	WOR-1	Unclassified_Phylum_WOR-1	Unclassified_Phylum_WOR-1	Unclassified_Phylum_WOR-1	Unclassified_Phylum_WOR-1
SSbact_1398	0	0	0	0	0	0	12	0	0	0	0	0	0	0	0	0	0	0	0	0	0	0	0	0	0	0	0	0	0	0	0	0	0	Bacteria	Firmicutes	Clostridia	Clostridia_or	Hungateiclostridiaceae	Unclassified_Family_Hungateiclostridiaceae
SSbact_1399	0	0	0	0	0	0	0	0	0	0	3	0	0	0	0	0	190	0	82	0	0	0	0	0	0	0	0	0	0	0	33	21	0	Bacteria	Spirochaetota	Spirochaetia	Spirochaetales	Spirochaetaceae	Unclassified_Family_Spirochaetaceae
SSbact_1400	0	25	6	0	0	0	4	0	0	0	0	0	0	0	0	0	0	0	0	0	0	0	0	0	0	0	0	0	0	0	0	0	0	Bacteria	Acidobacteriota	Blastocatellia	Blastocatellales	Blastocatellaceae	JGI_0001001-H03
SSbact_1401	0	0	0	0	0	0	0	0	0	0	0	0	0	0	0	0	0	0	0	0	0	0	0	0	0	0	0	2	0	0	4	0	0	Bacteria	Bacteroidota	Bacteroidia	Sphingobacteriales	Lentimicrobiaceae	Unclassified_Family_Lentimicrobiaceae
SSbact_1402	0	0	0	0	0	0	0	0	0	0	0	0	0	0	0	0	19	0	0	0	0	0	0	0	0	0	0	0	0	0	0	0	0	Bacteria	Bacteroidota	Bacteroidia	Sphingobacteriales	Lentimicrobiaceae	Unclassified_Family_Lentimicrobiaceae
SSbact_1403	0	0	0	0	0	0	2	0	8	16	1	0	0	0	3	0	0	0	1	0	7	0	8	0	0	11	0	0	1	0	0	0	0	Bacteria	Proteobacteria	Gammaproteobacteria	Methylococcales	Methylomonadaceae	Crenothrix
SSbact_1404	0	11	0	22	0	0	0	0	0	0	0	0	0	0	0	0	0	0	0	0	0	0	0	0	0	0	0	0	0	47	0	0	0	Bacteria	Proteobacteria	Alphaproteobacteria	Caulobacterales	Hyphomonadaceae	SWB02
SSbact_1405	0	0	1	0	2	0	0	0	0	0	0	0	0	0	0	0	0	0	0	2	0	0	0	0	5	0	0	0	0	0	0	0	0	Bacteria	Bacteroidota	Bacteroidia	Sphingobacteriales	Lentimicrobiaceae	Unclassified_Family_Lentimicrobiaceae
SSbact_1406	0	0	0	0	0	0	0	0	4	0	0	0	0	0	0	0	15	0	6	0	0	0	0	0	0	0	0	0	0	0	0	0	0	Bacteria	Bacteroidota	Bacteroidia	Sphingobacteriales	Lentimicrobiaceae	Unclassified_Family_Lentimicrobiaceae
SSbact_1407	0	0	0	0	17	0	0	0	43	0	0	0	0	0	0	0	0	0	0	0	0	0	0	0	19	0	0	0	0	0	0	0	0	Bacteria	Bacteroidota	Bacteroidia	Bacteroidales	Prolixibacteraceae	BSV13
SSbact_1408	0	4	4	0	0	0	15	0	0	0	0	0	0	0	15	0	0	0	0	0	6	0	0	0	0	0	0	0	0	0	0	0	0	Bacteria	Bacteroidota	Bacteroidia	Bacteroidales	Prolixibacteraceae	Unclassified_Family_Prolixibacteraceae
SSbact_1409	0	0	0	0	0	0	0	0	0	5	0	0	0	0	0	0	7	0	2	0	0	0	0	0	0	0	0	9	0	0	16	0	0	Bacteria	Spirochaetota	Leptospirae	Leptospirales	Leptospiraceae	RBG-16-49-21
SSbact_1410	0	0	0	0	1	0	3	0	0	0	0	0	0	0	0	0	0	0	0	0	0	0	0	0	0	0	0	0	0	0	0	0	0	Bacteria	Desulfobacterota	Desulfobaccia	Desulfobaccales	Desulfobaccaceae	Desulfobacca
SSbact_1411	0	0	0	0	0	0	0	0	0	42	11	0	0	0	0	0	31	0	0	0	0	0	0	0	0	5	8	44	0	0	23	0	0	Bacteria	Chloroflexi	Dehalococcoidia	GIF9	Unclassified_Order_GIF9	Unclassified_Order_GIF9
SSbact_1412	0	0	0	0	0	0	0	0	5	0	6	0	0	0	0	0	0	5	0	24	0	0	0	0	0	0	0	0	0	0	0	0	0	Bacteria	Verrucomicrobiota	Verrucomicrobiae	Verrucomicrobiales	Rubritaleaceae	Luteolibacter
SSbact_1413	0	0	0	0	0	0	0	0	0	0	0	0	0	0	0	0	0	0	0	0	0	0	0	0	0	14	0	0	0	0	0	0	0	Bacteria	Acidobacteriota	Thermoanaerobaculia	Thermoanaerobaculales	Thermoanaerobaculaceae	Thermoanaerobaculum
SSbact_1414	58	0	0	4	3	0	0	0	2	0	0	0	0	0	0	0	0	0	0	52	0	0	0	0	32	0	0	0	0	0	0	0	0	Bacteria	Verrucomicrobiota	Verrucomicrobiae	Opitutales	Opitutaceae	Lacunisphaera
SSbact_1415	0	0	0	0	2	0	2	0	11	0	0	0	0	0	34	0	0	0	0	21	0	0	0	0	0	0	0	0	0	0	0	0	0	Bacteria	Bacteroidota	Bacteroidia	Sphingobacteriales	Z4MB62	Unclassified_Family_Z4MB62
SSbact_1416	0	0	0	0	0	0	0	0	0	0	0	0	0	0	0	0	0	0	0	0	0	0	0	0	0	0	6	0	0	0	0	0	0	Bacteria	Acidobacteriota	Subgroup_22	Unclassified_Class_Subgroup_22	Unclassified_Class_Subgroup_22	Unclassified_Class_Subgroup_22
SSbact_1417	0	0	0	0	0	0	2	0	0	0	0	0	0	0	0	0	0	0	0	0	0	0	0	0	0	0	0	0	0	0	0	0	0	Bacteria	Proteobacteria	Gammaproteobacteria	Methylococcales	Methylomonadaceae	Crenothrix
SSbact_1418	0	32	0	3	0	0	0	0	0	0	0	0	0	0	0	0	0	0	0	0	0	0	0	0	0	0	0	0	0	0	0	0	0	Bacteria	Desulfobacterota	Desulfobacteria	Desulfobacterales	Desulfosarcinaceae	Sva0081_sediment_group
SSbact_1419	0	0	19	0	0	0	11	0	6	0	0	0	0	0	8	0	0	0	0	51	0	0	0	0	421	0	2	0	24	0	0	0	0	Bacteria	Bacteroidota	Bacteroidia	Bacteroidales	Prolixibacteraceae	WCHB1-32
SSbact_1420	0	0	0	0	0	0	0	0	0	0	0	174	14	0	0	0	0	0	0	0	0	0	0	32	0	0	0	0	0	0	0	0	0	Bacteria	Desulfobacterota	Syntrophia	Syntrophales	Smithellaceae	Smithella
SSbact_1421	0	0	0	0	0	0	0	0	0	0	0	0	0	0	0	0	0	0	0	0	0	15	0	0	0	0	0	0	0	0	0	0	0	Bacteria	Acidobacteriota	Acidobacteriae	Acidobacteriales	Unclassified_Order_Acidobacteriales	Unclassified_Order_Acidobacteriales
SSbact_1422	10	41	4	7	0	0	5	34	0	0	0	0	0	0	0	0	0	0	0	3	2	0	0	0	9	0	2	0	0	0	0	0	0	Bacteria	Acidobacteriota	Subgroup_11	Unclassified_Class_Subgroup_11	Unclassified_Class_Subgroup_11	Unclassified_Class_Subgroup_11
SSbact_1423	0	0	0	0	7	0	11	0	0	0	0	0	0	0	0	0	0	0	0	0	0	0	0	0	0	0	0	0	7	0	0	0	0	Bacteria	Chloroflexi	Anaerolineae	Anaerolineales	Anaerolineaceae	RBG-16-58-14
SSbact_1424	0	5	0	0	0	0	0	0	0	0	0	0	0	0	0	0	0	0	0	0	0	0	0	0	0	0	0	0	0	0	0	0	0	Bacteria	MBNT15	Unclassified_Phylum_MBNT15	Unclassified_Phylum_MBNT15	Unclassified_Phylum_MBNT15	Unclassified_Phylum_MBNT15
SSbact_1425	6	0	0	0	0	0	0	0	0	0	0	0	0	0	0	0	0	0	0	0	0	0	0	0	0	0	0	0	0	0	0	0	0	Bacteria	Proteobacteria	Gammaproteobacteria	CCM19a	Unclassified_Order_CCM19a	Unclassified_Order_CCM19a
SSbact_1426	0	0	0	0	0	0	4	0	0	0	0	0	0	0	0	0	5	0	16	0	0	12	27	0	0	0	0	0	0	0	0	0	13	Bacteria	Desulfobacterota	Syntrophia	Syntrophales	Syntrophaceae	Syntrophus
SSbact_1427	0	0	0	0	0	0	0	0	0	0	0	0	0	0	0	0	0	0	0	0	0	0	0	0	0	0	0	0	0	0	45	0	0	Bacteria	Acidobacteriota	Aminicenantia	Aminicenantales	Unclassified_Order_Aminicenantales	Unclassified_Order_Aminicenantales
SSbact_1428	0	0	0	0	0	0	17	0	0	0	0	0	0	0	0	0	0	0	0	0	0	0	0	0	0	0	0	0	35	0	0	0	0	Bacteria	Bacteroidota	Kryptonia	Kryptoniales	BSV26	Unclassified_Family_BSV26
SSbact_1429	0	0	0	53	0	0	0	0	0	0	0	0	0	0	0	0	0	0	0	0	0	0	0	0	0	0	0	0	0	0	0	0	0	Bacteria	Proteobacteria	Alphaproteobacteria	Unclassified_Class_Alphaproteobacteria	Unclassified_Class_Alphaproteobacteria	Unclassified_Class_Alphaproteobacteria
SSbact_1430	0	0	0	0	0	0	0	0	0	0	0	0	0	0	0	0	0	0	0	0	0	0	0	0	0	2	7	0	0	0	17	0	0	Bacteria	Proteobacteria	Gammaproteobacteria	CCM19a	Unclassified_Order_CCM19a	Unclassified_Order_CCM19a
SSbact_1431	0	0	0	0	0	0	0	1	0	0	0	0	0	0	0	0	0	0	0	0	0	0	0	0	0	0	0	0	0	0	0	0	0	Bacteria	TA06	Unclassified_Phylum_TA06	Unclassified_Phylum_TA06	Unclassified_Phylum_TA06	Unclassified_Phylum_TA06
SSbact_1432	0	5	0	0	0	0	0	0	0	3	11	0	0	0	0	0	0	0	0	0	0	0	0	0	0	4	28	0	8	0	0	0	0	Bacteria	Planctomycetota	Planctomycetes	Pirellulales	Pirellulaceae	Unclassified_Family_Pirellulaceae
SSbact_1433	0	0	0	0	0	0	0	0	0	0	0	0	0	0	0	0	0	0	0	0	0	0	0	0	0	0	0	0	6	0	0	0	0	Bacteria	Proteobacteria	Gammaproteobacteria	Methylococcales	Methylomonadaceae	Crenothrix
SSbact_1434	0	0	0	0	0	3	4	0	0	0	0	0	0	0	5	0	4	0	0	0	0	0	5	0	0	0	0	0	0	0	3	0	6	Bacteria	Firmicutes	Clostridia	Clostridia_or	Hungateiclostridiaceae	Unclassified_Family_Hungateiclostridiaceae
SSbact_1435	0	0	0	0	0	0	0	0	3	0	0	0	0	0	0	0	6	0	0	0	0	7	0	0	0	0	0	0	0	0	0	0	0	Bacteria	Verrucomicrobiota	Verrucomicrobiae	Verrucomicrobiales	Rubritaleaceae	Luteolibacter
SSbact_1436	0	0	0	0	0	0	0	0	0	0	0	0	0	0	0	0	0	0	0	0	0	0	0	0	0	0	22	0	0	0	0	0	0	Bacteria	Planctomycetota	Planctomycetes	Pirellulales	Pirellulaceae	Unclassified_Family_Pirellulaceae
SSbact_1437	0	0	0	0	0	0	1	0	4	0	0	0	0	0	0	0	0	0	0	10	0	0	1	0	133	0	0	0	32	0	0	0	0	Bacteria	Desulfobacterota	Syntrophia	Syntrophales	Syntrophaceae	Syntrophus
SSbact_1438	0	0	0	0	0	0	0	0	0	0	0	0	0	0	0	0	0	8	0	0	0	0	0	0	11	0	0	0	0	0	0	0	0	Bacteria	Bacteroidota	Bacteroidia	Flavobacteriales	Flavobacteriaceae	Flavobacterium
SSbact_1439	0	0	0	0	0	0	0	0	11	0	0	0	0	0	44	0	0	0	0	238	0	0	0	0	294	0	0	0	0	0	0	0	0	Bacteria	Bacteroidota	Bacteroidia	Bacteroidales	Prolixibacteraceae	BSV13
SSbact_1440	0	0	0	0	2	0	0	0	0	0	0	0	0	0	0	0	0	0	0	0	0	0	0	0	0	0	0	0	0	0	0	0	0	Bacteria	Patescibacteria	Parcubacteria	Candidatus_Moranbacteria	Unclassified_Order_Candidatus_Moranbacteria	Unclassified_Order_Candidatus_Moranbacteria
SSbact_1441	5	0	0	0	0	4	0	0	0	10	35	0	0	7	0	22	0	0	0	0	0	0	0	0	0	0	0	0	0	0	0	288	97	Bacteria	Cyanobacteria	Cyanobacteriia	Pseudanabaenales	Pseudanabaenaceae	Pseudanabaena_PCC-6802
SSbact_1442	0	0	0	0	0	0	0	0	0	0	0	0	0	0	0	0	0	0	0	0	0	0	0	0	0	0	10	0	0	0	0	0	0	Bacteria	Verrucomicrobiota	Omnitrophia	Omnitrophales	Omnitrophaceae	Candidatus_Omnitrophus
SSbact_1443	0	0	0	0	0	0	0	0	0	0	0	0	0	0	0	0	0	0	0	0	0	0	26	0	0	0	0	0	8	0	0	0	3	Bacteria	Bacteroidota	Bacteroidia	Chitinophagales	Unclassified_Order_Chitinophagales	Unclassified_Order_Chitinophagales
SSbact_1444	0	0	0	0	0	0	0	0	33	0	0	0	0	0	0	0	0	0	1	11	0	0	43	0	0	0	0	0	0	0	0	0	8	Bacteria	Desulfobacterota	Desulfuromonadia	Geobacterales	Geobacteraceae	Citrifermentans
SSbact_1445	0	2	0	0	6	0	6	0	0	0	0	0	0	0	2	0	0	0	0	0	0	7	4	0	0	2	3	0	0	0	0	0	7	Bacteria	Bacteroidota	Bacteroidia	Sphingobacteriales	Lentimicrobiaceae	Unclassified_Family_Lentimicrobiaceae
SSbact_1446	0	0	0	0	0	0	0	0	0	0	0	0	0	0	0	0	0	0	0	0	0	0	0	0	0	0	0	12	0	0	0	32	3	Bacteria	Bacteroidota	Kryptonia	Kryptoniales	BSV26	Unclassified_Family_BSV26
SSbact_1447	0	0	0	0	0	0	0	0	0	0	0	0	0	0	0	0	0	0	0	0	0	0	0	0	0	0	9	0	0	0	0	0	0	Bacteria	Actinobacteriota	Actinobacteria	PeM15	Unclassified_Order_PeM15	Unclassified_Order_PeM15
SSbact_1448	0	0	0	0	0	0	0	0	0	19	7	0	0	4	0	0	0	0	0	0	0	0	0	0	4	0	0	34	0	0	0	0	0	Bacteria	Actinobacteriota	Coriobacteriia	OPB41	Unclassified_Order_OPB41	Unclassified_Order_OPB41
SSbact_1449	0	0	0	0	0	12	0	0	0	0	5	0	0	0	0	0	14	23	11	0	0	0	13	0	0	0	0	0	0	0	0	0	2	Bacteria	Chloroflexi	Anaerolineae	Anaerolineales	Anaerolineaceae	Leptolinea
SSbact_1450	0	0	0	0	0	19	0	0	0	29	11	0	0	34	0	0	0	0	0	0	0	40	0	0	0	0	0	15	0	0	0	0	11	Bacteria	Chloroflexi	Anaerolineae	Anaerolineales	Anaerolineaceae	Unclassified_Family_Anaerolineaceae
SSbact_1451	0	0	0	0	0	20	0	0	0	26	23	0	0	0	0	53	0	0	13	0	0	0	0	0	0	0	0	0	0	0	0	0	0	Bacteria	Verrucomicrobiota	Verrucomicrobiae	Chthoniobacterales	Chthoniobacteraceae	Candidatus_Udaeobacter
SSbact_1452	0	0	0	0	0	0	0	0	0	0	0	0	0	0	0	0	5	0	5	0	0	0	0	0	0	0	0	0	0	0	0	2	9	Bacteria	Desulfobacterota	Syntrophia	Syntrophales	Smithellaceae	Smithella
SSbact_1453	0	0	0	0	0	0	0	0	0	0	0	0	0	0	0	0	33	0	0	0	0	0	9	0	0	4	0	0	0	0	0	0	0	Bacteria	Desulfobacterota	Syntrophia	Syntrophales	Smithellaceae	Smithella
SSbact_1454	0	8	0	0	0	0	0	50	0	0	0	0	0	0	0	0	0	0	0	0	0	0	0	0	0	0	0	0	0	0	0	0	0	Bacteria	Chloroflexi	Dehalococcoidia	Dehalococcoidales	Unclassified_Order_Dehalococcoidales	Unclassified_Order_Dehalococcoidales
SSbact_1455	0	0	4	0	18	0	0	4	0	0	0	4	0	0	0	0	0	0	0	0	32	0	0	10	0	0	0	0	0	0	0	0	0	Bacteria	Verrucomicrobiota	Verrucomicrobiae	Pedosphaerales	Pedosphaeraceae	Ellin516
SSbact_1456	0	0	0	0	0	2	0	0	0	0	0	0	0	0	0	0	0	0	0	5	0	0	0	0	71	0	0	0	22	2	0	0	0	Bacteria	Proteobacteria	Alphaproteobacteria	Sphingomonadales	Sphingomonadaceae	Novosphingobium
SSbact_1457	0	12	0	0	0	0	0	0	0	0	0	0	0	0	0	0	0	0	0	0	0	0	0	0	0	0	0	0	0	0	0	0	0	Bacteria	Spirochaetota	Spirochaetia	Spirochaetales	Spirochaetaceae	Spirochaeta
SSbact_1458	0	0	0	0	3	0	0	0	0	0	0	0	0	0	0	0	0	0	0	0	0	0	0	0	0	0	0	0	0	0	0	0	0	Bacteria	Acidobacteriota	Vicinamibacteria	Vicinamibacterales	Unclassified_Order_Vicinamibacterales	Unclassified_Order_Vicinamibacterales
SSbact_1459	0	0	0	0	0	0	0	0	0	0	0	0	0	0	0	0	0	0	0	0	0	0	0	0	0	3	18	0	0	0	0	0	0	Bacteria	Desulfobacterota	Desulfobacteria	Desulfobacterales	Desulfosarcinaceae	Sva0081_sediment_group
SSbact_1460	0	13	0	0	0	0	0	0	0	0	0	0	0	0	0	0	0	0	0	0	0	0	0	0	0	0	0	0	0	0	0	0	0	Bacteria	Firmicutes	Clostridia	Clostridia_or	Hungateiclostridiaceae	Unclassified_Family_Hungateiclostridiaceae
SSbact_1461	0	0	0	0	0	7	7	9	0	5	24	0	0	0	0	26	0	0	12	0	7	15	0	0	0	0	0	0	9	0	0	22	7	Bacteria	Spirochaetota	Spirochaetia	Spirochaetales	Spirochaetaceae	Spirochaeta
SSbact_1462	0	0	0	0	0	0	0	0	0	0	0	0	0	0	0	0	0	0	0	0	0	0	0	0	0	5	0	0	10	0	0	0	0	Bacteria	Bacteroidota	Kryptonia	Kryptoniales	BSV26	Unclassified_Family_BSV26
SSbact_1463	0	0	0	0	0	0	0	0	3	0	0	0	0	0	0	6	0	0	0	10	0	0	2	0	0	0	0	0	0	0	0	0	0	Bacteria	Proteobacteria	Alphaproteobacteria	Rhodobacterales	Rhodobacteraceae	Pseudorhodobacter
SSbact_1464	0	0	0	0	1	0	0	0	0	0	0	0	0	0	0	0	0	0	0	32	0	0	7	0	21	0	0	0	2	0	0	0	0	Bacteria	Proteobacteria	Gammaproteobacteria	Oceanospirillales	Unclassified_Order_Oceanospirillales	Unclassified_Order_Oceanospirillales
SSbact_1465	0	0	0	0	1	0	0	0	0	0	0	0	0	0	0	0	0	0	0	33	0	0	0	0	0	0	0	0	35	0	0	0	0	Bacteria	Myxococcota	Myxococcia	Myxococcales	Anaeromyxobacteraceae	Anaeromyxobacter
SSbact_1466	0	0	0	0	0	0	0	0	0	0	0	0	0	0	0	0	0	0	0	0	0	0	0	0	0	2	0	0	0	0	0	0	0	Bacteria	Verrucomicrobiota	Verrucomicrobiae	Chthoniobacterales	Chthoniobacteraceae	Chthoniobacter
SSbact_1467	0	0	0	0	0	0	0	0	0	0	0	0	0	0	0	0	0	0	21	0	0	0	0	0	0	0	0	0	0	0	9	0	0	Bacteria	Proteobacteria	Gammaproteobacteria	Burkholderiales	Comamonadaceae	Methylibium
SSbact_1468	0	0	0	0	0	0	0	0	0	0	0	0	0	0	0	0	0	0	0	0	0	0	0	0	0	5	0	0	0	0	0	0	0	Bacteria	Chloroflexi	Anaerolineae	Anaerolineales	Anaerolineaceae	Pelolinea
SSbact_1469	0	0	4	0	0	0	8	0	0	0	0	0	0	0	0	0	0	0	0	0	0	0	2	0	0	1	7	0	0	0	0	0	0	Bacteria	Verrucomicrobiota	Verrucomicrobiae	Pedosphaerales	Pedosphaeraceae	ADurb.Bin063-1
SSbact_1470	8	0	0	0	0	0	0	0	0	0	0	0	0	0	0	0	0	18	0	0	0	0	0	0	0	0	11	0	1	5	0	0	0	Bacteria	Verrucomicrobiota	Verrucomicrobiae	Pedosphaerales	Pedosphaeraceae	SH3-11
SSbact_1471	0	0	0	0	0	0	0	0	0	9	40	0	0	0	0	3	5	210	38	0	0	0	3	0	0	0	0	0	0	0	0	0	0	Bacteria	Cyanobacteria	Cyanobacteriia	Synechococcales	Cyanobiaceae	Cyanobium_PCC-6307
SSbact_1472	0	0	5	0	2	0	1	0	3	0	0	0	0	0	0	0	0	0	0	3	0	0	0	0	7	0	0	0	0	0	0	0	0	Bacteria	Acidobacteriota	Vicinamibacteria	Vicinamibacterales	Unclassified_Order_Vicinamibacterales	Unclassified_Order_Vicinamibacterales
SSbact_1473	15	0	7	0	0	0	12	0	3	0	0	0	0	5	0	0	0	0	0	0	0	0	0	0	0	0	0	0	0	0	0	0	0	Bacteria	Proteobacteria	Alphaproteobacteria	Sphingomonadales	Sphingomonadaceae	Blastomonas
SSbact_1474	0	0	0	0	0	0	4	0	0	0	0	0	0	0	0	0	0	0	0	7	0	0	3	0	0	0	0	0	0	0	0	0	0	Bacteria	Myxococcota	Myxococcia	Myxococcales	Anaeromyxobacteraceae	Anaeromyxobacter
SSbact_1475	0	0	0	0	0	4	0	11	0	0	0	0	0	147	0	0	0	0	0	0	0	39	0	0	0	0	0	0	0	0	0	0	0	Bacteria	Chloroflexi	KD4-96	Unclassified_Class_KD4-96	Unclassified_Class_KD4-96	Unclassified_Class_KD4-96
SSbact_1476	0	0	10	0	0	0	0	0	15	0	0	0	0	0	0	0	0	0	0	0	0	0	59	0	0	0	0	0	45	0	0	0	0	Bacteria	Proteobacteria	Gammaproteobacteria	Methylococcales	Methylomonadaceae	Crenothrix
SSbact_1477	0	0	0	0	0	0	0	0	0	0	0	0	0	0	0	0	0	9	0	0	0	0	0	0	0	17	18	0	0	24	0	0	0	Bacteria	Proteobacteria	Gammaproteobacteria	Burkholderiales	Comamonadaceae	Unclassified_Family_Comamonadaceae
SSbact_1478	0	0	4	0	0	0	2	0	0	0	0	0	0	0	0	0	0	0	0	0	0	0	0	0	0	0	0	0	0	0	0	0	0	Bacteria	Proteobacteria	Gammaproteobacteria	Methylococcales	Methylomonadaceae	Crenothrix
SSbact_1479	0	0	0	0	0	0	0	0	98	0	0	0	0	0	56	0	0	0	0	0	0	0	0	0	0	0	0	0	0	0	0	0	0	Bacteria	Bacteroidota	Bacteroidia	Bacteroidales	Bacteroidetes_vadinHA17	Unclassified_Family_Bacteroidetes_vadinHA17
SSbact_1480	0	0	0	0	23	0	0	0	8	0	0	0	0	0	11	0	0	0	0	10	0	0	0	0	25	0	0	0	0	0	0	0	0	Bacteria	Proteobacteria	Gammaproteobacteria	Burkholderiales	Nitrosomonadaceae	GOUTA6
SSbact_1481	0	4	7	3	0	3	0	0	1	3	15	0	0	0	0	7	0	0	11	0	0	0	4	0	0	0	0	0	0	4	0	0	0	Bacteria	Verrucomicrobiota	Verrucomicrobiae	Chthoniobacterales	Chthoniobacteraceae	Chthoniobacter
SSbact_1482	0	0	0	0	0	0	0	0	0	0	4	0	0	0	0	0	0	0	4	4	0	0	0	0	0	0	0	0	0	10	0	0	0	Bacteria	Armatimonadota	Fimbriimonadia	Fimbriimonadales	Fimbriimonadaceae	Unclassified_Family_Fimbriimonadaceae
SSbact_1483	0	0	0	0	0	0	0	2	0	0	4	0	0	0	0	0	0	0	5	2	0	0	6	0	0	0	0	0	0	0	19	0	0	Bacteria	Spirochaetota	Brevinematia	Brevinematales	Brevinemataceae	Brevinema
SSbact_1484	0	12	1	0	0	0	0	0	0	0	0	0	0	0	0	0	0	0	0	0	0	0	0	0	0	0	0	0	7	0	0	0	0	Bacteria	Bacteroidota	Bacteroidia	Bacteroidales	Bacteroidetes_vadinHA17	Unclassified_Family_Bacteroidetes_vadinHA17
SSbact_1485	0	0	0	0	2	0	0	0	1	0	0	0	0	0	0	0	0	0	0	7	0	0	0	0	0	0	0	0	3	0	0	0	0	Bacteria	Verrucomicrobiota	Omnitrophia	Omnitrophales	Omnitrophaceae	Candidatus_Omnitrophus
SSbact_1486	0	0	0	0	0	0	0	0	0	0	0	0	0	0	7	0	0	0	0	0	0	0	0	0	0	0	0	0	0	0	0	0	0	Bacteria	Chloroflexi	Dehalococcoidia	GIF3	Unclassified_Order_GIF3	Unclassified_Order_GIF3
SSbact_1487	0	0	0	0	0	0	0	0	0	0	0	0	0	0	0	0	0	0	0	0	0	0	0	0	0	0	0	0	0	0	4	0	0	Bacteria	Bacteroidota	Bacteroidia	Flavobacteriales	Flavobacteriaceae	Flavobacterium
SSbact_1488	29	0	23	0	52	0	25	0	0	0	0	0	0	0	0	0	0	0	0	34	9	0	0	0	5	0	0	0	12	0	0	0	0	Bacteria	Proteobacteria	Gammaproteobacteria	Burkholderiales	Methylophilaceae	Unclassified_Family_Methylophilaceae
SSbact_1489	0	0	0	0	0	0	0	11	0	29	13	0	0	0	0	0	28	0	0	0	0	36	0	0	0	0	0	19	0	0	0	0	0	Bacteria	Chloroflexi	Anaerolineae	Anaerolineales	Anaerolineaceae	Unclassified_Family_Anaerolineaceae
SSbact_1490	0	0	0	22	0	0	0	0	0	0	0	0	0	0	0	0	7	142	0	0	0	0	2	0	0	0	0	0	6	7	0	0	0	Bacteria	Proteobacteria	Gammaproteobacteria	Burkholderiales	Methylophilaceae	Unclassified_Family_Methylophilaceae
SSbact_1491	0	0	0	0	0	0	0	0	0	0	0	0	0	0	0	0	0	0	0	0	0	0	0	0	0	0	0	63	0	0	0	0	0	Bacteria	Zixibacteria	Unclassified_Phylum_Zixibacteria	Unclassified_Phylum_Zixibacteria	Unclassified_Phylum_Zixibacteria	Unclassified_Phylum_Zixibacteria
SSbact_1492	0	0	4	0	0	0	0	0	0	20	5	0	0	0	0	0	0	0	0	0	0	0	0	0	0	0	0	12	0	0	0	0	0	Bacteria	Chloroflexi	Dehalococcoidia	Unclassified_Class_Dehalococcoidia	Unclassified_Class_Dehalococcoidia	Unclassified_Class_Dehalococcoidia
SSbact_1493	0	0	0	0	0	0	0	0	0	0	0	0	0	0	0	0	0	0	0	0	0	0	0	0	0	7	0	0	0	0	0	0	0	Bacteria	Planctomycetota	Planctomycetes	Pirellulales	Pirellulaceae	Unclassified_Family_Pirellulaceae
SSbact_1494	0	0	0	0	0	0	0	0	0	0	0	0	0	0	0	0	0	0	0	0	0	0	0	0	0	5	3	0	0	0	44	0	0	Bacteria	Chloroflexi	Anaerolineae	Caldilineales	Caldilineaceae	Unclassified_Family_Caldilineaceae
SSbact_1495	0	0	0	0	0	0	0	0	0	0	0	0	0	0	0	0	0	0	0	0	0	0	0	0	0	0	0	0	0	0	0	15	0	Bacteria	Sva0485	Unclassified_Phylum_Sva0485	Unclassified_Phylum_Sva0485	Unclassified_Phylum_Sva0485	Unclassified_Phylum_Sva0485
SSbact_1496	0	0	0	0	0	0	0	11	0	0	0	0	0	0	0	0	0	0	0	0	0	0	0	32	0	0	0	0	0	0	0	0	0	Bacteria	Desulfobacterota	Syntrophia	Syntrophales	Syntrophaceae	Syntrophus
SSbact_1497	0	0	0	0	0	0	0	0	0	0	0	0	0	0	0	0	0	0	38	0	0	0	0	0	0	2	0	0	0	0	11	0	0	Bacteria	Verrucomicrobiota	Verrucomicrobiae	Pedosphaerales	Pedosphaeraceae	Unclassified_Family_Pedosphaeraceae
SSbact_1498	0	0	0	0	0	0	0	0	0	0	0	0	0	0	0	0	0	16	0	0	0	0	1	0	0	0	0	0	0	0	0	0	0	Bacteria	Bacteroidota	Bacteroidia	Bacteroidales	Bacteroidetes_vadinHA17	Unclassified_Family_Bacteroidetes_vadinHA17
SSbact_1499	0	0	27	0	0	0	12	12	0	0	0	0	0	0	109	0	0	0	0	3	3	0	0	0	0	0	0	0	4	0	0	0	11	Bacteria	Acidobacteriota	Vicinamibacteria	Vicinamibacterales	Unclassified_Order_Vicinamibacterales	Unclassified_Order_Vicinamibacterales
SSbact_1500	0	4	0	0	0	0	0	0	0	0	0	0	0	0	0	0	0	0	0	0	0	0	6	0	0	0	0	0	0	0	0	0	0	Bacteria	Desulfobacterota	Syntrophia	Syntrophales	Syntrophaceae	Syntrophus
SSbact_1501	5	0	0	0	0	0	0	0	5	0	0	0	0	0	0	0	0	0	0	0	0	0	22	0	31	0	0	1	14	0	0	0	0	Bacteria	Desulfobacterota	Desulfuromonadia	Geobacterales	Geobacteraceae	Geobacter
SSbact_1502	8	0	0	0	0	0	9	0	0	0	0	0	0	0	0	0	0	0	0	0	0	0	0	0	0	0	0	0	4	0	0	0	0	Bacteria	Bacteroidota	Bacteroidia	Cytophagales	Microscillaceae	OLB12
SSbact_1503	0	0	0	0	0	0	0	0	0	0	0	0	0	0	0	0	0	0	0	0	0	0	0	0	0	0	0	0	0	0	25	0	0	Bacteria	Bacteroidota	Bacteroidia	Bacteroidales	Bacteroidetes_vadinHA17	Unclassified_Family_Bacteroidetes_vadinHA17
SSbact_1504	0	0	0	0	0	0	0	6	0	0	0	0	0	0	0	0	0	0	0	0	0	0	0	0	0	0	0	0	0	0	0	0	0	Bacteria	Chloroflexi	Anaerolineae	Anaerolineales	Anaerolineaceae	Anaerolinea
SSbact_1505	0	0	0	0	0	0	6	0	0	0	0	0	0	0	0	0	0	0	0	0	0	0	0	0	0	0	0	0	0	0	0	0	0	Bacteria	Verrucomicrobiota	Verrucomicrobiae	Pedosphaerales	Pedosphaeraceae	Unclassified_Family_Pedosphaeraceae
SSbact_1506	7	0	0	0	0	0	0	0	0	0	0	0	0	0	0	0	0	0	0	0	0	0	0	0	0	0	0	0	0	0	0	0	0	Bacteria	Bacteroidota	Bacteroidia	Sphingobacteriales	AKYH767	Unclassified_Family_AKYH767
SSbact_1507	0	0	0	0	0	0	0	0	0	0	0	0	0	0	0	0	0	0	0	0	0	0	0	3	0	0	0	0	0	19	0	0	0	Bacteria	Nitrospirota	Nitrospiria	Nitrospirales	Nitrospiraceae	Nitrospira
SSbact_1508	0	0	0	0	0	0	0	0	0	0	0	0	0	0	0	0	0	0	77	0	0	0	0	0	0	0	0	0	0	0	25	0	0	Bacteria	Proteobacteria	Gammaproteobacteria	Burkholderiales	Comamonadaceae	Unclassified_Family_Comamonadaceae
SSbact_1509	0	0	0	0	0	0	0	0	0	6	11	0	0	0	0	0	116	6	22	0	0	0	4	0	0	0	0	0	0	0	71	14	15	Bacteria	Spirochaetota	Leptospirae	Leptospirales	Leptospiraceae	RBG-16-49-21
SSbact_1510	0	0	0	0	12	0	2	0	0	0	0	0	0	0	0	0	0	0	0	7	0	0	0	0	0	0	0	0	0	0	0	0	0	Bacteria	Bacteroidota	Bacteroidia	Sphingobacteriales	Lentimicrobiaceae	Unclassified_Family_Lentimicrobiaceae
SSbact_1511	0	0	0	0	0	0	0	0	0	0	0	3	42	0	0	0	0	0	0	0	0	0	0	4	0	0	0	0	0	0	0	0	0	Bacteria	Proteobacteria	Gammaproteobacteria	Steroidobacterales	Steroidobacteraceae	Unclassified_Family_Steroidobacteraceae
SSbact_1512	0	0	5	0	0	1	2	0	1	0	2	0	0	0	13	0	0	0	0	16	35	0	15	0	0	0	0	0	7	0	0	0	3	Bacteria	Proteobacteria	Gammaproteobacteria	Burkholderiales	Comamonadaceae	Rhizobacter
SSbact_1513	0	2	0	0	0	0	0	0	0	0	0	0	0	0	0	0	0	0	0	0	0	0	0	0	0	0	7	8	0	0	0	0	0	Bacteria	Desulfobacterota	Desulfobacteria	Desulfobacterales	Unclassified_Order_Desulfobacterales	Unclassified_Order_Desulfobacterales
SSbact_1514	0	0	0	0	0	0	0	0	0	0	0	0	0	0	0	0	0	26	0	1	0	0	0	0	22	0	0	0	0	0	0	0	0	Bacteria	Bacteroidota	Bacteroidia	Flavobacteriales	Flavobacteriaceae	Flavobacterium
SSbact_1515	0	4	14	0	0	0	2	0	0	0	0	0	0	0	0	0	0	0	0	0	0	0	0	0	0	0	0	0	0	0	0	0	0	Bacteria	Proteobacteria	Gammaproteobacteria	Methylococcales	Methylomonadaceae	Crenothrix
SSbact_1516	0	0	0	0	0	0	0	0	0	7	0	0	0	0	0	0	10	0	0	0	0	0	0	0	0	0	0	7	0	0	0	4	0	Bacteria	Sva0485	Unclassified_Phylum_Sva0485	Unclassified_Phylum_Sva0485	Unclassified_Phylum_Sva0485	Unclassified_Phylum_Sva0485
SSbact_1517	0	0	0	4	0	0	0	0	0	0	0	0	0	0	0	0	0	0	0	0	0	0	0	0	0	0	0	0	0	4	0	0	0	Bacteria	Proteobacteria	Gammaproteobacteria	Burkholderiales	Nitrosomonadaceae	MND1
SSbact_1518	0	0	0	0	0	0	0	0	0	0	0	0	0	0	0	0	0	0	7	0	0	0	0	0	0	0	0	0	0	0	0	0	0	Bacteria	Verrucomicrobiota	Omnitrophia	Omnitrophales	Omnitrophaceae	Candidatus_Omnitrophus
SSbact_1519	0	13	0	0	0	0	0	0	0	0	0	0	0	0	0	0	0	0	0	0	0	0	0	0	0	0	0	0	0	0	97	0	0	Bacteria	Proteobacteria	Alphaproteobacteria	Defluviicoccales	Defluviicoccaceae	Defluviicoccus
SSbact_1520	0	0	0	0	0	0	0	0	0	3	6	0	0	0	0	0	0	0	0	0	0	0	8	0	0	0	0	0	0	0	0	0	11	Bacteria	Chloroflexi	Anaerolineae	RBG-13-54-9	Unclassified_Order_RBG-13-54-9	Unclassified_Order_RBG-13-54-9
SSbact_1521	0	0	0	0	0	0	14	0	0	0	0	0	0	0	0	0	0	0	0	0	0	0	0	0	0	0	0	0	0	0	0	0	0	Bacteria	Bacteroidota	Bacteroidia	Bacteroidales	SB-5	Unclassified_Family_SB-5
SSbact_1522	0	0	0	0	0	0	0	0	4	0	0	0	0	0	1	0	0	0	0	0	0	0	0	0	0	0	0	0	9	0	0	0	0	Bacteria	Verrucomicrobiota	Omnitrophia	Omnitrophales	Omnitrophaceae	Candidatus_Omnitrophus
SSbact_1523	0	0	1	0	0	0	0	0	0	0	0	0	0	0	0	0	0	0	0	0	0	0	0	0	0	0	0	0	0	0	0	0	0	Bacteria	Myxococcota	Polyangia	MidBa8	Unclassified_Order_MidBa8	Unclassified_Order_MidBa8
SSbact_1524	29	0	0	0	4	14	0	0	0	0	3	0	0	0	0	0	0	0	0	0	0	0	10	0	21	0	0	0	3	0	0	0	5	Bacteria	Chloroflexi	Anaerolineae	Anaerolineales	Anaerolineaceae	Unclassified_Family_Anaerolineaceae
SSbact_1525	0	22	0	0	0	0	0	0	0	3	0	0	0	0	0	0	0	0	0	0	0	0	0	0	0	0	0	0	1	0	0	15	0	Bacteria	Bacteroidota	Kryptonia	Kryptoniales	BSV26	Unclassified_Family_BSV26
SSbact_1526	0	0	0	0	0	0	0	0	17	0	2	0	0	11	5	0	0	0	0	23	0	0	1	0	0	0	4	0	0	0	0	21	4	Bacteria	Myxococcota	Myxococcia	Myxococcales	Anaeromyxobacteraceae	Anaeromyxobacter
SSbact_1527	0	0	0	0	0	0	2	0	0	0	0	0	0	0	0	0	0	0	0	0	0	9	0	0	0	0	0	17	0	0	0	0	0	Bacteria	Verrucomicrobiota	Omnitrophia	Omnitrophales	Omnitrophaceae	Candidatus_Omnitrophus
SSbact_1528	0	0	1	0	0	0	0	0	0	0	4	0	0	0	0	0	0	0	0	0	0	0	0	3	0	0	0	0	0	0	0	0	0	Bacteria	Verrucomicrobiota	Verrucomicrobiae	Pedosphaerales	Pedosphaeraceae	ADurb.Bin063-1
SSbact_1529	0	0	0	0	0	0	0	0	0	0	0	0	0	0	0	0	17	18	15	0	0	0	108	0	0	0	0	0	0	0	23	0	0	Bacteria	Cyanobacteria	Vampirivibrionia	Obscuribacterales	Obscuribacteraceae	Candidatus_Obscuribacter
SSbact_1530	0	0	0	0	4	72	0	0	6	0	0	0	0	0	0	3	0	0	0	16	0	0	5	0	62	0	0	0	0	0	12	0	0	Bacteria	Bacteroidota	Bacteroidia	Sphingobacteriales	Lentimicrobiaceae	Unclassified_Family_Lentimicrobiaceae
SSbact_1531	7	0	0	0	3	3	0	0	0	0	1	0	0	0	0	7	0	20	4	0	0	8	17	0	26	0	0	0	13	0	0	0	0	Bacteria	Acidobacteriota	Holophagae	Holophagales	Holophagaceae	Geothrix
SSbact_1532	0	0	0	0	0	0	0	0	5	0	0	0	0	0	2	0	0	0	0	0	5	0	0	0	0	2	0	0	0	0	32	0	0	Bacteria	Chloroflexi	Anaerolineae	Anaerolineales	Anaerolineaceae	Unclassified_Family_Anaerolineaceae
SSbact_1533	0	0	16	0	0	0	0	0	10	0	4	0	0	0	0	0	0	0	0	0	0	0	8	0	0	0	0	0	57	0	0	0	0	Bacteria	Proteobacteria	Gammaproteobacteria	Methylococcales	Methylomonadaceae	Crenothrix
SSbact_1534	0	0	5	0	0	0	0	0	0	0	0	0	0	0	0	0	0	0	0	0	0	0	0	0	0	0	0	0	0	0	0	0	0	Bacteria	Myxococcota	Myxococcia	Myxococcales	Anaeromyxobacteraceae	Anaeromyxobacter
SSbact_1535	24	0	0	0	0	0	0	26	0	0	0	0	0	2	0	0	0	0	0	0	0	0	0	0	5	0	0	0	0	0	0	0	0	Bacteria	Acidobacteriota	Acidobacteriae	Bryobacterales	Bryobacteraceae	Bryobacter
SSbact_1536	0	0	0	0	0	0	0	0	0	0	5	0	0	0	0	0	0	0	6	0	0	0	0	0	0	0	0	0	0	0	2	0	0	Bacteria	Spirochaetota	Brevinematia	Brevinematales	Brevinemataceae	Brevinema
SSbact_1537	39	0	0	0	0	0	3	0	3	0	2	0	0	0	0	0	0	0	0	3	0	0	0	0	4	0	0	0	0	0	0	0	1	Bacteria	Verrucomicrobiota	Verrucomicrobiae	Pedosphaerales	Pedosphaeraceae	Unclassified_Family_Pedosphaeraceae
SSbact_1538	6	1	0	0	0	0	0	0	0	0	5	0	0	0	0	0	0	0	0	0	0	0	0	0	0	0	0	0	0	18	0	0	0	Bacteria	NB1-j	Unclassified_Phylum_NB1-j	Unclassified_Phylum_NB1-j	Unclassified_Phylum_NB1-j	Unclassified_Phylum_NB1-j
SSbact_1539	0	0	0	0	0	0	0	0	0	0	0	0	0	0	0	0	0	0	0	127	0	0	0	0	40	0	0	0	0	0	0	0	0	Bacteria	Proteobacteria	Gammaproteobacteria	Methylococcales	Methylomonadaceae	Crenothrix
SSbact_1540	0	0	0	0	0	0	0	0	0	0	0	0	0	0	0	0	0	0	0	0	0	0	0	0	0	0	0	0	0	0	4	0	0	Bacteria	Verrucomicrobiota	Verrucomicrobiae	Pedosphaerales	Pedosphaeraceae	Unclassified_Family_Pedosphaeraceae
SSbact_1541	0	0	0	0	0	0	0	0	39	0	0	0	0	0	0	0	0	0	0	24	0	0	0	0	0	0	0	0	0	0	0	0	0	Bacteria	Bacteroidota	Bacteroidia	Bacteroidales	Bacteroidetes_vadinHA17	Unclassified_Family_Bacteroidetes_vadinHA17
SSbact_1542	0	0	0	0	0	0	0	0	0	13	0	0	0	0	0	0	0	0	0	0	0	0	0	0	0	0	0	0	0	0	0	0	0	Bacteria	Bacteroidota	Bacteroidia	Sphingobacteriales	Lentimicrobiaceae	Unclassified_Family_Lentimicrobiaceae
SSbact_1543	0	0	0	0	0	15	0	0	0	7	0	0	0	0	0	5	0	0	0	0	0	0	7	0	0	0	4	0	0	0	1	3	0	Bacteria	Desulfobacterota	Syntrophia	Syntrophales	Syntrophaceae	Syntrophus
SSbact_1544	0	0	0	0	0	0	0	0	0	0	0	0	0	0	0	0	0	0	0	0	0	0	0	0	0	11	0	0	0	0	0	0	0	Bacteria	Acidobacteriota	Acidobacteriae	Acidobacteriae_or	Acidobacteriae_fa	Paludibaculum
SSbact_1545	0	0	0	0	0	0	0	0	0	0	0	0	0	0	0	0	0	0	0	0	0	0	0	0	0	0	0	9	0	0	0	0	0	Bacteria	Desulfobacterota	Desulfomonilia	Desulfomonilales	Desulfomonilaceae	Desulfomonile
SSbact_1546	0	0	0	0	0	0	0	0	0	0	0	0	0	0	0	0	0	0	0	0	0	0	0	0	0	0	10	0	0	0	0	0	0	Bacteria	Bacteroidota	Bacteroidia	Sphingobacteriales	Lentimicrobiaceae	Unclassified_Family_Lentimicrobiaceae
SSbact_1547	0	0	0	0	0	0	0	0	0	0	0	0	0	0	0	0	0	0	0	0	0	0	0	0	0	0	0	16	0	0	0	0	0	Bacteria	Chloroflexi	Anaerolineae	ADurb.Bin180	Unclassified_Order_ADurb.Bin180	Unclassified_Order_ADurb.Bin180
SSbact_1548	0	0	0	0	3	0	0	0	0	0	0	0	0	0	0	0	0	0	0	0	0	0	0	0	0	0	0	0	5	0	0	0	0	Bacteria	Proteobacteria	Alphaproteobacteria	Reyranellales	Reyranellaceae	Reyranella
SSbact_1549	2	6	0	0	0	3	1	0	3	0	0	0	0	0	10	0	0	0	0	0	8	0	0	0	0	0	0	0	0	0	0	0	0	Bacteria	Actinobacteriota	Thermoleophilia	Gaiellales	Unclassified_Order_Gaiellales	Unclassified_Order_Gaiellales
SSbact_1550	0	0	0	0	0	0	0	12	0	5	0	0	0	0	0	0	0	0	0	0	0	0	0	0	0	0	0	0	0	0	0	0	0	Bacteria	Hydrogenedentes	Hydrogenedentia	Hydrogenedentiales	Hydrogenedensaceae	Unclassified_Family_Hydrogenedensaceae
SSbact_1551	0	0	0	15	0	0	0	0	0	0	0	0	0	0	0	0	0	0	0	0	0	0	0	0	0	0	0	0	0	0	0	0	0	Bacteria	Nitrospirota	Nitrospiria	Nitrospirales	Nitrospiraceae	Nitrospira
SSbact_1552	0	0	4	0	41	0	9	0	0	0	0	0	0	0	0	0	0	0	0	0	0	0	0	0	0	0	0	0	16	0	0	0	0	Bacteria	Desulfobacterota	Unclassified_Phylum_Desulfobacterota	Unclassified_Phylum_Desulfobacterota	Unclassified_Phylum_Desulfobacterota	Unclassified_Phylum_Desulfobacterota
SSbact_1553	9	0	0	8	5	0	0	0	3	0	0	0	0	0	0	0	0	0	0	21	0	0	0	0	19	0	0	0	0	0	0	0	0	Bacteria	Desulfobacterota	Desulfuromonadia	Geobacterales	Geobacteraceae	Unclassified_Family_Geobacteraceae
SSbact_1554	0	0	0	0	0	0	0	0	0	0	0	0	0	0	0	0	23	0	22	0	0	0	0	0	0	0	0	0	0	0	0	0	0	Bacteria	Bacteroidota	Bacteroidia	Bacteroidales	Bacteroidetes_vadinHA17	Unclassified_Family_Bacteroidetes_vadinHA17
SSbact_1555	0	0	0	0	0	0	0	0	0	0	0	0	0	0	0	0	0	0	0	0	0	0	0	17	0	0	0	0	0	0	0	0	0	Bacteria	Desulfobacterota	Syntrophia	Syntrophales	Smithellaceae	Smithella
SSbact_1556	0	0	0	0	0	0	1	0	0	0	0	0	0	0	0	0	0	0	0	0	0	0	0	0	0	0	0	0	0	0	0	0	0	Bacteria	Patescibacteria	Parcubacteria	Unclassified_Class_Parcubacteria	Unclassified_Class_Parcubacteria	Unclassified_Class_Parcubacteria
SSbact_1557	0	0	0	0	0	0	5	0	0	0	0	0	0	0	0	0	0	0	0	0	0	0	0	0	0	0	0	0	0	0	0	0	0	Bacteria	Verrucomicrobiota	Omnitrophia	Omnitrophales	Omnitrophaceae	Candidatus_Omnitrophus
SSbact_1558	0	0	0	0	0	0	10	0	0	0	0	0	0	0	0	0	0	0	0	0	0	0	0	0	0	0	0	0	0	0	0	0	0	Bacteria	Acidobacteriota	Thermoanaerobaculia	Thermoanaerobaculales	Thermoanaerobaculaceae	Thermoanaerobaculum
SSbact_1559	0	0	0	0	3	3	0	0	0	0	0	0	0	0	0	0	0	0	0	16	0	0	33	0	0	0	0	22	4	0	0	0	0	Bacteria	Planctomycetota	Planctomycetes	Pirellulales	Pirellulaceae	Candidatus_Anammoximicrobium
SSbact_1560	0	0	0	0	0	0	0	0	0	0	0	0	0	0	0	0	0	0	0	0	0	0	0	0	0	0	0	0	0	0	39	0	0	Bacteria	Bacteroidota	Bacteroidia	Bacteroidales	Unclassified_Order_Bacteroidales	Unclassified_Order_Bacteroidales
SSbact_1561	8	0	3	0	25	0	0	0	4	0	0	0	0	0	0	0	0	0	0	3	0	115	0	0	0	0	0	0	0	0	0	0	0	Bacteria	Proteobacteria	Gammaproteobacteria	Burkholderiales	Gallionellaceae	Unclassified_Family_Gallionellaceae
SSbact_1562	0	0	0	0	0	0	0	0	0	0	0	0	0	0	0	0	3	0	0	0	0	0	0	0	0	0	0	0	0	0	0	0	0	Bacteria	Bacteroidota	Bacteroidia	Bacteroidales	SB-5	Unclassified_Family_SB-5
SSbact_1563	0	0	0	3	0	0	0	0	0	0	0	0	0	0	0	0	0	0	0	0	0	0	0	0	0	0	0	0	0	0	18	0	0	Bacteria	Cyanobacteria	Cyanobacteriia	Synechococcales	Synechococcaceae	Unclassified_Family_Synechococcaceae
SSbact_1564	0	0	0	0	0	0	0	0	0	0	0	0	0	0	0	0	0	0	0	0	0	0	0	0	0	0	0	0	0	0	602	0	0	Bacteria	Bacteroidota	Bacteroidia	Chitinophagales	Chitinophagaceae	Aurantisolimonas
SSbact_1565	0	0	0	0	11	0	0	0	0	0	0	0	0	0	8	0	0	0	0	0	0	0	0	0	0	0	0	0	0	0	0	0	0	Bacteria	Bacteroidota	Bacteroidia	Sphingobacteriales	Lentimicrobiaceae	Unclassified_Family_Lentimicrobiaceae
SSbact_1566	0	23	0	15	0	0	0	0	0	0	0	0	0	0	0	0	0	0	0	6	0	0	0	0	0	0	10	0	0	13	0	0	0	Bacteria	Proteobacteria	Gammaproteobacteria	KI89A_clade	Unclassified_Order_KI89A_clade	Unclassified_Order_KI89A_clade
SSbact_1567	0	0	0	0	5	0	0	0	22	0	0	0	0	0	0	0	0	0	0	18	0	0	0	0	17	0	0	0	0	0	0	0	0	Bacteria	Myxococcota	Myxococcia	Myxococcales	Anaeromyxobacteraceae	Anaeromyxobacter
SSbact_1568	0	0	0	0	0	0	0	0	0	0	5	0	0	0	0	0	0	0	0	0	0	21	0	0	0	0	0	0	0	0	0	0	0	Bacteria	Planctomycetota	Phycisphaerae	Tepidisphaerales	WD2101_soil_group	Unclassified_Family_WD2101_soil_group
SSbact_1569	0	0	0	0	0	0	0	0	0	3	4	0	0	0	0	0	95	0	12	0	0	0	0	0	0	0	0	45	0	0	0	0	0	Bacteria	Unclassified_Kingdom_Bacteria	Unclassified_Kingdom_Bacteria	Unclassified_Kingdom_Bacteria	Unclassified_Kingdom_Bacteria	Unclassified_Kingdom_Bacteria
SSbact_1570	6	0	0	0	0	0	0	0	55	0	0	0	0	0	5	0	0	0	0	123	0	0	0	0	80	0	0	0	2	0	0	0	0	Bacteria	Verrucomicrobiota	Verrucomicrobiae	Opitutales	Opitutaceae	Lacunisphaera
SSbact_1571	0	0	0	0	0	0	6	0	0	0	0	0	0	0	0	0	0	0	0	0	0	0	0	0	0	0	0	0	0	0	0	0	0	Bacteria	Unclassified_Kingdom_Bacteria	Unclassified_Kingdom_Bacteria	Unclassified_Kingdom_Bacteria	Unclassified_Kingdom_Bacteria	Unclassified_Kingdom_Bacteria
SSbact_1572	0	0	0	0	0	0	0	0	29	0	0	0	0	0	8	0	0	0	0	0	0	0	39	0	0	0	0	0	0	0	0	0	0	Bacteria	Acidobacteriota	Acidobacteriae	Unclassified_Class_Acidobacteriae	Unclassified_Class_Acidobacteriae	Unclassified_Class_Acidobacteriae
SSbact_1573	17	0	0	0	0	0	0	0	0	0	0	0	0	0	0	0	0	0	0	0	0	0	0	0	0	0	0	0	0	0	0	0	0	Bacteria	Planctomycetota	Phycisphaerae	Tepidisphaerales	WD2101_soil_group	Unclassified_Family_WD2101_soil_group
SSbact_1574	0	0	5	0	0	0	3	0	0	0	0	0	0	0	0	0	0	0	0	0	0	0	0	0	0	0	0	0	0	0	0	0	0	Bacteria	Proteobacteria	Gammaproteobacteria	Burkholderiales	Nitrosomonadaceae	GOUTA6
SSbact_1575	0	0	0	0	0	0	0	0	0	0	0	0	0	0	0	0	0	0	0	0	0	7	0	0	0	0	0	0	0	0	0	0	0	Bacteria	Bacteroidota	Bacteroidia	Bacteroidales	SB-5	Unclassified_Family_SB-5
SSbact_1576	0	0	0	0	0	0	0	0	0	0	0	51	20	0	0	0	0	0	0	0	0	0	0	13	0	0	0	0	0	0	0	0	0	Bacteria	Verrucomicrobiota	Verrucomicrobiae	Pedosphaerales	Pedosphaeraceae	ADurb.Bin063-1
SSbact_1577	0	0	0	0	0	0	0	0	0	0	0	0	0	0	0	0	0	0	0	0	0	0	0	0	0	0	0	0	0	0	11	0	0	Bacteria	Chloroflexi	Anaerolineae	Anaerolineales	Anaerolineaceae	Leptolinea
SSbact_1578	0	0	0	0	0	0	0	0	14	0	0	0	0	0	0	0	0	0	0	0	0	0	0	0	0	0	0	0	0	0	0	0	0	Bacteria	Proteobacteria	Gammaproteobacteria	Burkholderiales	Comamonadaceae	Unclassified_Family_Comamonadaceae
SSbact_1579	34	0	3	0	0	0	0	0	0	0	0	0	0	0	0	0	0	0	0	0	0	0	0	0	0	0	0	0	0	0	0	0	0	Bacteria	Verrucomicrobiota	Verrucomicrobiae	Pedosphaerales	Pedosphaeraceae	ADurb.Bin063-1
SSbact_1580	0	0	72	0	0	0	0	0	0	0	0	0	0	0	0	0	0	0	0	19	0	0	0	0	55	0	0	0	0	0	0	0	0	Bacteria	Proteobacteria	Gammaproteobacteria	Burkholderiales	Comamonadaceae	Rhodoferax
SSbact_1581	0	0	0	0	0	0	0	0	0	0	0	0	0	0	0	0	0	0	0	0	0	0	0	0	0	8	11	0	0	0	0	0	0	Bacteria	Proteobacteria	Gammaproteobacteria	Methylococcales	Methylomonadaceae	Crenothrix
SSbact_1582	0	0	0	0	0	0	0	4	0	0	0	0	0	0	0	0	0	0	0	0	0	0	0	0	0	0	0	0	0	0	0	0	0	Bacteria	Chloroflexi	Dehalococcoidia	GIF9	Unclassified_Order_GIF9	Unclassified_Order_GIF9
SSbact_1583	0	0	0	0	0	0	0	0	0	0	0	0	0	0	0	0	0	0	0	0	0	0	0	0	0	0	11	0	0	0	6	0	0	Bacteria	Spirochaetota	Spirochaetia	Spirochaetales	Spirochaetaceae	Spirochaeta
SSbact_1584	0	0	0	0	0	0	0	0	0	0	0	0	0	0	0	0	0	0	0	0	0	0	0	0	0	0	0	0	0	0	138	0	0	Bacteria	Proteobacteria	Gammaproteobacteria	Arenicellales	Arenicellaceae	Unclassified_Family_Arenicellaceae
SSbact_1585	0	0	0	0	0	0	0	0	0	0	0	0	0	0	0	0	0	0	0	0	0	0	0	0	0	0	2	0	0	0	0	0	0	Bacteria	Planctomycetota	Planctomycetes	Planctomycetales	Rubinisphaeraceae	Unclassified_Family_Rubinisphaeraceae
SSbact_1586	15	3	14	0	3	0	12	5	0	0	0	0	0	0	0	0	0	0	0	0	0	0	0	0	0	0	0	0	0	0	0	0	0	Bacteria	Bacteroidota	Bacteroidia	Bacteroidales	Bacteroidetes_vadinHA17	Unclassified_Family_Bacteroidetes_vadinHA17
SSbact_1587	0	0	6	0	0	0	0	7	0	0	0	0	0	0	0	0	0	0	0	0	0	0	0	0	0	0	0	0	0	0	0	0	0	Bacteria	Myxococcota	Polyangia	UASB-TL25	Unclassified_Order_UASB-TL25	Unclassified_Order_UASB-TL25
SSbact_1588	0	0	0	0	5	0	26	0	0	0	0	0	0	0	0	0	0	0	0	31	0	0	0	0	37	0	0	0	0	0	0	0	0	Bacteria	Bacteroidota	Bacteroidia	Bacteroidales	Prolixibacteraceae	BSV13
SSbact_1589	0	8	0	0	0	0	0	0	0	0	0	0	0	0	0	0	0	0	0	0	0	0	0	0	0	0	0	0	0	7	0	0	0	Bacteria	Bacteroidota	Bacteroidia	Sphingobacteriales	Unclassified_Order_Sphingobacteriales	Unclassified_Order_Sphingobacteriales
SSbact_1590	0	0	0	0	0	0	0	0	0	0	0	0	0	0	0	0	0	0	22	0	0	0	0	0	0	5	4	0	0	0	19	0	0	Bacteria	Chloroflexi	Anaerolineae	Caldilineales	Caldilineaceae	Unclassified_Family_Caldilineaceae
SSbact_1591	0	0	0	0	0	0	0	0	0	0	0	0	0	0	0	0	0	0	0	0	0	0	0	0	0	0	0	18	0	0	0	0	0	Bacteria	Modulibacteria	Moduliflexia	Moduliflexales	Moduliflexaceae	Unclassified_Family_Moduliflexaceae
SSbact_1592	0	0	0	0	0	0	0	0	0	0	5	0	0	0	0	0	0	0	0	0	0	0	0	0	0	0	0	0	0	0	0	0	0	Bacteria	Chloroflexi	Anaerolineae	Anaerolineales	Anaerolineaceae	Leptolinea
SSbact_1593	0	0	0	0	0	0	0	0	6	0	0	0	0	0	11	0	0	0	0	12	8	0	3	0	0	0	0	0	0	0	0	0	0	Bacteria	Verrucomicrobiota	Verrucomicrobiae	Pedosphaerales	Pedosphaeraceae	Unclassified_Family_Pedosphaeraceae
SSbact_1594	0	0	0	0	11	0	15	0	0	0	0	0	0	0	0	0	0	0	0	0	0	0	0	0	0	0	0	0	58	0	0	0	0	Bacteria	Bacteroidota	Bacteroidia	Bacteroidales	Bacteroidetes_vadinHA17	Unclassified_Family_Bacteroidetes_vadinHA17
SSbact_1595	0	0	0	0	0	0	0	0	0	3	1	0	0	0	0	0	12	0	0	0	0	0	0	0	0	6	0	16	0	0	4	0	0	Bacteria	Chloroflexi	Anaerolineae	SJA-15	Unclassified_Order_SJA-15	Unclassified_Order_SJA-15
SSbact_1596	0	0	0	0	1	0	0	0	0	0	0	0	0	0	0	0	0	0	0	0	0	0	0	0	0	0	0	0	0	0	0	0	0	Bacteria	Desulfobacterota	Syntrophorhabdia	Syntrophorhabdales	Syntrophorhabdaceae	Syntrophorhabdus
SSbact_1597	0	0	0	6	57	0	0	0	0	0	0	0	0	0	0	0	0	0	0	0	0	0	0	0	0	0	0	0	34	0	0	0	0	Bacteria	Planctomycetota	Phycisphaerae	Tepidisphaerales	WD2101_soil_group	Unclassified_Family_WD2101_soil_group
SSbact_1598	0	0	43	0	0	0	12	0	0	0	0	0	0	0	0	0	0	0	0	0	0	0	0	0	0	0	0	0	4	0	0	0	0	Bacteria	Bacteroidota	Bacteroidia	Bacteroidales	Bacteroidetes_vadinHA17	Unclassified_Family_Bacteroidetes_vadinHA17
SSbact_1599	0	0	0	0	56	0	0	0	4	0	0	0	0	0	1	0	0	0	0	16	0	0	0	0	0	0	0	0	0	0	0	0	0	Bacteria	Proteobacteria	Gammaproteobacteria	Unclassified_Class_Gammaproteobacteria	Unclassified_Class_Gammaproteobacteria	Unclassified_Class_Gammaproteobacteria
SSbact_1600	3	0	30	0	6	0	13	0	18	0	0	0	0	0	106	0	0	0	0	6	10	0	0	0	0	0	0	0	11	0	0	0	0	Bacteria	Proteobacteria	Gammaproteobacteria	Steroidobacterales	Steroidobacteraceae	Unclassified_Family_Steroidobacteraceae
SSbact_1601	0	0	0	0	0	0	0	0	0	0	0	0	0	0	0	0	0	0	0	0	0	0	0	0	0	0	15	10	0	0	0	0	0	Bacteria	MBNT15	Unclassified_Phylum_MBNT15	Unclassified_Phylum_MBNT15	Unclassified_Phylum_MBNT15	Unclassified_Phylum_MBNT15
SSbact_1602	0	0	64	0	0	0	0	0	39	0	0	0	0	0	0	0	0	0	0	113	0	0	0	0	53	0	0	0	0	0	0	0	0	Bacteria	Proteobacteria	Gammaproteobacteria	Burkholderiales	Comamonadaceae	Rhodoferax
SSbact_1603	0	0	0	0	0	0	2	0	0	0	0	0	0	0	0	0	0	0	0	0	0	0	0	0	0	0	0	0	0	0	0	0	0	Bacteria	Bacteroidota	Bacteroidia	Bacteroidales	Bacteroidetes_vadinHA17	Unclassified_Family_Bacteroidetes_vadinHA17
SSbact_1604	0	0	0	0	0	0	0	0	0	0	0	0	0	0	0	0	0	0	0	0	0	0	0	0	0	0	1	0	0	0	0	0	0	Bacteria	Proteobacteria	Alphaproteobacteria	Rhizobiales	Rhizobiaceae	Nitratireductor
SSbact_1605	0	0	0	0	0	0	0	6	13	0	0	0	0	0	0	0	0	17	0	0	0	0	0	0	0	0	0	0	0	0	0	0	0	Bacteria	Proteobacteria	Alphaproteobacteria	Acetobacterales	Acetobacteraceae	Unclassified_Family_Acetobacteraceae
SSbact_1606	0	0	0	0	0	0	0	0	0	0	0	0	0	0	0	0	0	19	0	0	0	0	20	0	0	0	0	0	0	0	0	0	0	Bacteria	Bacteroidota	Kryptonia	Kryptoniales	BSV26	Unclassified_Family_BSV26
SSbact_1607	0	0	0	0	7	0	8	0	0	0	0	0	0	0	0	0	0	0	0	0	0	0	0	0	0	0	0	0	0	0	0	0	0	Bacteria	Desulfobacterota	Unclassified_Phylum_Desulfobacterota	Unclassified_Phylum_Desulfobacterota	Unclassified_Phylum_Desulfobacterota	Unclassified_Phylum_Desulfobacterota
SSbact_1608	0	11	4	0	0	0	0	0	0	0	0	0	0	0	0	0	0	0	0	0	9	1	0	0	0	0	0	0	3	0	0	0	2	Bacteria	Desulfobacterota	Syntrophia	Syntrophales	Syntrophaceae	Syntrophus
SSbact_1609	40	0	0	0	0	0	0	0	2	0	0	0	0	0	0	0	0	0	0	0	0	0	0	0	0	0	0	0	0	0	0	0	0	Bacteria	Proteobacteria	Gammaproteobacteria	Cellvibrionales	Porticoccaceae	Porticoccus
SSbact_1610	5	79	6	15	0	0	0	0	0	0	0	0	0	0	0	0	0	0	0	0	0	0	0	0	0	0	0	0	0	0	0	0	0	Bacteria	Proteobacteria	Gammaproteobacteria	Steroidobacterales	Steroidobacteraceae	Unclassified_Family_Steroidobacteraceae
SSbact_1611	0	0	0	0	0	0	0	0	0	0	0	0	0	0	0	0	0	0	0	0	0	0	0	0	0	0	14	0	0	0	0	0	0	Bacteria	Verrucomicrobiota	Omnitrophia	Omnitrophales	Omnitrophaceae	Candidatus_Omnitrophus
SSbact_1612	0	0	0	0	0	0	0	0	0	0	0	6	6	5	0	0	0	0	0	0	0	0	0	0	0	0	0	0	0	0	0	0	0	Bacteria	Spirochaetota	Spirochaetia	Spirochaetales	Spirochaetaceae	Spirochaeta
SSbact_1613	0	0	0	0	1	0	0	0	0	0	0	0	0	0	0	0	0	0	0	0	0	0	0	0	0	0	0	0	0	0	0	0	0	Bacteria	Planctomycetota	Planctomycetes	Pirellulales	Pirellulaceae	Candidatus_Anammoximicrobium
SSbact_1614	0	0	0	0	25	0	14	0	0	0	0	0	0	0	0	0	0	0	0	0	0	0	0	0	0	0	0	0	7	0	0	0	0	Bacteria	Desulfobacterota	Syntrophia	Syntrophales	Syntrophaceae	Syntrophus
SSbact_1615	0	0	0	0	0	0	0	0	0	0	0	0	0	0	0	0	0	0	0	0	0	0	0	0	0	0	13	0	0	0	0	0	0	Bacteria	Bacteroidota	Bacteroidia	Sphingobacteriales	Lentimicrobiaceae	Unclassified_Family_Lentimicrobiaceae
SSbact_1616	0	0	0	0	0	0	0	0	0	0	0	0	0	0	0	0	0	0	0	0	0	0	0	0	0	5	0	0	0	0	0	0	0	Bacteria	Bacteroidota	Bacteroidia	Bacteroidales	Bacteroidetes_vadinHA17	Unclassified_Family_Bacteroidetes_vadinHA17
SSbact_1617	0	3	0	0	0	1	0	0	1	0	3	0	0	0	6	0	5	0	0	0	4	0	0	3	0	0	0	0	5	0	0	9	0	Bacteria	Bacteroidota	Bacteroidia	Sphingobacteriales	Lentimicrobiaceae	Unclassified_Family_Lentimicrobiaceae
SSbact_1618	0	0	0	0	0	7	0	0	5	5	2	0	0	0	2	0	0	0	0	0	0	0	15	0	0	0	0	13	3	0	0	0	0	Bacteria	Actinobacteriota	Coriobacteriia	OPB41	Unclassified_Order_OPB41	Unclassified_Order_OPB41
SSbact_1619	0	0	0	0	0	0	0	0	0	0	0	0	0	0	0	0	0	0	0	0	0	0	0	0	0	17	16	7	0	0	0	0	0	Bacteria	Planctomycetota	Planctomycetes	Pirellulales	Pirellulaceae	Candidatus_Anammoximicrobium
SSbact_1620	0	0	0	0	0	0	0	23	0	0	0	0	0	0	0	0	0	0	0	0	0	0	0	71	0	0	0	0	0	0	0	0	0	Bacteria	Chloroflexi	Dehalococcoidia	Dehalococcoidales	Unclassified_Order_Dehalococcoidales	Unclassified_Order_Dehalococcoidales
SSbact_1621	0	0	0	0	0	0	0	0	0	0	6	0	0	0	0	0	0	0	0	0	0	0	0	0	0	0	0	0	0	16	0	0	0	Bacteria	Verrucomicrobiota	Verrucomicrobiae	Verrucomicrobiales	Rubritaleaceae	Luteolibacter
SSbact_1622	0	0	26	0	0	0	16	0	0	0	0	0	0	0	0	0	0	0	0	0	0	0	0	0	0	0	0	0	0	0	0	0	0	Bacteria	Proteobacteria	Gammaproteobacteria	Methylococcales	Methylomonadaceae	Crenothrix
SSbact_1623	0	0	0	0	0	0	0	0	32	0	0	0	0	0	8	0	0	0	0	12	0	0	0	0	54	0	0	0	0	0	0	0	0	Bacteria	Bacteroidota	Bacteroidia	Bacteroidales	Prolixibacteraceae	BSV13
SSbact_1624	0	0	0	0	0	0	0	0	0	0	0	0	0	0	0	0	0	0	0	0	11	0	0	0	0	0	0	20	0	0	0	0	0	Bacteria	Chloroflexi	Anaerolineae	SBR1031	Unclassified_Order_SBR1031	Unclassified_Order_SBR1031
SSbact_1625	0	0	0	3	0	0	0	0	0	0	0	0	0	0	0	0	0	0	0	0	0	0	0	0	0	0	0	0	0	0	0	0	0	Bacteria	Bacteroidota	Kryptonia	Kryptoniales	BSV26	Unclassified_Family_BSV26
SSbact_1626	0	0	0	0	0	0	7	0	0	0	0	0	0	0	0	0	0	0	0	0	0	0	0	0	0	0	4	0	0	0	0	0	0	Bacteria	Chloroflexi	Anaerolineae	SJA-15	Unclassified_Order_SJA-15	Unclassified_Order_SJA-15
SSbact_1627	0	0	0	0	0	0	0	0	0	0	0	20	37	0	0	0	0	0	0	0	0	0	0	43	0	0	0	0	0	0	0	0	0	Bacteria	Sva0485	Unclassified_Phylum_Sva0485	Unclassified_Phylum_Sva0485	Unclassified_Phylum_Sva0485	Unclassified_Phylum_Sva0485
SSbact_1628	5	0	0	35	0	20	0	0	0	0	0	0	0	0	0	22	0	0	0	0	0	0	0	0	0	0	0	0	48	0	0	0	0	Bacteria	Chloroflexi	Anaerolineae	Anaerolineales	Anaerolineaceae	Unclassified_Family_Anaerolineaceae
SSbact_1629	4	0	0	0	0	0	0	0	0	0	0	0	0	0	0	0	0	0	0	0	0	0	0	0	0	0	0	0	0	0	0	0	0	Bacteria	Proteobacteria	Alphaproteobacteria	Caulobacterales	Hyphomonadaceae	Hirschia
SSbact_1630	0	0	0	0	0	0	0	0	0	0	0	0	0	0	0	0	0	0	0	0	0	0	0	0	0	0	0	0	0	0	6	0	0	Bacteria	Spirochaetota	Brevinematia	Brevinematales	Brevinemataceae	Brevinema
SSbact_1631	0	14	16	0	0	0	0	74	0	0	0	0	0	0	0	0	0	0	0	0	0	0	0	0	0	0	0	0	0	0	0	0	0	Bacteria	Bacteroidota	Ignavibacteria	Ignavibacteriales	Ignavibacteriaceae	Ignavibacterium
SSbact_1632	0	0	0	35	0	0	0	0	0	0	0	0	0	0	0	0	0	0	0	0	0	0	0	0	0	0	0	0	22	0	0	0	0	Bacteria	Nitrospirota	Nitrospiria	Nitrospirales	Nitrospiraceae	Nitrospira
SSbact_1633	0	0	0	0	1	0	0	0	0	0	0	0	0	0	0	0	0	0	0	2	0	0	0	0	0	0	12	0	0	0	0	0	0	Bacteria	Desulfobacterota	Desulfobulbia	Desulfobulbales	Desulfobulbaceae	Desulfobulbus
SSbact_1634	0	0	0	0	2	1	0	0	3	0	0	0	0	0	0	0	0	0	0	0	0	0	0	0	0	0	0	0	0	0	0	0	0	Bacteria	Bacteroidota	Bacteroidia	Sphingobacteriales	env.OPS_17	Unclassified_Family_env.OPS_17
SSbact_1635	0	0	0	0	3	0	0	0	0	0	0	0	0	0	0	0	0	0	0	0	0	0	0	0	0	0	0	0	0	0	0	0	0	Bacteria	Verrucomicrobiota	Verrucomicrobiae	Pedosphaerales	Pedosphaeraceae	ADurb.Bin063-1
SSbact_1636	0	0	0	0	0	0	0	0	0	0	0	0	8	39	0	0	0	0	0	0	0	0	0	0	0	0	0	0	0	0	0	0	0	Bacteria	Proteobacteria	Alphaproteobacteria	Acetobacterales	Acetobacteraceae	Rhodovastum
SSbact_1637	0	0	0	0	5	0	0	0	0	0	0	0	0	0	0	0	0	0	0	0	0	0	0	0	0	0	0	0	0	0	0	0	0	Bacteria	Patescibacteria	Parcubacteria	Unclassified_Class_Parcubacteria	Unclassified_Class_Parcubacteria	Unclassified_Class_Parcubacteria
SSbact_1638	0	0	0	0	0	0	0	0	0	4	3	0	0	0	6	0	0	0	5	0	0	0	14	0	0	3	0	0	11	0	0	0	12	Bacteria	Bacteroidota	Bacteroidia	Bacteroidales	Prolixibacteraceae	BSV13
SSbact_1639	0	2	0	0	0	0	0	11	0	0	0	0	0	0	0	0	0	0	0	0	0	0	0	0	0	0	0	6	0	0	0	0	1	Bacteria	Chloroflexi	Anaerolineae	Unclassified_Class_Anaerolineae	Unclassified_Class_Anaerolineae	Unclassified_Class_Anaerolineae
SSbact_1640	13	0	0	0	0	0	4	37	0	0	0	0	0	0	0	0	0	0	0	0	0	0	0	0	0	0	0	0	0	0	0	0	0	Bacteria	Desulfobacterota	Desulfobacteria	Desulfatiglandales	Desulfatiglandaceae	Desulfatiglans
SSbact_1641	0	0	0	0	0	11	0	0	0	0	0	0	0	0	0	0	0	0	0	0	0	0	12	0	0	0	0	59	0	0	0	0	0	Bacteria	Planctomycetota	Planctomycetes	Pirellulales	Pirellulaceae	Candidatus_Anammoximicrobium
SSbact_1642	0	0	0	0	0	9	0	0	0	15	6	0	0	0	0	0	0	0	0	0	5	0	0	0	0	0	0	0	0	0	0	22	5	Bacteria	Actinobacteriota	Acidimicrobiia	Microtrichales	Microtrichaceae	IMCC26207
SSbact_1643	0	0	0	0	0	0	0	0	0	0	7	0	0	0	0	0	0	0	11	0	0	0	0	0	0	0	0	0	0	0	0	0	0	Bacteria	Actinobacteriota	Acidimicrobiia	Microtrichales	Ilumatobacteraceae	Ilumatobacter
SSbact_1644	0	0	2	0	0	0	0	0	0	0	0	0	0	0	0	0	0	0	0	0	0	0	0	0	0	0	0	0	0	0	0	0	0	Bacteria	Acidobacteriota	Aminicenantia	Aminicenantales	Unclassified_Order_Aminicenantales	Unclassified_Order_Aminicenantales
SSbact_1645	0	0	0	0	0	0	0	0	0	0	0	0	0	0	0	0	0	0	0	0	0	0	0	0	0	0	16	0	0	0	16	0	0	Bacteria	Bacteroidota	Bacteroidia	Bacteroidales	Bacteroidetes_vadinHA17	Unclassified_Family_Bacteroidetes_vadinHA17
SSbact_1646	0	0	0	0	5	0	0	0	4	0	0	0	0	0	0	0	0	0	0	6	0	5	13	0	6	0	0	0	2	0	0	3	0	Bacteria	Planctomycetota	Phycisphaerae	Tepidisphaerales	WD2101_soil_group	Unclassified_Family_WD2101_soil_group
SSbact_1647	0	0	0	0	0	0	0	0	0	0	0	0	0	0	0	0	0	0	0	0	0	0	0	0	0	2	14	0	0	0	0	0	0	Bacteria	Myxococcota	Polyangia	Unclassified_Class_Polyangia	Unclassified_Class_Polyangia	Unclassified_Class_Polyangia
SSbact_1648	0	0	0	0	0	0	4	0	0	0	0	0	0	0	0	0	0	0	0	0	0	0	0	0	0	0	0	0	0	0	0	0	0	Bacteria	Chloroflexi	Anaerolineae	Anaerolineales	Anaerolineaceae	Unclassified_Family_Anaerolineaceae
SSbact_1649	4	0	0	3	0	0	0	0	0	0	0	0	0	0	0	0	8	0	0	0	0	0	0	0	2	0	0	0	0	0	0	13	0	Bacteria	Verrucomicrobiota	Verrucomicrobiae	S-BQ2-57_soil_group	Unclassified_Order_S-BQ2-57_soil_group	Unclassified_Order_S-BQ2-57_soil_group
SSbact_1650	0	0	0	0	0	13	0	0	0	0	9	0	0	0	0	0	0	0	18	0	0	0	8	0	0	3	5	0	0	0	2	0	0	Bacteria	Planctomycetota	Planctomycetes	Pirellulales	Pirellulaceae	Candidatus_Anammoximicrobium
SSbact_1651	0	0	0	0	0	0	0	38	0	0	0	2	0	0	0	0	0	0	0	0	0	0	0	27	0	0	0	0	0	0	0	0	0	Bacteria	Chloroflexi	Dehalococcoidia	Dehalococcoidales	Unclassified_Order_Dehalococcoidales	Unclassified_Order_Dehalococcoidales
SSbact_1652	0	0	22	0	0	0	3	0	0	0	0	0	0	0	0	0	0	0	0	0	0	0	0	0	0	0	0	0	0	0	0	0	0	Bacteria	Bacteroidota	Bacteroidia	Bacteroidales	Prolixibacteraceae	Unclassified_Family_Prolixibacteraceae
SSbact_1653	0	7	2	0	0	0	0	0	0	0	0	0	0	0	0	0	0	0	0	0	0	0	0	0	0	0	12	0	0	0	17	0	0	Bacteria	Bacteroidota	Bacteroidia	Bacteroidales	Prolixibacteraceae	Unclassified_Family_Prolixibacteraceae
SSbact_1654	0	0	0	0	0	0	0	8	0	0	0	0	0	0	0	0	0	0	0	0	0	0	0	0	0	0	0	0	5	0	0	0	0	Bacteria	Bacteroidota	Bacteroidia	Sphingobacteriales	Lentimicrobiaceae	Unclassified_Family_Lentimicrobiaceae
SSbact_1655	0	6	0	0	0	0	5	0	0	0	0	0	0	0	0	0	0	0	0	0	0	0	0	0	0	0	0	0	0	0	0	0	0	Bacteria	Chloroflexi	Dehalococcoidia	vadinBA26	Unclassified_Order_vadinBA26	Unclassified_Order_vadinBA26
SSbact_1656	0	0	0	0	0	0	0	0	0	0	0	0	0	0	0	0	0	0	0	0	0	0	4	0	0	0	0	0	0	0	0	0	7	Bacteria	Bacteroidota	Bacteroidia	Bacteroidales	Bacteroidetes_vadinHA17	Unclassified_Family_Bacteroidetes_vadinHA17
SSbact_1657	0	0	0	0	1	0	0	0	0	0	0	0	0	0	0	0	0	0	0	0	0	0	0	0	0	0	0	0	3	0	0	0	0	Bacteria	Proteobacteria	Gammaproteobacteria	Burkholderiales	Gallionellaceae	Sideroxydans
SSbact_1658	0	2	0	0	0	0	0	0	0	0	0	0	0	0	0	0	0	0	0	0	0	0	0	0	0	0	0	19	0	0	0	0	0	Bacteria	Bacteroidota	Bacteroidia	Bacteroidales	SB-5	Unclassified_Family_SB-5
SSbact_1659	0	0	0	0	6	0	0	0	0	0	0	0	0	0	0	0	0	0	0	0	0	0	0	0	0	0	0	0	0	0	0	0	0	Bacteria	Proteobacteria	Gammaproteobacteria	Burkholderiales	Comamonadaceae	Unclassified_Family_Comamonadaceae
SSbact_1660	0	0	0	0	0	0	0	0	0	0	0	0	0	0	0	0	0	0	0	16	0	0	0	0	0	0	0	0	0	0	0	0	0	Bacteria	Verrucomicrobiota	Verrucomicrobiae	Verrucomicrobiales	Rubritaleaceae	Luteolibacter
SSbact_1661	3	0	0	0	0	0	0	6	0	0	0	0	0	0	0	0	0	0	0	0	0	0	0	0	0	4	11	0	0	14	0	0	0	Bacteria	Proteobacteria	Gammaproteobacteria	Burkholderiales	Comamonadaceae	Rhodoferax
SSbact_1662	27	0	0	0	0	0	4	0	0	0	0	0	0	0	0	0	0	33	0	0	0	0	0	0	0	0	0	0	21	0	0	0	0	Bacteria	Proteobacteria	Alphaproteobacteria	Defluviicoccales	Unclassified_Order_Defluviicoccales	Unclassified_Order_Defluviicoccales
SSbact_1663	9	0	16	7	0	0	7	1	0	0	0	0	0	0	0	0	0	0	0	0	0	0	0	0	0	0	0	0	0	0	0	0	0	Bacteria	Acidobacteriota	Blastocatellia	Blastocatellales	Blastocatellaceae	JGI_0001001-H03
SSbact_1664	0	0	0	0	0	0	17	0	0	0	0	0	0	0	0	0	0	0	0	0	0	0	0	0	0	0	0	0	0	0	0	0	0	Bacteria	Desulfobacterota	Unclassified_Phylum_Desulfobacterota	Unclassified_Phylum_Desulfobacterota	Unclassified_Phylum_Desulfobacterota	Unclassified_Phylum_Desulfobacterota
SSbact_1665	0	0	0	0	0	0	0	0	0	0	0	0	0	0	0	0	5	0	0	1	0	0	0	0	0	0	0	0	0	0	0	0	0	Bacteria	Proteobacteria	Gammaproteobacteria	KI89A_clade	Unclassified_Order_KI89A_clade	Unclassified_Order_KI89A_clade
SSbact_1666	12	0	0	0	0	0	1	0	0	0	0	0	0	0	0	0	0	0	0	5	0	0	0	0	0	0	0	0	0	0	0	0	0	Bacteria	Myxococcota	Polyangia	Polyangiales	Polyangiaceae	Pajaroellobacter
SSbact_1667	0	0	0	0	0	0	0	0	0	0	0	0	0	0	0	0	0	0	0	0	0	0	0	0	0	0	0	0	1	0	0	0	0	Bacteria	Chloroflexi	Anaerolineae	RBG-13-54-9	Unclassified_Order_RBG-13-54-9	Unclassified_Order_RBG-13-54-9
SSbact_1668	0	0	0	0	0	0	4	0	0	0	0	0	0	0	0	0	0	0	0	0	0	0	0	0	0	0	0	0	0	0	0	0	0	Bacteria	Methylomirabilota	Methylomirabilia	Methylomirabilales	Methylomirabilaceae	Sh765B-TzT-35
SSbact_1669	0	0	0	3	0	0	3	0	0	0	0	0	0	0	0	0	0	0	0	0	0	0	0	0	0	0	0	0	8	0	0	0	0	Bacteria	Desulfobacterota	Desulfobacteria	Desulfobacterales	Desulfosarcinaceae	Sva0081_sediment_group
SSbact_1670	0	0	0	0	0	0	13	0	0	0	0	0	0	0	0	0	0	0	0	0	0	0	0	0	0	0	0	0	0	0	0	0	0	Bacteria	Bacteroidota	Kryptonia	Kryptoniales	BSV26	Unclassified_Family_BSV26
SSbact_1671	0	0	0	0	0	1	0	0	0	0	0	0	0	0	0	0	0	0	0	0	0	0	0	0	0	0	0	0	0	0	0	0	0	Bacteria	Proteobacteria	Gammaproteobacteria	Burkholderiales	Comamonadaceae	Unclassified_Family_Comamonadaceae
SSbact_1672	4	0	4	0	0	0	25	0	0	0	0	0	0	0	0	0	0	0	0	0	0	0	0	0	0	0	0	0	0	0	0	0	0	Bacteria	Verrucomicrobiota	Verrucomicrobiae	Pedosphaerales	Pedosphaeraceae	ADurb.Bin063-1
SSbact_1673	0	0	0	0	28	0	0	0	0	0	0	0	0	0	0	0	0	0	0	71	0	0	0	0	0	0	0	0	6	0	0	0	0	Bacteria	Acidobacteriota	Vicinamibacteria	Vicinamibacterales	Unclassified_Order_Vicinamibacterales	Unclassified_Order_Vicinamibacterales
SSbact_1674	0	0	0	0	0	0	0	0	0	0	0	0	0	0	0	0	0	0	0	0	0	0	0	0	0	0	0	0	0	0	6	0	0	Bacteria	Chloroflexi	Anaerolineae	SBR1031	Unclassified_Order_SBR1031	Unclassified_Order_SBR1031
SSbact_1675	0	0	0	0	0	0	0	0	0	6	2	0	0	0	0	0	0	0	0	0	0	0	0	0	0	0	0	0	0	0	0	0	0	Bacteria	Patescibacteria	Parcubacteria	Candidatus_Moranbacteria	Unclassified_Order_Candidatus_Moranbacteria	Unclassified_Order_Candidatus_Moranbacteria
SSbact_1676	0	0	0	0	0	0	0	0	0	0	0	0	0	0	0	0	0	0	0	0	0	0	0	0	0	9	0	18	0	0	4	0	0	Bacteria	Bacteroidota	Kryptonia	Kryptoniales	MSB-3C8	Unclassified_Family_MSB-3C8
SSbact_1677	0	0	0	0	0	0	0	0	0	0	0	0	0	0	0	0	0	0	0	0	0	0	2	0	0	0	0	0	0	0	0	0	2	Bacteria	Acidobacteriota	Holophagae	Holophagales	Holophagaceae	Unclassified_Family_Holophagaceae
SSbact_1678	0	0	0	0	0	1	0	0	0	0	0	0	0	0	0	0	0	0	0	0	0	0	0	0	0	0	9	16	0	0	18	0	0	Bacteria	Caldisericota	Caldisericia	Caldisericales	WCHB1-02	Unclassified_Family_WCHB1-02
SSbact_1679	0	0	0	0	0	0	0	0	0	5	1	0	0	0	0	0	0	0	0	0	0	0	0	0	0	0	0	0	0	0	0	0	0	Bacteria	Chloroflexi	Anaerolineae	ADurb.Bin180	Unclassified_Order_ADurb.Bin180	Unclassified_Order_ADurb.Bin180
SSbact_1680	0	0	10	0	1	0	0	0	7	0	0	0	0	0	53	0	0	0	0	11	0	0	0	0	0	0	0	0	0	0	0	0	0	Bacteria	Proteobacteria	Gammaproteobacteria	Burkholderiales	Nitrosomonadaceae	GOUTA6
SSbact_1681	12	0	0	0	0	47	0	0	0	0	0	0	0	0	0	0	0	0	0	0	0	20	12	0	0	0	0	0	0	0	0	0	0	Bacteria	Chloroflexi	Anaerolineae	Anaerolineales	Anaerolineaceae	Unclassified_Family_Anaerolineaceae
SSbact_1682	0	0	0	0	0	0	4	3	0	0	0	0	0	0	0	0	0	0	0	0	0	0	0	1	0	0	0	0	0	0	0	0	0	Bacteria	Sva0485	Unclassified_Phylum_Sva0485	Unclassified_Phylum_Sva0485	Unclassified_Phylum_Sva0485	Unclassified_Phylum_Sva0485
SSbact_1683	46	0	0	0	0	0	28	0	0	0	0	0	0	0	0	0	0	0	0	0	0	0	0	0	0	0	0	0	0	0	0	0	0	Bacteria	Proteobacteria	Gammaproteobacteria	KI89A_clade	Unclassified_Order_KI89A_clade	Unclassified_Order_KI89A_clade
SSbact_1684	0	0	0	0	9	0	0	0	0	0	0	0	0	0	0	0	0	0	0	0	0	0	0	0	0	0	0	0	0	0	0	0	0	Bacteria	Desulfobacterota	Desulfobacteria	Desulfobacterales	Desulfosarcinaceae	Unclassified_Family_Desulfosarcinaceae
SSbact_1685	0	0	0	0	0	0	5	0	88	0	0	0	0	0	33	0	0	0	0	0	0	0	0	0	0	0	0	0	0	0	0	0	0	Bacteria	Desulfobacterota	Desulfuromonadia	Geobacterales	Geobacteraceae	Citrifermentans
SSbact_1686	0	0	0	0	0	0	0	0	0	0	1	0	0	0	0	0	0	0	0	0	0	0	0	0	0	0	0	16	0	0	0	4	0	Bacteria	Unclassified_Kingdom_Bacteria	Unclassified_Kingdom_Bacteria	Unclassified_Kingdom_Bacteria	Unclassified_Kingdom_Bacteria	Unclassified_Kingdom_Bacteria
SSbact_1687	0	0	0	0	0	0	0	0	0	0	0	0	0	0	0	0	0	0	0	0	0	0	0	0	0	18	2	0	0	0	0	0	0	Bacteria	Bacteroidota	Bacteroidia	Sphingobacteriales	Lentimicrobiaceae	Unclassified_Family_Lentimicrobiaceae
SSbact_1688	0	0	0	0	0	0	0	0	14	0	0	0	0	0	4	0	0	0	0	5	0	0	0	0	11	10	0	0	19	0	0	0	0	Bacteria	Bacteroidota	Bacteroidia	Bacteroidales	Prolixibacteraceae	BSV13
SSbact_1689	0	0	0	0	0	0	0	0	0	0	0	0	0	0	0	0	0	0	8	0	0	0	0	0	0	0	0	0	0	50	2	0	0	Bacteria	Proteobacteria	Gammaproteobacteria	Cellvibrionales	Halieaceae	OM60(NOR5)_clade
SSbact_1690	0	0	0	0	0	0	0	0	46	0	0	0	0	0	21	0	0	0	0	32	0	0	0	0	30	0	0	0	0	0	0	0	0	Bacteria	Proteobacteria	Gammaproteobacteria	Burkholderiales	Nitrosomonadaceae	GOUTA6
SSbact_1691	0	0	19	0	15	0	10	0	0	0	0	0	0	0	0	0	0	0	0	50	0	0	0	0	23	0	0	0	6	0	0	0	0	Bacteria	Bacteroidota	Bacteroidia	Flavobacteriales	Flavobacteriaceae	Flavobacterium
SSbact_1692	0	0	0	0	18	0	0	8	0	0	0	0	0	0	0	0	0	0	0	0	0	0	0	27	0	0	0	0	0	0	0	0	0	Bacteria	Proteobacteria	Gammaproteobacteria	Burkholderiales	TRA3-20	Unclassified_Family_TRA3-20
SSbact_1693	0	0	0	0	0	0	0	0	0	7	7	0	0	0	0	0	0	0	0	0	0	0	0	0	0	0	0	3	0	0	0	0	0	Bacteria	Verrucomicrobiota	Kiritimatiellae	WCHB1-41	Unclassified_Order_WCHB1-41	Unclassified_Order_WCHB1-41
SSbact_1694	5	4	0	0	0	0	0	2	0	0	0	0	0	0	0	0	0	0	0	0	0	0	0	0	0	0	0	0	0	0	0	0	0	Bacteria	Proteobacteria	Gammaproteobacteria	Burkholderiales	TRA3-20	Unclassified_Family_TRA3-20
SSbact_1695	0	0	0	0	0	2	0	0	0	0	1	0	0	0	0	0	0	29	5	5	0	0	6	0	0	0	0	0	0	0	0	22	20	Bacteria	Bacteroidota	SJA-28	Unclassified_Class_SJA-28	Unclassified_Class_SJA-28	Unclassified_Class_SJA-28
SSbact_1696	0	0	0	0	0	0	0	0	0	6	5	0	0	0	2	0	0	0	0	0	12	0	0	0	0	1	0	0	0	0	0	0	0	Bacteria	Verrucomicrobiota	Verrucomicrobiae	Verrucomicrobiales	Rubritaleaceae	Luteolibacter
SSbact_1697	0	0	0	0	0	0	0	0	0	0	0	0	0	0	0	0	0	0	0	0	4	0	0	0	0	3	0	0	0	0	0	0	0	Bacteria	Chloroflexi	KD4-96	Unclassified_Class_KD4-96	Unclassified_Class_KD4-96	Unclassified_Class_KD4-96
SSbact_1698	11	0	0	0	0	0	0	0	0	0	0	0	0	0	0	0	0	0	0	0	0	0	0	0	0	0	0	0	0	0	0	0	0	Bacteria	Firmicutes	Clostridia	Peptostreptococcales-Tissierellales	Acidaminobacteraceae	Acidaminobacter
SSbact_1699	0	0	0	0	0	0	0	0	0	0	2	0	0	0	0	0	19	12	22	0	0	0	0	0	0	0	8	0	0	0	10	0	0	Bacteria	Proteobacteria	Gammaproteobacteria	Burkholderiales	Nitrosomonadaceae	Unclassified_Family_Nitrosomonadaceae
SSbact_1700	0	0	0	0	0	0	0	0	0	0	0	0	0	0	0	0	0	0	0	0	0	0	0	0	48	0	0	0	0	0	6	0	0	Bacteria	Bacteroidota	Bacteroidia	Bacteroidales	Bacteroidetes_BD2-2	Unclassified_Family_Bacteroidetes_BD2-2
SSbact_1701	0	0	0	0	0	0	0	0	0	0	0	0	0	0	0	0	0	0	0	0	0	0	0	0	0	0	14	0	0	0	0	0	0	Bacteria	Planctomycetota	Planctomycetes	Pirellulales	Pirellulaceae	Blastopirellula
SSbact_1702	0	0	0	0	0	0	0	0	0	0	0	0	0	0	0	0	0	0	0	0	0	0	7	0	0	0	0	0	0	0	7	0	0	Bacteria	Myxococcota	Polyangia	Polyangiales	Phaselicystidaceae	Phaselicystis
SSbact_1703	0	0	0	0	0	0	0	0	0	0	0	0	14	0	0	0	0	0	0	0	0	0	0	0	0	0	0	0	0	0	0	0	0	Bacteria	Bacteroidota	Bacteroidia	Bacteroidales	SB-5	Unclassified_Family_SB-5
SSbact_1704	0	0	0	0	0	0	0	0	0	0	0	0	0	0	0	0	0	0	0	0	0	0	0	0	0	0	0	0	44	0	0	0	0	Bacteria	Bacteroidota	Bacteroidia	Bacteroidales	Prolixibacteraceae	BSV13
SSbact_1705	0	0	0	0	0	0	0	14	0	0	0	8	0	0	0	0	0	0	0	0	0	0	0	7	0	0	0	0	0	0	0	10	0	Bacteria	Proteobacteria	Alphaproteobacteria	Rhizobiales	Hyphomicrobiaceae	Hyphomicrobium
SSbact_1706	0	0	0	0	0	0	0	0	0	2	3	0	0	0	0	0	0	0	0	0	0	14	21	0	0	0	0	0	0	0	0	3	0	Bacteria	Bacteroidota	Kryptonia	Kryptoniales	BSV26	Unclassified_Family_BSV26
SSbact_1707	0	0	0	0	0	0	0	0	2	0	0	0	0	0	0	0	0	0	0	20	0	0	0	0	0	0	0	0	0	0	0	0	0	Bacteria	Verrucomicrobiota	Verrucomicrobiae	Pedosphaerales	Pedosphaeraceae	Unclassified_Family_Pedosphaeraceae
SSbact_1708	0	0	0	0	0	0	0	0	0	4	3	0	0	0	0	12	0	0	0	0	0	0	0	0	0	0	0	8	0	0	0	1	0	Bacteria	Bacteroidota	Kryptonia	Kryptoniales	MSB-3C8	Unclassified_Family_MSB-3C8
SSbact_1709	0	0	19	0	0	0	1	0	0	0	0	0	0	0	15	0	0	0	0	9	57	0	0	0	0	0	0	0	0	0	0	0	0	Bacteria	MBNT15	Unclassified_Phylum_MBNT15	Unclassified_Phylum_MBNT15	Unclassified_Phylum_MBNT15	Unclassified_Phylum_MBNT15
SSbact_1710	0	0	0	0	0	0	0	0	0	13	0	0	0	0	0	0	0	0	0	0	0	0	0	0	0	7	0	0	0	0	0	0	0	Bacteria	Acidobacteriota	Aminicenantia	Aminicenantales	Unclassified_Order_Aminicenantales	Unclassified_Order_Aminicenantales
SSbact_1711	0	0	0	0	0	0	0	0	0	0	9	0	0	0	0	0	0	68	27	0	80	0	0	0	0	0	0	0	0	0	0	0	5	Bacteria	Bacteroidota	Bacteroidia	Bacteroidales	Bacteroidetes_vadinHA17	Unclassified_Family_Bacteroidetes_vadinHA17
SSbact_1712	0	0	4	0	0	0	9	0	0	0	0	0	0	0	0	0	0	0	0	0	0	0	0	0	0	0	0	0	0	0	0	0	0	Bacteria	Verrucomicrobiota	Verrucomicrobiae	Pedosphaerales	Pedosphaeraceae	Unclassified_Family_Pedosphaeraceae
SSbact_1713	0	0	0	0	0	0	0	0	0	0	0	0	0	0	0	0	0	0	0	0	0	0	0	0	0	0	0	88	0	0	0	0	0	Bacteria	Chloroflexi	Anaerolineae	SBR1031	Unclassified_Order_SBR1031	Unclassified_Order_SBR1031
SSbact_1714	0	5	0	0	0	0	0	0	0	0	0	0	0	0	0	0	0	0	0	0	0	0	0	0	0	0	0	0	0	0	0	0	0	Bacteria	Verrucomicrobiota	Kiritimatiellae	WCHB1-41	Unclassified_Order_WCHB1-41	Unclassified_Order_WCHB1-41
SSbact_1715	16	0	0	0	1	0	0	0	0	0	0	0	0	0	0	0	0	0	0	0	0	0	4	0	0	0	0	0	0	0	0	0	0	Bacteria	Proteobacteria	Gammaproteobacteria	Cellvibrionales	Porticoccaceae	Porticoccus
SSbact_1716	0	0	0	0	0	0	0	0	0	0	0	0	0	0	0	0	0	0	0	10	0	0	0	0	60	0	0	0	0	0	0	0	0	Bacteria	Acidobacteriota	Holophagae	Holophagales	Holophagaceae	Geothrix
SSbact_1717	0	0	0	0	0	0	0	0	0	0	7	0	0	0	0	0	14	0	3	0	0	0	0	0	0	7	4	13	0	0	0	0	0	Bacteria	Chloroflexi	Anaerolineae	Unclassified_Class_Anaerolineae	Unclassified_Class_Anaerolineae	Unclassified_Class_Anaerolineae
SSbact_1718	0	0	5	0	0	0	0	0	0	0	0	0	0	0	7	0	0	0	0	13	0	0	0	0	0	0	0	0	0	0	0	0	0	Bacteria	Desulfobacterota	Syntrophorhabdia	Syntrophorhabdales	Syntrophorhabdaceae	Syntrophorhabdus
SSbact_1719	0	0	0	0	0	0	0	0	0	0	0	0	0	0	0	0	0	0	0	0	0	0	0	0	0	0	23	0	0	0	0	0	0	Bacteria	Proteobacteria	Gammaproteobacteria	Burkholderiales	Comamonadaceae	Rhizobacter
SSbact_1720	0	0	0	0	0	0	0	0	0	0	0	0	0	0	0	0	0	0	0	35	0	0	0	0	54	0	0	0	0	0	0	0	0	Bacteria	Proteobacteria	Gammaproteobacteria	Methylococcales	Methylomonadaceae	Crenothrix
SSbact_1721	0	0	0	0	0	0	0	46	0	0	0	0	0	54	0	0	0	0	0	0	0	24	0	0	0	0	0	0	0	0	0	0	0	Bacteria	Bacteroidota	Bacteroidia	Sphingobacteriales	Lentimicrobiaceae	Unclassified_Family_Lentimicrobiaceae
SSbact_1722	0	0	5	0	0	0	0	0	0	0	0	0	0	0	0	0	0	0	0	0	0	0	0	0	0	0	0	0	0	0	0	0	0	Bacteria	Acidobacteriota	Thermoanaerobaculia	Thermoanaerobaculales	Thermoanaerobaculaceae	Thermoanaerobaculum
SSbact_1723	0	0	0	0	0	0	0	0	0	0	0	71	47	11	0	0	0	0	0	0	0	0	0	14	0	0	0	0	0	0	0	0	0	Bacteria	Acidobacteriota	Acidobacteriae	Solibacterales	Solibacteraceae	Candidatus_Solibacter
SSbact_1724	0	0	0	0	0	0	0	0	0	0	0	0	0	0	0	0	0	0	0	0	12	0	0	0	0	0	0	0	0	0	0	0	5	Bacteria	Desulfobacterota	Syntrophia	Syntrophales	Syntrophaceae	Syntrophus
SSbact_1725	0	0	5	0	0	0	0	0	0	0	0	0	0	0	0	0	0	0	0	0	0	0	0	0	0	0	0	0	0	0	0	0	0	Bacteria	Desulfobacterota	Syntrophia	Syntrophales	Syntrophaceae	Syntrophus
SSbact_1726	0	0	0	0	0	4	0	0	0	0	3	0	0	0	0	0	0	0	0	0	0	0	0	0	0	0	0	0	0	0	0	3	0	Bacteria	Proteobacteria	Alphaproteobacteria	Rhizobiales	Hyphomicrobiaceae	Hyphomicrobium
SSbact_1727	0	0	12	0	0	10	6	0	0	0	0	0	0	0	0	0	0	0	0	0	0	0	0	0	0	0	0	0	0	0	0	0	0	Bacteria	Proteobacteria	Gammaproteobacteria	Burkholderiales	TRA3-20	Unclassified_Family_TRA3-20
SSbact_1728	0	0	0	0	0	0	0	0	9	0	0	0	0	0	48	0	0	0	0	0	0	0	0	0	0	0	0	0	0	0	0	0	0	Bacteria	Bacteroidota	Bacteroidia	Bacteroidales	Bacteroidetes_vadinHA17	Unclassified_Family_Bacteroidetes_vadinHA17
SSbact_1729	0	0	0	0	0	9	0	0	0	0	11	0	0	0	0	33	0	0	0	0	0	0	0	0	45	0	0	0	9	0	0	0	11	Bacteria	Chloroflexi	Anaerolineae	Anaerolineales	Anaerolineaceae	Unclassified_Family_Anaerolineaceae
SSbact_1730	0	0	0	0	0	0	0	0	0	0	0	0	0	0	0	0	0	0	0	0	0	0	0	0	0	0	8	20	0	0	0	0	0	Bacteria	Planctomycetota	Planctomycetes	Pirellulales	Pirellulaceae	Unclassified_Family_Pirellulaceae
SSbact_1731	0	8	0	0	0	0	0	0	0	0	1	0	0	0	0	0	11	0	0	0	0	0	0	0	0	0	0	0	2	0	0	0	0	Bacteria	Spirochaetota	Spirochaetia	Spirochaetales	Spirochaetaceae	Spirochaeta
SSbact_1732	0	0	0	0	0	0	0	0	0	0	0	0	0	0	0	0	0	0	0	0	0	0	0	0	0	0	0	0	0	0	55	2	0	Bacteria	Proteobacteria	Gammaproteobacteria	Coxiellales	Coxiellaceae	Coxiella
SSbact_1733	0	0	11	0	0	4	3	0	0	0	0	0	0	7	13	0	0	0	0	1	19	0	9	0	0	0	0	0	0	0	0	9	27	Bacteria	Bacteroidota	Bacteroidia	Bacteroidales	Bacteroidetes_vadinHA17	Unclassified_Family_Bacteroidetes_vadinHA17
SSbact_1734	0	0	0	0	14	0	4	0	0	10	0	0	0	0	0	0	4	0	0	0	0	0	0	0	0	0	0	0	0	0	0	0	0	Bacteria	Verrucomicrobiota	Verrucomicrobiae	Pedosphaerales	Pedosphaeraceae	Unclassified_Family_Pedosphaeraceae
SSbact_1735	0	0	8	0	0	0	7	42	0	0	0	0	0	0	0	0	0	0	0	0	0	0	0	0	0	0	0	0	0	0	0	0	0	Bacteria	Acidobacteriota	Acidobacteriae	Acidobacteriales	Acidobacteriaceae_(Subgroup_1)	Unclassified_Family_Acidobacteriaceae_(Subgroup_1)
SSbact_1736	0	0	0	0	0	0	0	0	0	0	0	0	0	0	0	0	0	0	0	0	0	0	0	0	0	0	0	14	0	0	0	0	0	Bacteria	Spirochaetota	Spirochaetia	Spirochaetales	Spirochaetaceae	Spirochaeta
SSbact_1737	0	0	0	0	0	0	0	0	0	0	0	0	0	0	0	0	0	0	0	0	0	0	0	41	0	0	0	6	0	0	0	0	0	Bacteria	Chloroflexi	Dehalococcoidia	vadinBA26	Unclassified_Order_vadinBA26	Unclassified_Order_vadinBA26
SSbact_1738	0	0	0	0	0	0	0	0	0	0	5	0	0	0	0	0	0	0	0	0	0	0	0	0	0	0	0	0	0	0	0	0	0	Bacteria	Bacteroidota	Bacteroidia	Bacteroidales	SB-5	Unclassified_Family_SB-5
SSbact_1739	0	0	0	0	2	0	0	0	0	0	0	0	0	0	0	0	0	0	0	0	0	0	2	0	0	0	0	0	0	0	0	0	0	Bacteria	Sva0485	Unclassified_Phylum_Sva0485	Unclassified_Phylum_Sva0485	Unclassified_Phylum_Sva0485	Unclassified_Phylum_Sva0485
SSbact_1740	0	0	0	0	0	0	0	0	0	0	0	0	0	0	0	0	0	20	0	0	0	0	0	0	0	0	0	0	0	0	0	0	0	Bacteria	Patescibacteria	Saccharimonadia	Saccharimonadales	Unclassified_Order_Saccharimonadales	Unclassified_Order_Saccharimonadales
SSbact_1741	0	0	0	0	0	0	0	5	0	0	0	0	0	0	0	0	0	0	0	0	0	0	0	0	0	0	0	0	0	0	0	0	0	Bacteria	Bacteroidota	Kapabacteria	Kapabacteriales	Unclassified_Order_Kapabacteriales	Unclassified_Order_Kapabacteriales
SSbact_1742	0	0	0	0	0	0	0	0	0	0	0	0	0	0	0	0	0	0	0	0	0	0	0	0	0	0	0	0	0	0	0	34	0	Bacteria	Planctomycetota	Phycisphaerae	Tepidisphaerales	WD2101_soil_group	Unclassified_Family_WD2101_soil_group
SSbact_1743	0	0	0	0	0	0	3	0	0	0	0	0	0	0	0	0	0	0	0	0	0	0	0	0	0	0	0	0	11	0	0	0	0	Bacteria	WOR-1	Unclassified_Phylum_WOR-1	Unclassified_Phylum_WOR-1	Unclassified_Phylum_WOR-1	Unclassified_Phylum_WOR-1
SSbact_1744	17	0	1	5	0	0	1	0	0	0	0	0	0	0	0	0	0	0	0	0	0	0	0	0	0	0	0	0	0	0	0	0	0	Bacteria	Verrucomicrobiota	Verrucomicrobiae	Pedosphaerales	Pedosphaeraceae	Unclassified_Family_Pedosphaeraceae
SSbact_1745	0	0	0	0	0	5	0	0	0	0	0	0	0	0	0	0	0	0	0	0	0	0	0	0	0	0	0	0	0	0	0	0	0	Bacteria	NB1-j	Unclassified_Phylum_NB1-j	Unclassified_Phylum_NB1-j	Unclassified_Phylum_NB1-j	Unclassified_Phylum_NB1-j
SSbact_1746	0	0	0	0	0	0	0	8	0	0	0	0	67	0	0	0	0	23	0	0	0	26	2	17	0	0	0	0	0	0	0	0	0	Bacteria	Proteobacteria	Alphaproteobacteria	Micropepsales	Micropepsaceae	Unclassified_Family_Micropepsaceae
SSbact_1747	2	0	0	0	1	0	0	0	0	0	0	0	0	0	0	0	0	0	0	0	0	0	0	0	0	0	0	0	0	0	0	0	0	Bacteria	Verrucomicrobiota	Verrucomicrobiae	S-BQ2-57_soil_group	Unclassified_Order_S-BQ2-57_soil_group	Unclassified_Order_S-BQ2-57_soil_group
SSbact_1748	0	0	5	0	8	0	0	0	0	0	0	0	0	0	0	0	0	0	0	0	0	0	0	0	0	0	0	0	0	0	0	0	0	Bacteria	Acidobacteriota	Holophagae	Holophagales	Holophagaceae	Geothrix
SSbact_1749	4	0	0	0	0	0	0	0	0	0	0	0	0	0	0	0	0	0	0	0	0	0	0	0	0	0	0	0	0	0	0	0	0	Bacteria	Nitrospirota	4-29-1	Unclassified_Class_4-29-1	Unclassified_Class_4-29-1	Unclassified_Class_4-29-1
SSbact_1750	0	0	0	0	0	2	0	0	0	0	3	0	0	0	0	42	0	0	13	0	7	0	0	0	0	2	1	0	0	0	15	7	0	Bacteria	Proteobacteria	Gammaproteobacteria	Methylococcales	Methylococcaceae	Methylocaldum
SSbact_1751	36	18	0	4	0	0	4	0	0	0	0	0	0	0	0	0	0	0	0	0	0	0	0	0	0	0	0	0	6	0	0	0	0	Bacteria	Bacteroidota	Kryptonia	Kryptoniales	BSV26	Unclassified_Family_BSV26
SSbact_1752	0	0	0	0	0	0	3	0	0	0	0	0	0	0	0	0	0	0	0	0	9	0	0	0	0	0	0	0	1	0	0	0	0	Bacteria	Bacteroidota	Bacteroidia	Sphingobacteriales	Unclassified_Order_Sphingobacteriales	Unclassified_Order_Sphingobacteriales
SSbact_1753	0	0	0	0	0	0	0	0	23	0	0	0	0	0	0	0	0	0	0	3	0	0	0	0	0	0	0	0	0	0	0	0	0	Bacteria	Verrucomicrobiota	Verrucomicrobiae	Pedosphaerales	Pedosphaeraceae	Unclassified_Family_Pedosphaeraceae
SSbact_1754	0	0	0	0	0	0	0	0	0	0	0	0	0	0	0	0	0	0	0	0	0	0	0	0	0	3	5	0	0	0	0	0	0	Bacteria	Bacteroidota	Bacteroidia	Sphingobacteriales	Unclassified_Order_Sphingobacteriales	Unclassified_Order_Sphingobacteriales
SSbact_1755	0	0	0	0	0	12	0	0	0	0	0	0	0	0	0	0	0	0	0	0	0	12	71	0	0	0	0	0	0	0	0	7	24	Bacteria	Acidobacteriota	Acidobacteriae	Acidobacteriae_or	Acidobacteriae_fa	Paludibaculum
SSbact_1756	0	0	2	0	0	0	6	10	0	0	0	0	0	0	0	0	0	0	0	0	0	0	0	13	0	0	0	0	0	0	0	0	0	Bacteria	Bacteroidota	Bacteroidia	Sphingobacteriales	Lentimicrobiaceae	Unclassified_Family_Lentimicrobiaceae
SSbact_1757	0	0	0	0	0	0	0	0	12	0	0	0	0	0	0	0	0	0	0	11	0	0	0	0	0	0	0	0	0	0	0	0	0	Bacteria	Bacteroidota	Bacteroidia	Bacteroidales	Bacteroidetes_vadinHA17	Unclassified_Family_Bacteroidetes_vadinHA17
SSbact_1758	0	7	0	0	0	0	0	0	0	0	0	0	0	0	0	0	0	0	0	0	0	0	0	0	0	0	0	0	0	0	0	0	0	Bacteria	Bacteroidota	Bacteroidia	Sphingobacteriales	Lentimicrobiaceae	Unclassified_Family_Lentimicrobiaceae
SSbact_1759	0	0	5	0	12	0	0	0	2	0	0	0	0	0	19	0	0	0	0	5	12	0	2	0	0	0	0	0	0	0	0	0	0	Bacteria	Sva0485	Unclassified_Phylum_Sva0485	Unclassified_Phylum_Sva0485	Unclassified_Phylum_Sva0485	Unclassified_Phylum_Sva0485
SSbact_1760	0	0	0	0	0	3	0	0	0	0	0	0	0	0	0	0	0	0	0	0	0	0	0	0	0	0	0	0	0	0	0	0	0	Bacteria	Gemmatimonadota	Gemmatimonadetes	Gemmatimonadales	Gemmatimonadaceae	Unclassified_Family_Gemmatimonadaceae
SSbact_1761	15	0	0	0	0	0	7	5	0	0	0	55	34	0	0	0	0	0	0	0	0	0	0	0	0	0	0	0	19	0	0	0	0	Bacteria	Verrucomicrobiota	Verrucomicrobiae	Pedosphaerales	Pedosphaeraceae	Unclassified_Family_Pedosphaeraceae
SSbact_1762	0	0	0	0	22	0	0	0	28	0	0	0	0	0	2	0	0	0	0	11	0	0	0	0	14	0	0	0	0	0	0	0	0	Bacteria	Desulfobacterota	Desulfuromonadia	Geobacterales	Geobacteraceae	Geobacter
SSbact_1763	0	0	0	0	4	0	0	0	0	0	0	0	0	0	0	0	0	0	0	0	0	0	0	0	0	0	0	0	0	0	0	0	0	Bacteria	Desulfobacterota	Desulfobulbia	Desulfobulbales	Unclassified_Order_Desulfobulbales	Unclassified_Order_Desulfobulbales
SSbact_1764	0	0	0	0	0	0	0	0	0	0	10	0	0	12	0	0	0	0	0	0	0	0	6	0	0	0	0	0	0	0	0	3	3	Bacteria	Caldisericota	Caldisericia	Caldisericales	WCHB1-02	Unclassified_Family_WCHB1-02
SSbact_1765	10	0	0	0	0	0	0	0	0	0	0	0	0	0	0	0	0	0	0	0	0	0	0	0	0	0	0	0	25	0	0	0	0	Bacteria	Gemmatimonadota	Gemmatimonadetes	Gemmatimonadales	Gemmatimonadaceae	Unclassified_Family_Gemmatimonadaceae
SSbact_1766	2	0	0	0	0	0	0	3	0	0	0	0	0	0	0	0	0	0	0	0	0	0	0	0	0	0	0	0	0	0	0	0	0	Bacteria	Acidobacteriota	Subgroup_18	Unclassified_Class_Subgroup_18	Unclassified_Class_Subgroup_18	Unclassified_Class_Subgroup_18
SSbact_1767	0	0	0	0	11	0	0	0	4	0	0	0	0	0	0	0	0	2	0	10	0	0	0	0	21	0	0	0	0	0	0	0	0	Bacteria	Desulfobacterota	Desulfuromonadia	Geobacterales	Geobacteraceae	Unclassified_Family_Geobacteraceae
SSbact_1768	0	0	0	0	0	0	0	0	0	0	0	0	0	0	0	0	0	0	0	0	0	0	8	0	0	0	0	0	0	0	0	0	0	Bacteria	Verrucomicrobiota	Omnitrophia	Omnitrophales	Omnitrophaceae	Candidatus_Omnitrophus
SSbact_1769	0	0	0	0	0	13	0	0	5	0	0	0	0	0	0	8	0	0	0	0	0	0	0	0	0	0	0	0	0	0	0	0	0	Bacteria	Proteobacteria	Gammaproteobacteria	Burkholderiales	Rhodocyclaceae	Sterolibacterium
SSbact_1770	0	0	0	0	0	0	0	0	0	0	0	0	0	0	0	0	0	40	10	0	0	0	15	0	0	0	0	0	0	0	0	0	0	Bacteria	Bacteroidota	Bacteroidia	Bacteroidales	Bacteroidetes_vadinHA17	Unclassified_Family_Bacteroidetes_vadinHA17
SSbact_1771	0	0	0	0	0	0	0	0	0	0	0	0	0	0	0	0	33	23	8	0	0	0	44	0	0	0	4	0	0	0	49	0	21	Bacteria	Bacteroidota	Bacteroidia	Bacteroidales	Prolixibacteraceae	BSV13
SSbact_1772	0	0	0	0	0	0	13	0	0	0	0	0	0	0	0	0	0	0	0	0	0	0	0	0	0	0	0	0	0	0	0	0	0	Bacteria	Desulfobacterota	Syntrophorhabdia	Syntrophorhabdales	Syntrophorhabdaceae	Syntrophorhabdus
SSbact_1773	0	0	0	0	0	0	0	0	0	0	0	0	0	0	0	0	0	0	0	0	0	0	0	0	0	9	12	0	0	0	0	0	0	Bacteria	Actinobacteriota	Coriobacteriia	OPB41	Unclassified_Order_OPB41	Unclassified_Order_OPB41
SSbact_1774	0	0	0	0	0	0	0	0	0	0	6	0	0	0	0	0	0	0	0	0	0	0	0	0	0	0	0	0	0	0	0	0	0	Bacteria	Unclassified_Kingdom_Bacteria	Unclassified_Kingdom_Bacteria	Unclassified_Kingdom_Bacteria	Unclassified_Kingdom_Bacteria	Unclassified_Kingdom_Bacteria
SSbact_1775	0	0	0	0	0	0	0	0	0	0	0	0	0	0	0	0	0	0	0	0	16	0	0	0	0	0	0	0	0	0	0	0	0	Bacteria	Chloroflexi	Anaerolineae	Anaerolineales	Anaerolineaceae	Unclassified_Family_Anaerolineaceae
SSbact_1776	0	0	0	0	0	0	0	0	0	0	0	0	0	0	0	0	0	0	0	0	0	0	0	0	0	0	0	0	3	0	0	0	0	Bacteria	Desulfobacterota	Desulfuromonadia	Geobacterales	Geobacteraceae	Geobacter
SSbact_1777	0	0	0	0	0	0	0	0	60	0	0	0	0	11	0	0	0	0	11	0	0	0	19	0	0	0	0	0	0	0	0	0	0	Bacteria	Desulfobacterota	Desulfuromonadia	Geobacterales	Geobacteraceae	Unclassified_Family_Geobacteraceae
SSbact_1778	0	0	0	0	0	0	0	0	0	0	0	0	0	0	0	0	0	0	0	0	0	0	0	0	0	0	0	0	0	0	4	0	6	Bacteria	Bacteroidota	Bacteroidia	Sphingobacteriales	Lentimicrobiaceae	Unclassified_Family_Lentimicrobiaceae
SSbact_1779	0	0	21	0	1	0	6	0	0	0	0	0	0	0	0	0	0	0	0	0	0	0	0	0	0	0	0	0	0	0	0	0	0	Bacteria	Desulfobacterota	Syntrophorhabdia	Syntrophorhabdales	Syntrophorhabdaceae	Syntrophorhabdus
SSbact_1780	0	0	0	0	0	0	0	0	0	0	0	0	0	0	0	0	0	0	9	0	0	0	0	0	0	4	8	0	0	0	0	0	0	Bacteria	Verrucomicrobiota	Verrucomicrobiae	Pedosphaerales	Pedosphaeraceae	DEV008
SSbact_1781	0	0	0	0	0	0	4	0	0	0	0	0	0	0	0	0	0	0	0	0	0	0	0	0	0	0	11	0	0	0	0	0	0	Bacteria	Chloroflexi	Anaerolineae	RBG-13-54-9	Unclassified_Order_RBG-13-54-9	Unclassified_Order_RBG-13-54-9
SSbact_1782	0	1	0	0	0	0	0	0	0	0	0	0	0	0	0	0	0	0	0	0	0	0	0	0	0	0	0	0	0	0	0	0	0	Bacteria	Desulfobacterota	Desulfobacteria	Desulfobacterales	Desulfosarcinaceae	Unclassified_Family_Desulfosarcinaceae
SSbact_1783	0	0	0	0	0	0	0	0	0	0	0	0	0	0	0	0	0	0	0	0	0	0	0	0	0	0	0	0	0	0	46	0	0	Bacteria	Bacteroidota	Bacteroidia	Bacteroidales	Bacteroidetes_vadinHA17	Unclassified_Family_Bacteroidetes_vadinHA17
SSbact_1784	0	0	0	0	0	0	0	0	0	0	0	0	0	0	0	0	7	0	0	0	0	0	0	0	0	0	0	0	0	0	17	0	0	Bacteria	Verrucomicrobiota	Verrucomicrobiae	Verrucomicrobiales	Rubritaleaceae	Unclassified_Family_Rubritaleaceae
SSbact_1785	0	0	0	0	0	0	0	0	0	0	0	0	0	0	0	0	0	0	0	0	0	0	0	0	0	0	5	0	0	0	0	0	0	Bacteria	Bacteroidota	Bacteroidia	Sphingobacteriales	AKYH767	Unclassified_Family_AKYH767
SSbact_1786	0	0	0	0	0	0	0	0	0	0	0	0	0	0	0	0	6	0	0	0	0	18	2	0	0	0	0	0	12	0	0	16	7	Bacteria	Latescibacterota	Unclassified_Phylum_Latescibacterota	Unclassified_Phylum_Latescibacterota	Unclassified_Phylum_Latescibacterota	Unclassified_Phylum_Latescibacterota
SSbact_1787	0	0	0	0	0	0	0	0	0	0	0	0	0	0	0	0	0	0	0	0	0	0	0	0	0	0	0	0	0	0	2	0	0	Bacteria	Chloroflexi	Anaerolineae	Anaerolineales	Anaerolineaceae	Unclassified_Family_Anaerolineaceae
SSbact_1788	0	0	0	0	0	0	0	0	0	0	0	0	0	0	0	0	0	0	0	0	0	0	0	0	0	0	0	41	0	0	0	0	0	Bacteria	Chloroflexi	Anaerolineae	Anaerolineales	Anaerolineaceae	Leptolinea
SSbact_1789	0	0	0	0	0	0	0	0	0	0	0	0	0	0	0	0	0	0	0	3	0	0	0	0	0	7	15	0	0	0	0	0	0	Bacteria	Proteobacteria	Gammaproteobacteria	Burkholderiales	Comamonadaceae	Unclassified_Family_Comamonadaceae
SSbact_1790	0	0	0	0	0	0	0	0	6	0	0	0	0	0	0	0	0	0	0	0	0	0	0	0	0	0	0	0	0	0	0	0	0	Bacteria	Desulfobacterota	Desulfobulbia	Desulfobulbales	Desulfobulbaceae	Desulfobulbus
SSbact_1791	0	0	0	0	0	0	0	0	0	0	0	0	0	0	0	0	0	0	0	0	0	0	0	0	0	3	41	11	0	0	0	0	0	Bacteria	Planctomycetota	Planctomycetes	Pirellulales	Pirellulaceae	Rhodopirellula
SSbact_1792	0	0	0	0	14	0	0	0	0	0	0	0	0	0	0	0	0	0	0	0	0	0	0	0	0	0	0	0	0	0	0	0	0	Bacteria	Proteobacteria	Gammaproteobacteria	Burkholderiales	Comamonadaceae	Rhodoferax
SSbact_1793	0	0	0	0	0	0	0	0	0	0	0	0	0	0	0	0	0	0	0	21	0	0	5	0	0	0	0	0	0	0	0	0	0	Bacteria	Verrucomicrobiota	Omnitrophia	Omnitrophales	Omnitrophaceae	Candidatus_Omnitrophus
SSbact_1794	0	0	0	0	0	0	0	0	0	0	0	0	0	0	25	0	0	0	0	0	0	0	0	0	0	0	4	0	0	0	0	0	0	Bacteria	Planctomycetota	Phycisphaerae	Tepidisphaerales	WD2101_soil_group	Unclassified_Family_WD2101_soil_group
SSbact_1795	0	0	0	0	0	0	0	0	0	0	0	0	0	0	0	0	0	0	0	0	0	0	0	0	0	0	0	0	0	0	0	0	3	Bacteria	Planctomycetota	Planctomycetes	Pirellulales	Pirellulaceae	Unclassified_Family_Pirellulaceae
SSbact_1796	0	0	9	0	0	0	16	0	0	0	0	0	0	0	0	0	0	0	0	0	0	0	0	0	0	0	0	0	0	0	0	0	0	Bacteria	Desulfobacterota	Syntrophorhabdia	Syntrophorhabdales	Syntrophorhabdaceae	Syntrophorhabdus
SSbact_1797	0	0	0	0	0	0	3	0	0	0	0	0	0	0	0	0	0	0	0	0	0	0	0	0	0	0	0	0	0	0	0	0	0	Bacteria	Bacteroidota	Bacteroidia	Sphingobacteriales	Lentimicrobiaceae	Unclassified_Family_Lentimicrobiaceae
SSbact_1798	0	0	3	0	0	0	0	0	0	0	0	0	0	0	0	0	0	0	0	0	0	0	0	0	0	0	0	0	1	0	0	0	0	Bacteria	Bacteroidota	Bacteroidia	Bacteroidales	Bacteroidetes_vadinHA17	Unclassified_Family_Bacteroidetes_vadinHA17
SSbact_1799	0	0	0	0	0	1	0	0	73	0	0	0	0	0	0	0	0	0	1	0	0	0	11	0	3	0	0	0	0	0	0	0	0	Bacteria	Planctomycetota	Planctomycetes	Pirellulales	Pirellulaceae	Candidatus_Anammoximicrobium
SSbact_1800	0	0	0	0	1	0	0	0	0	0	0	0	0	0	0	0	0	0	0	0	0	0	0	0	0	0	0	0	0	0	0	0	0	Bacteria	Spirochaetota	Leptospirae	Leptospirales	Leptospiraceae	RBG-16-49-21
SSbact_1801	0	0	0	0	0	0	0	0	0	0	0	0	0	0	0	0	0	0	0	0	0	0	0	0	0	0	0	0	0	0	4	0	0	Bacteria	Zixibacteria	Unclassified_Phylum_Zixibacteria	Unclassified_Phylum_Zixibacteria	Unclassified_Phylum_Zixibacteria	Unclassified_Phylum_Zixibacteria
SSbact_1802	8	3	0	0	0	5	0	0	0	0	3	0	0	0	0	0	0	0	0	0	0	0	0	0	0	0	0	0	19	0	0	0	2	Bacteria	Proteobacteria	Alphaproteobacteria	Sphingomonadales	Sphingomonadaceae	Plot4-2H12
SSbact_1803	0	0	0	4	5	0	0	0	0	0	0	0	0	0	0	0	0	0	0	9	0	3	0	0	11	0	0	0	0	0	0	0	0	Bacteria	Desulfobacterota	Desulfuromonadia	Geobacterales	Geobacteraceae	Unclassified_Family_Geobacteraceae
SSbact_1804	0	0	0	0	0	0	0	0	0	0	2	0	0	0	0	0	0	0	0	0	0	0	0	0	0	0	0	0	0	21	2	0	0	Bacteria	Proteobacteria	Gammaproteobacteria	Burkholderiales	Nitrosomonadaceae	Ellin6067
SSbact_1805	0	0	0	0	0	0	0	0	0	0	0	0	0	0	0	0	0	0	0	0	0	0	0	0	0	0	0	9	0	0	0	0	0	Bacteria	Desulfobacterota	Syntrophia	Syntrophales	Syntrophaceae	Syntrophus
SSbact_1806	0	0	0	0	0	0	0	0	0	0	0	0	0	0	0	0	0	0	0	0	0	0	0	0	0	0	0	8	0	0	0	0	0	Bacteria	Bacteroidota	OC31	Unclassified_Class_OC31	Unclassified_Class_OC31	Unclassified_Class_OC31
SSbact_1807	0	0	0	0	0	43	0	0	0	0	0	0	0	0	0	0	0	0	0	0	0	12	0	0	0	0	0	0	0	0	0	0	0	Bacteria	Nitrospirota	Thermodesulfovibrionia	Unclassified_Class_Thermodesulfovibrionia	Unclassified_Class_Thermodesulfovibrionia	Unclassified_Class_Thermodesulfovibrionia
SSbact_1808	0	0	0	0	0	0	0	0	0	0	0	0	0	0	0	0	0	0	0	0	0	0	0	0	0	0	0	0	12	0	0	0	0	Bacteria	Proteobacteria	Gammaproteobacteria	Burkholderiales	Gallionellaceae	Unclassified_Family_Gallionellaceae
SSbact_1809	0	5	0	0	0	0	0	2	0	0	0	0	0	0	0	0	0	0	0	0	0	0	0	0	0	0	0	0	0	0	0	0	0	Bacteria	Nitrospirota	Thermodesulfovibrionia	Unclassified_Class_Thermodesulfovibrionia	Unclassified_Class_Thermodesulfovibrionia	Unclassified_Class_Thermodesulfovibrionia
SSbact_1810	0	0	0	0	1	0	5	0	0	0	0	0	0	0	0	0	0	0	0	0	0	0	0	0	0	0	0	0	0	0	0	0	0	Bacteria	Latescibacterota	Unclassified_Phylum_Latescibacterota	Unclassified_Phylum_Latescibacterota	Unclassified_Phylum_Latescibacterota	Unclassified_Phylum_Latescibacterota
SSbact_1811	0	0	0	0	0	0	0	0	0	0	0	0	0	0	0	0	0	0	0	43	0	0	0	0	0	0	0	0	0	0	0	0	0	Bacteria	Proteobacteria	Gammaproteobacteria	Unclassified_Class_Gammaproteobacteria	Unclassified_Class_Gammaproteobacteria	Unclassified_Class_Gammaproteobacteria
SSbact_1812	0	0	0	0	0	0	0	0	0	0	0	0	17	0	0	0	0	0	0	0	0	0	0	0	0	0	0	0	0	0	0	0	0	Bacteria	Proteobacteria	Alphaproteobacteria	Reyranellales	Reyranellaceae	Reyranella
SSbact_1813	0	0	5	4	0	0	0	0	0	0	0	0	0	0	0	0	0	0	0	0	0	0	0	0	0	0	0	0	0	0	0	0	0	Bacteria	Proteobacteria	Gammaproteobacteria	Methylococcales	Methylomonadaceae	Crenothrix
SSbact_1814	0	0	0	0	0	0	0	0	0	0	0	0	0	0	0	0	0	0	0	0	0	0	0	0	0	0	0	0	0	0	11	0	0	Bacteria	Proteobacteria	Gammaproteobacteria	Xanthomonadales	Rhodanobacteraceae	Unclassified_Family_Rhodanobacteraceae
SSbact_1815	0	0	0	0	0	0	0	0	19	0	0	0	0	0	8	0	0	0	0	2	0	0	0	0	0	0	0	0	0	0	0	0	0	Bacteria	Bacteroidota	Bacteroidia	Bacteroidales	Bacteroidetes_vadinHA17	Unclassified_Family_Bacteroidetes_vadinHA17
SSbact_1816	0	0	0	0	0	1	0	0	0	0	0	0	0	0	0	0	0	0	0	2	0	0	0	0	0	0	0	0	0	0	0	0	0	Bacteria	Proteobacteria	Gammaproteobacteria	CCD24	Unclassified_Order_CCD24	Unclassified_Order_CCD24
SSbact_1817	16	0	0	0	0	0	21	0	0	0	0	0	0	0	0	0	0	0	0	0	0	0	0	0	0	0	0	0	16	0	0	0	0	Bacteria	Bacteroidota	Bacteroidia	Cytophagales	Microscillaceae	OLB12
SSbact_1818	0	0	0	0	0	0	0	0	0	0	0	0	0	0	0	0	0	0	0	0	0	0	15	0	0	0	0	0	0	0	0	0	0	Bacteria	Bacteroidota	Bacteroidia	Bacteroidales	Paludibacteraceae	Paludibacter
SSbact_1819	0	0	87	0	0	0	0	9	0	0	0	0	0	0	0	0	0	0	0	0	0	0	0	0	0	0	0	0	2	0	0	1	2	Bacteria	Bacteroidota	Bacteroidia	Bacteroidales	Rikenellaceae	Mucinivorans
SSbact_1820	0	0	0	0	0	0	0	0	0	0	0	0	0	0	0	0	0	0	0	0	0	0	0	0	0	0	0	4	0	0	0	0	0	Bacteria	Desulfobacterota	Desulfomonilia	Desulfomonilales	Desulfomonilaceae	Desulfomonile
SSbact_1821	0	0	0	0	28	0	0	0	0	0	0	0	0	0	0	0	0	0	0	0	0	0	0	0	0	0	0	0	0	0	0	0	0	Bacteria	Bacteroidota	Bacteroidia	Sphingobacteriales	Z4MB62	Unclassified_Family_Z4MB62
SSbact_1822	0	0	0	0	0	0	0	0	0	0	0	0	0	0	0	0	0	0	0	0	0	0	0	0	0	0	0	0	0	4	0	0	0	Bacteria	Bacteroidota	Bacteroidia	Sphingobacteriales	AKYH767	Unclassified_Family_AKYH767
SSbact_1823	0	0	0	0	0	21	0	0	0	8	25	0	0	0	0	23	0	0	0	0	0	0	0	0	0	0	0	0	5	0	0	7	6	Bacteria	Proteobacteria	Gammaproteobacteria	Burkholderiales	Nitrosomonadaceae	GOUTA6
SSbact_1824	0	0	0	0	0	0	0	5	0	0	0	0	0	0	0	0	0	0	0	0	0	0	0	0	0	0	0	0	0	0	0	0	0	Bacteria	Myxococcota	Myxococcia	Myxococcales	Anaeromyxobacteraceae	Anaeromyxobacter
SSbact_1825	0	0	0	0	0	0	0	0	0	0	0	0	0	0	0	0	0	0	0	42	0	0	0	0	10	0	0	0	0	0	0	0	0	Bacteria	Proteobacteria	Gammaproteobacteria	Methylococcales	Methylomonadaceae	Crenothrix
SSbact_1826	0	0	0	0	0	0	0	0	5	0	0	0	0	0	0	0	0	0	0	15	0	0	0	0	0	0	0	5	0	0	0	0	0	Bacteria	Acidobacteriota	Holophagae	Holophagales	Holophagaceae	Geothrix
SSbact_1827	0	0	0	0	0	0	0	0	0	0	0	0	0	0	4	0	0	0	0	0	0	0	0	0	0	0	0	0	0	0	0	0	0	Bacteria	Actinobacteriota	Actinobacteria	Corynebacteriales	Mycobacteriaceae	Mycobacterium
SSbact_1828	0	0	0	0	0	0	0	0	0	0	9	0	0	0	0	0	0	0	0	0	0	0	0	0	0	0	0	0	0	0	0	0	0	Bacteria	Proteobacteria	Gammaproteobacteria	Methylococcales	Methylococcaceae	Unclassified_Family_Methylococcaceae
SSbact_1829	0	1	0	0	14	0	7	0	0	0	0	0	0	0	0	0	0	0	0	0	0	0	0	0	0	0	0	0	0	0	0	0	0	Bacteria	Acidobacteriota	Vicinamibacteria	Vicinamibacterales	Unclassified_Order_Vicinamibacterales	Unclassified_Order_Vicinamibacterales
SSbact_1830	0	0	1	0	0	0	0	0	0	0	0	0	0	0	0	0	0	0	0	0	6	0	0	0	1	0	0	8	0	0	0	0	0	Bacteria	Bacteroidota	Bacteroidia	Bacteroidales	Bacteroidetes_vadinHA17	Unclassified_Family_Bacteroidetes_vadinHA17
SSbact_1831	9	0	7	0	34	5	3	0	0	0	0	0	0	0	0	0	0	0	0	0	0	8	0	0	0	0	0	0	9	0	0	0	0	Bacteria	Acidobacteriota	Vicinamibacteria	Vicinamibacterales	Unclassified_Order_Vicinamibacterales	Unclassified_Order_Vicinamibacterales
SSbact_1832	0	0	0	0	0	0	0	0	0	0	3	0	0	0	0	0	0	0	0	0	0	0	0	0	0	0	0	0	0	0	0	18	0	Bacteria	Chloroflexi	Anaerolineae	Anaerolineales	Anaerolineaceae	Unclassified_Family_Anaerolineaceae
SSbact_1833	0	0	0	0	0	0	0	0	25	0	0	0	0	0	0	0	0	0	0	15	0	0	0	0	11	0	0	0	0	0	0	0	0	Bacteria	Proteobacteria	Gammaproteobacteria	Methylococcales	Methylomonadaceae	Crenothrix
SSbact_1834	0	0	0	0	0	0	0	0	0	0	0	0	0	0	0	0	0	0	0	0	0	0	0	0	0	0	0	0	0	0	0	0	29	Bacteria	Patescibacteria	ABY1	Candidatus_Magasanikbacteria	Unclassified_Order_Candidatus_Magasanikbacteria	Unclassified_Order_Candidatus_Magasanikbacteria
SSbact_1835	0	0	27	0	0	0	61	0	3	0	0	0	0	0	0	0	0	0	0	13	10	0	0	0	0	0	0	0	0	0	0	0	0	Bacteria	Acidobacteriota	Acidobacteriae	Solibacterales	Solibacteraceae	Candidatus_Solibacter
SSbact_1836	0	0	0	0	0	0	0	0	0	0	0	0	0	0	0	0	0	0	0	0	0	0	0	0	0	0	0	0	0	0	7	0	0	Bacteria	TA06	Unclassified_Phylum_TA06	Unclassified_Phylum_TA06	Unclassified_Phylum_TA06	Unclassified_Phylum_TA06
SSbact_1837	0	0	0	0	9	0	0	0	8	0	0	0	0	0	0	0	0	0	0	15	0	0	0	0	84	0	0	0	16	0	0	0	0	Bacteria	Bacteroidota	Bacteroidia	Bacteroidales	Prolixibacteraceae	BSV13
SSbact_1838	0	0	12	0	3	0	7	0	0	0	0	0	0	0	0	0	0	0	0	0	0	0	0	0	0	0	0	0	4	0	0	0	0	Bacteria	Proteobacteria	Gammaproteobacteria	Burkholderiales	Comamonadaceae	Rhodoferax
SSbact_1839	0	0	0	0	0	0	0	0	0	0	0	0	0	0	0	0	0	0	0	0	0	0	0	0	0	0	0	0	0	51	0	0	0	Bacteria	Proteobacteria	Gammaproteobacteria	CCM19a	Unclassified_Order_CCM19a	Unclassified_Order_CCM19a
SSbact_1840	0	0	0	0	5	0	0	0	4	0	0	0	0	0	0	0	0	0	0	18	0	0	0	0	0	0	0	0	0	0	0	0	0	Bacteria	Verrucomicrobiota	Omnitrophia	Omnitrophales	Omnitrophaceae	Candidatus_Omnitrophus
SSbact_1841	0	0	0	0	0	0	5	3	0	0	0	0	0	0	0	0	0	0	0	0	0	3	0	0	0	0	0	0	0	0	0	0	0	Bacteria	Desulfobacterota	Syntrophia	Syntrophales	Syntrophaceae	Syntrophus
SSbact_1842	0	0	0	0	0	0	0	0	0	5	0	0	0	0	0	0	7	0	0	0	0	0	0	0	0	0	0	5	0	0	0	0	0	Bacteria	Chloroflexi	Anaerolineae	RBG-13-54-9	Unclassified_Order_RBG-13-54-9	Unclassified_Order_RBG-13-54-9
SSbact_1843	0	0	0	0	0	0	0	0	0	0	5	0	0	0	0	0	0	0	0	0	0	0	0	0	0	0	0	0	0	0	0	0	2	Bacteria	Verrucomicrobiota	Verrucomicrobiae	Chthoniobacterales	Chthoniobacteraceae	Chthoniobacter
SSbact_1844	0	0	0	0	0	0	0	0	0	8	0	0	0	0	0	0	0	0	7	0	0	0	3	0	0	0	0	0	0	0	4	0	3	Bacteria	Firmicutes	Clostridia	Clostridia_or	Hungateiclostridiaceae	Ruminiclostridium
SSbact_1845	0	0	0	0	1	0	0	0	0	0	0	0	0	0	0	0	0	0	0	4	0	0	4	0	18	0	0	0	0	0	0	0	0	Bacteria	Desulfobacterota	Desulfuromonadia	Geobacterales	Geobacteraceae	Geobacter
SSbact_1846	0	0	0	0	0	10	0	13	0	0	0	0	0	0	0	0	0	0	0	0	0	0	0	0	0	0	0	0	0	0	0	0	0	Bacteria	Chloroflexi	Anaerolineae	Anaerolineales	Anaerolineaceae	Leptolinea
SSbact_1847	27	0	0	0	30	0	0	0	0	0	0	0	0	0	0	0	0	0	0	0	0	0	0	0	0	0	0	0	0	0	0	0	0	Bacteria	Planctomycetota	Pla4_lineage	Unclassified_Class_Pla4_lineage	Unclassified_Class_Pla4_lineage	Unclassified_Class_Pla4_lineage
SSbact_1848	0	0	0	0	0	0	0	0	0	0	0	0	0	0	0	0	0	0	0	0	0	0	3	0	0	0	0	0	0	0	0	0	0	Bacteria	Acidobacteriota	Holophagae	Holophagales	Holophagaceae	Unclassified_Family_Holophagaceae
SSbact_1849	0	0	0	0	0	0	0	0	0	0	0	0	0	0	0	0	0	0	0	0	0	0	0	0	0	0	25	0	0	0	19	0	0	Bacteria	Planctomycetota	Planctomycetes	Pirellulales	Pirellulaceae	Candidatus_Anammoximicrobium
SSbact_1850	0	0	0	0	18	0	0	0	0	0	0	0	0	0	0	0	0	0	0	0	0	0	0	0	0	0	0	0	0	0	0	0	0	Bacteria	Desulfobacterota	Desulfuromonadia	Geobacterales	Geobacteraceae	Geobacter
SSbact_1851	0	0	0	0	0	0	0	0	0	0	0	0	0	0	0	0	0	0	0	0	0	0	0	0	9	0	0	0	0	0	0	0	0	Bacteria	Proteobacteria	Gammaproteobacteria	Burkholderiales	Rhodocyclaceae	Sulfuritalea
SSbact_1852	8	1	0	0	0	0	9	0	1	0	0	0	0	0	0	0	0	0	0	4	0	0	0	0	0	0	0	0	0	0	0	0	0	Bacteria	Proteobacteria	Gammaproteobacteria	Burkholderiales	TRA3-20	Unclassified_Family_TRA3-20
SSbact_1853	0	0	0	0	0	0	0	0	10	0	0	0	0	0	0	0	0	0	0	0	0	0	0	0	0	0	0	0	0	0	0	0	0	Bacteria	Nitrospinota	P9X2b3D02	Unclassified_Class_P9X2b3D02	Unclassified_Class_P9X2b3D02	Unclassified_Class_P9X2b3D02
SSbact_1854	0	0	16	0	0	0	17	41	0	0	0	0	0	0	0	0	0	0	0	9	0	0	9	0	0	0	0	0	0	0	0	0	0	Bacteria	Proteobacteria	Gammaproteobacteria	Methylococcales	Methylomonadaceae	Crenothrix
SSbact_1855	0	0	0	0	0	0	0	0	0	0	0	0	0	0	0	0	0	0	0	0	0	0	0	0	1	0	0	0	0	0	0	0	0	Bacteria	Proteobacteria	Gammaproteobacteria	Burkholderiales	Rhodocyclaceae	Unclassified_Family_Rhodocyclaceae
SSbact_1856	0	0	0	0	0	0	20	0	0	0	0	0	0	0	0	0	0	0	0	0	0	0	0	0	0	0	0	0	0	0	0	0	0	Bacteria	Bacteroidota	Bacteroidia	Bacteroidales	Prolixibacteraceae	Unclassified_Family_Prolixibacteraceae
SSbact_1857	0	0	0	0	0	0	0	0	0	0	0	0	0	0	0	0	0	0	0	4	0	0	0	0	3	0	0	0	0	0	0	3	0	Bacteria	Bacteroidota	Bacteroidia	Sphingobacteriales	Lentimicrobiaceae	Unclassified_Family_Lentimicrobiaceae
SSbact_1858	0	0	0	0	0	0	0	0	0	0	0	0	0	0	0	0	0	0	0	2	0	0	0	0	0	0	0	0	0	7	0	0	0	Bacteria	Proteobacteria	Gammaproteobacteria	Burkholderiales	Comamonadaceae	Rhodoferax
SSbact_1859	64	0	15	0	9	0	10	0	0	0	0	0	0	0	0	0	0	0	0	0	0	0	0	0	0	0	0	0	21	0	0	0	0	Bacteria	Proteobacteria	Gammaproteobacteria	Burkholderiales	Nitrosomonadaceae	MND1
SSbact_1860	0	0	0	0	0	0	0	0	0	0	0	0	0	0	0	0	0	0	0	0	0	0	0	0	0	0	0	0	0	467	0	0	0	Bacteria	Proteobacteria	Gammaproteobacteria	Pseudomonadales	Pseudomonadaceae	Pseudomonas
SSbact_1861	0	0	7	0	0	0	0	0	0	0	0	0	0	0	0	0	0	0	0	0	0	0	0	0	0	0	0	0	0	0	0	0	0	Bacteria	Acidobacteriota	Vicinamibacteria	Subgroup_17	Unclassified_Order_Subgroup_17	Unclassified_Order_Subgroup_17
SSbact_1862	8	0	0	10	0	0	0	0	0	0	0	0	0	0	0	0	0	0	0	0	0	0	0	0	9	0	0	0	0	0	0	0	0	Bacteria	Verrucomicrobiota	Verrucomicrobiae	S-BQ2-57_soil_group	Unclassified_Order_S-BQ2-57_soil_group	Unclassified_Order_S-BQ2-57_soil_group
SSbact_1863	0	0	0	0	0	3	0	0	0	0	0	0	0	0	0	0	0	0	0	0	0	0	0	0	0	0	0	0	0	0	0	0	0	Bacteria	Bacteroidota	Bacteroidia	Bacteroidales	Bacteroidetes_vadinHA17	Unclassified_Family_Bacteroidetes_vadinHA17
SSbact_1864	0	0	0	0	0	0	6	0	0	0	0	0	0	0	0	0	0	0	0	0	0	0	0	0	18	0	0	0	0	0	0	0	0	Bacteria	Bacteroidota	Bacteroidia	Bacteroidales	Prolixibacteraceae	BSV13
SSbact_1865	0	0	1	0	11	0	2	0	5	0	0	0	0	0	0	0	0	0	0	0	0	0	0	0	0	0	0	0	0	0	0	0	0	Bacteria	Chloroflexi	Anaerolineae	Anaerolineales	Anaerolineaceae	Unclassified_Family_Anaerolineaceae
SSbact_1866	0	0	0	0	0	0	0	0	0	0	0	4	0	0	0	0	0	0	0	0	0	0	0	11	0	0	0	0	0	0	0	0	0	Bacteria	Verrucomicrobiota	Verrucomicrobiae	Pedosphaerales	Pedosphaeraceae	ADurb.Bin063-1
SSbact_1867	0	0	17	0	16	0	5	0	0	0	0	0	0	0	0	0	0	0	0	0	0	0	0	0	0	0	0	0	40	0	0	0	0	Bacteria	Acidobacteriota	Vicinamibacteria	Vicinamibacterales	Unclassified_Order_Vicinamibacterales	Unclassified_Order_Vicinamibacterales
SSbact_1868	0	0	0	0	0	0	0	0	0	0	0	0	0	0	0	33	0	0	0	0	0	0	0	0	0	0	0	0	4	0	0	0	0	Bacteria	Chloroflexi	Anaerolineae	Anaerolineales	Anaerolineaceae	Unclassified_Family_Anaerolineaceae
SSbact_1869	0	0	0	0	0	1	0	0	0	0	0	0	0	0	0	0	0	0	0	0	0	0	0	0	0	0	0	0	0	0	0	0	0	Bacteria	Verrucomicrobiota	Omnitrophia	Omnitrophales	Omnitrophaceae	Candidatus_Omnitrophus
SSbact_1870	0	0	3	0	0	10	0	0	0	0	7	0	0	0	0	3	0	0	9	0	0	0	0	0	0	0	0	0	0	0	0	0	2	Bacteria	Verrucomicrobiota	Verrucomicrobiae	Chthoniobacterales	Chthoniobacteraceae	Chthoniobacter
SSbact_1871	0	0	0	0	6	0	0	0	0	0	0	0	0	0	0	0	0	0	0	0	0	0	0	0	0	0	0	0	0	0	0	0	0	Bacteria	Planctomycetota	Phycisphaerae	Phycisphaerales	AKAU3564_sediment_group	Unclassified_Family_AKAU3564_sediment_group
SSbact_1872	0	0	0	0	15	0	0	0	0	0	0	0	0	0	0	0	0	0	0	0	0	0	0	0	0	0	0	0	0	0	0	0	0	Bacteria	Bacteroidota	Bacteroidia	Sphingobacteriales	Unclassified_Order_Sphingobacteriales	Unclassified_Order_Sphingobacteriales
SSbact_1873	0	0	0	0	0	0	0	23	0	0	0	18	0	0	0	0	0	0	0	0	0	13	0	32	0	0	0	0	0	0	0	0	0	Bacteria	Acidobacteriota	Acidobacteriae	Subgroup_2	Unclassified_Order_Subgroup_2	Unclassified_Order_Subgroup_2
SSbact_1874	0	0	0	0	0	0	0	0	2	0	0	0	0	0	0	0	0	0	0	12	0	0	9	0	0	0	0	0	3	0	0	0	0	Bacteria	Verrucomicrobiota	Omnitrophia	Omnitrophales	Omnitrophaceae	Candidatus_Omnitrophus
SSbact_1875	0	0	0	0	0	0	0	3	0	0	0	0	0	0	0	0	0	0	0	0	0	0	0	0	0	0	0	0	0	0	0	0	0	Bacteria	Verrucomicrobiota	Verrucomicrobiae	Pedosphaerales	Pedosphaeraceae	Ellin516
SSbact_1876	0	0	0	0	0	0	0	0	0	0	3	0	0	0	0	0	0	0	0	0	0	0	0	0	0	0	0	14	0	0	0	14	0	Bacteria	Acidobacteriota	Acidobacteriae	Acidobacteriae_or	Acidobacteriae_fa	Paludibaculum
SSbact_1877	0	0	0	0	0	0	0	0	0	0	0	0	0	0	0	0	0	0	0	0	0	0	0	0	0	0	12	0	0	0	0	0	0	Bacteria	Planctomycetota	Planctomycetes	Gemmatales	Gemmataceae	Unclassified_Family_Gemmataceae
SSbact_1878	0	0	8	0	0	0	0	0	0	0	0	0	0	0	0	0	0	0	0	0	0	0	0	0	0	0	0	0	0	0	0	0	0	Bacteria	Desulfobacterota	Unclassified_Phylum_Desulfobacterota	Unclassified_Phylum_Desulfobacterota	Unclassified_Phylum_Desulfobacterota	Unclassified_Phylum_Desulfobacterota
SSbact_1879	0	0	0	0	0	0	1	0	0	0	0	0	0	0	0	0	0	0	0	0	0	3	0	0	0	0	0	0	0	0	0	0	0	Bacteria	TA06	Unclassified_Phylum_TA06	Unclassified_Phylum_TA06	Unclassified_Phylum_TA06	Unclassified_Phylum_TA06
SSbact_1880	0	0	0	0	0	2	0	0	0	0	0	0	0	17	0	0	0	0	0	2	0	0	4	0	0	0	0	0	0	0	0	0	0	Bacteria	Armatimonadota	Fimbriimonadia	Fimbriimonadales	Fimbriimonadaceae	Unclassified_Family_Fimbriimonadaceae
SSbact_1881	0	0	0	0	0	8	0	0	0	0	6	0	0	0	0	0	0	0	0	0	0	0	0	0	0	0	0	0	0	0	0	0	0	Bacteria	Chloroflexi	Anaerolineae	Anaerolineales	Anaerolineaceae	Unclassified_Family_Anaerolineaceae
SSbact_1882	0	0	0	0	0	0	0	0	0	0	3	0	0	0	0	0	0	0	0	0	0	0	0	0	0	0	0	0	0	0	0	0	0	Bacteria	Planctomycetota	Planctomycetes	Pirellulales	Pirellulaceae	Unclassified_Family_Pirellulaceae
SSbact_1883	0	0	0	0	0	0	0	0	0	0	0	0	0	0	0	0	0	0	0	0	0	0	0	0	0	0	0	0	0	16	0	0	0	Bacteria	Verrucomicrobiota	Verrucomicrobiae	Pedosphaerales	Pedosphaeraceae	Unclassified_Family_Pedosphaeraceae
SSbact_1884	0	0	0	0	5	0	0	0	18	0	0	0	0	0	0	0	0	0	0	18	0	0	0	0	13	0	0	0	0	0	0	0	0	Bacteria	Desulfobacterota	Desulfuromonadia	Geobacterales	Geobacteraceae	Unclassified_Family_Geobacteraceae
SSbact_1885	0	0	0	0	0	0	0	0	4	0	0	0	0	0	0	0	0	0	0	31	0	0	0	0	36	0	0	0	0	0	0	0	0	Bacteria	Bacteroidota	Bacteroidia	Sphingobacteriales	Z4MB62	Unclassified_Family_Z4MB62
SSbact_1886	0	0	0	0	0	0	2	9	0	0	0	0	0	0	0	0	0	0	0	0	0	0	0	0	0	0	0	0	0	0	0	0	0	Bacteria	Bacteroidota	Bacteroidia	Sphingobacteriales	Lentimicrobiaceae	Unclassified_Family_Lentimicrobiaceae
SSbact_1887	0	0	0	0	0	0	0	0	22	0	0	0	0	0	0	0	0	0	0	0	0	0	0	0	0	0	0	0	0	0	0	0	0	Bacteria	Latescibacterota	Unclassified_Phylum_Latescibacterota	Unclassified_Phylum_Latescibacterota	Unclassified_Phylum_Latescibacterota	Unclassified_Phylum_Latescibacterota
SSbact_1888	8	0	0	0	0	0	0	0	0	0	0	0	0	0	0	0	0	0	0	0	0	0	0	0	0	0	0	0	0	0	0	0	0	Bacteria	Chloroflexi	KD4-96	Unclassified_Class_KD4-96	Unclassified_Class_KD4-96	Unclassified_Class_KD4-96
SSbact_1889	0	0	0	0	0	0	0	0	0	0	0	0	0	0	0	0	40	0	0	0	0	0	0	0	0	0	0	0	0	0	0	0	0	Bacteria	Chloroflexi	Anaerolineae	Anaerolineales	Anaerolineaceae	Unclassified_Family_Anaerolineaceae
SSbact_1890	0	0	0	0	0	0	0	0	10	0	0	0	0	0	0	0	0	0	0	7	0	0	0	0	0	0	0	0	0	0	0	0	0	Bacteria	Verrucomicrobiota	Verrucomicrobiae	Verrucomicrobiales	Rubritaleaceae	Luteolibacter
SSbact_1891	0	0	0	0	0	0	0	0	0	0	0	0	0	0	0	0	0	0	0	0	0	0	0	0	0	0	0	0	0	4	0	0	0	Bacteria	NB1-j	Unclassified_Phylum_NB1-j	Unclassified_Phylum_NB1-j	Unclassified_Phylum_NB1-j	Unclassified_Phylum_NB1-j
SSbact_1892	0	0	0	0	0	0	0	0	4	3	0	0	0	0	0	0	0	0	0	0	0	0	0	0	0	4	0	8	0	0	0	0	0	Bacteria	Bacteroidota	Bacteroidia	Bacteroidales	Bacteroidetes_vadinHA17	Unclassified_Family_Bacteroidetes_vadinHA17
SSbact_1893	0	0	0	0	0	0	0	0	110	4	2	0	0	0	7	0	7	0	14	2	2	0	26	0	0	0	0	5	5	0	0	0	0	Bacteria	Proteobacteria	Gammaproteobacteria	Methylococcales	Methylomonadaceae	Crenothrix
SSbact_1894	0	0	0	0	0	0	0	0	2	0	0	0	0	0	0	0	0	0	0	0	0	0	0	0	0	0	0	0	0	0	0	0	0	Bacteria	Verrucomicrobiota	Omnitrophia	Omnitrophales	Omnitrophaceae	Candidatus_Omnitrophus
SSbact_1895	0	0	0	0	3	0	0	0	0	0	0	0	0	0	0	0	0	0	0	0	0	0	0	0	0	0	0	0	0	0	0	0	0	Bacteria	Desulfobacterota	Desulfuromonadia	Geobacterales	Geobacteraceae	Geobacter
SSbact_1896	0	0	0	3	0	0	0	0	0	0	0	0	0	0	0	0	0	38	0	0	0	0	0	0	0	0	0	0	0	0	0	0	0	Bacteria	Bacteroidota	Bacteroidia	Sphingobacteriales	env.OPS_17	Unclassified_Family_env.OPS_17
SSbact_1897	0	0	2	0	0	0	1	0	0	0	0	0	0	0	0	0	0	0	0	0	0	0	0	0	0	0	0	0	0	0	0	0	0	Bacteria	Bacteroidota	Bacteroidia	Bacteroidales	Bacteroidetes_vadinHA17	Unclassified_Family_Bacteroidetes_vadinHA17
SSbact_1898	0	0	7	0	0	0	2	0	0	0	0	0	0	0	0	0	0	0	0	0	0	0	0	0	0	0	0	0	0	0	0	0	0	Bacteria	Desulfobacterota	Syntrophorhabdia	Syntrophorhabdales	Syntrophorhabdaceae	Syntrophorhabdus
SSbact_1899	0	0	0	0	0	0	0	0	2	0	0	0	0	0	2	0	6	0	1	0	0	0	0	0	0	0	0	0	0	0	0	0	0	Bacteria	Desulfobacterota	Syntrophia	Syntrophales	Smithellaceae	Smithella
SSbact_1900	0	0	0	0	2	0	0	0	0	0	0	0	0	0	0	0	0	0	0	0	0	0	0	0	0	0	0	0	0	0	0	0	0	Bacteria	Verrucomicrobiota	Verrucomicrobiae	Verrucomicrobiales	Rubritaleaceae	Luteolibacter
SSbact_1901	0	0	0	0	0	1	15	0	0	0	0	0	0	0	0	0	0	0	0	0	0	0	0	0	0	0	0	0	3	0	0	0	0	Bacteria	Bacteroidota	Bacteroidia	Bacteroidales	Bacteroidetes_vadinHA17	Unclassified_Family_Bacteroidetes_vadinHA17
SSbact_1902	0	0	0	0	0	0	0	0	0	0	0	0	0	0	0	0	0	0	0	0	0	0	0	0	0	0	0	5	0	0	14	0	0	Bacteria	Acidobacteriota	Holophagae	Holophagales	Holophagaceae	Geothrix
SSbact_1903	20	0	0	0	0	0	1	0	0	0	0	0	0	0	0	0	0	0	0	0	0	0	0	0	0	0	0	0	0	0	0	0	0	Bacteria	Verrucomicrobiota	Verrucomicrobiae	Pedosphaerales	Pedosphaeraceae	ADurb.Bin063-1
SSbact_1904	0	0	0	0	22	0	3	0	37	0	0	0	0	0	18	0	0	0	0	0	0	0	0	0	0	0	0	0	0	0	0	0	0	Bacteria	Bacteroidota	Bacteroidia	Bacteroidales	Prolixibacteraceae	BSV13
SSbact_1905	0	0	0	0	0	0	0	0	2	0	0	0	0	0	0	0	0	0	0	0	0	0	0	0	1	0	0	0	0	0	8	0	0	Bacteria	Verrucomicrobiota	Verrucomicrobiae	Verrucomicrobiales	Rubritaleaceae	Luteolibacter
SSbact_1906	0	0	0	0	0	0	0	0	0	0	2	0	0	0	0	0	0	0	0	0	0	0	17	0	0	0	0	0	0	0	0	0	5	Bacteria	Bacteroidota	Kryptonia	Kryptoniales	BSV26	Unclassified_Family_BSV26
SSbact_1907	0	0	0	0	0	0	0	0	0	0	0	0	0	0	0	0	0	0	0	0	0	0	0	0	0	0	0	0	1	0	0	0	0	Bacteria	Acidobacteriota	Vicinamibacteria	Vicinamibacterales	Unclassified_Order_Vicinamibacterales	Unclassified_Order_Vicinamibacterales
SSbact_1908	0	0	1	0	2	0	0	3	0	0	0	0	0	0	0	0	0	0	0	0	0	0	0	0	0	0	0	0	0	0	0	0	0	Bacteria	Desulfobacterota	Syntrophorhabdia	Syntrophorhabdales	Syntrophorhabdaceae	Syntrophorhabdus
SSbact_1909	0	0	0	0	100	0	0	0	0	0	0	0	0	0	0	0	0	0	0	5	0	0	0	0	0	0	0	0	0	0	0	0	0	Bacteria	Desulfobacterota	Desulfuromonadia	Geobacterales	Geobacteraceae	Citrifermentans
SSbact_1910	0	0	0	0	0	5	0	0	0	0	0	0	0	0	0	0	0	0	0	12	0	0	8	0	0	0	0	0	0	0	0	0	0	Bacteria	Acidobacteriota	Blastocatellia	Blastocatellales	Blastocatellaceae	JGI_0001001-H03
SSbact_1911	0	0	0	0	0	0	0	4	0	0	0	0	0	0	0	0	0	0	0	0	0	0	0	0	0	0	0	0	0	0	0	0	0	Bacteria	Unclassified_Kingdom_Bacteria	Unclassified_Kingdom_Bacteria	Unclassified_Kingdom_Bacteria	Unclassified_Kingdom_Bacteria	Unclassified_Kingdom_Bacteria
SSbact_1912	0	0	0	0	0	0	0	0	0	6	0	0	0	0	0	0	0	0	0	0	0	0	0	0	0	0	0	0	0	0	0	0	0	Bacteria	Bacteroidota	Bacteroidia	Chitinophagales	Chitinophagaceae	Dinghuibacter
SSbact_1913	0	0	0	0	14	0	5	0	0	0	0	0	0	0	0	0	0	0	0	0	0	0	0	0	0	0	0	0	4	0	0	0	0	Bacteria	Desulfobacterota	Syntrophia	Syntrophales	Syntrophaceae	Syntrophus
SSbact_1914	0	2	0	0	0	0	0	0	0	0	0	0	0	0	0	0	0	0	0	0	0	0	0	0	0	0	0	0	0	0	0	0	0	Bacteria	Bacteroidota	Bacteroidia	Chitinophagales	Chitinophagaceae	Ferruginibacter
SSbact_1915	0	0	0	0	0	0	6	9	0	0	0	0	0	0	0	0	0	0	0	0	0	9	0	0	0	0	0	0	0	0	0	0	0	Bacteria	Chloroflexi	Dehalococcoidia	vadinBA26	Unclassified_Order_vadinBA26	Unclassified_Order_vadinBA26
SSbact_1916	0	0	0	0	0	0	0	0	16	0	0	0	0	0	12	0	0	0	0	9	0	0	0	0	20	0	0	0	2	0	0	0	0	Bacteria	Proteobacteria	Gammaproteobacteria	Burkholderiales	Comamonadaceae	Unclassified_Family_Comamonadaceae
SSbact_1917	0	0	0	0	12	0	0	0	0	0	0	0	0	0	0	0	0	0	0	0	0	0	0	0	0	0	0	0	0	0	0	0	0	Bacteria	Verrucomicrobiota	Verrucomicrobiae	Pedosphaerales	Pedosphaeraceae	Unclassified_Family_Pedosphaeraceae
SSbact_1918	0	0	0	0	0	0	0	8	0	0	0	0	0	0	0	0	0	0	0	0	0	0	0	0	0	0	0	0	0	0	0	0	0	Bacteria	Sva0485	Unclassified_Phylum_Sva0485	Unclassified_Phylum_Sva0485	Unclassified_Phylum_Sva0485	Unclassified_Phylum_Sva0485
SSbact_1919	0	7	0	0	0	0	0	0	0	0	0	0	0	0	0	0	0	0	0	0	0	0	0	0	0	0	0	0	0	0	0	0	0	Bacteria	Chloroflexi	Dehalococcoidia	Unclassified_Class_Dehalococcoidia	Unclassified_Class_Dehalococcoidia	Unclassified_Class_Dehalococcoidia
SSbact_1920	0	0	0	0	0	0	0	0	0	0	0	0	0	0	0	0	0	0	0	0	0	0	0	0	0	2	0	0	0	0	11	0	0	Bacteria	Bacteroidota	Kapabacteria	Kapabacteriales	Unclassified_Order_Kapabacteriales	Unclassified_Order_Kapabacteriales
SSbact_1921	0	0	0	0	0	0	0	0	0	8	0	0	0	0	0	0	0	0	0	0	0	0	0	0	0	0	0	0	5	0	0	0	3	Bacteria	Bacteroidota	Bacteroidia	Bacteroidales	Bacteroidetes_vadinHA17	Unclassified_Family_Bacteroidetes_vadinHA17
SSbact_1922	0	8	0	0	0	0	0	0	0	0	0	0	0	0	0	0	0	0	0	0	0	0	0	0	0	0	0	0	0	0	0	0	0	Bacteria	Armatimonadota	Fimbriimonadia	Fimbriimonadales	Fimbriimonadaceae	Unclassified_Family_Fimbriimonadaceae
SSbact_1923	0	0	0	0	0	0	0	0	0	0	0	0	0	0	0	0	0	0	0	0	0	0	0	0	0	0	21	0	0	0	0	0	0	Bacteria	Chloroflexi	Anaerolineae	Anaerolineales	Anaerolineaceae	Unclassified_Family_Anaerolineaceae
SSbact_1924	0	0	0	0	0	0	0	0	10	0	0	0	0	0	3	0	0	0	0	0	0	0	0	0	0	0	0	0	0	0	0	0	0	Bacteria	Chloroflexi	Anaerolineae	RBG-13-54-9	Unclassified_Order_RBG-13-54-9	Unclassified_Order_RBG-13-54-9
SSbact_1925	0	0	0	0	0	0	0	0	0	0	0	0	0	0	0	0	0	15	0	0	0	0	0	0	0	0	0	0	0	0	0	0	0	Bacteria	Firmicutes	Clostridia	Clostridia_or	Hungateiclostridiaceae	Unclassified_Family_Hungateiclostridiaceae
SSbact_1926	0	0	0	0	0	0	0	0	0	0	0	0	0	0	0	0	0	0	0	0	0	0	14	0	0	0	0	0	0	0	0	0	4	Bacteria	Patescibacteria	CPR2	Unclassified_Class_CPR2	Unclassified_Class_CPR2	Unclassified_Class_CPR2
SSbact_1927	0	0	3	0	0	6	0	0	0	0	0	0	0	0	0	0	0	0	0	2	0	0	0	0	0	0	0	0	5	0	0	0	5	Bacteria	Chloroflexi	Dehalococcoidia	Dehalococcoidales	Unclassified_Order_Dehalococcoidales	Unclassified_Order_Dehalococcoidales
SSbact_1928	22	0	0	0	0	0	0	0	0	0	0	0	0	0	0	0	0	0	0	0	0	0	0	0	0	0	0	0	0	0	0	0	0	Bacteria	Planctomycetota	Phycisphaerae	Phycisphaerales	Phycisphaeraceae	SM1A02
SSbact_1929	0	0	1	0	0	0	0	0	0	0	0	0	0	0	0	0	0	0	0	83	0	0	0	0	0	0	0	0	0	0	0	0	0	Bacteria	Verrucomicrobiota	Verrucomicrobiae	Pedosphaerales	Pedosphaeraceae	ADurb.Bin063-1
SSbact_1930	0	0	0	0	0	0	0	14	0	0	0	0	0	0	0	0	0	0	0	0	0	0	0	0	0	0	0	0	0	0	0	0	0	Bacteria	Verrucomicrobiota	Verrucomicrobiae	Pedosphaerales	Pedosphaeraceae	Unclassified_Family_Pedosphaeraceae
SSbact_1931	0	0	0	0	95	0	0	0	0	0	0	0	0	0	0	0	0	0	0	0	0	0	0	0	0	0	0	0	0	0	0	0	0	Bacteria	Bacteroidota	Bacteroidia	Bacteroidales	Prolixibacteraceae	BSV13
SSbact_1932	0	0	0	0	0	0	0	0	1	0	0	0	0	0	0	0	0	0	0	0	0	0	0	0	0	0	0	0	0	0	0	0	0	Bacteria	Verrucomicrobiota	Omnitrophia	Omnitrophales	Omnitrophaceae	Candidatus_Omnitrophus
SSbact_1933	0	0	0	0	0	0	0	0	17	0	0	0	0	0	0	0	0	0	0	0	0	0	0	0	0	0	0	0	0	0	0	0	0	Bacteria	Bacteroidota	Bacteroidia	Bacteroidales	Bacteroidetes_vadinHA17	Unclassified_Family_Bacteroidetes_vadinHA17
SSbact_1934	0	9	0	0	0	0	0	0	0	0	0	0	0	0	0	0	0	0	0	0	0	0	0	0	0	0	0	0	5	0	0	0	0	Bacteria	Bacteroidota	Bacteroidia	Sphingobacteriales	AKYH767	Unclassified_Family_AKYH767
SSbact_1935	0	0	0	0	0	0	0	0	0	0	0	0	0	0	0	0	0	0	0	0	0	0	0	0	0	4	0	0	0	0	0	0	0	Bacteria	Spirochaetota	Spirochaetia	Spirochaetales	Spirochaetaceae	Sediminispirochaeta
SSbact_1936	0	0	5	0	0	0	0	0	0	0	0	0	0	0	0	0	0	0	0	11	0	0	0	0	0	0	0	0	0	0	0	0	0	Bacteria	Proteobacteria	Gammaproteobacteria	Methylococcales	Methylomonadaceae	Crenothrix
SSbact_1937	0	0	0	0	17	0	0	0	0	0	0	0	0	0	0	0	0	170	16	0	0	0	0	0	9	0	0	0	0	0	12	7	0	Bacteria	Proteobacteria	Gammaproteobacteria	Burkholderiales	Comamonadaceae	Rhizobacter
SSbact_1938	0	0	0	0	0	0	0	0	0	0	0	0	0	0	0	0	0	0	0	8	0	0	0	0	0	0	0	0	0	0	0	0	0	Bacteria	Proteobacteria	Gammaproteobacteria	Methylococcales	Methylomonadaceae	Methylobacter
SSbact_1939	0	0	0	0	0	0	0	0	0	0	0	0	0	0	0	0	23	0	0	0	0	0	0	0	0	0	0	0	0	0	2	0	15	Bacteria	Desulfobacterota	Desulfobacteria	Desulfobacterales	Desulfosarcinaceae	Desulfatirhabdium
SSbact_1940	10	10	5	13	11	0	11	40	0	0	0	0	0	0	0	0	0	0	0	0	0	0	0	0	0	0	0	0	0	0	0	0	0	Bacteria	Desulfobacterota	Desulfobacteria	Desulfobacterales	Desulfosarcinaceae	Sva0081_sediment_group
SSbact_1941	5	0	0	0	0	0	0	0	0	0	0	0	0	0	0	0	0	0	0	0	0	0	0	0	0	0	0	0	3	0	0	0	0	Bacteria	Nitrospirota	4-29-1	Unclassified_Class_4-29-1	Unclassified_Class_4-29-1	Unclassified_Class_4-29-1
SSbact_1942	0	0	0	0	0	0	0	0	0	0	0	0	37	0	0	0	0	0	0	0	0	0	0	0	20	0	0	0	0	0	0	0	0	Bacteria	Acidobacteriota	Acidobacteriae	Acidobacteriales	Unclassified_Order_Acidobacteriales	Unclassified_Order_Acidobacteriales
SSbact_1943	0	12	0	0	0	0	9	2	0	0	0	0	0	0	0	0	0	0	0	0	0	0	0	0	0	0	0	0	0	0	0	0	0	Bacteria	Chloroflexi	Dehalococcoidia	RBG-13-46-9	Unclassified_Order_RBG-13-46-9	Unclassified_Order_RBG-13-46-9
SSbact_1944	0	0	0	0	0	0	0	0	0	0	0	0	0	0	0	0	0	0	0	0	3	0	8	0	0	0	0	0	5	0	0	0	0	Bacteria	Actinobacteriota	Actinobacteria	Corynebacteriales	Mycobacteriaceae	Mycobacterium
SSbact_1945	0	0	0	0	0	0	0	0	1	0	0	0	0	0	0	0	0	0	0	0	0	0	0	0	0	0	0	0	0	0	15	0	0	Bacteria	Bacteroidota	Bacteroidia	Sphingobacteriales	Lentimicrobiaceae	Unclassified_Family_Lentimicrobiaceae
SSbact_1946	0	0	0	0	1	0	0	0	0	0	0	0	0	0	0	0	0	0	0	0	0	0	0	0	0	0	0	0	0	0	0	0	0	Bacteria	Verrucomicrobiota	Verrucomicrobiae	Pedosphaerales	Pedosphaeraceae	ADurb.Bin063-1
SSbact_1947	0	0	0	0	0	0	0	0	0	0	0	0	0	0	0	0	0	0	0	0	0	0	0	0	0	0	0	0	0	0	12	0	0	Bacteria	Bacteroidota	Bacteroidia	Bacteroidales	Williamwhitmaniaceae	Blvii28_wastewater-sludge_group
SSbact_1948	0	0	11	0	0	0	4	0	0	0	0	0	0	0	7	0	0	0	0	0	0	0	0	0	0	0	20	0	0	0	0	0	0	Bacteria	Hydrogenedentes	Hydrogenedentia	Hydrogenedentiales	Hydrogenedensaceae	Unclassified_Family_Hydrogenedensaceae
SSbact_1949	0	0	0	0	0	0	0	0	0	0	0	0	0	0	0	0	0	0	0	0	0	0	0	0	0	0	0	0	2	0	0	0	0	Bacteria	Unclassified_Kingdom_Bacteria	Unclassified_Kingdom_Bacteria	Unclassified_Kingdom_Bacteria	Unclassified_Kingdom_Bacteria	Unclassified_Kingdom_Bacteria
SSbact_1950	0	0	0	0	0	0	0	0	0	0	0	0	0	0	0	0	0	0	0	0	0	0	0	0	0	0	0	0	3	0	0	0	0	Bacteria	Acidobacteriota	Acidobacteriae	Bryobacterales	Bryobacteraceae	Bryobacter
SSbact_1951	0	0	0	0	0	0	0	3	0	0	0	0	0	0	0	0	47	0	0	0	0	0	0	0	0	0	0	3	0	0	3	0	0	Bacteria	Desulfobacterota	Syntrophobacteria	Syntrophobacterales	Syntrophobacteraceae	Syntrophobacter
SSbact_1952	0	0	0	0	0	4	0	0	0	0	0	0	0	0	0	0	0	0	0	0	0	2	3	0	0	0	0	0	0	0	0	0	10	Bacteria	Nitrospirota	Thermodesulfovibrionia	Unclassified_Class_Thermodesulfovibrionia	Unclassified_Class_Thermodesulfovibrionia	Unclassified_Class_Thermodesulfovibrionia
SSbact_1953	0	0	0	0	0	0	0	0	0	0	0	0	0	0	0	0	0	0	0	0	32	0	0	0	0	28	0	0	0	0	0	0	0	Bacteria	Proteobacteria	Gammaproteobacteria	Burkholderiales	Comamonadaceae	Rhizobacter
SSbact_1954	0	0	0	0	0	0	0	0	0	0	0	0	0	0	0	0	0	0	0	0	0	0	0	0	0	0	0	0	0	0	0	0	5	Bacteria	Acidobacteriota	Subgroup_19	Unclassified_Class_Subgroup_19	Unclassified_Class_Subgroup_19	Unclassified_Class_Subgroup_19
SSbact_1955	0	0	0	0	0	0	0	0	0	0	0	0	0	0	0	0	0	0	0	0	0	17	11	0	0	0	0	0	0	0	0	0	0	Bacteria	Bacteroidota	Kryptonia	Kryptoniales	BSV26	Unclassified_Family_BSV26
SSbact_1956	0	0	0	0	3	0	1	0	0	0	0	0	0	0	0	0	0	0	0	0	0	0	0	0	0	0	0	0	0	0	0	0	0	Bacteria	Verrucomicrobiota	Omnitrophia	Omnitrophales	Omnitrophaceae	Candidatus_Omnitrophus
SSbact_1957	0	0	0	0	0	0	0	0	0	0	0	0	0	0	0	0	0	0	0	2	0	0	0	0	0	0	0	0	0	0	0	0	0	Bacteria	Acidobacteriota	Acidobacteriae	Bryobacterales	Bryobacteraceae	Bryobacter
SSbact_1958	0	0	0	0	0	0	0	0	0	0	0	0	0	0	0	0	0	0	0	4	0	0	0	0	0	0	0	0	4	0	0	0	0	Bacteria	Nitrospirota	4-29-1	Unclassified_Class_4-29-1	Unclassified_Class_4-29-1	Unclassified_Class_4-29-1
SSbact_1959	0	0	0	0	0	0	0	0	0	0	0	0	0	0	0	0	0	0	0	0	3	0	0	0	0	0	0	0	0	0	0	0	0	Bacteria	Verrucomicrobiota	Verrucomicrobiae	Pedosphaerales	Pedosphaeraceae	Unclassified_Family_Pedosphaeraceae
SSbact_1960	0	0	0	0	0	0	0	0	0	0	0	0	0	0	0	0	0	0	0	0	0	0	0	0	0	0	5	0	0	0	0	0	0	Bacteria	Actinobacteriota	Thermoleophilia	Gaiellales	Unclassified_Order_Gaiellales	Unclassified_Order_Gaiellales
SSbact_1961	14	0	0	0	43	0	0	0	0	0	0	0	0	0	0	0	0	0	0	0	0	20	0	0	0	0	0	0	1	0	0	0	0	Bacteria	Chloroflexi	Dehalococcoidia	Unclassified_Class_Dehalococcoidia	Unclassified_Class_Dehalococcoidia	Unclassified_Class_Dehalococcoidia
SSbact_1962	0	0	0	0	49	0	0	0	0	0	0	0	0	0	0	0	0	0	0	0	0	0	0	0	0	0	0	0	0	0	0	0	0	Bacteria	Bacteroidota	Bacteroidia	Sphingobacteriales	Lentimicrobiaceae	Unclassified_Family_Lentimicrobiaceae
SSbact_1963	0	0	0	0	0	0	0	0	0	0	0	0	0	24	0	0	0	0	0	16	7	0	0	0	0	0	0	0	0	0	0	0	0	Bacteria	Acidobacteriota	Vicinamibacteria	Subgroup_17	Unclassified_Order_Subgroup_17	Unclassified_Order_Subgroup_17
SSbact_1964	3	0	6	0	0	1	10	0	2	0	0	0	0	0	10	0	0	0	0	0	1	0	0	0	0	2	0	0	2	0	0	0	0	Bacteria	Acidobacteriota	Vicinamibacteria	Vicinamibacterales	Unclassified_Order_Vicinamibacterales	Unclassified_Order_Vicinamibacterales
SSbact_1965	0	0	0	0	0	0	0	0	0	7	0	0	0	0	0	0	0	0	0	0	0	0	0	0	0	0	0	0	8	0	0	0	0	Bacteria	Bacteroidota	Kryptonia	Kryptoniales	BSV26	Unclassified_Family_BSV26
SSbact_1966	0	0	0	0	0	0	0	0	0	0	0	0	0	0	0	0	0	0	0	0	0	0	0	0	0	15	12	0	0	0	14	0	0	Bacteria	Firmicutes	Clostridia	Clostridia_or	Hungateiclostridiaceae	Unclassified_Family_Hungateiclostridiaceae
SSbact_1967	0	0	0	0	12	0	0	0	0	0	0	0	0	0	0	0	0	0	0	0	0	0	0	0	0	0	0	0	4	0	0	0	0	Bacteria	Unclassified_Kingdom_Bacteria	Unclassified_Kingdom_Bacteria	Unclassified_Kingdom_Bacteria	Unclassified_Kingdom_Bacteria	Unclassified_Kingdom_Bacteria
SSbact_1968	0	3	0	0	0	0	0	0	0	0	0	0	0	0	0	0	0	0	0	0	0	0	0	0	0	0	0	0	0	0	45	0	0	Bacteria	Bacteroidota	Bacteroidia	Bacteroidales	SB-5	Unclassified_Family_SB-5
SSbact_1969	0	0	0	0	0	0	0	0	0	0	0	0	0	0	0	0	0	0	0	0	0	0	0	0	0	3	0	0	0	0	0	0	0	Bacteria	Proteobacteria	Gammaproteobacteria	Steroidobacterales	Steroidobacteraceae	Unclassified_Family_Steroidobacteraceae
SSbact_1970	0	0	0	0	0	0	0	0	8	0	0	0	0	0	0	0	0	0	0	28	0	0	0	0	4	0	0	0	0	0	0	0	0	Bacteria	Desulfobacterota	Desulfuromonadia	Geobacterales	Geobacteraceae	Geobacter
SSbact_1971	0	0	0	0	0	0	0	0	0	0	0	0	0	0	0	0	0	0	0	0	0	0	0	0	0	0	8	0	0	0	0	0	0	Bacteria	Desulfobacterota	Unclassified_Phylum_Desulfobacterota	Unclassified_Phylum_Desulfobacterota	Unclassified_Phylum_Desulfobacterota	Unclassified_Phylum_Desulfobacterota
SSbact_1972	0	4	0	0	0	0	0	0	0	0	0	0	0	0	0	0	0	0	0	0	0	0	0	0	0	0	0	0	0	0	0	0	0	Bacteria	Nitrospirota	Thermodesulfovibrionia	Unclassified_Class_Thermodesulfovibrionia	Unclassified_Class_Thermodesulfovibrionia	Unclassified_Class_Thermodesulfovibrionia
SSbact_1973	0	0	0	0	1	0	0	0	0	0	0	0	0	0	0	0	0	0	0	0	0	0	0	0	0	0	0	0	0	0	0	0	0	Bacteria	Verrucomicrobiota	Verrucomicrobiae	Verrucomicrobiales	Rubritaleaceae	Luteolibacter
SSbact_1974	0	0	0	0	0	0	0	0	0	0	0	0	0	0	0	0	0	0	0	0	0	0	0	0	0	0	0	0	0	0	0	0	9	Bacteria	Bacteroidota	Bacteroidia	Bacteroidales	Bacteroidetes_vadinHA17	Unclassified_Family_Bacteroidetes_vadinHA17
SSbact_1975	0	0	0	0	0	0	0	0	0	0	6	0	0	0	0	0	0	106	0	0	0	0	8	0	0	2	2	10	0	0	0	0	4	Bacteria	Verrucomicrobiota	Verrucomicrobiae	Pedosphaerales	Pedosphaeraceae	DEV008
SSbact_1976	0	0	0	0	0	0	0	0	0	0	0	0	0	0	3	0	0	0	0	0	0	0	0	0	0	0	0	0	0	0	0	0	0	Bacteria	Unclassified_Kingdom_Bacteria	Unclassified_Kingdom_Bacteria	Unclassified_Kingdom_Bacteria	Unclassified_Kingdom_Bacteria	Unclassified_Kingdom_Bacteria
SSbact_1977	0	0	0	0	0	0	54	0	0	0	0	0	0	0	0	0	0	0	0	0	0	0	0	0	0	0	0	0	0	0	0	0	0	Bacteria	Methylomirabilota	Methylomirabilia	Methylomirabilales	Methylomirabilaceae	Sh765B-TzT-35
SSbact_1978	0	0	0	0	0	0	0	0	14	5	0	0	0	0	7	0	0	4	0	4	0	0	0	0	0	0	0	0	0	0	4	0	3	Bacteria	Proteobacteria	Gammaproteobacteria	Methylococcales	Methylomonadaceae	Crenothrix
SSbact_1979	0	0	6	0	11	0	0	0	12	0	0	0	0	0	7	0	0	0	0	0	0	0	10	0	0	0	0	0	0	0	0	0	3	Bacteria	Bacteroidota	Bacteroidia	Bacteroidales	Bacteroidetes_vadinHA17	Unclassified_Family_Bacteroidetes_vadinHA17
SSbact_1980	0	0	0	0	0	0	0	0	0	0	0	0	0	0	0	0	0	0	0	0	0	0	0	0	0	10	17	0	0	0	0	0	0	Bacteria	Chloroflexi	Anaerolineae	Anaerolineales	Anaerolineaceae	Unclassified_Family_Anaerolineaceae
SSbact_1981	0	0	0	8	0	0	0	0	0	0	0	0	0	0	0	0	0	0	0	0	0	0	0	0	0	0	0	0	0	0	0	0	0	Bacteria	Proteobacteria	Gammaproteobacteria	Burkholderiales	B1-7BS	Unclassified_Family_B1-7BS
SSbact_1982	0	0	0	19	0	0	0	0	0	0	0	0	0	0	0	0	0	0	0	0	0	0	0	0	0	0	0	0	0	0	0	0	0	Bacteria	Chloroflexi	Anaerolineae	Anaerolineales	Anaerolineaceae	UTCFX1
SSbact_1983	0	3	0	0	0	0	0	0	0	0	0	0	0	0	0	0	0	0	0	0	0	0	0	0	0	0	0	0	0	0	0	0	0	Bacteria	Planctomycetota	Phycisphaerae	Phycisphaerales	Phycisphaeraceae	SM1A02
SSbact_1984	0	0	0	0	4	0	0	0	0	0	0	0	0	12	0	0	0	0	0	1	0	93	0	1	0	0	0	0	0	0	0	0	0	Bacteria	Verrucomicrobiota	Verrucomicrobiae	Pedosphaerales	Pedosphaeraceae	ADurb.Bin063-1
SSbact_1985	0	0	0	0	0	0	0	3	0	0	0	0	0	0	0	0	0	0	0	0	0	0	0	0	0	0	0	0	3	0	0	0	0	Bacteria	Planctomycetota	Phycisphaerae	Phycisphaerales	AKAU3564_sediment_group	Unclassified_Family_AKAU3564_sediment_group
SSbact_1986	0	0	0	0	0	0	0	0	0	0	7	0	0	0	0	0	0	0	0	0	0	0	0	0	0	0	0	0	0	0	0	0	7	Bacteria	Verrucomicrobiota	Verrucomicrobiae	Pedosphaerales	Pedosphaeraceae	ADurb.Bin063-1
SSbact_1987	0	0	0	0	0	0	0	0	0	0	0	0	0	0	0	0	0	0	0	46	20	0	0	0	0	0	0	0	0	0	0	0	0	Bacteria	Proteobacteria	Gammaproteobacteria	Methylococcales	Methylomonadaceae	Crenothrix
SSbact_1988	0	0	0	0	0	0	0	0	0	0	0	0	0	0	0	0	0	0	0	0	0	0	9	0	0	0	13	0	0	0	0	0	0	Bacteria	Proteobacteria	Gammaproteobacteria	Burkholderiales	Rhodocyclaceae	Sulfuritalea
SSbact_1989	0	0	0	0	0	0	0	0	0	16	3	0	0	0	0	0	0	0	0	0	0	0	0	0	0	0	0	18	0	0	0	0	0	Bacteria	Acidobacteriota	Thermoanaerobaculia	Thermoanaerobaculales	Thermoanaerobaculaceae	TPD-58
SSbact_1990	0	0	0	0	0	13	0	7	0	6	6	0	0	0	0	0	7	0	0	0	0	28	0	0	0	0	0	0	0	0	0	0	0	Bacteria	Chloroflexi	Anaerolineae	Anaerolineales	Anaerolineaceae	Unclassified_Family_Anaerolineaceae
SSbact_1991	0	0	0	0	0	0	0	0	0	0	0	0	0	0	0	0	0	0	0	0	0	0	0	0	5	0	0	0	0	0	0	0	0	Bacteria	Chloroflexi	Anaerolineae	Anaerolineales	Anaerolineaceae	Leptolinea
SSbact_1992	0	3	0	0	0	0	0	0	0	0	0	0	0	0	0	0	0	0	0	0	0	0	0	0	0	0	0	0	0	0	0	0	0	Bacteria	Desulfobacterota	Unclassified_Phylum_Desulfobacterota	Unclassified_Phylum_Desulfobacterota	Unclassified_Phylum_Desulfobacterota	Unclassified_Phylum_Desulfobacterota
SSbact_1993	0	0	5	0	0	9	0	0	25	0	0	0	0	0	0	0	0	0	0	10	0	0	2	0	0	0	0	0	0	0	0	0	0	Bacteria	Verrucomicrobiota	Verrucomicrobiae	Verrucomicrobiales	Verrucomicrobiaceae	Unclassified_Family_Verrucomicrobiaceae
SSbact_1994	0	0	0	0	0	0	0	0	0	0	0	0	0	0	0	0	0	0	0	39	0	0	0	0	0	0	0	0	0	0	0	0	0	Bacteria	Proteobacteria	Gammaproteobacteria	Burkholderiales	Methylophilaceae	Methylotenera
SSbact_1995	0	0	0	0	0	0	0	0	0	0	0	0	0	0	0	0	0	0	0	0	0	0	0	0	0	0	8	7	0	0	0	0	0	Bacteria	Proteobacteria	Gammaproteobacteria	Unclassified_Class_Gammaproteobacteria	Unclassified_Class_Gammaproteobacteria	Unclassified_Class_Gammaproteobacteria
SSbact_1996	0	0	32	0	4	0	5	0	0	0	0	0	0	0	0	0	0	0	0	24	0	0	0	0	54	0	0	0	0	0	0	0	0	Bacteria	Proteobacteria	Gammaproteobacteria	Burkholderiales	Comamonadaceae	Rhodoferax
SSbact_1997	0	0	0	3	0	0	0	0	0	0	0	0	0	0	0	0	0	0	0	0	0	0	0	0	0	0	0	0	9	0	0	0	0	Bacteria	Myxococcota	Myxococcia	Myxococcales	Myxococcaceae	Unclassified_Family_Myxococcaceae
SSbact_1998	0	0	0	0	0	0	0	0	16	0	0	0	0	0	0	0	0	0	0	0	0	0	0	0	7	0	0	0	0	0	0	0	0	Bacteria	Verrucomicrobiota	Verrucomicrobiae	Pedosphaerales	Pedosphaeraceae	Ellin516
SSbact_1999	0	0	0	0	0	0	1	0	0	0	0	0	0	0	0	0	0	0	0	0	0	0	0	0	0	0	0	0	5	0	0	0	0	Bacteria	Desulfobacterota	Syntrophia	Syntrophales	Syntrophaceae	Syntrophus
[truncated: 11,077 more rows]
