# Supplementary material for: Human access and deterministic processes play a major role in structuring planktonic and sedimentary bacterial and eukaryotic communities in lakes
Source: PeerJ. 2022 Nov 11;10:e14378. doi: 10.7717/peerj.14378 (PMC9661969; doi:10.7717/peerj.14378)
Supplement: Supplemental Information 6 — Metabarcoding Reveals Lacustrine Picocyanobacteria Respond to Environmental Change Through Adaptive Community Structuring ASV table for the surface sediment eukaryote (SSeuks) component. [file peerj-10-14378-s006.csv]

ASVs	38421	38664	38665	38955	39050	39191	39225	39621	41679	45434	45472	45686	45688	46138	46212	46484	46493	46494	46496	46723	46725	46774	46775	46954	46959	47193	47198	47225	47252	47491	54177	54655	54720	8138	Kingdom	Phylum	Class	Order	Family	Genus	Species
SSeuks_1	0	315	0	10055	0	0	0	2547	0	0	0	1950	0	0	0	0	0	0	0	0	0	0	0	1491	0	9606	12167	2802	5465	1428	0	0	0	0	Eukaryota	Dinoflagellata	Dinophyceae	Gonyaulacales	Ceratiaceae	Ceratium	Ceratium_hirundinella
SSeuks_2	0	0	0	0	0	0	0	4337	296	0	0	0	0	0	0	0	0	0	0	18204	6	0	0	0	87	0	0	0	0	0	0	0	0	0	Eukaryota	Annelida	Clitellata	Haplotaxida	Naididae	Unclassified_Family_Naididae	Unclassified_Family_Naididae
SSeuks_3	0	0	0	2211	0	0	0	0	0	0	0	569	0	0	0	0	0	0	0	0	0	0	0	336	0	2689	3845	752	1681	0	0	0	0	0	Eukaryota	Dinoflagellata	Dinophyceae	Gonyaulacales	Ceratiaceae	Ceratium	Ceratium_hirundinella
SSeuks_4	0	2114	277	140	0	0	0	185	0	0	0	35	0	0	0	0	0	0	0	0	0	0	0	0	0	174	0	335	1014	0	0	0	0	0	Eukaryota	Dinoflagellata	Dinophyceae	Gymnodiniales	Gymnodiniaceae	Gymnodinium	Gymnodinium_sp.
SSeuks_5	0	0	0	0	0	0	0	0	3905	0	0	0	0	0	0	0	0	0	0	0	0	0	0	0	0	0	0	0	0	0	0	0	0	0	Eukaryota	Annelida	Clitellata	Haplotaxida	Naididae	Tubificoides	Tubificoides_amplivasatus
SSeuks_6	0	231	105	2962	0	0	0	733	0	0	0	695	0	0	0	0	0	0	0	0	0	0	0	332	0	2462	3473	682	1649	414	0	0	0	0	Eukaryota	Dinoflagellata	Dinophyceae	Gonyaulacales	Ceratiaceae	Ceratium	Ceratium_hirundinella
SSeuks_7	0	796	0	4	0	0	212	0	0	0	0	0	0	0	0	0	0	0	0	0	3278	0	0	56	0	319	0	0	0	214	0	0	0	0	Eukaryota	Ciliophora	Spirotrichea	Strombidiida_A	Strombidiida_A_X	Strombidiida_A_XX	Strombidiida_A_XX_sp.
SSeuks_8	175	0	0	0	13	6292	0	3054	0	0	0	0	0	0	0	0	0	0	0	0	0	0	0	0	0	0	0	0	0	0	0	4707	0	0	Eukaryota	Arthropoda	Ostracoda	Podocopida	Candonidae	Candona	Candona_candida
SSeuks_9	0	159	79	2157	1	0	5	477	0	0	0	193	0	0	0	0	0	0	0	0	0	0	0	170	0	1455	1906	356	907	342	0	0	0	0	Eukaryota	Dinoflagellata	Dinophyceae	Gonyaulacales	Ceratiaceae	Ceratium	Ceratium_hirundinella
SSeuks_10	312	99	552	41	0	202	0	2654	287	267	18	0	0	896	613	1418	0	0	0	0	2196	492	73	31	0	15	1	221	36	7	13	1	0	1359	Eukaryota	Dinoflagellata	Dinophyceae	Unclassified_Class_Dinophyceae	Unclassified_Class_Dinophyceae	Unclassified_Class_Dinophyceae	Unclassified_Class_Dinophyceae
SSeuks_11	17	0	635	8	0	0	156	77	0	0	0	0	0	0	0	0	0	0	0	0	0	0	0	8	418	58	79	93	0	0	0	0	0	0	Eukaryota	Nematoda	Chromadorea	Monhysterida	Monhysteridae	Monhystera	Monhystera_sp.
SSeuks_12	0	0	2681	0	0	0	8258	0	0	0	0	0	0	0	0	0	0	0	0	0	0	0	0	0	0	0	0	801	0	0	0	0	0	0	Eukaryota	Ciliophora	Spirotrichea	Strombidiida	Pelagostrombidiidae	Limnostrombidium	Limnostrombidium_sp.
SSeuks_13	306	7	395	0	164	299	0	133	243	356	62	0	0	0	3932	3293	0	0	0	5	647	0	0	0	346	52	0	10	97	1425	0	49	0	0	Eukaryota	Dinoflagellata	Dinophyceae	Unclassified_Class_Dinophyceae	Unclassified_Class_Dinophyceae	Unclassified_Class_Dinophyceae	Unclassified_Class_Dinophyceae
SSeuks_14	492	290	586	11	0	323	544	62	94	757	137	0	0	1783	330	984	0	0	0	0	852	1784	0	0	0	25	0	403	0	149	1601	0	0	0	Eukaryota	Dinoflagellata	Dinophyceae	Suessiales	Suessiaceae	Unclassified_Family_Suessiaceae	Unclassified_Family_Suessiaceae
SSeuks_15	0	384	46	24	0	0	0	34	0	0	0	0	0	0	0	0	0	0	0	0	0	0	0	0	0	0	0	96	341	0	0	0	0	0	Eukaryota	Dinoflagellata	Dinophyceae	Gymnodiniales	Gymnodiniaceae	Gymnodinium	Gymnodinium_sp.
SSeuks_16	0	0	0	0	165	0	0	0	277	0	0	0	0	0	0	0	0	245	0	2513	0	0	220	0	6632	0	0	2304	1973	1793	0	0	2145	100	Eukaryota	Gastrotricha	Unclass_Class_of_Gastrotricha	Chaetonotida	Chaetonotidae	Chaetonotus	Chaetonotus_sp.
SSeuks_17	117	0	695	0	58	30	20	0	3192	11	0	0	0	0	666	0	0	0	0	176	132	0	0	0	0	265	2	0	0	154	0	0	0	0	Eukaryota	Sagenista	Labyrinthulomycetes	Labyrinthulida	Labyrinthulaceae	Labyrinthulaceae_X	Labyrinthulaceae_X_sp.
SSeuks_18	45	0	130	7	0	0	16	38	0	0	0	0	0	0	0	0	0	0	0	0	0	0	0	0	66	0	19	67	0	0	0	0	0	0	Eukaryota	Nematoda	Chromadorea	Monhysterida	Monhysteridae	Monhystera	Monhystera_sp.
SSeuks_19	0	0	0	0	0	0	0	0	0	19	10	0	17	0	0	0	4	0	0	0	8	0	0	0	0	1	0	385	1456	0	0	0	15	19	Eukaryota	Chlorophyta	Chlorophyceae	Sphaeropleales	Sphaeropleales_X	Desmodesmus	Desmodesmus_communis
SSeuks_20	0	0	0	0	0	0	0	0	0	0	0	0	0	0	0	0	0	0	0	0	0	0	0	0	0	96	0	0	8	0	0	0	0	0	Eukaryota	Dinoflagellata	Dinophyceae	Dinophyceae_X	Tovelliaceae	Tovellia	Tovellia_aveirensis
SSeuks_21	5	0	0	1	0	0	5	0	0	70	372	0	0	0	0	0	0	0	0	0	21	0	0	0	0	16	5	254	960	0	0	0	364	0	Eukaryota	Chlorophyta	Chlorophyceae	Sphaeropleales	Sphaeropleales_X	Desmodesmus	Desmodesmus_communis
SSeuks_22	0	0	4	0	0	0	10	0	26	81	26	0	0	0	8	0	733	0	162	0	29	0	0	23	0	7	7	0	7	3	0	377	296	95	Eukaryota	Chlorophyta	Chlorophyceae	Sphaeropleales	Sphaeropleales_X	Scenedesmus	Scenedesmus_armatus
SSeuks_23	0	0	0	0	0	0	0	0	0	0	0	0	0	0	0	0	0	0	0	0	0	0	0	0	0	828	0	0	0	0	0	0	0	0	Eukaryota	Dinoflagellata	Dinophyceae	Peridiniales	Peridiniaceae	Peridinium	Peridinium_willei
SSeuks_24	18	29	9	7	0	0	0	0	0	0	0	0	0	0	0	0	0	0	0	0	8	0	0	0	0	7	0	3422	0	0	0	0	0	0	Eukaryota	Chlorophyta	Chlorophyceae	Sphaeropleales	Sphaeropleales_X	Scenedesmus	Scenedesmus_armatus
SSeuks_25	0	0	0	0	0	0	0	0	0	0	0	0	0	0	0	0	0	0	0	0	0	0	0	0	0	2193	0	0	0	0	0	0	0	0	Eukaryota	Rotifera	Monogononta	Ploima	Brachionidae	Brachionus	Unclassified_Genus__Brachionus
SSeuks_26	0	422	0	38	0	0	200	0	0	916	74	0	0	0	142	1416	0	0	0	0	0	0	0	0	15	0	0	0	0	0	0	0	963	1914	Eukaryota	Ciliophora	Spirotrichea	Hypotrichia	Halteriidae	Halteriidae_X	Halteriidae_X_sp.
SSeuks_27	0	0	0	0	0	0	0	0	0	0	0	491	0	0	0	0	0	0	0	0	0	0	0	147	0	0	0	0	0	0	0	0	0	0	Eukaryota	Ciliophora	Oligohymenophorea	Peniculia	Peniculida	Peniculida_X	Peniculida_X_sp.
SSeuks_28	0	0	0	0	0	2	0	0	14	0	42	0	0	0	0	0	0	2583	0	0	0	0	3	0	29	0	0	382	0	0	0	140	57	1366	Eukaryota	Chlorophyta	Chlorophyceae	Sphaeropleales	Sphaeropleales_X	Unclassified_Family_Sphaeropleales_X	Unclassified_Family_Sphaeropleales_X
SSeuks_29	0	133	0	0	0	0	0	4	0	0	0	0	0	54	0	0	0	0	0	0	363	0	0	0	0	0	0	16	0	0	584	0	0	0	Eukaryota	Dinoflagellata	Dinophyceae	Unclassified_Class_Dinophyceae	Unclassified_Class_Dinophyceae	Unclassified_Class_Dinophyceae	Unclassified_Class_Dinophyceae
SSeuks_30	0	12	0	0	0	0	41	0	40	3	29	0	0	0	2358	0	0	0	0	0	0	0	0	0	0	0	0	0	0	2331	0	0	0	0	Eukaryota	Dinoflagellata	Dinophyceae	Unclassified_Class_Dinophyceae	Unclassified_Class_Dinophyceae	Unclassified_Class_Dinophyceae	Unclassified_Class_Dinophyceae
SSeuks_31	22	0	0	0	0	243	0	33	0	15	22	0	0	192	0	25	9	0	64	0	0	210	30	0	0	0	0	19	0	0	167	0	17	0	Eukaryota	Cercozoa	Filosa-Thecofilosea	Cryomonadida	Rhogostoma-lineage	Rhogostoma-lineage_X	Rhogostoma-lineage_X_sp.
SSeuks_32	0	268	48	22	0	0	0	28	0	0	0	0	0	0	0	0	0	0	0	0	0	0	0	0	0	0	0	40	0	0	0	0	0	0	Eukaryota	Dinoflagellata	Dinophyceae	Gymnodiniales	Gymnodiniaceae	Gymnodinium	Gymnodinium_sp.
SSeuks_33	80	0	0	0	0	101	22	0	5	35	10	0	0	39	0	12	122	0	357	2	0	107	31	0	472	1	6	72	26	65	0	0	10	13	Eukaryota	Fungi	Cryptomycota	Cryptomycotina	Cryptomycotina_X	Cryptomycotina_XX	Cryptomycotina_XX_sp.
SSeuks_34	0	39	134	5	0	0	327	148	0	0	0	0	0	0	0	0	0	0	0	0	24	0	0	0	0	51	2	131	83	6	191	0	0	0	Eukaryota	Dinoflagellata	Dinophyceae	Suessiales	Suessiaceae	Asulcocephalium	Asulcocephalium_miricentonis
SSeuks_35	0	0	0	0	0	6	0	0	0	0	420	0	0	0	0	0	0	0	67	0	0	0	0	0	0	0	0	220	206	0	0	1150	0	0	Eukaryota	Chlorophyta	Chlorophyceae	Sphaeropleales	Sphaeropleales_X	Scenedesmus	Scenedesmus_armatus
SSeuks_36	0	0	0	0	0	0	0	0	0	1	34	0	0	0	0	0	3	0	0	0	0	0	0	0	0	10	8	1167	447	0	0	5635	92	0	Eukaryota	Chlorophyta	Chlorophyceae	Sphaeropleales	Sphaeropleales_X	Desmodesmus	Unclassified_Genus__Desmodesmus
SSeuks_37	0	0	0	0	0	278	0	0	358	961	44	0	0	0	1958	0	0	0	0	0	0	0	0	0	0	0	0	0	0	0	437	3	0	0	Eukaryota	Dinoflagellata	Dinophyceae	Unclassified_Class_Dinophyceae	Unclassified_Class_Dinophyceae	Unclassified_Class_Dinophyceae	Unclassified_Class_Dinophyceae
SSeuks_38	0	312	47	28	0	0	0	37	0	0	0	0	0	0	0	0	0	0	0	0	0	0	0	0	0	0	0	0	119	0	0	0	0	0	Eukaryota	Dinoflagellata	Dinophyceae	Gymnodiniales	Gymnodiniaceae	Gymnodinium	Gymnodinium_sp.
SSeuks_39	0	0	0	77	0	0	0	0	0	0	0	0	0	0	0	0	0	0	0	0	0	0	51	0	0	0	0	0	0	0	0	0	52	0	Eukaryota	Streptophyta	Zygnemophyceae	Zygnemophyceae_X	Zygnemophyceae_XX	Staurastrum	Unclassified_Genus__Staurastrum
SSeuks_40	0	9	0	1	7	0	0	6	22	99	0	0	0	0	102	1329	0	0	0	0	34	0	0	0	0	36	0	0	40	15	382	0	0	0	Eukaryota	Dinoflagellata	Dinophyceae	Unclassified_Class_Dinophyceae	Unclassified_Class_Dinophyceae	Unclassified_Class_Dinophyceae	Unclassified_Class_Dinophyceae
SSeuks_41	0	0	0	40	0	0	59	0	0	0	0	0	0	0	99	0	0	0	0	0	0	0	0	0	0	0	0	194	135	0	0	0	0	0	Eukaryota	Dinoflagellata	Dinophyceae	Peridiniales	Unclassified_Order_Peridiniales	Unclassified_Order_Peridiniales	Unclassified_Order_Peridiniales
SSeuks_42	0	108	0	4	0	0	0	0	0	0	0	0	0	0	0	0	0	0	0	0	52	0	0	0	59	0	0	0	0	331	0	0	0	0	Eukaryota	Chrompodellids	Colpodellidea	Colpodellida	Alphamonaceae	Aphamonas	Aphamonas_edax
SSeuks_43	0	0	0	828	0	0	1256	50	0	0	0	0	0	0	0	0	0	0	0	0	7186	0	0	0	0	0	0	9	0	0	0	0	0	0	Eukaryota	Ciliophora	Colpodea	Colpodea_X	Bursariomorphida	Unclassified_Family_Bursariomorphida	Unclassified_Family_Bursariomorphida
SSeuks_44	0	0	0	0	0	0	34	0	0	0	0	0	0	0	0	0	0	0	0	0	0	0	0	0	9	324	0	0	0	45	0	0	0	0	Eukaryota	Chrompodellids	Colpodellidea	Colpodellida	Alphamonaceae	Aphamonas	Aphamonas_edax
SSeuks_45	0	0	0	0	0	0	0	49	0	0	0	0	0	0	0	0	0	0	0	0	0	0	0	0	0	0	0	0	0	0	0	0	0	0	Eukaryota	Rotifera	Monogononta	Ploima	Unclassified_Order_Ploima	Unclassified_Order_Ploima	Unclassified_Order_Ploima
SSeuks_46	0	0	0	0	0	0	0	0	0	0	24	0	0	0	0	0	0	4	0	0	0	0	0	0	0	0	0	0	0	0	0	0	0	0	Eukaryota	Annelida	Clitellata	Haplotaxida	Naididae	Unclassified_Family_Naididae	Unclassified_Family_Naididae
SSeuks_47	0	0	0	0	0	0	0	0	1	0	0	0	0	0	0	0	0	0	0	0	0	0	0	0	0	18	1	0	0	0	0	0	0	0	Eukaryota	Sagenista	Labyrinthulomycetes	Labyrinthulida	Labyrinthulaceae	Labyrinthulaceae_X	Labyrinthulaceae_X_sp.
SSeuks_48	0	0	72	0	104	0	8	0	198	0	0	0	0	0	45	0	0	0	0	809	15	0	0	0	318	0	0	0	0	0	0	0	0	0	Eukaryota	Fungi	Cryptomycota	Cryptomycotina	Cryptomycotina_X	Cryptomycotina_XX	Cryptomycotina_XX_sp.
SSeuks_49	0	0	0	0	0	0	0	0	0	0	0	0	0	0	0	0	0	0	0	0	0	5	39	0	0	0	0	0	0	0	186	0	20	9	Eukaryota	Cercozoa	Filosa-Sarcomonadea	Glissomonadida	Allapsidae	Group-Te	Group_Te_sp.
SSeuks_50	0	0	0	0	0	0	0	0	0	0	0	0	0	0	0	0	0	0	0	0	0	0	1373	0	0	0	0	0	0	0	0	544	0	0	Eukaryota	Gastrotricha	Unclass_Class_of_Gastrotricha	Chaetonotida	Chaetonotidae	Chaetonotus	Chaetonotus_sp.
SSeuks_51	356	0	0	0	0	0	0	0	0	0	0	0	0	0	0	0	0	0	141	0	0	0	0	0	0	0	0	0	0	0	0	0	412	0	Eukaryota	Gastrotricha	Unclass_Class_of_Gastrotricha	Chaetonotida	Chaetonotidae	Unclassified_Family_Chaetonotidae	Unclassified_Family_Chaetonotidae
SSeuks_52	0	0	0	49	0	0	0	0	0	0	0	0	0	0	0	0	0	0	0	0	0	0	0	0	0	0	1	10	0	0	0	0	0	0	Eukaryota	Ciliophora	CONThreeP	CONThreeP_X	CONThreeP_XX	Askenasia	Askenasia_sp.
SSeuks_53	0	0	0	0	0	0	0	0	0	0	0	0	0	0	278	0	0	0	0	0	0	0	0	0	0	0	0	0	6	0	0	0	0	0	Eukaryota	Rotifera	Monogononta	Ploima	Brachionidae	Keratella	Keratella_quadrata
SSeuks_54	0	8	1	1	0	0	0	0	0	0	0	0	0	0	0	0	0	0	0	0	0	0	0	0	0	0	0	0	47	0	0	0	0	0	Eukaryota	Dinoflagellata	Dinophyceae	Gymnodiniales	Gymnodiniaceae	Gymnodinium	Gymnodinium_sp.
SSeuks_55	66	0	204	0	0	0	362	0	7	28	30	0	0	0	0	0	0	0	0	0	0	0	0	0	0	0	0	0	9	0	0	0	0	0	Eukaryota	Dinoflagellata	Dinophyceae	Peridiniales	Thoracosphaeraceae	Thoracosphaeraceae_X	Thoracosphaeraceae_X_sp.
SSeuks_56	0	6	0	55	0	0	0	0	0	0	0	0	0	0	0	0	0	0	0	0	27	0	0	0	0	15	0	0	0	0	0	0	0	0	Eukaryota	Cercozoa	Filosa-Sarcomonadea	Glissomonadida	Allapsidae	Orciraptor	Orciraptor_agilis
SSeuks_57	0	8	261	2	2	89	80	0	5	29	2	0	0	0	111	618	0	0	0	7	434	0	0	0	122	44	0	0	0	50	0	0	0	0	Eukaryota	Dinoflagellata	Dinophyceae	Unclassified_Class_Dinophyceae	Unclassified_Class_Dinophyceae	Unclassified_Class_Dinophyceae	Unclassified_Class_Dinophyceae
SSeuks_58	0	0	580	0	10	0	0	0	474	0	0	0	0	0	0	0	0	0	0	0	57	0	0	0	516	18	12	0	0	0	0	0	0	0	Eukaryota	Nematoda	Chromadorea	Monhysterida	Monhysteridae	Eumonhystera	Eumonhystera_filiformis
SSeuks_59	0	37	0	0	0	0	0	0	0	0	0	0	0	0	0	0	0	0	0	0	0	0	0	0	0	0	0	0	0	0	0	0	0	0	Eukaryota	Ciliophora	Spirotrichea	Unclassified_Class_Spirotrichea	Unclassified_Class_Spirotrichea	Unclassified_Class_Spirotrichea	Unclassified_Class_Spirotrichea
SSeuks_60	0	36	74	0	0	0	0	0	0	0	0	0	0	0	0	0	0	0	0	0	0	0	0	0	0	0	0	170	63	0	0	0	0	0	Eukaryota	Dinoflagellata	Dinophyceae	Dinophyceae_X	Tovelliaceae	Tovellia	Tovellia_aveirensis
SSeuks_61	0	0	355	0	0	0	65	84	0	0	0	0	0	0	0	0	0	0	0	0	0	0	0	13	347	0	0	0	0	0	0	0	0	0	Eukaryota	Nematoda	Chromadorea	Monhysterida	Monhysteridae	Monhystera	Monhystera_sp.
SSeuks_62	14	15	20	0	0	6	4	0	9	144	12	0	0	8	0	39	0	0	12	0	0	18	10	0	0	1	0	4	15	91	99	57	0	10	Eukaryota	Fungi	Cryptomycota	Cryptomycotina	Cryptomycotina_X	Cryptomycotina_XX	Cryptomycotina_XX_sp.
SSeuks_63	0	0	0	0	0	0	169	0	0	0	0	0	0	0	0	0	0	0	0	0	0	0	0	0	0	0	0	0	0	0	0	0	0	0	Eukaryota	Rotifera	Monogononta	Ploima	Unclassified_Order_Ploima	Unclassified_Order_Ploima	Unclassified_Order_Ploima
SSeuks_64	197	12	0	0	0	15	0	0	0	0	0	0	24	0	0	0	0	129	55	0	0	0	35	0	0	0	0	0	23	0	0	48	58	0	Eukaryota	Cercozoa	Endomyxa	Vampyrellida	Leptophryidae	Leptophryidae_X	Leptophryidae_X_sp.
SSeuks_65	0	0	0	0	0	0	0	0	0	0	0	0	0	0	0	0	220	148	108	0	0	0	581	0	0	0	0	0	0	0	0	0	0	0	Eukaryota	Rotifera	Bdelloidea	Unclass_Family_of_NA	NA	Rotaria	Rotaria_rotatoria
SSeuks_66	5	0	54	0	0	0	0	0	0	0	0	0	0	0	0	0	0	0	0	0	0	0	0	0	0	0	1	55	0	0	0	0	0	0	Eukaryota	Unclassified_Kingdom_Eukaryota	Unclassified_Kingdom_Eukaryota	Unclassified_Kingdom_Eukaryota	Unclassified_Kingdom_Eukaryota	Unclassified_Kingdom_Eukaryota	Unclassified_Kingdom_Eukaryota
SSeuks_67	64	23	0	2	0	0	0	0	0	0	0	0	0	0	0	0	0	0	0	0	51	0	0	0	37	0	0	0	0	0	0	0	0	0	Eukaryota	Fungi	Chytridiomycota	Chytridiomycotina	Chytridiomycetes	Rhyzophidiales_X	Rhyzophidiales_X_sp.
SSeuks_68	17	7	0	4	0	0	0	0	0	39	74	0	0	0	0	12	154	0	74	0	7	0	0	0	0	0	2	70	66	0	0	45	264	26	Eukaryota	Chlorophyta	Chlorophyceae	Sphaeropleales	Sphaeropleales_X	Unclassified_Family_Sphaeropleales_X	Unclassified_Family_Sphaeropleales_X
SSeuks_69	0	0	0	0	0	0	0	0	0	0	0	0	0	0	0	0	0	0	0	0	0	0	0	0	0	0	13	35	0	0	0	0	0	0	Eukaryota	Nematoda	Chromadorea	Monhysterida	Monhysteridae	Monhystera	Monhystera_sp.
SSeuks_70	0	0	0	3	0	0	0	0	0	13	8	119	0	0	0	0	3207	222	897	0	0	22	0	64	0	0	0	13	0	0	0	54	401	0	Eukaryota	Sagenista	Labyrinthulomycetes	Labyrinthulida	Labyrinthulaceae	Labyrinthulaceae_X	Labyrinthulaceae_X_sp.
SSeuks_71	0	0	0	0	0	0	0	0	0	0	0	0	0	0	0	0	0	0	0	0	0	0	0	0	0	0	0	0	0	0	0	65	0	0	Eukaryota	Gastrotricha	Unclass_Class_of_Gastrotricha	Chaetonotida	Chaetonotidae	Polymerurus	Polymerurus_nodicaudus
SSeuks_72	0	0	0	0	0	0	2	0	0	0	1	0	0	0	0	0	3	0	5	0	0	0	0	0	0	0	0	46	106	0	0	219	19	0	Eukaryota	Chlorophyta	Chlorophyceae	Sphaeropleales	Sphaeropleales_X	Scenedesmus	Scenedesmus_abundans
SSeuks_73	0	0	0	0	0	0	0	0	3	0	0	0	0	0	6	0	0	0	0	0	0	7	7	0	0	0	0	0	0	0	0	0	0	30	Eukaryota	Fungi	Chytridiomycota	Chytridiomycotina	Chytridiomycetes	Lobulomyces	Lobulomyces_angularis
SSeuks_74	0	231	0	0	0	0	0	0	0	0	0	0	0	0	0	0	0	0	0	0	0	0	0	0	0	0	0	0	0	0	0	0	0	0	Eukaryota	Gastrotricha	Unclass_Class_of_Gastrotricha	Chaetonotida	Chaetonotidae	Chaetonotus	Chaetonotus_daphnes
SSeuks_75	0	51	0	0	0	0	0	0	0	0	0	0	0	0	0	0	0	0	0	0	0	0	0	0	0	0	0	0	0	0	0	0	0	0	Eukaryota	Tardigrada	Eutardigrada	Parachela	Doryphoribiidae	Thulinius	Thulinius_stephaniae
SSeuks_76	0	0	0	0	0	0	0	0	0	0	0	0	0	0	0	0	0	0	0	0	0	0	0	0	0	0	1	209	0	0	0	0	0	0	Eukaryota	Chlorophyta	Chlorophyceae	Sphaeropleales	Sphaeropleales_X	Desmodesmus	Desmodesmus_sp.
SSeuks_77	0	0	3	0	1	0	0	0	0	0	76	0	0	0	13	90	389	79	498	0	0	0	14	0	5	0	0	0	0	71	0	0	0	16	Eukaryota	Fungi	Cryptomycota	Cryptomycotina	Cryptomycotina_X	Cryptomycotina_XX	Cryptomycotina_XX_sp.
SSeuks_78	0	0	0	73	0	0	0	17	0	0	0	0	0	0	0	0	0	0	0	0	0	0	0	20	0	91	126	0	80	9	0	0	0	0	Eukaryota	Dinoflagellata	Dinophyceae	Gonyaulacales	Ceratiaceae	Ceratium	Ceratium_hirundinella
SSeuks_79	0	0	0	330	0	0	0	0	0	0	0	0	0	0	0	0	0	0	0	0	48	0	0	0	0	0	8	0	0	0	0	0	0	0	Eukaryota	Dinoflagellata	Dinophyceae	Suessiales	Suessiaceae	Asulcocephalium	Asulcocephalium_miricentonis
SSeuks_80	0	125	15	11	0	0	70	0	0	0	0	0	0	0	0	0	0	0	0	33	0	0	0	0	0	12	0	0	0	376	0	0	0	0	Eukaryota	Chlorophyta	Chlorophyceae	Chlamydomonadales	Chlamydomonadales_X	Unclassified_Family_Chlamydomonadales_X	Unclassified_Family_Chlamydomonadales_X
SSeuks_81	0	0	0	0	0	0	3	0	0	47	44	0	0	0	0	11	107	0	128	0	0	0	0	0	0	0	1	52	38	0	0	378	24	0	Eukaryota	Chlorophyta	Chlorophyceae	Sphaeropleales	Sphaeropleales_X	Unclassified_Family_Sphaeropleales_X	Unclassified_Family_Sphaeropleales_X
SSeuks_82	0	0	0	0	0	0	0	0	0	0	0	0	0	0	0	0	0	0	0	0	0	0	0	0	0	0	0	0	9	0	0	0	0	0	Eukaryota	Ciliophora	Spirotrichea	Choreotrichida	Strobilidiidae_J	Strobilidiidae_J_X	Strobilidiidae_J_X_sp.
SSeuks_83	0	0	0	0	0	0	0	0	0	0	0	0	0	0	0	0	0	0	0	0	0	0	0	0	0	0	0	0	0	0	476	0	0	0	Eukaryota	Dinoflagellata	Dinophyceae	Peridiniales	Thoracosphaeraceae	Thoracosphaeraceae_X	Thoracosphaeraceae_X_sp.
SSeuks_84	0	0	0	2	0	0	12	0	0	0	18	0	0	0	0	0	0	0	0	0	0	0	0	0	0	0	6	6	5	0	0	36	0	0	Eukaryota	Chlorophyta	Chlorophyceae	Sphaeropleales	Sphaeropleales_X	Unclassified_Family_Sphaeropleales_X	Unclassified_Family_Sphaeropleales_X
SSeuks_85	0	12	0	0	0	0	0	0	0	0	0	0	0	0	0	0	0	0	0	0	0	0	0	0	0	0	0	0	0	0	0	0	0	0	Eukaryota	Apicomplexa	Gregarinomorphea	Neogregarinorida	Actinocephalidae	Unclassified_Family_Actinocephalidae	Unclassified_Family_Actinocephalidae
SSeuks_86	0	0	12	0	0	0	0	0	0	0	0	0	0	0	0	0	0	0	0	0	0	0	0	0	0	0	0	0	0	0	0	0	0	0	Eukaryota	Dinoflagellata	Dinophyceae	Unclassified_Class_Dinophyceae	Unclassified_Class_Dinophyceae	Unclassified_Class_Dinophyceae	Unclassified_Class_Dinophyceae
SSeuks_87	0	0	0	0	0	0	0	0	0	0	0	0	0	0	0	0	0	0	0	0	0	0	0	0	0	11	0	0	0	0	0	0	0	0	Eukaryota	Dinoflagellata	Dinophyceae	Dinophyceae_X	Tovelliaceae	Tovellia	Tovellia_aveirensis
SSeuks_88	0	101	12	0	0	0	0	8	0	0	0	0	0	0	0	0	0	0	0	0	0	0	0	0	0	0	0	26	0	0	0	0	0	0	Eukaryota	Dinoflagellata	Dinophyceae	Gymnodiniales	Gymnodiniaceae	Gymnodinium	Gymnodinium_sp.
SSeuks_89	0	0	0	0	0	0	0	0	0	0	0	0	0	0	0	0	0	0	0	0	0	0	0	0	0	0	0	0	20	0	0	367	0	0	Eukaryota	Gastrotricha	Unclass_Class_of_Gastrotricha	Chaetonotida	Chaetonotidae	Chaetonotus	Chaetonotus_sp.
SSeuks_90	0	0	0	0	0	0	0	0	0	0	0	0	0	0	0	0	0	0	0	0	48	0	0	0	0	0	5	0	0	1017	0	0	0	0	Eukaryota	Cercozoa	Filosa-Sarcomonadea	Pansomonadida	Pansomonadida_X	Pansomonadida_XX	Pansomonadida_XX_sp.
SSeuks_91	0	0	0	117	0	0	0	0	0	0	0	0	0	0	0	0	0	0	0	0	0	0	0	0	0	87	117	0	0	0	0	0	0	0	Eukaryota	Dinoflagellata	Dinophyceae	Gonyaulacales	Ceratiaceae	Ceratium	Ceratium_hirundinella
SSeuks_92	10	0	0	0	0	0	0	0	0	0	0	0	0	0	0	0	0	267	0	0	0	0	0	0	0	14	0	0	0	0	0	0	0	0	Eukaryota	Sagenista	Labyrinthulomycetes	Labyrinthulida	Labyrinthulaceae	Labyrinthulaceae_X	Labyrinthulaceae_X_sp.
SSeuks_93	0	0	0	0	0	0	0	0	0	0	0	0	0	0	0	0	0	0	220	0	0	0	0	0	0	0	0	0	0	0	0	0	0	0	Eukaryota	Ciliophora	Prostomatea_3	Prostomatea_3_X	Holophryidae	Prorodon	Prorodon_teres
SSeuks_94	0	0	0	0	0	0	0	0	0	10	18	0	129	0	0	0	9	0	0	0	0	0	0	0	0	2	0	0	0	0	0	227	6	0	Eukaryota	Chlorophyta	Chlorophyceae	Sphaeropleales	Sphaeropleales_X	Desmodesmus	Unclassified_Genus__Desmodesmus
SSeuks_95	0	0	0	1	0	0	0	0	6	0	0	0	0	0	0	0	0	0	0	0	0	0	0	0	0	0	0	15	0	0	0	0	0	0	Eukaryota	Dinoflagellata	Dinophyceae	Suessiales	Suessiaceae	Asulcocephalium	Asulcocephalium_miricentonis
SSeuks_96	0	0	0	0	0	0	0	0	0	0	0	0	0	0	0	0	0	0	0	0	0	0	0	0	0	0	1	0	0	0	0	0	0	0	Eukaryota	Nematoda	Chromadorea	Monhysterida	Monhysteridae	Monhystera	Monhystera_sp.
SSeuks_97	0	0	0	0	0	0	0	0	0	0	0	0	0	0	0	0	0	0	0	0	0	0	0	0	0	22	0	0	5	0	0	0	0	0	Eukaryota	Dinoflagellata	Dinophyceae	Dinophyceae_X	Tovelliaceae	Tovellia	Tovellia_aveirensis
SSeuks_98	0	0	0	0	0	0	0	0	0	0	132	0	0	0	0	0	0	0	0	0	0	0	0	0	0	0	0	0	0	0	0	0	0	0	Eukaryota	Ciliophora	Spirotrichea	Hypotrichia	Spirofilidae	Pseudouroleptus	Unclassified_Genus__Pseudouroleptus
SSeuks_99	20	0	0	1	0	0	3	0	0	0	0	0	0	0	0	0	0	0	0	0	0	0	0	0	0	0	0	0	0	0	0	0	0	0	Eukaryota	Chlorophyta	Chlorophyceae	Sphaeropleales	Sphaeropleales_X	Scenedesmus	Scenedesmus_armatus
SSeuks_100	0	0	114	0	0	0	0	0	0	0	0	0	0	0	0	0	0	0	0	0	136	0	0	0	0	0	0	0	0	0	0	0	0	0	Eukaryota	Ciliophora	CONThreeP	CONThreeP_X	CONThreeP_XX	Askenasia	Askenasia_sp.
SSeuks_101	7	0	0	0	0	0	0	0	54	0	0	0	0	0	38	0	0	0	0	81	0	0	0	0	0	0	0	0	0	0	0	0	0	0	Eukaryota	Apicomplexa	Gregarinomorphea	Eugregarinorida	Gregarinidae	Leidyana1	Leidyana1_sp.
SSeuks_102	0	0	0	0	0	0	125	0	0	0	0	0	0	0	0	0	0	0	0	0	0	0	0	0	0	0	0	0	0	48	0	0	0	0	Eukaryota	Chrompodellids	Colpodellidea	Colpodellida	Alphamonaceae	Aphamonas	Aphamonas_edax
SSeuks_103	0	23	14	0	0	0	160	0	0	0	0	0	0	0	0	0	0	0	0	0	0	0	0	0	0	0	0	0	0	0	0	0	0	0	Eukaryota	Dinoflagellata	Dinophyceae	Unclassified_Class_Dinophyceae	Unclassified_Class_Dinophyceae	Unclassified_Class_Dinophyceae	Unclassified_Class_Dinophyceae
SSeuks_104	0	58	0	0	0	0	0	0	0	0	0	0	0	0	0	0	0	0	0	0	0	0	0	0	0	0	0	0	0	0	0	0	0	0	Eukaryota	Dinoflagellata	Dinophyceae	Gymnodiniales	Gymnodiniaceae	Gymnodinium	Gymnodinium_sp.
SSeuks_105	0	0	0	1	0	0	0	0	0	0	0	0	174	32	0	0	0	0	0	0	0	0	0	0	0	0	0	21	17	0	0	0	0	0	Eukaryota	Dinoflagellata	Dinophyceae	Peridiniales	Peridiniopsidaceae	Parvodinium	Parvodinium_inconspicuum
SSeuks_106	0	0	0	0	0	0	0	0	0	0	0	0	0	0	0	0	0	0	0	0	0	0	0	0	0	0	0	0	76	0	0	0	0	0	Eukaryota	Gastrotricha	Unclass_Class_of_Gastrotricha	Chaetonotida	Chaetonotidae	Unclassified_Family_Chaetonotidae	Unclassified_Family_Chaetonotidae
SSeuks_107	0	0	0	0	0	0	0	0	0	0	0	64	0	0	0	50	2693	0	2007	0	0	0	0	30	0	0	0	0	0	0	0	0	0	0	Eukaryota	Fungi	Cryptomycota	Cryptomycotina	Cryptomycotina_X	Cryptomycotina_XX	Cryptomycotina_XX_sp.
SSeuks_108	0	0	0	0	0	0	4	0	0	0	0	0	0	0	0	0	0	0	0	0	0	0	0	0	0	0	0	0	0	0	0	0	0	0	Eukaryota	Sagenista	Labyrinthulomycetes	Labyrinthulida	Labyrinthulaceae	Labyrinthulaceae_X	Labyrinthulaceae_X_sp.
SSeuks_109	0	0	0	0	0	0	0	0	0	0	0	0	0	0	0	0	0	0	0	0	0	0	0	0	0	0	0	0	411	0	0	0	0	0	Eukaryota	Gastrotricha	Unclass_Class_of_Gastrotricha	Chaetonotida	Chaetonotidae	Unclassified_Family_Chaetonotidae	Unclassified_Family_Chaetonotidae
SSeuks_110	0	0	0	0	0	165	13	0	0	0	0	0	0	0	0	0	0	0	0	0	0	0	0	0	0	0	0	0	0	0	0	0	0	13	Eukaryota	Fungi	Chytridiomycota	Chytridiomycotina	Chytridiomycetes	Chytridiomycetes_X	Chytridiomycetes_X_sp.
SSeuks_111	0	0	0	0	0	0	0	0	0	19	0	0	0	0	0	0	0	0	0	0	0	0	0	0	0	0	0	27	0	0	0	0	0	4	Eukaryota	Ciliophora	Oligohymenophorea	Peniculia	Frontoniidae_1	Frontoniidae_1_X	Frontoniidae_1_X_sp.
SSeuks_112	0	0	0	1	0	0	3	0	0	0	0	0	0	0	0	0	0	0	0	0	0	0	0	0	0	0	2	0	0	23	0	0	0	0	Eukaryota	Chrompodellids	Colpodellidea	Colpodellida	Colpodellida_CHR1	Colpodellida_CHR1_X	Colpodellida_CHR1_X_sp.
SSeuks_113	0	0	0	0	0	94	0	0	0	0	0	0	0	15	0	0	0	0	0	0	159	0	0	0	0	0	0	0	0	0	44	0	0	0	Eukaryota	Ciliophora	CONThreeP	CONThreeP_X	Urotrichidae	Urotricha	Urotricha_sp.
SSeuks_114	0	0	0	0	0	0	0	42	0	0	0	0	0	0	0	0	0	0	0	252	0	0	0	0	0	0	0	0	0	0	0	0	0	0	Eukaryota	Annelida	Clitellata	Haplotaxida	Naididae	Unclassified_Family_Naididae	Unclassified_Family_Naididae
SSeuks_115	0	0	0	0	0	0	0	0	0	28	38	0	0	0	0	0	463	0	101	0	7	0	0	0	0	0	3	17	0	0	0	0	44	0	Eukaryota	Chlorophyta	Chlorophyceae	Sphaeropleales	Sphaeropleales_X	Scenedesmus	Scenedesmus_abundans
SSeuks_116	0	0	0	0	6	0	0	0	0	0	0	0	0	0	0	0	0	0	0	0	0	0	0	0	0	0	0	35	13	0	0	0	0	0	Eukaryota	Rotifera	Monogononta	Ploima	Unclassified_Order_Ploima	Unclassified_Order_Ploima	Unclassified_Order_Ploima
SSeuks_117	0	40	0	0	0	0	0	0	0	0	0	0	0	0	0	0	0	0	0	0	0	0	0	0	0	0	0	0	0	0	0	0	0	0	Eukaryota	Dinoflagellata	Dinophyceae	Gymnodiniales	Gymnodiniaceae	Gymnodinium	Gymnodinium_sp.
SSeuks_118	0	15	0	0	0	0	0	2	0	0	0	0	0	0	0	0	0	0	0	0	0	0	0	0	0	0	0	14	65	0	0	0	0	0	Eukaryota	Dinoflagellata	Dinophyceae	Gymnodiniales	Gymnodiniaceae	Gymnodinium	Gymnodinium_sp.
SSeuks_119	167	0	0	0	0	5	9	13	33	6	0	52	100	0	18	0	0	0	0	0	0	0	15	192	203	0	0	0	0	308	312	0	0	0	Eukaryota	Unclassified_Kingdom_Eukaryota	Unclassified_Kingdom_Eukaryota	Unclassified_Kingdom_Eukaryota	Unclassified_Kingdom_Eukaryota	Unclassified_Kingdom_Eukaryota	Unclassified_Kingdom_Eukaryota
SSeuks_120	42	0	0	3	0	6	0	0	0	0	24	0	0	1	0	20	0	5	0	0	0	0	0	0	0	0	0	0	0	14	0	0	0	6	Eukaryota	Fungi	Cryptomycota	Cryptomycotina	Cryptomycotina_X	Cryptomycotina_XX	Cryptomycotina_XX_sp.
SSeuks_121	0	7	0	57	0	0	0	12	0	0	0	0	0	0	0	0	0	0	0	0	0	0	0	0	0	53	54	12	27	0	0	0	0	0	Eukaryota	Dinoflagellata	Dinophyceae	Gonyaulacales	Ceratiaceae	Ceratium	Ceratium_hirundinella
SSeuks_122	0	11	0	0	0	0	0	1	0	0	0	0	0	0	0	0	0	0	0	0	0	0	0	0	0	0	0	0	0	0	0	0	0	0	Eukaryota	Dinoflagellata	Dinophyceae	Gymnodiniales	Gymnodiniaceae	Gymnodinium	Gymnodinium_sp.
SSeuks_123	79	6	0	2	0	0	0	0	0	0	0	0	0	0	0	0	0	0	0	12	0	0	0	0	0	0	0	0	0	79	20	0	0	0	Eukaryota	Fungi	Cryptomycota	Cryptomycotina	Cryptomycotina_X	Cryptomycotina_XX	Cryptomycotina_XX_sp.
SSeuks_124	44	3	68	0	0	0	0	0	0	0	0	0	0	0	0	0	0	0	0	0	0	0	0	0	0	28	0	0	0	36	0	0	0	0	Eukaryota	Fungi	Chytridiomycota	Chytridiomycotina	Chytridiomycetes	Chytridiomycetes_X	Chytridiomycetes_X_sp.
SSeuks_125	0	0	0	0	0	0	0	0	0	0	0	0	0	0	0	0	0	0	0	0	0	0	0	0	0	76	0	0	0	0	0	0	0	0	Eukaryota	Dinoflagellata	Dinophyceae	Peridiniales	Peridiniaceae	Peridinium	Peridinium_willei
SSeuks_126	0	0	0	0	0	0	0	0	0	0	0	0	0	0	0	0	0	0	0	0	0	0	0	0	0	2	0	0	0	0	0	0	35	0	Eukaryota	Fungi	Unclassified_Phylum_Fungi	Unclassified_Phylum_Fungi	Unclassified_Phylum_Fungi	Unclassified_Phylum_Fungi	Unclassified_Phylum_Fungi
SSeuks_127	0	0	0	0	0	0	0	0	0	0	0	70	0	0	0	0	0	0	0	0	0	0	0	50	0	0	0	0	0	0	0	0	0	0	Eukaryota	Ciliophora	Prostomatea_3	Prostomatea_3_X	Holophryidae	Pelagothrix	Pelagothrix_alveolata
SSeuks_128	0	0	0	0	0	0	0	0	0	0	0	0	0	0	0	0	0	0	0	0	0	0	0	0	44	0	0	0	0	0	0	0	0	0	Eukaryota	Fungi	Unclassified_Phylum_Fungi	Unclassified_Phylum_Fungi	Unclassified_Phylum_Fungi	Unclassified_Phylum_Fungi	Unclassified_Phylum_Fungi
SSeuks_129	0	0	0	0	0	0	0	0	0	0	0	0	0	0	0	0	40	0	41	0	0	0	0	0	0	0	0	5	0	0	0	13	0	0	Eukaryota	Chlorophyta	Chlorophyceae	Sphaeropleales	Sphaeropleales_X	Scenedesmus	Scenedesmus_obliquus
SSeuks_130	0	0	0	0	0	0	0	0	1193	0	0	0	0	0	0	0	0	0	0	0	0	0	0	0	0	0	0	0	0	0	0	0	0	0	Eukaryota	Gastrotricha	Unclass_Class_of_Gastrotricha	Chaetonotida	Chaetonotidae	Polymerurus	Polymerurus_nodicaudus
SSeuks_131	9	0	0	0	0	1	0	0	7	0	0	0	0	0	0	0	0	0	0	0	0	0	27	0	45	0	0	0	0	32	0	0	0	0	Eukaryota	Unclassified_Kingdom_Eukaryota	Unclassified_Kingdom_Eukaryota	Unclassified_Kingdom_Eukaryota	Unclassified_Kingdom_Eukaryota	Unclassified_Kingdom_Eukaryota	Unclassified_Kingdom_Eukaryota
SSeuks_132	0	43	0	0	0	0	0	0	0	0	0	0	0	0	0	0	0	0	0	0	0	0	0	0	0	0	0	0	0	0	0	0	0	0	Eukaryota	Ciliophora	Spirotrichea	Hypotrichia	Halteriidae	Halteria	Halteria_grandinella
SSeuks_133	0	26	0	0	0	0	0	5	0	0	0	0	0	0	0	0	0	0	0	0	0	0	0	0	0	0	0	0	0	0	0	0	0	0	Eukaryota	Dinoflagellata	Dinophyceae	Gymnodiniales	Gymnodiniaceae	Gymnodinium	Gymnodinium_sp.
SSeuks_134	0	0	0	0	0	0	0	0	0	0	0	0	0	0	0	110	0	0	0	0	0	0	0	0	0	0	0	0	0	0	0	0	0	0	Eukaryota	Dinoflagellata	Dinophyceae	Suessiales	Suessiaceae	Asulcocephalium	Asulcocephalium_miricentonis
SSeuks_135	0	0	0	0	0	0	0	0	0	0	0	0	0	0	0	0	0	0	0	0	0	0	0	0	0	0	0	0	0	0	53	23	0	0	Eukaryota	Dinoflagellata	Dinophyceae	Unclassified_Class_Dinophyceae	Unclassified_Class_Dinophyceae	Unclassified_Class_Dinophyceae	Unclassified_Class_Dinophyceae
SSeuks_136	0	0	1088	18	0	0	0	0	0	0	0	0	0	0	0	0	0	0	0	0	0	0	0	0	0	0	0	0	0	0	0	0	0	0	Eukaryota	Rotifera	Monogononta	Ploima	Unclassified_Order_Ploima	Unclassified_Order_Ploima	Unclassified_Order_Ploima
SSeuks_137	39	0	0	0	0	0	0	24	0	0	0	0	0	0	0	0	0	0	0	0	0	0	0	0	0	0	0	0	0	0	0	0	0	0	Eukaryota	Cercozoa	Filosa-Sarcomonadea	Pansomonadida	Pansomonadida_X	Pansomonadida_XX	Pansomonadida_XX_sp.
SSeuks_138	0	0	0	0	0	0	0	0	0	0	0	0	0	0	0	0	0	0	0	0	0	0	0	42	0	0	0	0	0	0	0	0	0	0	Eukaryota	Streptophyta	Embryophyceae	Embryophyceae_X	Embryophyceae_XX	Musa	Musa_basjoo
SSeuks_139	0	0	0	0	0	0	0	0	0	470	0	0	0	0	114	0	0	0	0	0	0	0	0	0	0	0	0	15	0	0	0	0	0	0	Eukaryota	Rotifera	Monogononta	Ploima	Brachionidae	Brachionus	Unclassified_Genus__Brachionus
SSeuks_140	0	0	0	0	0	0	3	0	0	0	0	0	0	0	0	0	7	0	8	0	0	0	0	0	0	0	0	0	0	0	0	0	0	0	Eukaryota	Chlorophyta	Trebouxiophyceae	Chlorellales	Chlorellales_X	Chlorella	Chlorella_sorokiniana
SSeuks_141	21	0	0	0	0	0	0	0	0	0	0	0	0	0	0	0	0	0	0	0	0	0	0	0	0	0	0	0	71	0	0	0	0	0	Eukaryota	Unclassified_Kingdom_Eukaryota	Unclassified_Kingdom_Eukaryota	Unclassified_Kingdom_Eukaryota	Unclassified_Kingdom_Eukaryota	Unclassified_Kingdom_Eukaryota	Unclassified_Kingdom_Eukaryota
SSeuks_142	0	13	0	29	0	0	0	30	0	0	0	50	0	0	0	0	0	0	0	0	0	0	0	80	0	41	0	128	0	2	0	0	0	0	Eukaryota	Dinoflagellata	Dinophyceae	Gonyaulacales	Ceratiaceae	Ceratium	Ceratium_hirundinella
SSeuks_143	356	8	45	0	20	0	11	4	0	0	0	0	0	0	0	0	0	0	0	0	65	0	0	0	88	0	0	0	0	299	8	0	0	0	Eukaryota	Dinoflagellata	Dinophyceae	Unclassified_Class_Dinophyceae	Unclassified_Class_Dinophyceae	Unclassified_Class_Dinophyceae	Unclassified_Class_Dinophyceae
SSeuks_144	0	0	0	0	0	0	0	0	0	0	0	0	0	0	0	0	0	0	0	237	0	0	0	0	12	0	0	194	577	0	0	0	0	0	Eukaryota	Gastrotricha	Unclass_Class_of_Gastrotricha	Chaetonotida	Chaetonotidae	Chaetonotus	Chaetonotus_sp.
SSeuks_145	10	0	0	0	0	0	0	0	0	0	0	0	0	0	0	0	0	0	0	0	0	0	0	0	0	0	0	0	0	0	0	0	0	0	Eukaryota	Fungi	Cryptomycota	Cryptomycotina	Cryptomycotina_X	Cryptomycotina_XX	Cryptomycotina_XX_sp.
SSeuks_146	0	13	0	0	0	0	0	5	2	0	0	0	0	0	0	0	0	0	0	0	0	0	0	0	0	0	0	48	42	0	0	0	0	0	Eukaryota	Chlorophyta	Chlorophyceae	Sphaeropleales	Unclassified_Order_Sphaeropleales	Unclassified_Order_Sphaeropleales	Unclassified_Order_Sphaeropleales
SSeuks_147	0	0	0	0	0	0	0	0	0	0	27	0	0	0	0	0	0	0	0	0	0	0	0	0	0	0	0	0	0	0	0	0	0	0	Eukaryota	Cercozoa	Endomyxa	Vampyrellida	Leptophryidae	Leptophryidae_X	Leptophryidae_X_sp.
SSeuks_148	0	0	0	0	0	0	0	0	0	0	0	0	0	0	0	0	0	0	0	0	0	0	0	0	0	0	0	0	0	0	182	0	0	0	Eukaryota	Fungi	Chytridiomycota	Chytridiomycotina	Chytridiomycetes	Rhyzophidiales_X	Rhyzophidiales_X_sp.
SSeuks_149	0	0	0	2	0	0	0	0	0	0	0	0	0	0	0	0	0	0	0	0	0	0	0	0	0	0	0	0	0	0	0	0	0	0	Eukaryota	Chlorophyta	Trebouxiophyceae	Chlorellales	Chlorellales_X	Micractinium	Micractinium_pusillum
SSeuks_150	0	0	0	0	0	0	0	0	0	0	0	0	0	0	0	8	75	0	44	0	0	0	0	0	0	20	0	0	0	0	0	805	0	0	Eukaryota	Chlorophyta	Chlorophyceae	Sphaeropleales	Sphaeropleales_X	Unclassified_Family_Sphaeropleales_X	Unclassified_Family_Sphaeropleales_X
SSeuks_151	0	0	0	0	0	0	0	0	5	5	0	0	0	0	0	299	0	0	0	0	5	0	0	0	0	0	0	0	0	0	62	0	0	0	Eukaryota	Dinoflagellata	Dinophyceae	Unclassified_Class_Dinophyceae	Unclassified_Class_Dinophyceae	Unclassified_Class_Dinophyceae	Unclassified_Class_Dinophyceae
SSeuks_152	0	26	0	0	0	0	0	0	0	0	0	0	0	0	0	0	0	0	0	0	0	0	0	0	0	0	0	0	0	0	0	0	0	0	Eukaryota	Dinoflagellata	Dinophyceae	Gymnodiniales	Gymnodiniaceae	Gymnodinium	Gymnodinium_sp.
SSeuks_153	0	0	0	13	0	0	0	0	0	0	0	0	0	0	0	0	0	0	0	0	0	0	0	0	0	6	62	11	0	0	0	0	0	0	Eukaryota	Dinoflagellata	Dinophyceae	Gonyaulacales	Ceratiaceae	Ceratium	Ceratium_hirundinella
SSeuks_154	0	0	0	0	0	0	0	0	0	0	0	0	0	0	0	0	0	0	0	0	0	0	0	0	0	19	49	0	0	0	0	0	0	0	Eukaryota	Dinoflagellata	Dinophyceae	Gonyaulacales	Ceratiaceae	Ceratium	Ceratium_hirundinella
SSeuks_155	0	0	5	0	0	0	42	0	0	10	0	0	0	0	151	16	0	0	0	0	0	0	0	0	0	0	0	0	0	0	0	0	0	0	Eukaryota	Cercozoa	Filosa-Sarcomonadea	Cercomonadida	Cercomonadidae	Cercomonadidae_X	Cercomonadidae_X_sp.
SSeuks_156	0	0	0	0	0	0	0	0	0	0	0	267	126	0	0	0	0	0	0	0	0	0	0	27	0	0	0	0	0	0	0	0	0	0	Eukaryota	Chlorophyta	Trebouxiophyceae	Chlorellales	Chlorellales_X	Unclassified_Family_Chlorellales_X	Unclassified_Family_Chlorellales_X
SSeuks_157	0	0	0	9	0	0	0	0	0	0	0	0	0	0	0	0	0	0	0	0	0	0	0	0	0	0	0	0	0	0	0	0	0	0	Eukaryota	Fungi	Cryptomycota	Cryptomycotina	Cryptomycotina_X	Cryptomycotina_XX	Cryptomycotina_XX_sp.
SSeuks_158	0	107	75	31	0	0	0	3	0	0	0	0	0	0	33	0	0	0	0	0	14	0	0	0	0	0	0	13	10	23	0	0	0	0	Eukaryota	Dinoflagellata	Dinophyceae	Unclassified_Class_Dinophyceae	Unclassified_Class_Dinophyceae	Unclassified_Class_Dinophyceae	Unclassified_Class_Dinophyceae
SSeuks_159	0	0	67	0	0	0	24	34	0	0	0	0	0	0	0	0	0	0	0	0	0	0	0	0	84	0	0	0	0	0	0	0	0	0	Eukaryota	Nematoda	Chromadorea	Monhysterida	Monhysteridae	Monhystera	Monhystera_sp.
SSeuks_160	0	231	0	0	0	0	15	0	0	0	0	0	0	0	0	0	0	0	0	0	0	0	0	0	0	0	0	0	0	49	0	0	0	0	Eukaryota	Fungi	Fungi_X	Fungi_XX	Fungi_XXX	Fungi_XXXX	Fungi_XXXX_sp.
SSeuks_161	0	0	0	0	0	0	137	0	0	0	0	0	0	0	0	0	0	0	0	0	0	0	0	0	0	0	0	0	0	0	0	0	0	0	Eukaryota	Dinoflagellata	Dinophyceae	Unclassified_Class_Dinophyceae	Unclassified_Class_Dinophyceae	Unclassified_Class_Dinophyceae	Unclassified_Class_Dinophyceae
SSeuks_162	0	0	0	22	0	0	0	0	0	0	0	0	0	0	0	39	23	0	10	0	0	0	3	0	0	13	2	0	0	0	0	0	2	42	Eukaryota	Unclassified_Kingdom_Eukaryota	Unclassified_Kingdom_Eukaryota	Unclassified_Kingdom_Eukaryota	Unclassified_Kingdom_Eukaryota	Unclassified_Kingdom_Eukaryota	Unclassified_Kingdom_Eukaryota
SSeuks_163	0	0	0	0	0	0	0	0	0	0	0	0	0	0	0	0	0	0	8	0	0	0	0	0	0	0	0	0	0	0	0	0	0	0	Eukaryota	Rotifera	Monogononta	Ploima	Unclassified_Order_Ploima	Unclassified_Order_Ploima	Unclassified_Order_Ploima
SSeuks_164	0	9	0	0	0	348	0	0	0	112	0	0	0	0	0	0	0	0	0	0	0	0	0	0	0	0	0	0	0	0	282	0	0	0	Eukaryota	Fungi	Cryptomycota	Cryptomycotina	Cryptomycotina_X	Cryptomycotina_XX	Cryptomycotina_XX_sp.
SSeuks_165	0	0	0	3	0	0	0	0	0	0	0	0	0	0	0	0	0	0	0	0	0	0	0	0	0	0	0	0	0	0	0	0	0	0	Eukaryota	Chlorophyta	Chlorophyceae	Chlamydomonadales	Chlamydomonadales_X	Volvox	Volvox_globator
SSeuks_166	0	0	0	0	0	0	0	0	0	0	0	0	0	0	0	0	0	0	0	0	0	0	0	0	0	14	0	0	0	0	0	0	0	0	Eukaryota	Chrompodellids	Colpodellidea	Colpodellida	Alphamonaceae	Aphamonas	Aphamonas_edax
SSeuks_167	79	0	0	0	0	0	0	0	0	0	0	0	0	0	0	0	0	0	0	0	0	0	0	0	0	0	0	0	0	0	0	0	0	0	Eukaryota	Unclassified_Kingdom_Eukaryota	Unclassified_Kingdom_Eukaryota	Unclassified_Kingdom_Eukaryota	Unclassified_Kingdom_Eukaryota	Unclassified_Kingdom_Eukaryota	Unclassified_Kingdom_Eukaryota
SSeuks_168	0	22	0	0	0	0	0	0	0	0	0	0	0	0	0	0	0	0	0	0	0	0	0	0	0	0	0	0	0	0	0	0	0	0	Eukaryota	Dinoflagellata	Dinophyceae	Gymnodiniales	Gymnodiniaceae	Gymnodinium	Gymnodinium_sp.
SSeuks_169	0	0	0	0	0	0	0	0	0	0	0	0	0	0	0	0	0	0	0	0	0	0	0	0	0	6	0	0	0	0	0	0	0	0	Eukaryota	Fungi	Cryptomycota	Cryptomycotina	Cryptomycotina_X	Cryptomycotina_XX	Cryptomycotina_XX_sp.
SSeuks_170	0	0	0	0	0	5	0	0	0	0	0	0	0	0	0	0	0	0	0	0	0	0	0	0	0	0	0	0	0	0	99	0	0	0	Eukaryota	Telonemia	Telonemia_X	Telonemia_XX	Telonemia-Group-1	Unclassified_Family_Telonemia-Group-1	Unclassified_Family_Telonemia-Group-1
SSeuks_171	0	9	0	0	0	0	0	0	9	0	0	0	0	0	0	0	0	0	0	0	0	0	0	0	0	0	0	0	0	0	0	0	0	0	Eukaryota	Unclassified_Kingdom_Eukaryota	Unclassified_Kingdom_Eukaryota	Unclassified_Kingdom_Eukaryota	Unclassified_Kingdom_Eukaryota	Unclassified_Kingdom_Eukaryota	Unclassified_Kingdom_Eukaryota
SSeuks_172	18	0	0	0	0	0	0	0	0	0	0	0	0	0	0	0	0	0	0	0	0	0	0	0	26	0	0	0	0	0	0	0	0	0	Eukaryota	Cercozoa	Filosa-Thecofilosea	Filosa-Thecofilosea_X	Filosa-Thecofilosea_XX	Filosa-Thecofilosea_XXX	Filosa-Thecofilosea_XXX_sp.
SSeuks_173	0	0	125	0	0	0	0	0	0	0	0	0	0	0	0	0	0	0	0	0	0	0	0	0	0	64	0	16	0	0	0	0	0	0	Eukaryota	Rotifera	Monogononta	Flosculariaceae	Flosculariidae	Ptygura	Ptygura_libera
SSeuks_174	0	0	0	0	0	0	0	0	0	0	0	0	0	0	0	0	0	0	0	0	0	0	0	0	0	7	66	0	0	0	0	0	0	0	Eukaryota	Dinoflagellata	Dinophyceae	Gonyaulacales	Ceratiaceae	Ceratium	Ceratium_hirundinella
SSeuks_175	0	0	0	0	0	0	0	0	0	0	0	0	0	0	0	0	0	0	0	4	0	0	0	0	0	0	0	0	0	0	0	7	0	0	Eukaryota	Unclassified_Kingdom_Eukaryota	Unclassified_Kingdom_Eukaryota	Unclassified_Kingdom_Eukaryota	Unclassified_Kingdom_Eukaryota	Unclassified_Kingdom_Eukaryota	Unclassified_Kingdom_Eukaryota
SSeuks_176	0	6	0	0	0	0	0	0	0	0	0	0	0	0	0	0	0	0	0	0	0	0	0	0	0	0	0	0	0	0	0	0	0	0	Eukaryota	Dinoflagellata	Dinophyceae	Gymnodiniales	Gymnodiniaceae	Gymnodinium	Gymnodinium_sp.
SSeuks_177	0	0	42	0	0	0	0	301	0	0	0	0	0	0	0	0	0	0	0	0	0	0	0	0	0	0	0	0	0	0	0	0	0	0	Eukaryota	Fungi	Chytridiomycota	Chytridiomycotina	Chytridiomycetes	Rhyzophidiales_X	Rhyzophidiales_X_sp.
SSeuks_178	0	0	0	0	0	0	0	0	0	0	0	0	0	0	0	0	0	0	0	0	0	0	0	0	0	61	0	0	0	0	0	0	0	0	Eukaryota	Dinoflagellata	Dinophyceae	Peridiniales	Peridiniaceae	Peridinium	Peridinium_willei
SSeuks_179	0	0	0	4	0	0	0	0	0	0	0	0	0	0	0	0	0	0	0	0	0	0	0	0	0	27	43	0	0	0	0	0	0	0	Eukaryota	Dinoflagellata	Dinophyceae	Gonyaulacales	Ceratiaceae	Ceratium	Ceratium_hirundinella
SSeuks_180	0	0	0	0	0	0	0	0	0	0	0	659	69	0	0	0	0	0	0	0	0	0	0	0	0	0	0	0	0	0	0	0	3	0	Eukaryota	Chlorophyta	Trebouxiophyceae	Chlorellales	Chlorellales_X	Unclassified_Family_Chlorellales_X	Unclassified_Family_Chlorellales_X
SSeuks_181	0	32	0	0	0	0	0	0	0	0	0	0	0	0	0	0	0	0	0	0	0	0	0	0	0	0	0	0	0	0	0	0	0	0	Eukaryota	Dinoflagellata	Dinophyceae	Gymnodiniales	Gymnodiniaceae	Gymnodinium	Gymnodinium_sp.
SSeuks_182	11	0	7	0	0	0	0	0	0	0	0	0	0	5	0	0	0	0	0	0	0	0	13	0	0	0	0	0	0	41	0	0	0	0	Eukaryota	Fungi	Cryptomycota	Cryptomycotina	Cryptomycotina_X	Cryptomycotina_XX	Cryptomycotina_XX_sp.
SSeuks_183	0	0	0	0	0	0	0	0	0	0	10	0	0	0	0	0	0	0	0	0	0	0	0	0	0	0	0	33	56	0	0	6	20	0	Eukaryota	Chlorophyta	Chlorophyceae	Sphaeropleales	Sphaeropleales_X	Desmodesmus	Desmodesmus_communis
SSeuks_184	7	0	0	0	0	3	0	0	0	0	0	0	0	0	0	0	0	0	2	0	0	0	0	0	0	0	0	0	0	0	0	0	0	0	Eukaryota	Fungi	Cryptomycota	Cryptomycotina	Cryptomycotina_X	Cryptomycotina_XX	Cryptomycotina_XX_sp.
SSeuks_185	0	0	0	0	0	0	0	0	0	0	0	0	0	0	0	0	0	0	0	0	0	0	7	0	0	0	0	0	0	0	0	0	0	0	Eukaryota	Cercozoa	Filosa-Sarcomonadea	Glissomonadida	Allapsidae	Unclassified_Family_Allapsidae	Unclassified_Family_Allapsidae
SSeuks_186	0	0	4	0	0	0	0	0	0	3	0	0	0	0	38	0	0	0	0	0	205	0	0	0	0	0	0	0	0	0	0	0	0	0	Eukaryota	Dinoflagellata	Dinophyceae	Unclassified_Class_Dinophyceae	Unclassified_Class_Dinophyceae	Unclassified_Class_Dinophyceae	Unclassified_Class_Dinophyceae
SSeuks_187	5	0	0	5	0	0	0	0	1	30	0	0	0	0	11	38	14	0	25	0	8	16	0	0	0	0	0	0	0	23	0	0	0	0	Eukaryota	Fungi	Unclassified_Phylum_Fungi	Unclassified_Phylum_Fungi	Unclassified_Phylum_Fungi	Unclassified_Phylum_Fungi	Unclassified_Phylum_Fungi
SSeuks_188	0	0	0	0	0	0	0	0	1	0	193	0	0	0	0	0	0	0	0	0	0	0	0	0	0	0	0	0	0	0	0	33	0	4	Eukaryota	Nematoda	Chromadorea	Monhysterida	Monhysteridae	Unclassified_Family_Monhysteridae	Unclassified_Family_Monhysteridae
SSeuks_189	0	3	0	0	0	0	0	0	0	0	0	0	0	0	0	0	0	0	0	0	0	0	0	0	0	0	0	0	0	0	0	0	0	0	Eukaryota	Dinoflagellata	Dinophyceae	Gymnodiniales	Gymnodiniaceae	Gymnodinium	Gymnodinium_sp.
SSeuks_190	0	0	0	0	0	0	0	0	1	0	10	0	0	0	9	0	0	0	0	0	0	0	2	0	0	0	0	0	0	0	0	0	83	43	Eukaryota	Chlorophyta	Trebouxiophyceae	Trebouxiophyceae_X	Trebouxiophyceae_XX	Choricystis	Choricystis_sp.
SSeuks_191	0	0	0	0	0	0	0	0	0	6	7	0	0	0	0	0	0	0	0	0	0	0	0	0	0	0	0	23	34	1	0	8	53	0	Eukaryota	Chlorophyta	Chlorophyceae	Sphaeropleales	Sphaeropleales_X	Desmodesmus	Desmodesmus_communis
SSeuks_192	0	28	55	0	0	31	30	0	4	0	0	0	0	10	2	0	0	0	0	0	294	4	0	8	21	0	0	0	0	62	0	0	0	0	Eukaryota	Streptophyta	Embryophyceae	Embryophyceae_X	Embryophyceae_XX	Cyathea	Cyathea_poeppigii
SSeuks_193	0	0	0	13	0	0	0	0	0	0	0	0	0	0	0	0	0	0	0	0	0	0	0	0	0	20	36	0	0	0	0	0	0	0	Eukaryota	Dinoflagellata	Dinophyceae	Gonyaulacales	Ceratiaceae	Ceratium	Ceratium_hirundinella
SSeuks_194	0	0	0	0	0	0	0	0	0	0	39	0	0	0	0	0	0	0	0	0	0	0	0	0	0	0	0	0	0	0	0	0	0	0	Eukaryota	Fungi	Cryptomycota	Cryptomycotina	Cryptomycotina_X	Cryptomycotina_XX	Cryptomycotina_XX_sp.
SSeuks_195	26	0	4	0	0	7	0	0	0	0	0	0	0	0	0	0	0	0	0	0	0	0	0	0	0	0	0	32	0	25	0	0	0	0	Eukaryota	Sagenista	Labyrinthulomycetes	Labyrinthulida	Labyrinthulaceae	Labyrinthulaceae_X	Labyrinthulaceae_X_sp.
SSeuks_196	0	0	0	0	13	0	0	0	0	0	0	0	0	0	0	0	0	0	0	0	0	0	0	0	0	0	0	0	0	0	0	0	0	0	Eukaryota	Fungi	Cryptomycota	Cryptomycotina	Cryptomycotina_X	Cryptomycotina_XX	Cryptomycotina_XX_sp.
SSeuks_197	5	0	5	0	0	0	0	0	0	0	0	0	0	0	0	0	0	0	0	0	0	0	0	0	0	0	0	0	15	0	0	0	0	0	Eukaryota	Fungi	Cryptomycota	Cryptomycotina	Cryptomycotina_X	Cryptomycotina_XX	Cryptomycotina_XX_sp.
SSeuks_198	7	0	0	0	0	17	0	0	12	0	0	0	0	0	0	0	0	0	0	34	0	0	34	0	4	0	0	0	0	4	0	0	0	0	Eukaryota	Unclassified_Kingdom_Eukaryota	Unclassified_Kingdom_Eukaryota	Unclassified_Kingdom_Eukaryota	Unclassified_Kingdom_Eukaryota	Unclassified_Kingdom_Eukaryota	Unclassified_Kingdom_Eukaryota
SSeuks_199	0	0	0	0	0	0	0	0	0	0	0	0	0	0	0	0	0	28	0	0	0	0	0	0	0	0	0	0	0	0	0	0	0	0	Eukaryota	Chlorophyta	Chlorophyceae	Sphaeropleales	Sphaeropleales_X	Mychonastes	Mychonastes_sp.
SSeuks_200	0	0	0	4	0	0	0	0	0	0	0	0	0	0	0	0	0	0	0	0	0	0	0	0	0	0	21	0	0	0	0	0	0	0	Eukaryota	Dinoflagellata	Dinophyceae	Gonyaulacales	Ceratiaceae	Ceratium	Ceratium_hirundinella
SSeuks_201	0	0	0	0	0	0	0	0	3	39	0	0	0	0	3	14	9	0	0	0	0	14	0	0	0	0	0	0	0	0	0	0	6	24	Eukaryota	Sagenista	Labyrinthulomycetes	Labyrinthulida	Labyrinthulaceae	Labyrinthulaceae_X	Labyrinthulaceae_X_sp.
SSeuks_202	49	0	0	0	0	0	0	0	0	0	0	0	0	0	0	0	0	0	0	0	0	0	0	0	0	0	0	0	0	0	0	0	0	0	Eukaryota	Fungi	Cryptomycota	Cryptomycotina	Cryptomycotina_X	Cryptomycotina_XX	Cryptomycotina_XX_sp.
SSeuks_203	0	0	0	5	0	0	0	7	0	0	0	0	0	0	0	0	0	0	0	0	0	0	0	0	0	0	32	0	0	8	0	0	0	0	Eukaryota	Dinoflagellata	Dinophyceae	Gonyaulacales	Ceratiaceae	Ceratium	Ceratium_hirundinella
SSeuks_204	0	0	0	0	0	4	0	4	0	0	0	0	148	19	0	0	0	0	0	0	0	40	0	153	0	0	0	0	0	0	0	0	0	0	Eukaryota	Fungi	Cryptomycota	Cryptomycotina	Cryptomycotina_X	Cryptomycotina_XX	Cryptomycotina_XX_sp.
SSeuks_205	0	22	0	0	0	0	0	5	0	0	0	0	0	0	0	0	0	0	0	0	0	0	0	0	0	0	0	0	0	0	0	0	0	0	Eukaryota	Dinoflagellata	Dinophyceae	Gymnodiniales	Gymnodiniaceae	Gymnodinium	Gymnodinium_sp.
SSeuks_206	0	0	15	0	0	0	0	0	0	0	0	0	0	0	0	0	0	0	0	0	0	0	0	0	0	0	0	0	0	0	0	0	0	0	Eukaryota	Fungi	Chytridiomycota	Chytridiomycotina	Unclassified_Order_Chytridiomycotina	Unclassified_Order_Chytridiomycotina	Unclassified_Order_Chytridiomycotina
SSeuks_207	0	0	0	0	0	0	0	0	0	0	0	0	0	0	0	0	0	0	0	0	0	0	0	0	0	0	0	0	0	0	0	15	0	0	Eukaryota	Cercozoa	Endomyxa	Vampyrellida	Leptophryidae	Leptophryidae_X	Leptophryidae_X_sp.
SSeuks_208	0	0	0	0	0	0	0	0	0	0	0	0	0	0	0	202	0	0	0	0	3	0	0	0	0	0	0	0	0	0	28	0	0	0	Eukaryota	Dinoflagellata	Dinophyceae	Unclassified_Class_Dinophyceae	Unclassified_Class_Dinophyceae	Unclassified_Class_Dinophyceae	Unclassified_Class_Dinophyceae
SSeuks_209	16	0	0	0	0	0	0	0	0	0	0	0	0	0	0	0	0	0	0	0	0	0	0	0	0	0	0	0	0	0	0	0	0	0	Eukaryota	Fungi	Chytridiomycota	Chytridiomycotina	Chytridiomycetes	Chytridiomycetes_X	Chytridiomycetes_X_sp.
SSeuks_210	0	0	0	0	0	0	0	0	17	0	0	0	0	0	0	0	0	0	0	0	0	0	0	0	0	0	0	0	0	0	0	0	0	0	Eukaryota	Nematoda	Chromadorea	Monhysterida	Monhysteridae	Monhystera	Monhystera_sp.
SSeuks_211	0	0	0	0	0	0	0	0	0	0	0	0	0	0	0	197	0	0	0	0	0	12	0	0	0	0	0	17	0	14	52	0	0	0	Eukaryota	Fungi	Unclassified_Phylum_Fungi	Unclassified_Phylum_Fungi	Unclassified_Phylum_Fungi	Unclassified_Phylum_Fungi	Unclassified_Phylum_Fungi
SSeuks_212	0	0	0	0	0	0	0	0	25	0	0	0	0	0	0	0	0	0	0	0	0	0	0	0	0	0	0	0	0	0	0	0	0	0	Eukaryota	Streptophyta	Zygnemophyceae	Zygnemophyceae_X	Zygnemophyceae_XX	Staurastrum	Unclassified_Genus__Staurastrum
SSeuks_213	0	0	31	0	0	8	66	0	6	0	0	0	0	0	8	0	0	0	0	0	7	0	0	0	0	0	0	0	0	0	0	0	0	0	Eukaryota	Streptophyta	Embryophyceae	Embryophyceae_X	Embryophyceae_XX	Unclassified_Family_Embryophyceae_XX	Unclassified_Family_Embryophyceae_XX
SSeuks_214	0	0	0	0	0	0	0	0	0	0	0	0	0	0	0	307	0	0	0	0	0	0	0	0	0	0	0	0	0	0	44	0	0	0	Eukaryota	Dinoflagellata	Dinophyceae	Unclassified_Class_Dinophyceae	Unclassified_Class_Dinophyceae	Unclassified_Class_Dinophyceae	Unclassified_Class_Dinophyceae
SSeuks_215	0	21	0	0	0	0	7	0	0	0	0	0	0	0	0	0	0	0	0	0	0	0	0	0	9	0	0	0	0	0	0	0	0	0	Eukaryota	Cercozoa	Unclassified_Phylum_Cercozoa	Unclassified_Phylum_Cercozoa	Unclassified_Phylum_Cercozoa	Unclassified_Phylum_Cercozoa	Unclassified_Phylum_Cercozoa
SSeuks_216	0	0	0	0	0	0	0	0	0	0	6	0	0	0	0	0	0	0	0	0	0	0	0	0	0	0	0	9	0	0	0	0	0	0	Eukaryota	Fungi	Cryptomycota	Cryptomycotina	Cryptomycotina_X	Cryptomycotina_XX	Cryptomycotina_XX_sp.
SSeuks_217	0	0	0	0	0	0	0	0	0	0	0	0	0	0	0	0	0	0	0	0	0	0	0	0	0	0	0	0	330	0	0	0	0	0	Eukaryota	Gastrotricha	Unclass_Class_of_Gastrotricha	Chaetonotida	Chaetonotidae	Chaetonotus	Chaetonotus_sp.
SSeuks_218	0	0	0	0	0	0	0	0	0	0	7	0	0	0	0	0	0	0	99	0	0	0	53	0	0	0	0	0	0	0	0	16	206	0	Eukaryota	Cercozoa	Endomyxa	Vampyrellida	Leptophryidae	Leptophryidae_X	Leptophryidae_X_sp.
SSeuks_219	0	0	0	0	0	0	0	161	0	0	0	0	0	0	0	0	0	0	0	0	0	0	0	145	0	0	0	0	0	0	0	0	0	0	Eukaryota	Rotifera	Monogononta	Ploima	Unclassified_Order_Ploima	Unclassified_Order_Ploima	Unclassified_Order_Ploima
SSeuks_220	0	0	4	1	0	0	0	0	0	0	5	0	0	0	0	0	0	0	0	0	0	0	0	0	0	0	0	0	0	0	0	0	0	0	Eukaryota	Chlorophyta	Chlorophyceae	Sphaeropleales	Sphaeropleales_X	Desmodesmus	Desmodesmus_sp.
SSeuks_221	0	0	0	0	0	0	0	0	0	33	0	0	0	0	0	0	109	0	38	0	0	0	0	0	0	0	0	0	7	0	0	0	0	0	Eukaryota	Fungi	Cryptomycota	Cryptomycotina	Cryptomycotina_X	Cryptomycotina_XX	Cryptomycotina_XX_sp.
SSeuks_222	0	0	0	0	0	0	0	0	0	2	15	0	0	0	0	0	0	0	0	0	0	0	0	0	0	0	0	7	44	0	0	0	11	0	Eukaryota	Chlorophyta	Chlorophyceae	Sphaeropleales	Sphaeropleales_X	Desmodesmus	Desmodesmus_communis
SSeuks_223	13	0	0	0	0	0	0	0	0	0	0	0	0	0	0	0	0	0	0	38	0	0	0	0	0	0	0	0	0	0	0	0	0	0	Eukaryota	Unclassified_Kingdom_Eukaryota	Unclassified_Kingdom_Eukaryota	Unclassified_Kingdom_Eukaryota	Unclassified_Kingdom_Eukaryota	Unclassified_Kingdom_Eukaryota	Unclassified_Kingdom_Eukaryota
SSeuks_224	0	0	3	0	1	0	0	5	1	2	2	0	0	0	13	141	0	0	0	0	0	0	0	0	0	0	0	0	0	0	0	0	0	0	Eukaryota	Dinoflagellata	Dinophyceae	Unclassified_Class_Dinophyceae	Unclassified_Class_Dinophyceae	Unclassified_Class_Dinophyceae	Unclassified_Class_Dinophyceae
SSeuks_225	11	11	0	4	0	0	0	0	0	0	0	0	0	0	0	0	0	0	0	0	0	0	0	0	0	0	0	0	0	0	0	0	0	0	Eukaryota	Unclassified_Kingdom_Eukaryota	Unclassified_Kingdom_Eukaryota	Unclassified_Kingdom_Eukaryota	Unclassified_Kingdom_Eukaryota	Unclassified_Kingdom_Eukaryota	Unclassified_Kingdom_Eukaryota
SSeuks_226	0	0	3	0	0	0	0	0	0	0	0	0	0	0	0	0	0	0	0	0	0	0	0	0	0	0	0	0	0	0	0	0	0	0	Eukaryota	Chlorophyta	Chlorophyceae	Sphaeropleales	Sphaeropleales_X	Coelastrella	Unclassified_Genus__Coelastrella
SSeuks_227	0	0	0	0	0	0	0	0	0	0	0	0	0	0	9	0	0	0	0	0	0	0	0	0	0	0	0	5	0	0	0	0	0	0	Eukaryota	Chrompodellids	Colpodellidea	Colpodellida	Colpodellida_CHR1	Colpodellida_CHR1_X	Colpodellida_CHR1_X_sp.
SSeuks_228	0	0	0	0	0	0	0	0	0	0	0	0	182	0	0	0	0	0	0	0	0	0	0	0	0	0	0	0	0	0	0	0	0	0	Eukaryota	Rotifera	Monogononta	Ploima	Unclassified_Order_Ploima	Unclassified_Order_Ploima	Unclassified_Order_Ploima
SSeuks_229	0	0	11	0	0	0	0	0	0	0	0	0	0	0	0	0	0	0	0	0	0	0	0	0	0	0	0	0	0	0	0	0	0	0	Eukaryota	Nematoda	Chromadorea	Monhysterida	Monhysteridae	Monhystera	Monhystera_sp.
SSeuks_230	0	14	0	0	0	0	0	0	0	0	0	0	0	0	0	0	0	0	0	0	0	0	0	0	0	0	0	0	0	0	0	0	0	0	Eukaryota	Unclassified_Kingdom_Eukaryota	Unclassified_Kingdom_Eukaryota	Unclassified_Kingdom_Eukaryota	Unclassified_Kingdom_Eukaryota	Unclassified_Kingdom_Eukaryota	Unclassified_Kingdom_Eukaryota
SSeuks_231	0	0	0	0	0	0	0	0	0	0	0	0	0	0	0	0	0	0	0	0	0	0	0	0	0	0	0	0	0	0	0	0	14	0	Eukaryota	Cercozoa	Novel-clade-10-12	Novel-clade-12	NC12B-lineage	NC12B-lineage_X	NC12B-lineage_X_sp.
SSeuks_232	0	0	0	24	0	0	0	0	0	0	0	0	0	0	0	0	0	0	0	0	0	0	0	0	0	0	0	0	0	0	0	0	0	0	Eukaryota	Dinoflagellata	Dinophyceae	Gonyaulacales	Ceratiaceae	Ceratium	Ceratium_hirundinella
SSeuks_233	0	0	0	0	0	0	0	0	0	0	0	0	0	0	0	0	0	0	0	0	0	0	135	0	0	0	0	0	0	0	0	0	0	0	Eukaryota	Cercozoa	Unclassified_Phylum_Cercozoa	Unclassified_Phylum_Cercozoa	Unclassified_Phylum_Cercozoa	Unclassified_Phylum_Cercozoa	Unclassified_Phylum_Cercozoa
SSeuks_234	0	15	0	0	0	0	0	0	0	0	0	0	0	0	0	0	0	0	0	0	0	0	0	0	0	0	0	0	0	0	0	0	0	0	Eukaryota	Dinoflagellata	Dinophyceae	Gymnodiniales	Gymnodiniaceae	Gymnodinium	Gymnodinium_sp.
SSeuks_235	34	0	0	0	6	0	0	0	0	0	0	0	42	0	0	0	0	0	0	0	0	0	0	0	0	0	0	0	0	0	0	0	0	0	Eukaryota	Unclassified_Kingdom_Eukaryota	Unclassified_Kingdom_Eukaryota	Unclassified_Kingdom_Eukaryota	Unclassified_Kingdom_Eukaryota	Unclassified_Kingdom_Eukaryota	Unclassified_Kingdom_Eukaryota
SSeuks_236	0	0	0	0	0	0	0	0	0	0	0	0	0	0	0	0	0	0	22	0	0	0	0	0	0	1	0	0	0	0	0	0	42	0	Eukaryota	Fungi	Unclassified_Phylum_Fungi	Unclassified_Phylum_Fungi	Unclassified_Phylum_Fungi	Unclassified_Phylum_Fungi	Unclassified_Phylum_Fungi
SSeuks_237	0	0	0	0	0	0	0	0	0	0	0	0	63	0	0	0	0	0	0	0	0	0	0	0	0	0	0	0	0	0	0	0	0	0	Eukaryota	Fungi	Cryptomycota	Cryptomycotina	Cryptomycotina_X	Cryptomycotina_XX	Cryptomycotina_XX_sp.
SSeuks_238	0	0	0	0	0	0	0	0	5	0	0	0	0	0	0	2	0	0	0	0	0	0	0	0	8	0	0	0	0	11	0	0	0	0	Eukaryota	Mesomycetozoa	Ichthyosporea	Ichthyosphonida	Pseudoperkinsidae	Anurofeca	Anurofeca_sp.
SSeuks_239	0	0	0	4	0	0	0	0	0	0	0	0	0	0	0	0	0	0	0	0	0	0	0	0	0	7	21	0	0	0	0	0	0	0	Eukaryota	Dinoflagellata	Dinophyceae	Gonyaulacales	Ceratiaceae	Ceratium	Ceratium_hirundinella
SSeuks_240	0	0	0	0	0	0	0	0	0	9	3	0	0	0	0	15	0	0	0	0	0	0	0	0	0	0	0	0	0	0	0	0	0	0	Eukaryota	Fungi	Cryptomycota	Cryptomycotina	Cryptomycotina_X	Cryptomycotina_XX	Cryptomycotina_XX_sp.
SSeuks_241	0	0	0	0	0	0	0	0	0	0	0	0	0	0	0	0	0	0	0	0	0	0	0	0	0	0	29	0	0	0	0	0	0	0	Eukaryota	Dinoflagellata	Dinophyceae	Gonyaulacales	Ceratiaceae	Ceratium	Ceratium_hirundinella
SSeuks_242	0	0	0	0	0	0	0	0	0	0	0	0	0	0	0	0	0	0	0	0	0	0	0	0	0	3	21	0	0	0	0	0	0	0	Eukaryota	Dinoflagellata	Dinophyceae	Gonyaulacales	Ceratiaceae	Ceratium	Ceratium_hirundinella
SSeuks_243	0	0	0	0	0	0	121	0	0	0	0	0	0	0	0	0	0	0	0	0	0	0	0	0	0	0	0	0	0	0	0	0	0	0	Eukaryota	Chrompodellids	Colpodellidea	Colpodellida	Colpodellida_CHR1	Colpodellida_CHR1_X	Colpodellida_CHR1_X_sp.
SSeuks_244	0	0	0	0	0	3	0	0	0	0	0	320	60	43	0	0	0	0	0	0	0	0	0	0	0	0	0	0	0	0	0	0	0	0	Eukaryota	Chlorophyta	Trebouxiophyceae	Chlorellales	Chlorellales_X	Unclassified_Family_Chlorellales_X	Unclassified_Family_Chlorellales_X
SSeuks_245	23	8	0	11	0	0	0	0	0	0	0	0	0	0	0	0	0	0	0	0	0	0	0	0	0	0	0	0	0	38	0	0	0	0	Eukaryota	Unclassified_Kingdom_Eukaryota	Unclassified_Kingdom_Eukaryota	Unclassified_Kingdom_Eukaryota	Unclassified_Kingdom_Eukaryota	Unclassified_Kingdom_Eukaryota	Unclassified_Kingdom_Eukaryota
SSeuks_246	0	0	0	0	0	0	0	0	0	0	0	0	0	0	0	0	0	0	0	0	0	0	0	0	0	0	0	0	0	0	0	7	0	0	Eukaryota	Sagenista	Labyrinthulomycetes	Labyrinthulida	Labyrinthulaceae	Labyrinthulaceae_X	Labyrinthulaceae_X_sp.
SSeuks_247	0	0	0	0	0	0	0	12	0	0	0	0	0	0	0	0	0	0	0	0	0	0	0	0	0	0	0	0	0	0	0	0	0	0	Eukaryota	Cercozoa	Endomyxa	Vampyrellida	Vampyrellidae	Vampyrella	Vampyrella_sp.
SSeuks_248	0	0	0	0	0	0	0	6	0	0	0	0	0	0	0	0	0	0	0	0	0	0	0	0	0	0	0	0	0	0	0	0	0	0	Eukaryota	Fungi	Entomophthoromycota	Entomophthoromycotina	Entomophthorales	Basidiobolus	Basidiobolus_sp.
SSeuks_249	0	0	7	0	0	0	0	0	0	0	0	0	0	0	0	0	0	0	0	0	0	0	0	0	0	0	0	0	0	0	0	0	0	0	Eukaryota	Fungi	Cryptomycota	Cryptomycotina	Cryptomycotina_X	Cryptomycotina_XX	Cryptomycotina_XX_sp.
SSeuks_250	0	0	0	0	0	0	0	0	0	0	0	0	0	0	0	0	0	0	0	0	0	0	17	0	0	0	0	0	0	12	0	0	0	0	Eukaryota	Unclassified_Kingdom_Eukaryota	Unclassified_Kingdom_Eukaryota	Unclassified_Kingdom_Eukaryota	Unclassified_Kingdom_Eukaryota	Unclassified_Kingdom_Eukaryota	Unclassified_Kingdom_Eukaryota
SSeuks_251	0	0	0	0	0	0	0	0	0	0	0	0	0	0	0	0	0	0	0	0	0	0	0	0	0	0	0	0	0	0	0	6	0	0	Eukaryota	Unclassified_Kingdom_Eukaryota	Unclassified_Kingdom_Eukaryota	Unclassified_Kingdom_Eukaryota	Unclassified_Kingdom_Eukaryota	Unclassified_Kingdom_Eukaryota	Unclassified_Kingdom_Eukaryota
SSeuks_252	0	29	0	0	0	0	0	0	0	0	0	0	0	0	0	0	0	0	0	0	0	0	0	0	0	0	0	0	0	0	0	0	0	0	Eukaryota	Cercozoa	Filosa-Sarcomonadea	Glissomonadida	Allapsidae	Orciraptor	Orciraptor_agilis
SSeuks_253	18	0	0	0	0	0	0	7	0	0	0	0	0	0	0	0	0	0	0	0	0	0	0	0	0	0	0	0	0	0	0	0	0	0	Eukaryota	Fungi	Cryptomycota	Cryptomycotina	Cryptomycotina_X	Cryptomycotina_XX	Cryptomycotina_XX_sp.
SSeuks_254	0	0	0	0	0	0	0	0	9	0	0	0	0	0	0	0	0	105	197	0	0	0	0	0	0	0	0	0	0	0	0	0	0	0	Eukaryota	Fungi	Unclassified_Phylum_Fungi	Unclassified_Phylum_Fungi	Unclassified_Phylum_Fungi	Unclassified_Phylum_Fungi	Unclassified_Phylum_Fungi
SSeuks_255	0	1	0	0	0	0	0	0	0	0	0	0	0	0	0	0	0	0	0	0	0	0	0	0	0	0	0	0	0	0	0	0	0	0	Eukaryota	Dinoflagellata	Dinophyceae	Gymnodiniales	Gymnodiniaceae	Gymnodinium	Gymnodinium_sp.
SSeuks_256	0	0	0	0	0	0	0	0	0	0	0	0	0	0	0	0	0	1212	0	0	0	0	0	0	0	0	0	0	0	0	0	0	0	0	Eukaryota	Gastrotricha	Unclass_Class_of_Gastrotricha	Chaetonotida	Chaetonotidae	Unclassified_Family_Chaetonotidae	Unclassified_Family_Chaetonotidae
SSeuks_257	0	0	0	0	0	0	0	0	0	0	0	0	0	0	0	0	0	0	0	0	0	0	18	0	0	0	0	0	0	0	0	0	0	0	Eukaryota	Cercozoa	Unclassified_Phylum_Cercozoa	Unclassified_Phylum_Cercozoa	Unclassified_Phylum_Cercozoa	Unclassified_Phylum_Cercozoa	Unclassified_Phylum_Cercozoa
SSeuks_258	0	0	0	0	0	0	0	0	0	0	0	0	0	0	0	0	0	0	0	0	0	0	0	0	0	4	0	0	0	0	0	0	0	0	Eukaryota	Ciliophora	Spirotrichea	Unclassified_Class_Spirotrichea	Unclassified_Class_Spirotrichea	Unclassified_Class_Spirotrichea	Unclassified_Class_Spirotrichea
SSeuks_259	0	0	0	0	0	0	0	0	1	6	0	0	0	0	0	11	8	0	0	0	0	0	0	0	0	0	2	25	0	0	0	0	13	26	Eukaryota	Fungi	Cryptomycota	Cryptomycotina	Cryptomycotina_X	Cryptomycotina_XX	Cryptomycotina_XX_sp.
SSeuks_260	0	0	0	0	0	0	0	0	0	0	0	0	0	0	0	0	0	0	49	0	0	0	0	0	0	0	0	0	0	0	0	0	0	0	Eukaryota	Ciliophora	Spirotrichea	Hypotrichia	Oxytrichidae	Unclassified_Family_Oxytrichidae	Unclassified_Family_Oxytrichidae
SSeuks_261	0	0	0	0	0	0	0	0	0	0	0	0	0	0	0	0	0	0	0	0	0	0	0	0	0	2	0	0	0	71	0	0	0	0	Eukaryota	Cercozoa	Filosa-Sarcomonadea	Cercomonadida	Cercomonadidae	Cercomonas	Cercomonas_sp.
SSeuks_262	0	121	0	0	0	0	0	0	0	0	0	0	0	0	0	0	0	0	0	0	0	0	0	0	0	0	0	0	0	0	0	0	0	0	Eukaryota	Cercozoa	Filosa-Sarcomonadea	Unclassified_Class_Filosa-Sarcomonadea	Unclassified_Class_Filosa-Sarcomonadea	Unclassified_Class_Filosa-Sarcomonadea	Unclassified_Class_Filosa-Sarcomonadea
SSeuks_263	0	0	0	0	0	0	0	0	0	0	0	0	0	0	0	0	0	0	0	7	0	0	0	0	0	0	0	0	0	0	0	0	0	0	Eukaryota	Unclassified_Kingdom_Eukaryota	Unclassified_Kingdom_Eukaryota	Unclassified_Kingdom_Eukaryota	Unclassified_Kingdom_Eukaryota	Unclassified_Kingdom_Eukaryota	Unclassified_Kingdom_Eukaryota
SSeuks_264	0	0	0	0	0	0	0	3	0	0	0	144	0	66	0	0	0	0	0	0	0	0	0	0	0	0	0	0	0	0	0	0	59	14	Eukaryota	Conosa	Variosea	Variosea_X	Unclassified_Order_Variosea_X	Unclassified_Order_Variosea_X	Unclassified_Order_Variosea_X
SSeuks_265	14	0	33	0	0	0	0	0	0	0	0	0	0	0	10	16	0	0	0	0	48	0	0	0	0	0	0	0	0	23	0	0	0	0	Eukaryota	Dinoflagellata	Dinophyceae	Unclassified_Class_Dinophyceae	Unclassified_Class_Dinophyceae	Unclassified_Class_Dinophyceae	Unclassified_Class_Dinophyceae
SSeuks_266	0	0	0	0	0	0	0	0	0	47	31	0	0	0	0	0	0	0	272	0	0	0	0	0	0	0	0	26	0	0	0	0	0	60	Eukaryota	Unclassified_Kingdom_Eukaryota	Unclassified_Kingdom_Eukaryota	Unclassified_Kingdom_Eukaryota	Unclassified_Kingdom_Eukaryota	Unclassified_Kingdom_Eukaryota	Unclassified_Kingdom_Eukaryota
SSeuks_267	0	0	0	0	0	0	11	0	0	5	6	0	0	0	0	0	0	0	0	0	0	0	0	0	0	0	0	0	0	0	0	0	0	0	Eukaryota	Dinoflagellata	Dinophyceae	Peridiniales	Thoracosphaeraceae	Thoracosphaeraceae_X	Thoracosphaeraceae_X_sp.
SSeuks_268	0	0	0	0	0	0	0	0	0	0	0	0	0	0	0	0	0	0	0	0	0	0	0	0	0	13	0	0	0	0	0	0	0	0	Eukaryota	Dinoflagellata	Dinophyceae	Peridiniales	Peridiniaceae	Peridinium	Peridinium_willei
SSeuks_269	0	0	0	0	0	0	0	0	0	0	0	0	0	0	0	12	27	30	1	0	0	0	0	0	0	0	0	0	0	0	0	0	12	3	Eukaryota	Fungi	Chytridiomycota	Chytridiomycotina	Chytridiomycetes	Unclassified_Family_Chytridiomycetes	Unclassified_Family_Chytridiomycetes
SSeuks_270	0	0	0	5	0	0	0	9	0	0	0	0	0	0	0	0	0	0	0	0	0	0	0	0	0	0	0	0	0	12	0	0	0	0	Eukaryota	Dinoflagellata	Dinophyceae	Gonyaulacales	Ceratiaceae	Ceratium	Ceratium_hirundinella
SSeuks_271	0	0	0	8	0	0	0	0	0	0	0	0	0	0	0	0	0	0	0	0	0	0	0	0	0	5	8	0	0	4	0	0	0	0	Eukaryota	Dinoflagellata	Dinophyceae	Gonyaulacales	Ceratiaceae	Ceratium	Ceratium_hirundinella
SSeuks_272	0	0	0	0	0	0	0	0	2	0	0	0	0	0	0	2	51	0	36	0	0	0	16	0	0	0	0	0	0	0	0	0	0	0	Eukaryota	Mesomycetozoa	Ichthyosporea	Ichthyosphonida	Pseudoperkinsidae	Anurofeca	Anurofeca_sp.
SSeuks_273	0	0	0	14	0	0	0	0	0	0	0	0	0	0	0	0	0	0	0	0	0	0	0	0	0	0	6	0	0	4	0	0	0	0	Eukaryota	Dinoflagellata	Dinophyceae	Gonyaulacales	Ceratiaceae	Ceratium	Ceratium_hirundinella
SSeuks_274	0	0	0	0	0	0	0	0	17	4	22	0	0	0	0	0	0	0	3	0	0	0	0	0	26	0	0	22	9	0	0	0	0	0	Eukaryota	Nematoda	Chromadorea	Monhysterida	Monhysteridae	Eumonhystera	Eumonhystera_sp.
SSeuks_275	17	0	24	0	0	0	11	0	0	0	0	0	0	0	0	0	0	0	0	0	0	0	0	0	0	0	0	0	0	0	0	0	0	0	Eukaryota	Mesomycetozoa	Ichthyosporea	Ichthyosphonida	Abeoformidae_Group_MAIP_2	Abeoformidae_Group_MAIP_2_X	Abeoformidae_Group_MAIP_2_X_sp.
SSeuks_276	0	0	0	12	0	0	0	0	0	0	0	0	0	0	0	0	0	0	0	0	0	0	0	0	0	0	0	0	0	4	0	0	0	0	Eukaryota	Dinoflagellata	Dinophyceae	Gonyaulacales	Ceratiaceae	Ceratium	Ceratium_hirundinella
SSeuks_277	0	0	0	0	0	0	0	0	0	2	1	0	0	0	0	0	0	0	0	0	0	0	0	0	0	0	0	0	26	0	0	3	1	0	Eukaryota	Chlorophyta	Chlorophyceae	Sphaeropleales	Sphaeropleales_X	Desmodesmus	Desmodesmus_communis
SSeuks_278	0	0	0	0	0	0	0	0	0	0	0	0	0	0	0	0	0	0	0	0	0	0	7	0	0	0	0	0	0	0	0	0	0	0	Eukaryota	Cercozoa	Unclassified_Phylum_Cercozoa	Unclassified_Phylum_Cercozoa	Unclassified_Phylum_Cercozoa	Unclassified_Phylum_Cercozoa	Unclassified_Phylum_Cercozoa
SSeuks_279	22	0	0	7	0	0	0	0	0	0	0	0	0	0	0	0	0	0	0	0	0	0	0	0	0	0	0	0	0	0	0	0	0	0	Eukaryota	Unclassified_Kingdom_Eukaryota	Unclassified_Kingdom_Eukaryota	Unclassified_Kingdom_Eukaryota	Unclassified_Kingdom_Eukaryota	Unclassified_Kingdom_Eukaryota	Unclassified_Kingdom_Eukaryota
SSeuks_280	0	0	0	0	0	0	0	0	0	0	0	0	0	0	0	48	0	0	0	0	0	0	0	0	0	0	0	0	0	0	0	0	0	0	Eukaryota	Cercozoa	Endomyxa	Vampyrellida	Leptophryidae	Leptophryidae_X	Leptophryidae_X_sp.
SSeuks_281	0	0	0	7	0	0	32	0	0	0	0	0	0	0	0	0	0	0	0	0	0	0	0	0	0	0	0	0	0	0	0	0	0	0	Eukaryota	Cercozoa	Filosa-Sarcomonadea	Glissomonadida	Sandonidae	Neoheteromita	Neoheteromita_globosa
SSeuks_282	15	0	3	0	3	0	0	0	4	8	5	0	0	0	6	49	0	0	0	0	5	0	0	0	0	0	0	0	4	5	0	0	0	0	Eukaryota	Dinoflagellata	Dinophyceae	Unclassified_Class_Dinophyceae	Unclassified_Class_Dinophyceae	Unclassified_Class_Dinophyceae	Unclassified_Class_Dinophyceae
SSeuks_283	0	0	0	0	0	0	0	0	0	0	11	0	0	0	0	0	0	0	11	0	0	0	0	0	0	0	0	0	0	0	0	0	37	24	Eukaryota	Cercozoa	Endomyxa	Vampyrellida	Leptophryidae	Leptophryidae_X	Leptophryidae_X_sp.
SSeuks_284	0	0	37	0	0	0	47	0	0	0	0	0	0	0	0	0	0	0	0	0	0	0	0	0	0	0	0	0	0	0	0	0	0	0	Eukaryota	Chrompodellids	Colpodellidea	Colpodellida	Colpodellida_CHR1	Colpodellida_CHR1_X	Colpodellida_CHR1_X_sp.
SSeuks_285	0	0	0	0	0	0	0	0	0	0	0	0	0	0	0	0	0	0	0	0	20	0	0	0	0	0	0	0	0	0	0	0	0	0	Eukaryota	Streptophyta	Embryophyceae	Embryophyceae_X	Embryophyceae_XX	Cyathea	Cyathea_poeppigii
SSeuks_286	0	0	14	0	0	0	13	37	0	0	0	0	0	0	0	0	0	0	0	0	113	0	0	0	0	0	0	0	0	0	0	0	0	0	Eukaryota	Fungi	Unclassified_Phylum_Fungi	Unclassified_Phylum_Fungi	Unclassified_Phylum_Fungi	Unclassified_Phylum_Fungi	Unclassified_Phylum_Fungi
SSeuks_287	0	0	0	13	0	0	0	0	0	0	0	0	0	0	0	0	0	0	0	0	0	0	0	0	0	0	14	0	0	0	0	0	0	0	Eukaryota	Dinoflagellata	Dinophyceae	Gonyaulacales	Ceratiaceae	Ceratium	Ceratium_hirundinella
SSeuks_288	0	0	0	17	0	0	0	0	0	0	0	0	0	0	0	0	0	0	0	0	0	0	0	0	0	0	0	0	0	0	0	0	0	0	Eukaryota	Dinoflagellata	Dinophyceae	Gonyaulacales	Ceratiaceae	Ceratium	Ceratium_hirundinella
SSeuks_289	0	0	0	0	0	0	0	0	0	0	0	0	0	0	0	0	0	0	2	0	0	0	9	0	0	0	0	0	0	0	0	0	0	0	Eukaryota	Cercozoa	Unclassified_Phylum_Cercozoa	Unclassified_Phylum_Cercozoa	Unclassified_Phylum_Cercozoa	Unclassified_Phylum_Cercozoa	Unclassified_Phylum_Cercozoa
SSeuks_290	0	0	0	0	0	0	0	0	0	0	0	0	0	0	0	0	0	0	0	0	0	0	0	0	0	0	0	0	51	0	0	0	3	0	Eukaryota	Gastrotricha	Unclass_Class_of_Gastrotricha	Chaetonotida	Chaetonotidae	Chaetonotus	Unclassified_Genus__Chaetonotus
SSeuks_291	0	0	0	0	0	0	0	0	0	0	0	0	0	263	0	0	0	0	0	0	0	33	6	0	0	0	0	0	0	0	0	0	0	0	Eukaryota	Unclassified_Kingdom_Eukaryota	Unclassified_Kingdom_Eukaryota	Unclassified_Kingdom_Eukaryota	Unclassified_Kingdom_Eukaryota	Unclassified_Kingdom_Eukaryota	Unclassified_Kingdom_Eukaryota
SSeuks_292	0	0	0	0	0	0	1	0	0	0	0	0	0	0	0	0	0	0	0	0	0	0	0	0	8	0	0	0	0	0	0	0	0	0	Eukaryota	Chrompodellids	Colpodellidea	Colpodellida	Alphamonaceae	Aphamonas	Aphamonas_edax
SSeuks_293	0	0	0	7	0	0	0	0	0	0	0	0	0	0	0	0	0	0	0	0	0	0	0	0	0	15	4	6	0	0	0	0	0	0	Eukaryota	Dinoflagellata	Dinophyceae	Gonyaulacales	Ceratiaceae	Ceratium	Ceratium_hirundinella
SSeuks_294	0	0	0	0	0	0	0	0	0	33	0	0	0	0	0	0	0	0	0	0	0	0	0	0	0	0	0	0	0	0	0	0	0	0	Eukaryota	Fungi	Unclassified_Phylum_Fungi	Unclassified_Phylum_Fungi	Unclassified_Phylum_Fungi	Unclassified_Phylum_Fungi	Unclassified_Phylum_Fungi
SSeuks_295	0	0	0	0	0	0	0	0	0	0	0	0	0	0	0	0	0	0	61	0	0	0	0	0	0	0	0	0	0	0	0	0	0	0	Eukaryota	Fungi	Chytridiomycota	Chytridiomycotina	Chytridiomycetes	Rhizophydium	Unclassified_Genus__Rhizophydium
SSeuks_296	0	0	0	5	0	0	0	0	0	0	0	0	0	0	0	0	0	0	0	0	0	0	0	0	0	0	7	0	0	0	0	0	0	0	Eukaryota	Dinoflagellata	Dinophyceae	Gonyaulacales	Ceratiaceae	Ceratium	Ceratium_hirundinella
SSeuks_297	0	0	0	8	0	0	0	0	0	0	0	0	0	0	0	0	0	0	0	0	0	0	0	0	0	0	15	0	6	0	0	0	0	0	Eukaryota	Dinoflagellata	Dinophyceae	Gonyaulacales	Ceratiaceae	Ceratium	Ceratium_hirundinella
SSeuks_298	0	0	0	0	0	0	0	0	0	0	0	0	0	0	6	0	0	0	0	0	0	0	0	0	0	0	0	0	0	0	0	0	0	0	Eukaryota	Fungi	Cryptomycota	Cryptomycotina	Cryptomycotina_X	Rozella	Rozella_allomycis
SSeuks_299	0	0	0	0	0	0	0	0	0	0	0	0	0	0	0	0	0	0	0	0	0	0	0	0	150	0	0	0	0	0	0	0	0	0	Eukaryota	Chrompodellids	Colpodellidea	Colpodellida	Colpodellida_CHR1	Colpodellida_CHR1_X	Colpodellida_CHR1_X_sp.
SSeuks_300	0	0	10	0	0	2	0	0	0	0	0	0	0	0	0	0	0	0	0	0	0	0	0	0	0	0	0	0	0	0	0	0	0	0	Eukaryota	Apicomplexa	Gregarinomorphea	Eugregarinorida	Gregarinidae	Leidyana1	Unclassified_Genus__Leidyana1
SSeuks_301	0	0	0	0	0	0	0	0	0	0	0	0	0	0	0	0	0	0	0	0	0	0	1	0	0	0	0	0	0	0	0	0	0	0	Eukaryota	Cercozoa	Filosa-Imbricatea	Euglyphida	Trinematidae	Trinematidae_X	Trinematidae_X_sp.
SSeuks_302	0	0	0	0	0	0	0	0	0	0	34	0	0	0	0	0	0	0	4	0	0	0	0	0	0	0	0	0	0	0	0	0	0	0	Eukaryota	Mesomycetozoa	Ichthyosporea	Ichthyosphonida	Abeoformidae_Group_MAIP_2	Abeoformidae_Group_MAIP_2_X	Abeoformidae_Group_MAIP_2_X_sp.
SSeuks_303	0	0	0	0	0	0	0	5	0	0	0	0	0	0	0	0	0	0	0	0	0	0	0	0	293	0	0	0	0	10	0	0	0	0	Eukaryota	Fungi	Unclassified_Phylum_Fungi	Unclassified_Phylum_Fungi	Unclassified_Phylum_Fungi	Unclassified_Phylum_Fungi	Unclassified_Phylum_Fungi
SSeuks_304	0	0	0	0	0	0	0	0	0	0	0	0	0	14	0	0	0	0	0	0	0	0	0	0	0	0	0	0	0	0	0	0	0	0	Eukaryota	Cercozoa	Filosa-Sarcomonadea	Unclassified_Class_Filosa-Sarcomonadea	Unclassified_Class_Filosa-Sarcomonadea	Unclassified_Class_Filosa-Sarcomonadea	Unclassified_Class_Filosa-Sarcomonadea
SSeuks_305	0	0	0	0	0	0	0	0	0	0	0	0	0	0	0	0	0	0	0	0	0	0	0	0	0	0	0	0	0	18	0	0	0	0	Eukaryota	Fungi	Cryptomycota	Cryptomycotina	Cryptomycotina_X	Cryptomycotina_XX	Cryptomycotina_XX_sp.
SSeuks_306	0	0	0	0	0	0	0	0	0	1	2	0	0	0	0	0	0	0	0	0	0	0	0	0	0	0	0	0	0	0	0	0	5	0	Eukaryota	Chlorophyta	Chlorophyceae	Sphaeropleales	Sphaeropleales_X	Desmodesmus	Desmodesmus_communis
SSeuks_307	25	0	0	0	0	0	0	2	0	0	1	0	0	0	0	0	0	0	0	0	0	0	0	0	0	0	0	0	0	0	0	0	0	0	Eukaryota	Mesomycetozoa	Ichthyosporea	Rhynosporida	Rhynosporidae	Rhynosporidae_X	Rhynosporidae_X_sp.
SSeuks_308	0	0	0	0	0	0	5	0	0	0	0	0	0	0	0	0	0	0	0	0	0	0	0	0	0	0	0	0	0	0	0	0	0	0	Eukaryota	Rotifera	Monogononta	Ploima	Unclassified_Order_Ploima	Unclassified_Order_Ploima	Unclassified_Order_Ploima
SSeuks_309	0	0	0	0	0	0	0	0	0	0	51	0	0	0	0	0	0	0	26	0	0	0	0	0	0	0	0	0	0	0	0	0	0	0	Eukaryota	Rotifera	Monogononta	Flosculariaceae	Flosculariidae	Collotheca	Collotheca_campanulata
SSeuks_310	0	0	0	0	0	0	0	0	0	0	0	0	0	0	0	0	0	0	0	6	0	0	0	0	0	0	0	0	0	0	0	0	0	0	Eukaryota	Cercozoa	Unclassified_Phylum_Cercozoa	Unclassified_Phylum_Cercozoa	Unclassified_Phylum_Cercozoa	Unclassified_Phylum_Cercozoa	Unclassified_Phylum_Cercozoa
SSeuks_311	0	0	0	0	0	0	0	0	0	0	0	0	0	0	0	0	0	0	0	0	0	0	0	0	0	2	0	0	0	0	0	0	0	0	Eukaryota	Chrompodellids	Colpodellidea	Colpodellida	Alphamonaceae	Aphamonas	Aphamonas_edax
SSeuks_312	0	0	0	0	0	0	0	0	0	0	0	0	0	0	0	0	0	0	0	0	0	0	0	0	0	0	0	0	0	0	0	0	54	0	Eukaryota	Chlorophyta	Trebouxiophyceae	Chlorellales	Chlorellales_X	Unclassified_Family_Chlorellales_X	Unclassified_Family_Chlorellales_X
SSeuks_313	0	0	0	0	0	0	29	0	0	0	0	0	0	0	0	0	0	0	0	0	0	0	0	0	0	0	0	0	0	0	0	0	0	0	Eukaryota	Unclassified_Kingdom_Eukaryota	Unclassified_Kingdom_Eukaryota	Unclassified_Kingdom_Eukaryota	Unclassified_Kingdom_Eukaryota	Unclassified_Kingdom_Eukaryota	Unclassified_Kingdom_Eukaryota
SSeuks_314	0	0	0	7	0	0	0	0	0	0	0	0	0	0	0	0	0	0	0	0	0	0	0	0	0	2	5	0	0	0	0	0	0	0	Eukaryota	Dinoflagellata	Dinophyceae	Gonyaulacales	Ceratiaceae	Ceratium	Ceratium_hirundinella
SSeuks_315	0	0	0	0	0	0	0	0	0	0	0	0	0	0	0	0	0	0	0	0	0	0	0	0	24	0	0	0	0	0	0	0	0	0	Eukaryota	Fungi	Chytridiomycota	Chytridiomycotina	Chytridiomycetes	Rhyzophidiales_X	Rhyzophidiales_X_sp.
SSeuks_316	0	0	0	0	0	0	0	0	0	10	0	0	0	0	0	6	0	0	0	0	0	6	0	0	0	0	0	0	0	0	0	0	0	13	Eukaryota	Fungi	Kickxellomycota	Kickxellomycotina	Harpellales	Furculomyces	Furculomyces_boomerangus
SSeuks_317	0	0	0	0	0	0	0	0	0	0	0	0	0	0	0	1	19	0	0	0	0	0	0	0	0	0	0	0	0	0	0	0	159	0	Eukaryota	Unclassified_Kingdom_Eukaryota	Unclassified_Kingdom_Eukaryota	Unclassified_Kingdom_Eukaryota	Unclassified_Kingdom_Eukaryota	Unclassified_Kingdom_Eukaryota	Unclassified_Kingdom_Eukaryota
SSeuks_318	0	0	0	0	0	0	0	0	0	2	6	0	0	0	0	0	0	0	0	0	0	0	0	0	0	0	0	0	0	0	0	13	6	0	Eukaryota	Chlorophyta	Chlorophyceae	Sphaeropleales	Sphaeropleales_X	Desmodesmus	Unclassified_Genus__Desmodesmus
SSeuks_319	0	0	9	0	0	0	4	0	0	0	0	0	0	0	0	0	0	0	0	0	0	0	0	0	0	0	0	0	0	0	0	0	0	0	Eukaryota	Mesomycetozoa	Ichthyosporea	Ichthyosphonida	Pseudoperkinsidae	Pseudoperkinsidae_X	Pseudoperkinsidae_X_sp.
SSeuks_320	0	0	0	0	0	0	0	0	0	0	0	0	0	0	0	30	0	86	166	0	0	0	0	0	0	0	0	0	0	0	0	0	0	0	Eukaryota	Unclassified_Kingdom_Eukaryota	Unclassified_Kingdom_Eukaryota	Unclassified_Kingdom_Eukaryota	Unclassified_Kingdom_Eukaryota	Unclassified_Kingdom_Eukaryota	Unclassified_Kingdom_Eukaryota
SSeuks_321	0	0	0	0	0	0	0	0	0	0	0	0	38	0	0	0	0	0	0	0	0	0	0	0	0	0	0	0	0	0	0	0	0	0	Eukaryota	Cercozoa	Filosa-Sarcomonadea	Glissomonadida	Allapsidae	Viridiraptor	Viridiraptor_invadens
SSeuks_322	6	0	0	0	0	0	0	0	0	0	0	0	0	0	0	0	0	0	0	0	0	0	0	0	0	0	0	0	0	0	0	0	0	0	Eukaryota	Cercozoa	Filosa-Granofilosea	Filosa-Granofilosea_X	Novel-Gran-234	Novel-Gran-234_X	Novel-Gran-234_X_sp.
SSeuks_323	0	0	0	0	0	0	0	0	0	0	0	0	0	0	0	0	0	0	0	0	0	0	0	0	0	0	0	1	0	0	0	0	0	0	Eukaryota	Apicomplexa	Coccidiomorphea	Adeleida	Adeleidae	Adelina	Unclassified_Genus__Adelina
SSeuks_324	0	0	0	0	0	0	0	0	0	0	0	0	0	0	0	0	0	0	0	0	0	0	0	0	0	0	6	0	0	0	0	0	0	0	Eukaryota	Dinoflagellata	Dinophyceae	Gonyaulacales	Ceratiaceae	Ceratium	Ceratium_hirundinella
SSeuks_325	0	0	0	0	0	0	0	0	42	0	3	0	0	0	0	0	0	0	0	0	0	0	0	0	0	0	0	0	0	0	0	0	0	0	Eukaryota	Gastrotricha	Unclass_Class_of_Gastrotricha	Chaetonotida	Chaetonotidae	Chaetonotus	Unclassified_Genus__Chaetonotus
SSeuks_326	23	2	0	0	0	0	9	0	0	0	0	0	0	0	0	0	0	0	0	0	0	0	0	0	0	0	0	0	0	8	0	0	0	0	Eukaryota	Chrompodellids	Colpodellidea	Colpodellida	Alphamonaceae	Aphamonas	Aphamonas_edax
SSeuks_327	2	0	0	0	0	0	0	1	0	0	0	0	0	2	1	0	0	0	0	0	0	0	0	0	0	0	0	4	0	0	0	0	0	0	Eukaryota	Dinoflagellata	Dinophyceae	Unclassified_Class_Dinophyceae	Unclassified_Class_Dinophyceae	Unclassified_Class_Dinophyceae	Unclassified_Class_Dinophyceae
SSeuks_328	0	0	0	0	0	0	0	0	0	0	0	0	0	0	0	0	0	0	0	0	0	0	0	0	0	0	0	16	0	0	0	0	0	0	Eukaryota	Unclassified_Kingdom_Eukaryota	Unclassified_Kingdom_Eukaryota	Unclassified_Kingdom_Eukaryota	Unclassified_Kingdom_Eukaryota	Unclassified_Kingdom_Eukaryota	Unclassified_Kingdom_Eukaryota
SSeuks_329	0	0	0	0	0	0	0	0	0	0	0	0	0	0	0	0	0	0	0	0	0	0	0	0	0	0	0	0	0	8	0	0	0	0	Eukaryota	Mesomycetozoa	Ichthyosporea	Ichthyosphonida	Pseudoperkinsidae	Pseudoperkinsidae_X	Pseudoperkinsidae_X_sp.
SSeuks_330	0	0	0	0	0	39	0	0	0	0	0	0	0	0	0	0	0	0	0	0	0	0	0	0	0	0	0	0	0	0	0	0	0	0	Eukaryota	Unclassified_Kingdom_Eukaryota	Unclassified_Kingdom_Eukaryota	Unclassified_Kingdom_Eukaryota	Unclassified_Kingdom_Eukaryota	Unclassified_Kingdom_Eukaryota	Unclassified_Kingdom_Eukaryota
SSeuks_331	0	0	0	0	0	0	0	0	0	0	0	0	0	0	0	0	0	0	0	0	0	0	0	0	0	0	0	0	0	0	0	0	16	0	Eukaryota	Gastrotricha	Unclass_Class_of_Gastrotricha	Chaetonotida	Chaetonotidae	Unclassified_Family_Chaetonotidae	Unclassified_Family_Chaetonotidae
SSeuks_332	0	0	0	0	0	0	0	0	0	0	0	0	0	0	0	84	0	0	0	0	0	0	0	0	0	0	0	0	0	0	0	0	0	0	Eukaryota	Dinoflagellata	Dinophyceae	Unclassified_Class_Dinophyceae	Unclassified_Class_Dinophyceae	Unclassified_Class_Dinophyceae	Unclassified_Class_Dinophyceae
SSeuks_333	0	0	19	0	0	0	0	0	0	0	0	0	0	0	0	0	0	0	0	0	0	0	0	0	0	0	0	0	0	0	0	0	0	0	Eukaryota	Nematoda	Chromadorea	Monhysterida	Monhysteridae	Monhystera	Monhystera_sp.
SSeuks_334	0	0	0	0	0	0	0	0	0	0	0	0	0	0	0	0	0	0	0	0	3	0	0	0	0	0	0	0	0	0	0	0	0	0	Eukaryota	Ciliophora	CONThreeP	CONThreeP_X	Unclassified_Order_CONThreeP_X	Unclassified_Order_CONThreeP_X	Unclassified_Order_CONThreeP_X
SSeuks_335	0	0	0	0	0	0	0	0	0	0	0	0	0	0	0	0	0	0	0	0	0	0	26	0	0	0	0	0	0	36	0	0	0	0	Eukaryota	Fungi	Chytridiomycota	Chytridiomycotina	Chytridiomycetes	Rhyzophidiales_X	Rhyzophidiales_X_sp.
SSeuks_336	0	5	0	0	0	0	0	0	0	0	0	0	0	0	0	0	0	0	0	0	0	0	0	0	0	0	0	0	0	0	0	0	0	0	Eukaryota	Dinoflagellata	Dinophyceae	Gymnodiniales	Gymnodiniaceae	Gymnodinium	Gymnodinium_sp.
SSeuks_337	0	0	0	0	0	0	0	0	0	0	0	0	0	0	0	0	0	0	0	0	0	0	0	0	0	0	0	0	0	0	17	0	0	0	Eukaryota	Unclassified_Kingdom_Eukaryota	Unclassified_Kingdom_Eukaryota	Unclassified_Kingdom_Eukaryota	Unclassified_Kingdom_Eukaryota	Unclassified_Kingdom_Eukaryota	Unclassified_Kingdom_Eukaryota
SSeuks_338	0	0	0	0	0	0	0	0	0	0	0	0	0	0	0	0	0	0	0	0	0	0	0	0	0	0	0	0	0	0	0	0	44	0	Eukaryota	Fungi	Chytridiomycota	Chytridiomycotina	Chytridiomycetes	Unclassified_Family_Chytridiomycetes	Unclassified_Family_Chytridiomycetes
SSeuks_339	0	0	0	0	0	0	0	0	0	0	6	0	0	0	0	0	20	0	12	0	0	0	0	5	0	0	0	2	0	0	0	0	2	0	Eukaryota	Chlorophyta	Chlorophyceae	Sphaeropleales	Sphaeropleales_X	Unclassified_Family_Sphaeropleales_X	Unclassified_Family_Sphaeropleales_X
SSeuks_340	0	0	0	0	8	0	0	0	0	0	0	0	0	0	0	0	0	0	0	0	0	0	0	0	0	0	0	0	0	0	0	0	0	0	Eukaryota	Unclassified_Kingdom_Eukaryota	Unclassified_Kingdom_Eukaryota	Unclassified_Kingdom_Eukaryota	Unclassified_Kingdom_Eukaryota	Unclassified_Kingdom_Eukaryota	Unclassified_Kingdom_Eukaryota
SSeuks_341	0	0	9	0	0	0	0	0	0	0	0	0	0	0	0	0	0	0	0	0	0	0	0	0	0	0	0	0	0	0	0	0	0	0	Eukaryota	Fungi	Chytridiomycota	Chytridiomycotina	Chytridiomycetes	Unclassified_Family_Chytridiomycetes	Unclassified_Family_Chytridiomycetes
SSeuks_342	0	0	0	2	0	0	0	0	0	0	0	0	0	0	0	0	0	0	0	0	0	0	0	0	0	2	5	0	0	0	0	0	0	0	Eukaryota	Dinoflagellata	Dinophyceae	Gonyaulacales	Ceratiaceae	Ceratium	Ceratium_hirundinella
SSeuks_343	0	0	0	3	0	0	0	0	0	0	0	0	0	0	0	0	0	0	0	0	0	0	0	0	0	0	0	0	0	0	0	0	0	0	Eukaryota	Fungi	Chytridiomycota	Chytridiomycotina	Chytridiomycetes	Unclassified_Family_Chytridiomycetes	Unclassified_Family_Chytridiomycetes
SSeuks_344	0	0	0	0	0	0	0	0	0	0	0	0	0	0	0	0	0	0	0	0	0	0	0	0	0	5	0	0	0	0	0	0	0	0	Eukaryota	Fungi	Unclassified_Phylum_Fungi	Unclassified_Phylum_Fungi	Unclassified_Phylum_Fungi	Unclassified_Phylum_Fungi	Unclassified_Phylum_Fungi
SSeuks_345	0	54	0	0	0	0	0	0	0	0	0	0	0	0	0	0	0	0	0	0	0	0	0	0	0	0	0	0	0	0	0	0	0	0	Eukaryota	Unclassified_Kingdom_Eukaryota	Unclassified_Kingdom_Eukaryota	Unclassified_Kingdom_Eukaryota	Unclassified_Kingdom_Eukaryota	Unclassified_Kingdom_Eukaryota	Unclassified_Kingdom_Eukaryota
SSeuks_346	0	0	0	4	0	0	6	0	0	0	0	0	0	0	0	0	0	0	0	26	9	0	0	0	0	0	0	0	0	0	0	0	0	0	Eukaryota	Chlorophyta	Chlorophyceae	Chlamydomonadales	Chlamydomonadales_X	Unclassified_Family_Chlamydomonadales_X	Unclassified_Family_Chlamydomonadales_X
SSeuks_347	0	0	0	0	0	0	0	0	0	0	0	0	0	0	0	0	0	0	0	0	0	0	0	0	0	0	0	7	0	0	0	0	0	0	Eukaryota	Cercozoa	Filosa-Sarcomonadea	Pansomonadida	Pansomonadida_X	Pansomonadida_XX	Pansomonadida_XX_sp.
SSeuks_348	37	0	0	0	0	0	0	0	0	0	0	0	0	0	0	0	0	0	0	0	0	0	0	0	0	0	0	0	0	0	0	0	0	0	Eukaryota	Cercozoa	Unclassified_Phylum_Cercozoa	Unclassified_Phylum_Cercozoa	Unclassified_Phylum_Cercozoa	Unclassified_Phylum_Cercozoa	Unclassified_Phylum_Cercozoa
SSeuks_349	0	0	0	0	0	0	0	0	0	0	0	0	0	0	0	0	0	0	0	0	22	0	0	0	0	0	0	0	0	0	0	0	0	0	Eukaryota	Rotifera	Monogononta	Ploima	Unclassified_Order_Ploima	Unclassified_Order_Ploima	Unclassified_Order_Ploima
SSeuks_350	0	0	0	3	0	0	0	0	0	0	0	0	0	0	0	0	0	0	0	0	0	0	0	0	0	0	0	0	0	0	0	0	0	0	Eukaryota	Cercozoa	Unclassified_Phylum_Cercozoa	Unclassified_Phylum_Cercozoa	Unclassified_Phylum_Cercozoa	Unclassified_Phylum_Cercozoa	Unclassified_Phylum_Cercozoa
SSeuks_351	0	0	0	0	0	0	0	0	0	0	0	0	0	0	0	0	0	0	0	0	0	0	0	0	13	0	0	0	0	0	0	0	0	0	Eukaryota	Nematoda	Chromadorea	Monhysterida	Monhysteridae	Monhystera	Monhystera_sp.
SSeuks_352	0	0	0	0	0	0	0	0	0	0	0	0	0	0	0	0	0	0	0	0	0	0	63	0	0	0	0	0	0	0	0	0	0	0	Eukaryota	Unclassified_Kingdom_Eukaryota	Unclassified_Kingdom_Eukaryota	Unclassified_Kingdom_Eukaryota	Unclassified_Kingdom_Eukaryota	Unclassified_Kingdom_Eukaryota	Unclassified_Kingdom_Eukaryota
SSeuks_353	7	0	0	0	0	0	0	0	0	0	0	0	0	0	0	0	0	0	0	0	0	0	0	0	0	0	0	0	0	13	0	0	0	0	Eukaryota	Fungi	Cryptomycota	Cryptomycotina	Cryptomycotina_X	Cryptomycotina_XX	Cryptomycotina_XX_sp.
SSeuks_354	0	0	0	0	0	0	0	0	0	0	0	0	0	0	0	0	0	0	0	0	0	0	3	0	0	0	0	0	0	0	0	0	0	0	Eukaryota	Cercozoa	Unclassified_Phylum_Cercozoa	Unclassified_Phylum_Cercozoa	Unclassified_Phylum_Cercozoa	Unclassified_Phylum_Cercozoa	Unclassified_Phylum_Cercozoa
SSeuks_355	218	0	0	0	0	0	0	0	0	0	0	0	0	0	0	0	0	0	0	0	0	0	0	0	0	0	0	0	0	0	0	0	0	0	Eukaryota	Cercozoa	Filosa-Imbricatea	Euglyphida	Trinematidae	Trinematidae_X	Trinematidae_X_sp.
SSeuks_356	0	0	0	0	0	0	0	0	0	0	0	0	0	0	0	0	0	0	0	0	0	0	0	0	0	0	0	0	34	0	0	0	0	0	Eukaryota	Unclassified_Kingdom_Eukaryota	Unclassified_Kingdom_Eukaryota	Unclassified_Kingdom_Eukaryota	Unclassified_Kingdom_Eukaryota	Unclassified_Kingdom_Eukaryota	Unclassified_Kingdom_Eukaryota
SSeuks_357	0	1	1	0	0	0	0	0	0	0	0	0	0	0	0	0	0	0	0	0	0	0	0	0	0	0	0	0	0	0	0	0	0	0	Eukaryota	Dinoflagellata	Dinophyceae	Unclassified_Class_Dinophyceae	Unclassified_Class_Dinophyceae	Unclassified_Class_Dinophyceae	Unclassified_Class_Dinophyceae
SSeuks_358	0	0	0	1	0	0	0	0	0	0	0	0	0	0	0	0	0	0	0	0	0	0	0	0	0	0	7	0	0	0	0	0	0	0	Eukaryota	Dinoflagellata	Dinophyceae	Gonyaulacales	Ceratiaceae	Ceratium	Ceratium_hirundinella
SSeuks_359	0	0	0	0	0	1	0	0	0	0	0	0	0	0	0	0	0	0	0	0	0	0	4	0	0	0	0	0	0	0	0	0	0	0	Eukaryota	Choanoflagellida	Choanoflagellatea	Craspedida	Salpingoecidae_Group_C2	Salpingoecidae_Group_C2_X	Salpingoecidae_Group_C2_X_sp.
SSeuks_360	0	0	0	0	0	28	0	0	0	0	0	0	0	0	0	0	0	0	0	0	0	0	0	0	0	0	0	0	0	0	0	0	0	0	Eukaryota	Choanoflagellida	Choanoflagellatea	Craspedida	Salpingoecidae_Group_C1	Salpingoecidae_Group_C1_X	Salpingoecidae_Group_C1_X_sp.
SSeuks_361	0	0	0	10	0	0	0	0	0	0	0	0	0	0	0	0	0	0	0	0	0	0	0	0	0	0	0	0	0	0	0	0	0	0	Eukaryota	Ciliophora	CONThreeP	CONThreeP_X	CONThreeP_XX	Askenasia	Askenasia_sp.
SSeuks_362	0	0	0	0	0	0	0	0	0	0	0	0	0	0	0	0	0	0	0	0	0	0	0	0	0	0	0	0	0	0	0	0	31	0	Eukaryota	Gastrotricha	Unclass_Class_of_Gastrotricha	Chaetonotida	Chaetonotidae	Chaetonotus	Unclassified_Genus__Chaetonotus
SSeuks_363	0	0	0	0	0	0	0	0	0	0	0	0	0	0	0	7	0	0	0	0	0	0	0	0	0	0	0	0	0	0	0	0	0	0	Eukaryota	Dinoflagellata	Dinophyceae	Unclassified_Class_Dinophyceae	Unclassified_Class_Dinophyceae	Unclassified_Class_Dinophyceae	Unclassified_Class_Dinophyceae
SSeuks_364	0	0	0	0	0	0	0	0	0	0	0	0	0	0	5	0	0	0	0	0	0	0	0	0	0	0	0	0	0	0	0	0	0	0	Eukaryota	Cercozoa	Unclassified_Phylum_Cercozoa	Unclassified_Phylum_Cercozoa	Unclassified_Phylum_Cercozoa	Unclassified_Phylum_Cercozoa	Unclassified_Phylum_Cercozoa
SSeuks_365	0	14	0	0	0	0	0	0	0	0	0	0	0	0	0	0	0	0	0	0	11	0	0	0	0	0	0	0	0	0	0	0	0	0	Eukaryota	Cercozoa	Filosa-Sarcomonadea	Glissomonadida	Allapsidae	Orciraptor	Orciraptor_agilis
SSeuks_366	0	0	0	0	0	0	0	0	0	0	0	0	0	0	0	13	0	0	0	0	0	0	0	0	0	0	0	0	0	0	0	0	0	0	Eukaryota	Dinoflagellata	Dinophyceae	Unclassified_Class_Dinophyceae	Unclassified_Class_Dinophyceae	Unclassified_Class_Dinophyceae	Unclassified_Class_Dinophyceae
SSeuks_367	0	0	0	0	0	0	3	0	0	0	0	0	0	0	0	0	0	0	0	0	0	0	0	0	0	0	0	0	1	0	0	0	0	0	Eukaryota	Dinoflagellata	Dinophyceae	Peridiniales	Thoracosphaeraceae	Thoracosphaeraceae_X	Thoracosphaeraceae_X_sp.
SSeuks_368	0	0	0	0	0	0	0	0	2	0	0	0	0	0	0	0	0	0	0	0	0	0	31	0	0	0	0	0	0	0	0	0	0	0	Eukaryota	Unclassified_Kingdom_Eukaryota	Unclassified_Kingdom_Eukaryota	Unclassified_Kingdom_Eukaryota	Unclassified_Kingdom_Eukaryota	Unclassified_Kingdom_Eukaryota	Unclassified_Kingdom_Eukaryota
SSeuks_369	0	0	0	0	0	0	0	0	3	0	0	0	0	0	5	0	0	0	0	0	0	0	0	0	0	0	0	0	0	0	0	0	0	0	Eukaryota	Fungi	Cryptomycota	Cryptomycotina	Cryptomycotina_X	Cryptomycotina_XX	Cryptomycotina_XX_sp.
SSeuks_370	0	0	0	0	0	0	0	0	0	0	0	0	0	0	0	0	0	0	0	0	0	0	0	0	0	0	1	0	0	0	0	0	0	0	Eukaryota	Dinoflagellata	Dinophyceae	Gonyaulacales	Ceratiaceae	Ceratium	Ceratium_hirundinella
SSeuks_371	0	0	0	0	0	0	0	0	0	0	0	0	0	0	0	0	0	0	0	0	0	0	0	0	0	0	4	0	0	0	0	0	0	0	Eukaryota	Dinoflagellata	Dinophyceae	Gonyaulacales	Ceratiaceae	Ceratium	Ceratium_hirundinella
SSeuks_372	0	0	1	0	0	1	0	0	0	0	0	0	0	0	0	0	0	0	0	0	0	0	0	0	0	0	0	0	0	0	0	0	0	0	Eukaryota	Dinoflagellata	Dinophyceae	Unclassified_Class_Dinophyceae	Unclassified_Class_Dinophyceae	Unclassified_Class_Dinophyceae	Unclassified_Class_Dinophyceae
SSeuks_373	0	0	0	0	0	0	0	0	0	0	0	0	0	0	0	0	0	0	0	0	0	0	0	0	0	0	1	0	0	0	0	0	0	0	Eukaryota	Dinoflagellata	Dinophyceae	Gonyaulacales	Ceratiaceae	Ceratium	Ceratium_hirundinella
SSeuks_374	0	0	0	0	0	0	0	0	0	0	0	0	0	0	0	0	0	0	0	0	0	0	0	0	0	0	0	4	0	0	0	0	0	0	Eukaryota	Chlorophyta	Chlorophyceae	Sphaeropleales	Sphaeropleales_X	Unclassified_Family_Sphaeropleales_X	Unclassified_Family_Sphaeropleales_X
SSeuks_375	0	0	0	0	0	0	0	0	0	0	0	0	0	0	0	8	0	0	0	0	0	0	0	0	0	0	0	0	0	0	0	0	0	0	Eukaryota	Fungi	Unclassified_Phylum_Fungi	Unclassified_Phylum_Fungi	Unclassified_Phylum_Fungi	Unclassified_Phylum_Fungi	Unclassified_Phylum_Fungi
SSeuks_376	0	0	0	0	0	0	0	0	0	0	0	0	0	0	0	0	0	0	0	3	0	0	0	0	0	0	0	0	0	0	0	0	0	0	Eukaryota	Cercozoa	Filosa-Thecofilosea	Cryomonadida	Rhogostoma-lineage	Unclassified_Family_Rhogostoma-lineage	Unclassified_Family_Rhogostoma-lineage
SSeuks_377	0	0	0	0	0	0	0	0	0	0	0	0	0	0	15	0	0	0	0	0	0	0	0	0	0	0	0	0	0	0	0	0	0	0	Eukaryota	Streptophyta	Embryophyceae	Embryophyceae_X	Embryophyceae_XX	Unclassified_Family_Embryophyceae_XX	Unclassified_Family_Embryophyceae_XX
SSeuks_378	0	0	0	0	0	0	0	0	0	8	0	0	0	0	0	0	0	0	0	0	0	0	2	0	0	0	0	0	0	0	0	0	0	0	Eukaryota	Fungi	Unclassified_Phylum_Fungi	Unclassified_Phylum_Fungi	Unclassified_Phylum_Fungi	Unclassified_Phylum_Fungi	Unclassified_Phylum_Fungi
SSeuks_379	0	0	0	0	0	0	0	0	0	0	0	0	0	0	0	0	0	0	0	5	0	0	10	0	0	0	0	0	0	0	0	0	0	0	Eukaryota	Cercozoa	Unclassified_Phylum_Cercozoa	Unclassified_Phylum_Cercozoa	Unclassified_Phylum_Cercozoa	Unclassified_Phylum_Cercozoa	Unclassified_Phylum_Cercozoa
SSeuks_380	0	0	0	0	0	0	0	0	0	0	0	0	0	0	0	0	0	9	0	0	0	0	0	0	0	0	0	0	0	0	0	0	0	0	Eukaryota	Sagenista	Labyrinthulomycetes	Labyrinthulida	Labyrinthulaceae	Labyrinthulaceae_X	Labyrinthulaceae_X_sp.
SSeuks_381	9	0	0	0	0	0	0	0	0	0	0	0	0	0	0	0	0	0	0	0	0	0	0	0	0	0	0	0	0	0	0	0	0	0	Eukaryota	Centroheliozoa	Centroheliozoa_X	Pterocystida	Unclassified_Order_Pterocystida	Unclassified_Order_Pterocystida	Unclassified_Order_Pterocystida
SSeuks_382	0	0	0	0	0	0	0	0	0	0	0	0	0	0	0	0	0	0	0	0	0	0	0	0	0	18	0	0	0	0	0	0	0	0	Eukaryota	Rotifera	Monogononta	Ploima	Brachionidae	Brachionus	Unclassified_Genus__Brachionus
SSeuks_383	0	0	0	0	0	0	0	0	0	0	0	0	0	4	0	0	0	0	0	0	0	0	0	0	0	0	0	0	0	0	0	0	0	0	Eukaryota	Fungi	Cryptomycota	Cryptomycotina	Cryptomycotina_X	Cryptomycotina_XX	Cryptomycotina_XX_sp.
SSeuks_384	0	0	0	0	0	0	0	0	0	0	0	0	0	0	0	0	0	0	0	0	0	0	0	0	0	0	0	0	5	0	0	0	0	0	Eukaryota	Dinoflagellata	Dinophyceae	Gonyaulacales	Ceratiaceae	Ceratium	Ceratium_hirundinella
SSeuks_385	0	0	0	2	0	0	0	0	0	0	0	0	0	0	0	0	0	0	0	0	0	0	0	0	0	0	0	0	0	0	0	0	0	0	Eukaryota	Dinoflagellata	Dinophyceae	Gonyaulacales	Ceratiaceae	Ceratium	Ceratium_hirundinella
SSeuks_386	0	0	0	1	0	0	1	0	0	0	0	0	0	0	0	0	0	0	0	0	0	0	0	0	0	0	0	0	0	0	0	0	0	0	Eukaryota	Unclassified_Kingdom_Eukaryota	Unclassified_Kingdom_Eukaryota	Unclassified_Kingdom_Eukaryota	Unclassified_Kingdom_Eukaryota	Unclassified_Kingdom_Eukaryota	Unclassified_Kingdom_Eukaryota
SSeuks_387	0	0	0	0	0	0	0	0	0	0	0	0	0	0	0	0	0	0	0	0	0	0	0	0	0	0	3	0	0	0	0	0	0	0	Eukaryota	Dinoflagellata	Dinophyceae	Peridiniales	Peridiniaceae	Peridinium	Unclassified_Genus__Peridinium
SSeuks_388	0	0	0	0	10	0	0	0	0	0	0	0	0	0	0	0	0	0	0	0	0	0	0	0	0	0	0	0	0	0	0	0	0	0	Eukaryota	Ciliophora	Heterotrichea	Heterotrichea_X	Spirostomidae	Spirostomum	Unclassified_Genus__Spirostomum
SSeuks_389	0	0	13	0	0	0	0	0	0	0	0	0	0	0	0	0	0	0	0	0	0	0	0	0	0	0	0	0	0	0	0	0	0	0	Eukaryota	Fungi	Chytridiomycota	Chytridiomycotina	Chytridiomycetes	Unclassified_Family_Chytridiomycetes	Unclassified_Family_Chytridiomycetes
SSeuks_390	0	0	0	0	0	0	0	3	0	0	0	0	0	0	0	0	0	0	0	0	0	0	0	0	0	0	0	0	0	0	0	0	0	0	Eukaryota	Cercozoa	Unclassified_Phylum_Cercozoa	Unclassified_Phylum_Cercozoa	Unclassified_Phylum_Cercozoa	Unclassified_Phylum_Cercozoa	Unclassified_Phylum_Cercozoa
SSeuks_391	0	0	0	0	0	0	0	0	0	0	0	0	0	0	0	0	0	0	0	0	0	0	0	0	10	0	0	0	0	1	0	0	0	0	Eukaryota	Chrompodellids	Colpodellidea	Colpodellida	Alphamonaceae	Aphamonas	Aphamonas_edax
SSeuks_392	0	0	0	2	0	0	0	0	0	0	0	0	0	0	0	0	0	0	0	0	0	0	0	0	0	0	1	0	0	0	0	0	0	0	Eukaryota	Dinoflagellata	Dinophyceae	Gonyaulacales	Ceratiaceae	Ceratium	Ceratium_hirundinella
SSeuks_393	0	7	0	0	0	0	0	0	0	0	0	0	0	0	0	0	0	0	0	0	0	0	0	0	0	0	0	0	0	0	0	0	0	0	Eukaryota	Unclassified_Kingdom_Eukaryota	Unclassified_Kingdom_Eukaryota	Unclassified_Kingdom_Eukaryota	Unclassified_Kingdom_Eukaryota	Unclassified_Kingdom_Eukaryota	Unclassified_Kingdom_Eukaryota
SSeuks_394	0	0	0	0	0	0	0	0	1	1	0	0	0	0	0	2	0	0	0	0	0	0	0	0	0	0	0	0	0	0	11	0	6	0	Eukaryota	Fungi	Cryptomycota	Cryptomycotina	Cryptomycotina_X	Cryptomycotina_XX	Cryptomycotina_XX_sp.
SSeuks_395	0	0	0	0	0	0	0	0	0	0	0	0	0	0	0	0	0	0	0	0	0	0	0	0	0	0	0	3	0	0	0	0	20	0	Eukaryota	Gastrotricha	Unclass_Class_of_Gastrotricha	Chaetonotida	Chaetonotidae	Chaetonotus	Chaetonotus_similis
SSeuks_396	68	0	0	0	0	0	0	0	0	0	0	0	0	0	0	0	0	0	0	0	0	0	0	0	0	0	0	0	0	0	0	0	0	0	Eukaryota	Unclassified_Kingdom_Eukaryota	Unclassified_Kingdom_Eukaryota	Unclassified_Kingdom_Eukaryota	Unclassified_Kingdom_Eukaryota	Unclassified_Kingdom_Eukaryota	Unclassified_Kingdom_Eukaryota
SSeuks_397	0	0	0	0	0	0	0	0	0	0	0	0	0	0	0	0	0	0	0	0	0	0	0	0	0	0	0	0	0	0	0	0	7	4	Eukaryota	Conosa	Variosea	Variosea_X	Unclassified_Order_Variosea_X	Unclassified_Order_Variosea_X	Unclassified_Order_Variosea_X
SSeuks_398	0	0	0	0	0	0	0	0	7	0	0	0	0	0	0	0	0	0	0	0	0	0	0	0	0	0	0	0	0	0	0	0	0	0	Eukaryota	Ciliophora	Unclassified_Phylum_Ciliophora	Unclassified_Phylum_Ciliophora	Unclassified_Phylum_Ciliophora	Unclassified_Phylum_Ciliophora	Unclassified_Phylum_Ciliophora
SSeuks_399	0	0	0	5	0	0	0	0	0	0	0	0	0	0	0	0	0	0	0	0	0	0	0	0	0	0	0	0	0	0	0	0	0	0	Eukaryota	Ciliophora	Spirotrichea	Hypotrichia	Halteriidae	Halteriidae_X	Halteriidae_X_sp.
SSeuks_400	0	0	0	0	0	0	0	0	0	0	16	0	0	0	0	0	0	0	0	0	0	0	0	0	0	0	0	0	0	0	0	0	0	0	Eukaryota	Unclassified_Kingdom_Eukaryota	Unclassified_Kingdom_Eukaryota	Unclassified_Kingdom_Eukaryota	Unclassified_Kingdom_Eukaryota	Unclassified_Kingdom_Eukaryota	Unclassified_Kingdom_Eukaryota
SSeuks_401	0	0	17	0	0	0	0	0	0	0	0	0	0	0	0	0	0	0	0	0	0	0	0	0	0	0	0	0	0	0	0	0	0	0	Eukaryota	Rotifera	Monogononta	Flosculariaceae	Flosculariidae	Ptygura	Ptygura_libera
SSeuks_402	0	0	0	0	0	0	0	0	2	0	0	0	0	0	0	0	0	0	0	0	0	0	0	0	0	0	0	0	0	0	0	0	0	0	Eukaryota	Fungi	Unclassified_Phylum_Fungi	Unclassified_Phylum_Fungi	Unclassified_Phylum_Fungi	Unclassified_Phylum_Fungi	Unclassified_Phylum_Fungi
SSeuks_403	0	0	0	0	0	0	0	0	0	0	0	0	0	0	0	14	0	0	0	0	0	0	0	0	0	0	0	0	0	0	0	0	0	0	Eukaryota	Dinoflagellata	Dinophyceae	Unclassified_Class_Dinophyceae	Unclassified_Class_Dinophyceae	Unclassified_Class_Dinophyceae	Unclassified_Class_Dinophyceae
SSeuks_404	0	0	0	0	0	0	0	0	0	0	0	0	0	0	0	0	0	0	0	0	0	0	0	0	0	0	0	0	0	0	0	1	0	0	Eukaryota	Dinoflagellata	Dinophyceae	Peridiniales	Peridiniopsidaceae	Parvodinium	Parvodinium_inconspicuum
SSeuks_405	0	0	0	0	0	0	0	0	0	0	0	0	0	0	0	0	0	0	0	0	0	0	0	0	0	0	0	0	0	0	0	0	29	0	Eukaryota	Chlorophyta	Chlorophyceae	Chlamydomonadales	Chlamydomonadales_X	Chlamydomonas	Unclassified_Genus__Chlamydomonas
SSeuks_406	0	0	0	0	0	0	0	0	0	0	0	0	0	0	0	0	0	0	0	0	0	0	0	0	0	0	0	6	0	0	0	0	24	0	Eukaryota	Gastrotricha	Unclass_Class_of_Gastrotricha	Chaetonotida	Chaetonotidae	Chaetonotus	Chaetonotus_similis
SSeuks_407	0	0	0	0	0	0	0	0	0	0	0	0	0	0	0	0	0	0	0	0	0	0	0	0	6	0	0	0	0	0	0	0	0	0	Eukaryota	Fungi	Mucoromycota	Mucoromycotina	Mucoromycotina_X	Mortierella	Unclassified_Genus__Mortierella
SSeuks_408	0	0	0	0	0	0	0	0	6	0	0	0	0	0	0	0	0	0	0	0	0	0	0	0	0	0	0	0	0	0	0	0	0	0	Eukaryota	Fungi	Chytridiomycota	Chytridiomycotina	Chytridiomycetes	Unclassified_Family_Chytridiomycetes	Unclassified_Family_Chytridiomycetes
SSeuks_409	0	0	0	0	0	0	0	0	0	0	0	0	0	0	0	0	0	0	0	0	0	0	0	0	0	5	0	0	0	0	0	0	0	0	Eukaryota	Chrompodellids	Colpodellidea	Colpodellida	Alphamonaceae	Aphamonas	Aphamonas_edax
SSeuks_410	0	0	0	0	0	0	0	0	0	0	0	0	0	0	4	0	0	0	0	0	0	0	0	0	0	0	0	0	0	0	0	0	0	0	Eukaryota	Rotifera	Monogononta	Ploima	Brachionidae	Unclassified_Family_Brachionidae	Unclassified_Family_Brachionidae
SSeuks_411	0	0	0	0	0	0	0	0	0	0	0	0	0	0	0	0	0	0	0	0	0	0	0	0	0	0	0	0	0	0	0	0	1	0	Eukaryota	Cercozoa	Endomyxa	Vampyrellida	Leptophryidae	Leptophryidae_X	Leptophryidae_X_sp.
SSeuks_412	0	0	0	0	0	0	0	0	0	0	0	0	0	0	1	0	0	0	0	0	0	0	0	0	0	0	0	0	0	0	0	0	0	0	Eukaryota	Fungi	Chytridiomycota	Chytridiomycotina	Chytridiomycetes	LKM11-Rozella	LKM11-Rozella_sp.
SSeuks_413	0	0	0	0	0	0	0	0	0	0	0	5	0	0	0	0	0	0	0	0	0	0	0	0	0	0	0	0	0	0	0	0	0	0	Eukaryota	Chlorophyta	Trebouxiophyceae	Chlorellales	Chlorellales_X	Nannochloris	Nannochloris_sp.
SSeuks_414	0	0	0	0	0	0	0	0	4	0	0	0	0	0	0	0	0	0	0	0	0	0	0	0	0	0	0	0	0	0	0	0	0	0	Eukaryota	Fungi	Chytridiomycota	Chytridiomycotina	Chytridiomycetes	Unclassified_Family_Chytridiomycetes	Unclassified_Family_Chytridiomycetes
SSeuks_415	0	0	0	0	0	0	0	0	0	0	0	0	0	0	0	0	0	0	5	0	0	0	0	0	0	0	0	0	0	0	0	0	0	0	Eukaryota	Fungi	Chytridiomycota	Chytridiomycotina	Chytridiomycetes	Rhyzophidiales_X	Rhyzophidiales_X_sp.
SSeuks_416	0	0	0	0	0	0	0	0	0	0	0	0	0	0	0	6	0	0	0	0	0	0	0	0	0	0	0	0	0	0	0	0	0	0	Eukaryota	Dinoflagellata	Dinophyceae	Unclassified_Class_Dinophyceae	Unclassified_Class_Dinophyceae	Unclassified_Class_Dinophyceae	Unclassified_Class_Dinophyceae
SSeuks_417	0	0	0	0	0	0	0	0	0	0	1	0	0	0	0	0	0	0	0	0	0	0	0	0	0	0	0	0	0	0	0	0	0	0	Eukaryota	Chlorophyta	Chlorophyceae	Sphaeropleales	Sphaeropleales_X	Desmodesmus	Desmodesmus_communis
SSeuks_418	0	0	0	0	0	0	0	0	0	0	0	0	0	0	0	0	0	0	1	0	0	0	0	0	0	0	0	0	0	0	0	0	0	0	Eukaryota	Unclassified_Kingdom_Eukaryota	Unclassified_Kingdom_Eukaryota	Unclassified_Kingdom_Eukaryota	Unclassified_Kingdom_Eukaryota	Unclassified_Kingdom_Eukaryota	Unclassified_Kingdom_Eukaryota
SSeuks_419	2	6853	3	0	0	0	0	0	0	5394	5711	0	0	0	1	0	0	0	0	0	0	0	0	51	0	0	0	0	0	0	0	0	0	0	Eukaryota	Arthropoda	Ostracoda	Podocopida	Unclassified_Order_Podocopida	Unclassified_Order_Podocopida	Unclassified_Order_Podocopida
SSeuks_420	0	0	0	2089	0	0	0	86	62	0	1823	0	0	235	0	5166	0	0	0	0	0	0	0	0	0	0	0	0	0	0	3986	0	0	105	Eukaryota	Nematoda	Enoplea	Enoplida	Ironidae	Ironus	Ironus_sp.
SSeuks_421	3715	0	80	257	0	0	168	374	0	2395	3023	0	0	2993	417	0	0	0	0	0	0	2774	0	0	36	514	59	356	34	531	0	0	0	0	Eukaryota	Streptophyta	Embryophyceae	Embryophyceae_X	Embryophyceae_XX	Isoetes	Isoetes_engelmannii
SSeuks_422	0	0	712	0	0	0	932	235	0	0	0	115	0	313	0	0	0	0	0	0	220	40	21	56	0	0	0	0	3	46	0	0	0	0	Eukaryota	Rotifera	Monogononta	Ploima	Unclassified_Order_Ploima	Unclassified_Order_Ploima	Unclassified_Order_Ploima
SSeuks_423	0	0	0	0	0	0	0	0	0	0	0	0	0	0	0	0	0	0	0	0	0	0	0	0	0	0	0	0	0	0	0	917	0	0	Eukaryota	Arthropoda	Ostracoda	Podocopida	Limnocytheridae	Metacypris	Metacypris_digitiformis
SSeuks_424	133	0	68	0	0	42	0	81	182	88	770	0	169	558	215	0	0	0	0	0	6	1464	0	2117	0	0	0	0	0	177	0	0	0	0	Eukaryota	Dinoflagellata	Dinophyceae	Unclassified_Class_Dinophyceae	Unclassified_Class_Dinophyceae	Unclassified_Class_Dinophyceae	Unclassified_Class_Dinophyceae
SSeuks_425	0	45	0	0	1	5279	0	0	1635	0	0	0	0	0	970	0	0	0	0	0	261	0	0	0	0	0	0	0	0	0	1133	0	0	0	Eukaryota	Dinoflagellata	Dinophyceae	Unclassified_Class_Dinophyceae	Unclassified_Class_Dinophyceae	Unclassified_Class_Dinophyceae	Unclassified_Class_Dinophyceae
SSeuks_426	0	0	220	0	0	94	0	35	0	0	137	28	0	0	0	0	0	0	0	0	0	1327	0	0	0	41	0	1095	352	0	0	0	0	0	Eukaryota	Dinoflagellata	Dinophyceae	Peridiniales	Peridiniaceae	Peridinium	Peridinium_willei
SSeuks_427	0	132	38	0	0	0	0	0	0	298	20	0	0	0	0	0	0	0	0	0	0	0	717	0	0	0	0	317	0	0	0	0	0	0	Eukaryota	Dinoflagellata	Dinophyceae	Unclassified_Class_Dinophyceae	Unclassified_Class_Dinophyceae	Unclassified_Class_Dinophyceae	Unclassified_Class_Dinophyceae
SSeuks_428	129	6	251	0	2	0	41	511	0	0	0	0	0	0	90	0	0	0	0	100	81	0	0	0	0	0	0	0	0	83	0	0	0	0	Eukaryota	Unclassified_Kingdom_Eukaryota	Unclassified_Kingdom_Eukaryota	Unclassified_Kingdom_Eukaryota	Unclassified_Kingdom_Eukaryota	Unclassified_Kingdom_Eukaryota	Unclassified_Kingdom_Eukaryota
SSeuks_429	95	0	917	0	0	0	0	0	2755	4	1	0	592	18	1547	0	0	0	0	0	0	0	0	0	0	0	0	0	0	0	0	0	0	0	Eukaryota	Dinoflagellata	Dinophyceae	Unclassified_Class_Dinophyceae	Unclassified_Class_Dinophyceae	Unclassified_Class_Dinophyceae	Unclassified_Class_Dinophyceae
SSeuks_430	114	0	0	0	0	0	0	37	0	67	134	0	0	0	0	0	0	0	0	0	0	0	0	0	0	0	0	0	44	172	0	0	0	0	Eukaryota	Dinoflagellata	Dinophyceae	Unclassified_Class_Dinophyceae	Unclassified_Class_Dinophyceae	Unclassified_Class_Dinophyceae	Unclassified_Class_Dinophyceae
SSeuks_431	0	0	0	0	3	0	0	0	0	0	0	0	0	0	0	0	0	0	0	0	0	0	0	0	1565	0	0	0	0	0	0	0	0	0	Eukaryota	Unclassified_Kingdom_Eukaryota	Unclassified_Kingdom_Eukaryota	Unclassified_Kingdom_Eukaryota	Unclassified_Kingdom_Eukaryota	Unclassified_Kingdom_Eukaryota	Unclassified_Kingdom_Eukaryota
SSeuks_432	289	0	34	0	1	0	0	0	2	0	0	0	0	0	4	0	14	4	0	39	0	0	3	0	90	0	53	41	41	218	0	0	9	0	Eukaryota	Fungi	Cryptomycota	Cryptomycotina	Cryptomycotina_X	Cryptomycotina_XX	Cryptomycotina_XX_sp.
SSeuks_433	0	0	0	0	0	0	0	0	0	0	0	247	0	0	0	0	0	0	0	0	0	0	0	142	0	0	0	0	0	0	0	0	0	0	Eukaryota	Streptophyta	Charophyceae	Charophyceae_X	Charophyceae_XX	Nitella	Nitella_capillaris
SSeuks_434	0	0	0	0	0	0	0	0	0	0	0	0	0	0	0	0	0	0	82	0	0	0	0	0	0	0	0	0	0	0	0	0	545	0	Eukaryota	Gastrotricha	Unclass_Class_of_Gastrotricha	Chaetonotida	Chaetonotidae	Chaetonotus	Chaetonotus_sp.
SSeuks_435	0	0	0	0	0	0	0	0	643	0	0	0	0	0	0	0	0	0	0	0	0	0	0	0	0	0	0	0	0	0	0	0	0	0	Eukaryota	Ciliophora	Spirotrichea	Unclassified_Class_Spirotrichea	Unclassified_Class_Spirotrichea	Unclassified_Class_Spirotrichea	Unclassified_Class_Spirotrichea
SSeuks_436	19	0	0	0	0	1270	0	0	16	195	170	0	0	0	20	9	0	0	0	0	26	256	9	0	0	0	0	0	0	19	91	3	0	144	Eukaryota	Unclassified_Kingdom_Eukaryota	Unclassified_Kingdom_Eukaryota	Unclassified_Kingdom_Eukaryota	Unclassified_Kingdom_Eukaryota	Unclassified_Kingdom_Eukaryota	Unclassified_Kingdom_Eukaryota
SSeuks_437	0	0	0	0	0	0	0	0	0	0	0	0	0	0	0	0	0	0	0	0	0	0	0	0	0	0	0	127	133	0	0	0	0	0	Eukaryota	Chlorophyta	Chlorophyceae	Sphaeropleales	Sphaeropleales_X	Desmodesmus	Desmodesmus_communis
SSeuks_438	0	0	0	0	0	0	0	0	0	0	0	0	0	0	0	0	0	0	0	0	0	0	0	0	0	0	0	0	0	0	0	1190	0	0	Eukaryota	Ciliophora	Armophorea	Armophorea_X	Apometopidae	Urostomides	Urostomides_striatus
SSeuks_439	265	27	196	2	0	206	107	5	0	201	2	0	0	24	0	0	0	69	0	0	62	273	0	0	37	0	0	0	0	141	0	0	0	0	Eukaryota	Unclassified_Kingdom_Eukaryota	Unclassified_Kingdom_Eukaryota	Unclassified_Kingdom_Eukaryota	Unclassified_Kingdom_Eukaryota	Unclassified_Kingdom_Eukaryota	Unclassified_Kingdom_Eukaryota
SSeuks_440	0	27	0	0	0	0	0	0	0	0	233	0	0	0	0	0	0	0	0	0	0	0	0	0	0	0	0	0	0	0	0	0	394	0	Eukaryota	Tardigrada	Eutardigrada	Parachela	Macrobiotidae	Dactylobiotus	Dactylobiotus_ambiguus
SSeuks_441	11	0	0	0	0	1	0	0	0	47	61	0	0	10	0	0	0	0	0	0	0	0	0	0	0	0	0	4	0	0	0	84	51	30	Eukaryota	Chlorophyta	Chlorophyceae	Sphaeropleales	Sphaeropleales_X	Desmodesmus	Unclassified_Genus__Desmodesmus
SSeuks_442	0	5	0	0	0	0	0	0	0	0	0	0	613	508	0	0	0	0	0	0	0	0	0	0	0	0	0	0	0	0	0	38	0	0	Eukaryota	Dinoflagellata	Dinophyceae	Unclassified_Class_Dinophyceae	Unclassified_Class_Dinophyceae	Unclassified_Class_Dinophyceae	Unclassified_Class_Dinophyceae
SSeuks_443	0	0	0	0	0	0	0	0	0	0	0	0	0	0	0	0	0	0	102	0	0	0	0	0	0	0	0	0	118	0	0	0	80	13	Eukaryota	Gastrotricha	Unclass_Class_of_Gastrotricha	Chaetonotida	Chaetonotidae	Chaetonotus	Chaetonotus_sp.
SSeuks_444	0	0	0	0	0	0	0	0	0	0	0	0	0	0	0	0	0	0	0	0	0	0	0	0	0	0	0	4	12	0	0	0	0	0	Eukaryota	Chlorophyta	Chlorophyceae	Sphaeropleales	Sphaeropleales_X	Pediastrum	Pediastrum_angulosum
SSeuks_445	0	397	0	0	0	0	186	0	0	0	0	0	0	0	0	0	0	0	0	0	32	0	0	0	0	0	10	0	0	484	0	0	0	0	Eukaryota	Cercozoa	Filosa-Sarcomonadea	Pansomonadida	Pansomonadida_X	Pansomonadida_XX	Pansomonadida_XX_sp.
SSeuks_446	0	55	0	6	0	98	0	55	0	24	0	0	0	0	0	138	0	0	0	0	178	0	0	0	0	0	33	0	0	0	0	0	0	0	Eukaryota	Nematoda	Chromadorea	Monhysterida	Monhysteridae	Eumonhystera	Eumonhystera_sp.
SSeuks_447	0	2	0	0	0	0	0	0	0	0	0	0	0	0	0	0	0	0	0	0	0	0	0	0	0	0	0	0	0	0	0	0	0	0	Eukaryota	Dinoflagellata	Dinophyceae	Peridiniales	Peridiniaceae	Peridinium	Peridinium_cinctum
SSeuks_448	0	0	0	0	0	0	19	0	0	0	0	0	0	0	0	0	0	0	0	0	0	0	0	0	5355	0	6	0	0	0	0	0	0	0	Eukaryota	Nematoda	Chromadorea	Monhysterida	Monhysteridae	Eumonhystera	Eumonhystera_filiformis
SSeuks_449	139	0	0	0	0	0	0	0	21	83	11	0	0	0	0	0	0	0	0	0	0	816	0	0	0	0	0	0	0	0	0	0	0	0	Eukaryota	Dinoflagellata	Dinophyceae	Unclassified_Class_Dinophyceae	Unclassified_Class_Dinophyceae	Unclassified_Class_Dinophyceae	Unclassified_Class_Dinophyceae
SSeuks_450	27	0	418	0	0	0	0	28	0	0	0	0	0	0	0	0	0	0	0	0	0	0	0	0	0	0	0	0	0	0	0	0	0	0	Eukaryota	Rotifera	Monogononta	Flosculariaceae	Conochilidae	Conochilus	Conochilus_hippocrepis
SSeuks_451	0	0	0	0	0	0	0	0	0	307	91	0	0	90	0	0	121	2157	7	0	0	0	0	0	0	0	0	0	0	0	0	88	79	65	Eukaryota	Dinoflagellata	Dinophyceae	Suessiales	Borghiellaceae	Borghiella	Borghiella_tenuissima
SSeuks_452	0	0	0	0	0	0	0	43	0	0	0	0	1221	0	0	0	0	0	0	0	0	0	0	773	0	0	0	0	0	0	0	0	0	0	Eukaryota	Dinoflagellata	Dinophyceae	Unclassified_Class_Dinophyceae	Unclassified_Class_Dinophyceae	Unclassified_Class_Dinophyceae	Unclassified_Class_Dinophyceae
SSeuks_453	30	18	40	0	0	28	46	2	6	49	0	0	0	167	35	56	0	0	0	0	47	127	0	0	0	0	0	34	0	7	113	0	0	0	Eukaryota	Dinoflagellata	Dinophyceae	Suessiales	Suessiaceae	Unclassified_Family_Suessiaceae	Unclassified_Family_Suessiaceae
SSeuks_454	0	0	0	5	0	0	0	0	0	0	0	0	0	0	0	0	0	0	0	0	0	0	0	0	0	0	0	0	0	0	0	0	0	0	Eukaryota	Gastrotricha	Unclass_Class_of_Gastrotricha	Chaetonotida	Chaetonotidae	Chaetonotus	Unclassified_Genus__Chaetonotus
SSeuks_455	0	0	0	0	0	0	0	0	3	0	0	0	0	0	0	0	20	0	412	0	0	0	0	0	0	0	0	69	0	0	0	592	147	15	Eukaryota	Chlorophyta	Chlorophyceae	Sphaeropleales	Sphaeropleales_X	Desmodesmus	Unclassified_Genus__Desmodesmus
SSeuks_456	0	0	0	0	0	0	0	0	0	27	11	0	0	0	0	0	0	1291	32	0	0	0	0	0	0	0	0	31	200	0	0	24	0	67	Eukaryota	Chlorophyta	Chlorophyceae	Sphaeropleales	Sphaeropleales_X	Desmodesmus	Desmodesmus_communis
SSeuks_457	0	0	0	0	0	0	0	0	0	0	50	0	0	0	0	0	0	0	0	0	0	0	0	0	0	0	0	0	0	0	0	0	0	0	Eukaryota	Nematoda	Chromadorea	Plectida	Aphanolaimidae	Unclassified_Family_Aphanolaimidae	Unclassified_Family_Aphanolaimidae
SSeuks_458	0	1	0	11	0	0	0	0	0	0	39	0	0	0	0	0	0	0	0	0	10	0	0	0	0	0	0	60	63	0	0	0	8	0	Eukaryota	Chlorophyta	Chlorophyceae	Sphaeropleales	Sphaeropleales_X	Pediastrum	Pediastrum_duplex
SSeuks_459	0	341	0	0	0	0	0	23	0	0	0	0	0	0	0	0	0	0	0	0	0	0	0	0	0	0	0	0	0	0	0	0	0	0	Eukaryota	Cercozoa	Unclassified_Phylum_Cercozoa	Unclassified_Phylum_Cercozoa	Unclassified_Phylum_Cercozoa	Unclassified_Phylum_Cercozoa	Unclassified_Phylum_Cercozoa
SSeuks_460	0	620	0	0	0	0	329	0	0	0	169	0	0	0	0	0	0	0	0	0	0	0	0	0	0	0	0	0	0	0	0	0	0	0	Eukaryota	Cercozoa	Endomyxa	Vampyrellida	Unclassified_Order_Vampyrellida	Unclassified_Order_Vampyrellida	Unclassified_Order_Vampyrellida
SSeuks_461	0	0	0	0	0	0	0	0	3	0	0	0	0	0	0	0	0	0	0	0	0	0	915	0	0	0	0	0	0	0	0	0	0	0	Eukaryota	Ciliophora	Armophorea	Armophorea_X	Armophorea_XX	Unclassified_Family_Armophorea_XX	Unclassified_Family_Armophorea_XX
SSeuks_462	0	0	0	0	0	0	0	0	0	0	61	0	17	0	0	549	0	295	0	0	0	0	0	0	0	0	0	0	0	0	0	0	0	0	Eukaryota	Nematoda	Chromadorea	Desmodorida	Microlaimidae	Prodesmodora	Prodesmodora_circulata
SSeuks_463	0	0	1259	0	0	0	149	0	0	0	0	0	0	0	0	0	0	0	0	0	0	0	0	0	0	0	0	0	0	0	0	0	0	0	Eukaryota	Ciliophora	CONThreeP	CONThreeP_X	CONThreeP_XX	Askenasia	Askenasia_sp.
SSeuks_464	0	0	0	0	0	0	0	0	18	0	1	0	0	55	25	10	0	0	0	0	31	0	0	0	0	0	0	0	0	0	0	0	0	0	Eukaryota	Fungi	Chytridiomycota	Chytridiomycotina	Chytridiomycetes	Unclassified_Family_Chytridiomycetes	Unclassified_Family_Chytridiomycetes
SSeuks_465	0	0	0	16	0	0	0	0	0	0	0	0	0	0	0	0	0	0	0	0	0	0	0	0	0	0	0	0	0	217	0	0	0	0	Eukaryota	Ciliophora	Spirotrichea	Hypotrichia	Unclassified_Order_Hypotrichia	Unclassified_Order_Hypotrichia	Unclassified_Order_Hypotrichia
SSeuks_466	0	0	0	0	0	0	0	0	0	8	0	0	0	0	10	0	0	0	0	0	0	0	0	0	0	1	0	0	268	0	0	0	0	0	Eukaryota	Streptophyta	Embryophyceae	Embryophyceae_X	Embryophyceae_XX	Myriophyllum	Myriophyllum_heterophyllum
SSeuks_467	0	0	0	0	0	0	0	0	0	0	0	0	0	0	0	0	0	0	0	0	0	0	0	0	0	0	0	0	0	0	0	361	0	0	Eukaryota	Ciliophora	Armophorea	Armophorea_X	Apometopidae	Urostomides	Urostomides_striatus
SSeuks_468	0	0	0	0	0	0	0	2	0	0	0	0	0	0	0	0	0	0	0	0	0	0	5	0	0	0	0	0	0	0	0	0	0	0	Eukaryota	Cercozoa	Filosa-Thecofilosea	Cryomonadida	Rhogostoma-lineage	Rhogostoma-lineage_X	Rhogostoma-lineage_X_sp.
SSeuks_469	0	0	0	0	0	0	0	0	0	0	11	0	49	0	0	516	0	381	0	0	0	0	0	0	0	0	0	0	0	0	0	0	0	0	Eukaryota	Nematoda	Chromadorea	Desmodorida	Microlaimidae	Prodesmodora	Prodesmodora_circulata
SSeuks_470	7	0	0	0	0	0	0	0	21	0	0	0	0	0	0	0	0	0	0	0	0	0	0	0	0	0	0	0	0	0	0	0	0	0	Eukaryota	Fungi	Chytridiomycota	Chytridiomycotina	Unclassified_Order_Chytridiomycotina	Unclassified_Order_Chytridiomycotina	Unclassified_Order_Chytridiomycotina
SSeuks_471	594	1	0	12	0	0	0	0	0	0	0	0	0	0	0	0	0	0	0	0	0	0	0	0	39	0	0	0	0	29	0	0	0	0	Eukaryota	Mollusca	Bivalvia	Unionida	Unionidae	Elliptio	Elliptio_complanata
SSeuks_472	0	34	8	0	0	0	8	0	0	0	0	0	0	0	0	0	0	0	0	0	0	0	0	0	0	0	0	0	0	0	0	0	0	154	Eukaryota	Mesomycetozoa	Unclassified_Phylum_Mesomycetozoa	Unclassified_Phylum_Mesomycetozoa	Unclassified_Phylum_Mesomycetozoa	Unclassified_Phylum_Mesomycetozoa	Unclassified_Phylum_Mesomycetozoa
SSeuks_473	0	0	0	0	0	534	0	0	0	0	0	0	0	0	0	0	0	0	0	0	0	0	0	0	0	0	0	0	0	0	0	0	0	0	Eukaryota	Unclassified_Kingdom_Eukaryota	Unclassified_Kingdom_Eukaryota	Unclassified_Kingdom_Eukaryota	Unclassified_Kingdom_Eukaryota	Unclassified_Kingdom_Eukaryota	Unclassified_Kingdom_Eukaryota
SSeuks_474	17	0	27	0	0	0	7	8	8	16	0	0	0	0	0	0	0	0	0	0	187	0	0	0	0	0	0	0	0	0	0	0	0	0	Eukaryota	Ciliophora	CONThreeP	CONThreeP_X	Urotrichidae	Urotricha	Urotricha_sp.
SSeuks_475	0	0	0	0	0	49	0	4	0	21	21	0	0	25	11	0	0	0	0	0	0	0	0	0	0	0	0	0	0	198	0	0	0	0	Eukaryota	Dinoflagellata	Dinophyceae	Unclassified_Class_Dinophyceae	Unclassified_Class_Dinophyceae	Unclassified_Class_Dinophyceae	Unclassified_Class_Dinophyceae
SSeuks_476	0	0	0	0	0	0	0	0	0	0	0	0	0	0	0	0	0	0	0	0	0	0	0	0	0	0	0	0	0	163	0	0	0	0	Eukaryota	Dinoflagellata	Dinophyceae	Unclassified_Class_Dinophyceae	Unclassified_Class_Dinophyceae	Unclassified_Class_Dinophyceae	Unclassified_Class_Dinophyceae
SSeuks_477	0	0	0	0	0	32	0	0	2	0	0	0	0	0	0	11	67	14	0	0	0	0	3	0	10	0	0	0	0	21	672	0	0	0	Eukaryota	Sagenista	Labyrinthulomycetes	Labyrinthulida	Labyrinthulaceae	Labyrinthulaceae_X	Labyrinthulaceae_X_sp.
SSeuks_478	0	4	0	0	0	0	0	0	0	0	0	16	308	0	0	6	0	0	0	0	0	0	9	0	0	0	0	20	0	0	0	8	0	0	Eukaryota	Chlorophyta	Chlorophyceae	Sphaeropleales	Sphaeropleales_X	Unclassified_Family_Sphaeropleales_X	Unclassified_Family_Sphaeropleales_X
SSeuks_479	0	0	0	0	0	0	0	13	0	0	0	0	0	0	0	0	0	0	0	0	0	0	0	0	0	0	0	0	0	0	0	0	0	0	Eukaryota	Rotifera	Monogononta	Flosculariaceae	Flosculariidae	Ptygura	Ptygura_libera
SSeuks_480	0	0	0	0	0	27	0	0	0	0	0	79	0	106	0	0	0	0	0	0	0	0	0	0	0	0	0	0	0	0	0	0	0	0	Eukaryota	Nematoda	Enoplea	Triplonchida	Prismatolaimidae	Prismatolaimus	Unclassified_Genus__Prismatolaimus
SSeuks_481	0	0	0	0	0	0	0	0	0	0	0	0	0	0	0	0	0	170	0	0	0	0	0	0	0	0	0	14	0	0	0	0	0	0	Eukaryota	Rotifera	Monogononta	Ploima	Unclassified_Order_Ploima	Unclassified_Order_Ploima	Unclassified_Order_Ploima
SSeuks_482	0	0	0	0	0	0	0	0	0	0	38	0	0	0	0	0	0	0	0	0	0	0	0	0	0	0	0	56	18	0	0	0	0	11	Eukaryota	Nematoda	Chromadorea	Monhysterida	Monhysteridae	Eumonhystera	Eumonhystera_sp.
SSeuks_483	0	0	0	0	0	0	0	0	0	0	0	0	0	0	0	0	0	0	0	0	0	0	0	0	0	0	0	84	0	0	0	0	0	0	Eukaryota	Chlorophyta	Chlorophyceae	Sphaeropleales	Sphaeropleales_X	Desmodesmus	Unclassified_Genus__Desmodesmus
SSeuks_484	0	30	0	0	0	0	0	0	0	0	0	0	0	0	0	0	0	0	0	0	0	0	0	0	0	0	0	0	0	55	0	0	0	0	Eukaryota	Ciliophora	Colpodea	Colpodea_X	Bursariomorphida	Bursariomorphida_X	Bursariomorphida_X_sp.
SSeuks_485	0	0	0	0	0	0	0	0	2	6	0	0	0	0	0	0	0	0	0	0	0	105	0	0	0	0	0	11	0	0	0	0	163	308	Eukaryota	Fungi	Cryptomycota	Cryptomycotina	Cryptomycotina_X	Cryptomycotina_XX	Cryptomycotina_XX_sp.
SSeuks_486	0	94	0	0	0	0	0	0	0	80	54	0	0	0	0	0	0	0	0	0	0	0	0	0	0	0	0	0	0	0	0	0	0	0	Eukaryota	Arthropoda	Ostracoda	Podocopida	Unclassified_Order_Podocopida	Unclassified_Order_Podocopida	Unclassified_Order_Podocopida
SSeuks_487	0	0	0	0	0	0	0	0	9	0	0	0	0	0	14	0	0	0	0	0	167	0	0	0	0	0	0	0	0	0	0	0	0	0	Eukaryota	Ciliophora	CONThreeP	CONThreeP_X	CONThreeP_XX	Askenasia	Askenasia_sp.
SSeuks_488	0	0	0	0	0	17	0	0	0	12	18	0	0	39	0	0	0	0	0	0	0	0	0	0	0	0	0	0	0	0	0	0	0	0	Eukaryota	Dinoflagellata	Dinophyceae	Unclassified_Class_Dinophyceae	Unclassified_Class_Dinophyceae	Unclassified_Class_Dinophyceae	Unclassified_Class_Dinophyceae
SSeuks_489	0	0	0	0	0	0	0	14	0	0	0	0	0	6	0	25	0	0	0	0	0	0	0	0	0	0	0	0	0	0	0	0	0	0	Eukaryota	Nematoda	Chromadorea	Monhysterida	Monhysteridae	Eumonhystera	Eumonhystera_sp.
SSeuks_490	0	0	0	0	0	0	0	0	0	0	0	0	0	0	0	0	0	0	0	0	0	0	0	0	0	0	0	0	0	0	576	0	0	0	Eukaryota	Ciliophora	Oligohymenophorea	Hymenostomatia	Ophryoglenida	Unclassified_Family_Ophryoglenida	Unclassified_Family_Ophryoglenida
SSeuks_491	0	0	1	0	0	7	0	0	0	0	0	0	0	45	15	10	0	0	0	0	0	0	0	0	0	0	0	0	0	0	0	0	0	0	Eukaryota	Fungi	Chytridiomycota	Chytridiomycotina	Chytridiomycetes	Unclassified_Family_Chytridiomycetes	Unclassified_Family_Chytridiomycetes
SSeuks_492	0	0	0	0	0	0	0	6	0	0	43	0	0	0	0	0	0	0	0	0	0	0	0	0	0	0	0	70	29	0	0	0	0	8	Eukaryota	Nematoda	Chromadorea	Monhysterida	Monhysteridae	Eumonhystera	Eumonhystera_sp.
SSeuks_493	0	0	0	0	0	0	0	0	0	0	0	0	0	0	0	0	0	0	0	0	0	0	0	0	4	0	0	0	0	0	15	0	0	0	Eukaryota	Cercozoa	Filosa-Sarcomonadea	Cercomonadida	Cercomonadidae	Eocercomonas	Eocercomonas_sp.
SSeuks_494	91	13	0	0	0	0	0	0	0	0	0	0	0	0	0	0	0	0	0	0	0	0	0	0	0	0	0	0	0	0	0	0	0	0	Eukaryota	Ciliophora	Spirotrichea	Hypotrichia	Unclassified_Order_Hypotrichia	Unclassified_Order_Hypotrichia	Unclassified_Order_Hypotrichia
SSeuks_495	0	0	0	0	0	0	0	0	0	0	0	0	0	0	0	0	0	0	0	0	0	0	0	0	0	0	0	0	0	0	52	0	0	0	Eukaryota	Dinoflagellata	Dinophyceae	Unclassified_Class_Dinophyceae	Unclassified_Class_Dinophyceae	Unclassified_Class_Dinophyceae	Unclassified_Class_Dinophyceae
SSeuks_496	0	191	0	0	0	0	0	0	0	0	9	0	0	0	0	0	0	0	0	0	0	0	0	0	0	0	0	0	0	0	0	48	0	0	Eukaryota	Nematoda	Enoplea	Enoplida	Rhabdolaimidae	Rhabdolaimus	Rhabdolaimus_terrestris
SSeuks_497	51	0	0	0	0	0	0	0	0	0	0	0	0	0	0	0	0	0	0	0	0	0	0	0	0	0	0	0	0	0	0	0	0	0	Eukaryota	Cercozoa	Filosa-Granofilosea	Limnofilida	Limnofilidae	Limnofilidae_X	Limnofilidae_X_sp.
SSeuks_498	0	0	0	0	0	7	0	0	10	2	25	0	0	0	0	24	0	0	12	0	0	0	8	0	0	0	0	0	0	0	15	0	37	9	Eukaryota	Chlorophyta	Chlorophyceae	Oedogoniales	Oedogoniales_X	Oedogonium	Oedogonium_sp.
SSeuks_499	0	0	0	0	0	0	0	0	0	0	0	0	0	0	0	11	0	0	0	0	0	0	0	0	0	0	0	0	0	0	49	0	0	0	Eukaryota	Cercozoa	Filosa-Thecofilosea	Cryomonadida	Rhogostoma-lineage	Rhogostoma-lineage_X	Rhogostoma-lineage_X_sp.
SSeuks_500	78	0	0	0	0	0	0	0	0	0	0	0	0	0	0	0	0	0	0	0	0	0	0	0	0	0	0	0	0	60	0	0	0	0	Eukaryota	Fungi	Cryptomycota	Cryptomycotina	Cryptomycotina_X	Cryptomycotina_XX	Cryptomycotina_XX_sp.
SSeuks_501	0	0	0	0	0	24	0	0	0	0	0	0	0	0	6	0	0	0	0	0	0	0	0	0	0	0	0	0	0	0	0	0	0	0	Eukaryota	Fungi	Unclassified_Phylum_Fungi	Unclassified_Phylum_Fungi	Unclassified_Phylum_Fungi	Unclassified_Phylum_Fungi	Unclassified_Phylum_Fungi
SSeuks_502	0	0	0	0	0	0	0	0	0	0	0	0	0	18	0	0	0	0	0	0	0	0	0	0	0	0	0	0	0	0	0	0	44	0	Eukaryota	Rotifera	Monogononta	Ploima	Unclassified_Order_Ploima	Unclassified_Order_Ploima	Unclassified_Order_Ploima
SSeuks_503	0	0	0	0	0	2	0	0	6	0	1	0	0	9	0	0	0	0	0	0	0	47	0	0	0	0	0	0	0	0	0	0	0	0	Eukaryota	Fungi	Unclassified_Phylum_Fungi	Unclassified_Phylum_Fungi	Unclassified_Phylum_Fungi	Unclassified_Phylum_Fungi	Unclassified_Phylum_Fungi
SSeuks_504	0	0	0	0	0	0	0	0	0	36	24	0	0	9	0	52	0	0	0	0	0	13	4	0	0	0	0	4	0	0	0	0	12	9	Eukaryota	Chlorophyta	Chlorophyceae	Sphaeropleales	Sphaeropleales_X	Desmodesmus	Desmodesmus_communis
SSeuks_505	0	0	0	0	0	4	0	0	0	0	0	0	0	0	0	0	0	0	0	0	0	0	2	0	0	0	0	0	0	40	0	0	0	0	Eukaryota	Unclassified_Kingdom_Eukaryota	Unclassified_Kingdom_Eukaryota	Unclassified_Kingdom_Eukaryota	Unclassified_Kingdom_Eukaryota	Unclassified_Kingdom_Eukaryota	Unclassified_Kingdom_Eukaryota
SSeuks_506	0	0	33	0	0	0	0	0	0	0	0	0	0	0	0	0	0	0	0	0	0	0	0	0	0	0	0	0	0	76	0	0	0	0	Eukaryota	Fungi	Cryptomycota	Cryptomycotina	Cryptomycotina_X	Cryptomycotina_XX	Cryptomycotina_XX_sp.
SSeuks_507	0	0	0	0	0	0	0	0	0	0	0	0	0	0	0	0	0	0	0	0	0	0	0	0	0	0	0	0	211	0	0	0	0	0	Eukaryota	Streptophyta	Embryophyceae	Embryophyceae_X	Embryophyceae_XX	Potamogeton	Potamogeton_crispus
SSeuks_508	0	0	0	0	0	0	0	0	2	0	0	0	0	22	2	0	0	0	0	0	0	0	0	0	324	0	0	0	0	0	0	0	0	0	Eukaryota	Fungi	Mucoromycota	Mucoromycotina	Mucoromycotina_X	Mortierella	Unclassified_Genus__Mortierella
SSeuks_509	0	0	0	0	0	0	0	0	0	0	0	0	308	0	0	0	0	0	0	0	0	0	0	539	0	0	0	0	0	0	0	0	0	0	Eukaryota	Ciliophora	Prostomatea_3	Prostomatea_3_X	Holophryidae	Prorodon	Prorodon_teres
SSeuks_510	0	0	17	0	0	0	18	0	0	0	0	0	0	0	0	0	0	0	0	36	0	0	0	0	311	0	0	0	0	0	0	0	0	0	Eukaryota	Apicomplexa	Gregarinomorphea	Eugregarinorida	Gregarinidae	Unclassified_Family_Gregarinidae	Unclassified_Family_Gregarinidae
SSeuks_511	0	0	0	0	0	0	0	0	0	0	0	0	0	0	0	0	0	0	0	0	0	0	0	0	0	0	0	0	0	0	92	0	0	0	Eukaryota	Platyhelminthes	Catenulida	Unclass_Order_of_Catenulida	Catenulidae	Catenula	Unclassified_Genus__Catenula
SSeuks_512	0	0	0	0	0	0	0	0	0	0	0	0	0	0	0	0	261	32	85	0	0	0	0	0	0	0	0	0	0	0	0	45	0	0	Eukaryota	Unclassified_Kingdom_Eukaryota	Unclassified_Kingdom_Eukaryota	Unclassified_Kingdom_Eukaryota	Unclassified_Kingdom_Eukaryota	Unclassified_Kingdom_Eukaryota	Unclassified_Kingdom_Eukaryota
SSeuks_513	14	8	16	0	0	11	3	0	0	11	0	0	0	38	2	11	0	0	0	0	0	42	0	0	0	0	0	3	0	0	23	0	0	0	Eukaryota	Dinoflagellata	Dinophyceae	Suessiales	Suessiaceae	Unclassified_Family_Suessiaceae	Unclassified_Family_Suessiaceae
SSeuks_514	0	22	18	0	0	0	3	0	0	0	0	0	0	0	0	0	0	0	0	0	29	0	0	0	0	0	0	0	0	25	0	0	0	0	Eukaryota	Cercozoa	Filosa-Sarcomonadea	Pansomonadida	Pansomonadida_X	Pansomonadida_XX	Pansomonadida_XX_sp.
SSeuks_515	15	0	0	0	0	0	0	0	0	0	0	0	0	0	0	0	0	0	0	0	0	0	0	0	0	0	0	0	0	0	0	0	0	0	Eukaryota	Cryptophyta	Cryptophyceae	Cryptomonadales	Cryptomonadales_X	Cryptomonas	Cryptomonas_ovata
SSeuks_516	0	0	0	0	0	7	10	0	0	0	0	0	0	0	5	5	0	0	0	0	0	0	0	0	15	0	0	0	0	0	0	0	0	0	Eukaryota	Cercozoa	Filosa-Sarcomonadea	Glissomonadida	Sandonidae	Flectomonas	Flectomonas_ekelundi
SSeuks_517	0	0	0	0	0	0	0	0	99	0	0	0	0	0	0	0	0	0	0	0	0	0	41	0	0	0	0	0	0	0	0	0	0	0	Eukaryota	Ciliophora	CONThreeP	CONThreeP_X	CONThreeP_XX	Askenasia	Askenasia_sp.
SSeuks_518	0	42	0	0	0	0	0	0	0	0	0	0	0	0	0	0	0	0	0	0	0	0	0	0	0	0	0	0	0	60	0	0	0	0	Eukaryota	Ciliophora	Colpodea	Colpodea_X	Bursariomorphida	Unclassified_Family_Bursariomorphida	Unclassified_Family_Bursariomorphida
SSeuks_519	0	0	36	0	0	0	0	0	0	0	0	0	0	0	0	0	0	0	0	0	0	0	0	0	0	0	0	0	0	0	0	0	0	0	Eukaryota	Fungi	Ascomycota	Pezizomycotina	Unclassified_Order_Pezizomycotina	Unclassified_Order_Pezizomycotina	Unclassified_Order_Pezizomycotina
SSeuks_520	0	0	9	0	0	7	13	0	1	0	0	0	0	27	9	8	0	0	0	0	0	20	0	0	0	0	0	10	0	0	36	0	0	0	Eukaryota	Dinoflagellata	Dinophyceae	Suessiales	Suessiaceae	Unclassified_Family_Suessiaceae	Unclassified_Family_Suessiaceae
SSeuks_521	0	0	0	0	0	0	0	0	0	7	0	0	0	0	0	15	0	30	0	0	0	0	0	0	0	0	0	0	0	0	51	0	0	0	Eukaryota	Cercozoa	Filosa-Sarcomonadea	Glissomonadida	Allapsidae	Allapsidae_X	Allapsidae_X_sp.
SSeuks_522	0	0	7	0	0	2	3	0	1	36	3	0	0	49	12	26	0	0	0	0	0	22	0	0	0	0	0	7	0	0	58	0	0	0	Eukaryota	Dinoflagellata	Dinophyceae	Suessiales	Suessiaceae	Unclassified_Family_Suessiaceae	Unclassified_Family_Suessiaceae
SSeuks_523	0	0	0	0	0	21	0	0	0	0	9	0	66	0	0	0	0	0	0	0	0	0	0	0	0	0	0	0	0	0	0	0	0	0	Eukaryota	Chlorophyta	Chlorophyceae	Oedogoniales	Oedogoniales_X	Unclassified_Family_Oedogoniales_X	Unclassified_Family_Oedogoniales_X
SSeuks_524	112	0	0	8	0	0	0	0	0	0	0	0	0	0	0	0	0	0	0	0	0	0	0	0	112	0	0	0	0	16	0	0	0	0	Eukaryota	Perkinsea	Perkinsida	Perkinsida_X	Perkinsida_XX	Perkinsida_XXX	Perkinsida_XXX_sp.
SSeuks_525	0	0	0	0	0	0	0	3	0	0	0	0	0	0	0	0	0	0	0	0	0	0	0	0	0	0	0	0	0	0	0	0	0	0	Eukaryota	Unclassified_Kingdom_Eukaryota	Unclassified_Kingdom_Eukaryota	Unclassified_Kingdom_Eukaryota	Unclassified_Kingdom_Eukaryota	Unclassified_Kingdom_Eukaryota	Unclassified_Kingdom_Eukaryota
SSeuks_526	0	18	0	0	0	0	0	0	0	0	0	0	0	0	0	0	0	0	0	0	0	0	0	0	0	0	0	0	0	0	0	0	0	0	Eukaryota	Ciliophora	Spirotrichea	Hypotrichia	Unclassified_Order_Hypotrichia	Unclassified_Order_Hypotrichia	Unclassified_Order_Hypotrichia
SSeuks_527	0	0	0	1	0	0	0	0	0	0	0	0	0	0	0	8	0	0	0	1	0	0	32	0	35	0	0	0	0	0	0	0	0	0	Eukaryota	Fungi	Ascomycota	Pezizomycotina	Dothideomycetes	Unclassified_Family_Dothideomycetes	Unclassified_Family_Dothideomycetes
SSeuks_528	0	0	0	0	0	0	0	0	14	0	0	0	0	0	0	0	0	0	0	0	0	0	114	0	0	0	0	0	0	0	0	0	0	0	Eukaryota	Gastrotricha	Unclass_Class_of_Gastrotricha	Chaetonotida	Chaetonotidae	Unclassified_Family_Chaetonotidae	Unclassified_Family_Chaetonotidae
SSeuks_529	6	0	0	0	2	0	0	0	0	0	0	0	0	0	0	0	0	0	0	0	0	0	0	0	0	0	0	0	0	0	0	0	0	0	Eukaryota	Fungi	Chytridiomycota	Chytridiomycotina	Unclassified_Order_Chytridiomycotina	Unclassified_Order_Chytridiomycotina	Unclassified_Order_Chytridiomycotina
SSeuks_530	0	2	0	0	0	0	0	0	0	21	0	0	0	0	1	13	0	0	0	0	0	0	0	0	0	4	0	0	0	0	0	0	0	0	Eukaryota	Streptophyta	Embryophyceae	Embryophyceae_X	Embryophyceae_XX	Unclassified_Family_Embryophyceae_XX	Unclassified_Family_Embryophyceae_XX
SSeuks_531	0	0	0	0	0	44	0	0	0	10	0	0	0	0	0	91	0	10	0	0	0	0	8	1	0	0	0	0	0	0	0	0	0	0	Eukaryota	Nematoda	Enoplea	Triplonchida	Tobrilidae	Unclassified_Family_Tobrilidae	Unclassified_Family_Tobrilidae
SSeuks_532	0	0	0	0	0	0	0	0	0	0	0	0	0	0	0	0	0	73	9	0	0	0	0	0	0	0	0	0	0	0	0	0	0	0	Eukaryota	Fungi	Chytridiomycota	Chytridiomycotina	Chytridiomycetes	Unclassified_Family_Chytridiomycetes	Unclassified_Family_Chytridiomycetes
SSeuks_533	0	12	0	0	0	5	12	0	0	0	0	0	0	0	0	0	0	0	0	0	0	42	0	0	0	0	0	0	0	0	0	0	0	0	Eukaryota	Dinoflagellata	Dinophyceae	Suessiales	Suessiaceae	Unclassified_Family_Suessiaceae	Unclassified_Family_Suessiaceae
SSeuks_534	0	0	0	0	0	32	0	43	0	0	0	0	0	0	0	25	0	0	0	0	0	0	0	0	0	0	0	0	0	0	0	0	0	0	Eukaryota	Fungi	Chytridiomycota	Chytridiomycotina	Chytridiomycetes	Unclassified_Family_Chytridiomycetes	Unclassified_Family_Chytridiomycetes
SSeuks_535	0	0	0	0	0	0	0	0	0	0	0	0	0	0	0	0	0	0	0	0	0	0	0	0	0	0	0	0	0	5	0	0	0	0	Eukaryota	Rotifera	Monogononta	Ploima	Unclassified_Order_Ploima	Unclassified_Order_Ploima	Unclassified_Order_Ploima
SSeuks_536	37	6	0	8	0	0	0	0	0	0	0	0	0	0	0	0	0	0	0	0	0	0	0	0	0	0	0	0	0	9	0	0	0	0	Eukaryota	Fungi	Chytridiomycota	Chytridiomycotina	Chytridiomycetes	Unclassified_Family_Chytridiomycetes	Unclassified_Family_Chytridiomycetes
SSeuks_537	0	0	0	0	0	0	0	38	0	0	0	0	0	0	0	0	0	0	0	0	0	0	0	0	0	0	0	0	0	0	0	0	0	0	Eukaryota	Unclassified_Kingdom_Eukaryota	Unclassified_Kingdom_Eukaryota	Unclassified_Kingdom_Eukaryota	Unclassified_Kingdom_Eukaryota	Unclassified_Kingdom_Eukaryota	Unclassified_Kingdom_Eukaryota
SSeuks_538	0	0	0	0	0	0	0	0	0	0	0	0	0	0	0	0	0	0	0	0	0	0	5	0	0	0	0	0	0	0	0	0	0	0	Eukaryota	Fungi	Cryptomycota	Cryptomycotina	Cryptomycotina_X	Cryptomycotina_XX	Cryptomycotina_XX_sp.
SSeuks_539	0	5	0	0	0	4	0	0	0	0	9	0	0	0	0	0	0	0	0	0	0	0	5	24	0	0	0	0	0	27	0	0	0	0	Eukaryota	Fungi	Chytridiomycota	Chytridiomycotina	Unclassified_Order_Chytridiomycotina	Unclassified_Order_Chytridiomycotina	Unclassified_Order_Chytridiomycotina
SSeuks_540	0	0	0	0	0	0	0	0	0	0	0	0	0	24	0	0	0	0	0	0	0	0	0	0	0	0	0	0	0	0	0	0	0	0	Eukaryota	Fungi	Chytridiomycota	Chytridiomycotina	Chytridiomycetes	Unclassified_Family_Chytridiomycetes	Unclassified_Family_Chytridiomycetes
SSeuks_541	0	0	0	2	0	53	0	0	0	0	0	0	0	0	0	0	9	0	5	0	0	0	0	0	0	0	0	0	0	0	0	0	0	0	Eukaryota	Cercozoa	Filosa-Thecofilosea	Cryomonadida	Rhogostoma-lineage	Rhogostoma-lineage_X	Rhogostoma-lineage_X_sp.
SSeuks_542	0	0	0	0	0	0	0	0	0	0	0	0	418	0	0	0	0	0	0	0	0	0	0	0	0	0	0	0	0	0	0	0	0	0	Eukaryota	Unclassified_Kingdom_Eukaryota	Unclassified_Kingdom_Eukaryota	Unclassified_Kingdom_Eukaryota	Unclassified_Kingdom_Eukaryota	Unclassified_Kingdom_Eukaryota	Unclassified_Kingdom_Eukaryota
SSeuks_543	3	0	0	0	0	0	0	0	0	3	2	0	0	0	0	0	0	0	0	0	0	0	0	0	0	0	0	3	0	0	0	0	3	3	Eukaryota	Chlorophyta	Chlorophyceae	Sphaeropleales	Sphaeropleales_X	Desmodesmus	Unclassified_Genus__Desmodesmus
SSeuks_544	0	0	0	0	0	0	0	0	10	0	0	0	0	0	0	0	0	0	0	0	0	0	11	0	0	0	0	0	0	0	0	0	0	0	Eukaryota	Cercozoa	Filosa-Sarcomonadea	Unclassified_Class_Filosa-Sarcomonadea	Unclassified_Class_Filosa-Sarcomonadea	Unclassified_Class_Filosa-Sarcomonadea	Unclassified_Class_Filosa-Sarcomonadea
SSeuks_545	0	0	0	0	0	0	0	0	0	0	0	0	0	0	9	0	0	0	0	0	18	0	0	0	0	0	0	0	0	0	0	0	0	0	Eukaryota	Fungi	Chytridiomycota	Chytridiomycotina	Chytridiomycetes	Unclassified_Family_Chytridiomycetes	Unclassified_Family_Chytridiomycetes
SSeuks_546	0	0	0	0	0	0	0	0	0	0	0	0	0	0	43	0	0	0	0	0	0	0	0	0	0	0	0	0	0	0	0	0	0	0	Eukaryota	Unclassified_Kingdom_Eukaryota	Unclassified_Kingdom_Eukaryota	Unclassified_Kingdom_Eukaryota	Unclassified_Kingdom_Eukaryota	Unclassified_Kingdom_Eukaryota	Unclassified_Kingdom_Eukaryota
SSeuks_547	0	0	0	0	0	0	0	0	0	0	0	0	0	0	0	0	0	0	0	5	0	0	0	0	0	0	0	0	0	0	0	0	0	0	Eukaryota	Ciliophora	Spirotrichea	Hypotrichia	Unclassified_Order_Hypotrichia	Unclassified_Order_Hypotrichia	Unclassified_Order_Hypotrichia
SSeuks_548	0	0	0	0	0	0	0	15	0	0	0	0	0	0	0	0	0	0	0	0	0	0	0	0	0	0	0	0	0	0	0	0	0	0	Eukaryota	Dinoflagellata	Dinophyceae	Peridiniales	Peridiniaceae	Peridinium	Peridinium_sp.
SSeuks_549	0	0	0	0	0	0	0	0	0	0	0	0	0	12	0	0	0	0	0	0	0	0	0	0	0	0	0	0	0	0	0	0	0	0	Eukaryota	Streptophyta	Zygnemophyceae	Zygnemophyceae_X	Zygnemophyceae_XX	Staurastrum	Staurastrum_sp.
SSeuks_550	0	0	0	0	1	0	0	0	0	0	0	0	0	0	0	0	0	0	0	0	0	0	0	0	0	0	0	0	0	0	0	0	0	0	Eukaryota	Unclassified_Kingdom_Eukaryota	Unclassified_Kingdom_Eukaryota	Unclassified_Kingdom_Eukaryota	Unclassified_Kingdom_Eukaryota	Unclassified_Kingdom_Eukaryota	Unclassified_Kingdom_Eukaryota
SSeuks_551	0	0	0	0	0	0	42	0	0	0	0	0	0	0	0	0	0	0	0	0	0	0	0	0	0	0	0	0	0	0	0	0	0	0	Eukaryota	Fungi	Unclassified_Phylum_Fungi	Unclassified_Phylum_Fungi	Unclassified_Phylum_Fungi	Unclassified_Phylum_Fungi	Unclassified_Phylum_Fungi
SSeuks_552	0	0	0	0	0	0	0	0	0	11	0	0	0	0	0	0	0	0	0	0	0	0	0	0	0	0	0	6	0	0	0	0	0	0	Eukaryota	Dinoflagellata	Dinophyceae	Unclassified_Class_Dinophyceae	Unclassified_Class_Dinophyceae	Unclassified_Class_Dinophyceae	Unclassified_Class_Dinophyceae
SSeuks_553	0	0	0	0	0	0	0	0	82	0	0	0	0	0	0	0	0	0	0	0	0	0	0	0	0	0	0	14	0	0	0	0	0	0	Eukaryota	Cercozoa	Filosa-Sarcomonadea	Pansomonadida	Pansomonadida_X	Pansomonadida_XX	Pansomonadida_XX_sp.
SSeuks_554	0	0	0	0	0	30	5	0	0	0	0	0	0	16	0	0	0	0	0	0	0	0	0	0	0	0	0	0	0	0	0	0	0	0	Eukaryota	Fungi	Chytridiomycota	Chytridiomycotina	Chytridiomycetes	Rhyzophidiales_X	Rhyzophidiales_X_sp.
SSeuks_555	0	0	0	0	0	0	0	0	0	0	0	0	0	0	0	0	0	0	0	0	0	0	0	0	74	0	0	0	0	0	0	0	0	0	Eukaryota	Unclassified_Kingdom_Eukaryota	Unclassified_Kingdom_Eukaryota	Unclassified_Kingdom_Eukaryota	Unclassified_Kingdom_Eukaryota	Unclassified_Kingdom_Eukaryota	Unclassified_Kingdom_Eukaryota
SSeuks_556	0	0	0	0	0	0	0	0	0	0	0	0	79	0	0	0	0	0	0	0	0	0	0	0	0	0	0	0	0	0	0	0	0	0	Eukaryota	Cercozoa	Filosa-Sarcomonadea	Glissomonadida	Allapsidae	Viridiraptor	Viridiraptor_invadens
SSeuks_557	0	0	0	0	0	0	0	0	0	0	0	0	0	0	0	0	0	0	0	0	0	0	65	0	0	0	0	0	0	0	0	0	0	0	Eukaryota	Ciliophora	Oligohymenophorea	Unclassified_Class_Oligohymenophorea	Unclassified_Class_Oligohymenophorea	Unclassified_Class_Oligohymenophorea	Unclassified_Class_Oligohymenophorea
SSeuks_558	0	0	0	0	0	0	0	0	0	0	0	0	0	0	0	0	0	0	0	0	0	0	0	0	0	0	0	0	0	0	0	5	0	0	Eukaryota	Fungi	Cryptomycota	Cryptomycotina	Cryptomycotina_X	Cryptomycotina_XX	Cryptomycotina_XX_sp.
SSeuks_559	47	0	0	0	0	0	0	12	0	0	0	0	0	0	0	0	0	0	0	0	0	0	0	0	0	0	0	0	0	0	0	0	0	0	Eukaryota	Cercozoa	Filosa-Sarcomonadea	Pansomonadida	Pansomonadida_X	Pansomonadida_XX	Pansomonadida_XX_sp.
SSeuks_560	34	0	0	0	0	0	0	0	0	0	0	0	0	0	0	0	0	0	0	0	0	0	7	0	0	0	0	0	0	0	0	0	0	0	Eukaryota	Choanoflagellida	Choanoflagellatea	Choanoflagellatea_X	Choanoflagellatea_X_Group_L	Choanoflagellatea_X_Group_L_X	Choanoflagellatea_X_Group_L_X_sp.
SSeuks_561	0	0	0	0	0	0	0	0	0	0	16	0	0	0	0	0	0	0	0	0	0	0	0	443	0	0	0	0	0	0	0	0	0	0	Eukaryota	Unclassified_Kingdom_Eukaryota	Unclassified_Kingdom_Eukaryota	Unclassified_Kingdom_Eukaryota	Unclassified_Kingdom_Eukaryota	Unclassified_Kingdom_Eukaryota	Unclassified_Kingdom_Eukaryota
SSeuks_562	0	0	0	0	0	0	0	0	0	1	5	0	0	0	0	1	0	0	0	0	0	0	0	0	0	0	0	11	0	0	0	74	2	0	Eukaryota	Chlorophyta	Chlorophyceae	Sphaeropleales	Sphaeropleales_X	Desmodesmus	Desmodesmus_sp.
SSeuks_563	0	0	2	0	0	2	0	0	1	0	0	0	0	0	0	0	0	0	0	0	71	0	0	0	0	0	0	0	0	1	0	0	0	0	Eukaryota	Streptophyta	Embryophyceae	Embryophyceae_X	Embryophyceae_XX	Unclassified_Family_Embryophyceae_XX	Unclassified_Family_Embryophyceae_XX
SSeuks_564	0	10	0	0	0	0	0	6	0	0	0	0	0	0	0	0	0	0	0	0	0	0	0	0	0	0	0	0	0	0	0	0	0	0	Eukaryota	Ciliophora	CONThreeP	CONThreeP_X	Urotrichidae	Urotricha	Urotricha_sp.
SSeuks_565	0	0	23	3	0	0	1	0	1	0	0	0	0	0	0	0	0	0	0	2	16	0	0	0	48	0	0	0	0	0	0	0	0	0	Eukaryota	Fungi	Cryptomycota	Cryptomycotina	Cryptomycotina_X	Cryptomycotina_XX	Cryptomycotina_XX_sp.
SSeuks_566	0	0	0	0	0	0	0	0	0	0	0	0	0	0	0	0	0	0	0	37	0	0	0	0	0	0	0	0	0	0	0	0	0	0	Eukaryota	Ciliophora	Unclassified_Phylum_Ciliophora	Unclassified_Phylum_Ciliophora	Unclassified_Phylum_Ciliophora	Unclassified_Phylum_Ciliophora	Unclassified_Phylum_Ciliophora
SSeuks_567	0	0	0	0	0	0	1	0	0	24	0	0	0	0	0	0	0	0	0	0	0	0	0	0	0	0	1	0	0	0	0	0	0	0	Eukaryota	Fungi	Cryptomycota	Cryptomycotina	Cryptomycotina_X	Cryptomycotina_XX	Cryptomycotina_XX_sp.
SSeuks_568	138	0	0	0	0	0	0	0	0	0	0	0	0	0	0	0	0	0	0	0	0	0	0	0	0	0	0	0	0	0	0	0	0	0	Eukaryota	Cercozoa	Endomyxa	Vampyrellida	Unclassified_Order_Vampyrellida	Unclassified_Order_Vampyrellida	Unclassified_Order_Vampyrellida
SSeuks_569	57	0	0	0	0	0	0	0	0	0	0	0	0	0	0	0	0	0	0	0	0	0	4	0	0	0	0	0	0	0	0	0	0	0	Eukaryota	Conosa	Variosea	Variosea_X	Schizoplasmodiids	Unclassified_Family_Schizoplasmodiids	Unclassified_Family_Schizoplasmodiids
SSeuks_570	0	0	0	0	0	0	0	0	0	0	0	0	0	0	0	0	0	0	0	0	0	0	0	0	0	0	0	0	0	0	59	0	0	0	Eukaryota	Nematoda	Chromadorea	Monhysterida	Monhysteridae	Eumonhystera	Eumonhystera_filiformis
SSeuks_571	17	1	0	0	0	0	0	0	0	0	0	0	0	0	0	0	0	0	0	0	0	0	0	0	0	0	0	0	0	0	0	0	0	0	Eukaryota	Cercozoa	Filosa-Granofilosea	Limnofilida	Limnofilidae	Unclassified_Family_Limnofilidae	Unclassified_Family_Limnofilidae
SSeuks_572	15	0	0	0	0	12	0	0	0	0	0	0	130	0	0	0	0	0	0	0	0	0	0	0	0	0	0	0	0	0	0	0	0	0	Eukaryota	Fungi	Cryptomycota	Cryptomycotina	Cryptomycotina_X	Cryptomycotina_XX	Cryptomycotina_XX_sp.
SSeuks_573	111	0	0	0	0	0	0	0	0	0	0	0	0	0	0	0	0	0	0	0	0	0	0	0	0	0	0	0	0	0	0	19	0	0	Eukaryota	Cercozoa	Endomyxa	Vampyrellida	sm27-lineage	sm27-lineage_X	sm27-lineage_X_sp.
SSeuks_574	0	0	0	0	0	0	0	0	0	0	0	0	0	0	2	0	0	0	0	0	0	0	0	0	0	11	0	0	4	0	0	0	0	0	Eukaryota	Fungi	Cryptomycota	Cryptomycotina	Cryptomycotina_X	Cryptomycotina_XX	Cryptomycotina_XX_sp.
SSeuks_575	0	0	0	0	0	27	0	0	0	0	0	0	0	0	0	0	0	0	0	0	0	0	0	0	0	0	0	0	0	0	0	0	0	0	Eukaryota	Fungi	Chytridiomycota	Chytridiomycotina	Chytridiomycetes	Unclassified_Family_Chytridiomycetes	Unclassified_Family_Chytridiomycetes
SSeuks_576	1	0	1	0	0	0	0	0	0	3	0	0	0	0	1	0	0	0	0	0	1	1	0	0	0	0	0	2	0	4	0	0	0	0	Eukaryota	Dinoflagellata	Dinophyceae	Suessiales	Suessiaceae	Unclassified_Family_Suessiaceae	Unclassified_Family_Suessiaceae
SSeuks_577	0	0	0	0	0	0	0	0	0	0	0	0	0	0	0	0	0	0	215	0	0	0	0	0	0	0	0	0	0	0	0	1	0	0	Eukaryota	Chlorophyta	Chlorophyceae	Sphaeropleales	Sphaeropleales_X	Scenedesmus	Scenedesmus_obliquus
SSeuks_578	0	0	0	0	0	0	0	0	0	3	0	0	0	14	0	11	0	0	18	0	0	20	1	0	0	0	0	0	0	0	0	0	0	28	Eukaryota	Fungi	Chytridiomycota	Chytridiomycotina	Chytridiomycetes	Rhyzophidiales_X	Rhyzophidiales_X_sp.
SSeuks_579	0	0	0	0	0	0	0	0	0	0	0	0	0	0	0	0	0	0	0	0	0	16	0	0	0	0	0	0	0	0	0	0	0	0	Eukaryota	Fungi	Cryptomycota	Cryptomycotina	Cryptomycotina_X	Cryptomycotina_XX	Cryptomycotina_XX_sp.
SSeuks_580	0	8	0	0	0	0	0	0	0	0	0	0	0	0	0	0	0	0	0	0	0	0	0	0	0	0	0	0	0	0	0	0	0	0	Eukaryota	Fungi	Unclassified_Phylum_Fungi	Unclassified_Phylum_Fungi	Unclassified_Phylum_Fungi	Unclassified_Phylum_Fungi	Unclassified_Phylum_Fungi
SSeuks_581	0	0	19	0	0	0	2	0	0	0	0	0	0	0	0	3	0	0	0	3	0	0	18	0	0	0	0	0	0	0	0	0	0	0	Eukaryota	Fungi	Chytridiomycota	Chytridiomycotina	Chytridiomycetes	Spizellomycetales-and-Rhizophlyctidales	Spizellomycetales-and-Rhizophlyctidales_sp.
SSeuks_582	0	0	0	0	0	0	0	0	0	0	0	0	0	0	0	0	0	0	0	0	0	0	0	0	0	9	0	0	0	0	0	0	0	0	Eukaryota	Sagenista	Labyrinthulomycetes	Labyrinthulida	Labyrinthulaceae	Labyrinthulaceae_X	Labyrinthulaceae_X_sp.
SSeuks_583	0	0	0	0	0	0	0	0	0	0	0	0	0	0	0	0	0	0	0	0	0	0	0	0	0	0	0	9	0	0	0	0	0	0	Eukaryota	Chlorophyta	Chlorophyta_X	Chlorophyta_XX	Chlorophyta_XXX	Scotinosphaera	Unclassified_Genus__Scotinosphaera
SSeuks_584	0	0	53	0	0	0	10	0	0	0	0	0	0	0	0	0	0	0	0	0	16	0	0	0	0	0	0	0	0	0	0	0	0	0	Eukaryota	Streptophyta	Embryophyceae	Embryophyceae_X	Embryophyceae_XX	Thelypteris	Thelypteris_palustris
SSeuks_585	0	0	0	0	0	0	0	0	0	0	14	0	0	0	0	36	0	0	0	0	0	0	0	0	0	0	0	0	0	0	62	8	0	0	Eukaryota	Unclassified_Kingdom_Eukaryota	Unclassified_Kingdom_Eukaryota	Unclassified_Kingdom_Eukaryota	Unclassified_Kingdom_Eukaryota	Unclassified_Kingdom_Eukaryota	Unclassified_Kingdom_Eukaryota
SSeuks_586	0	0	0	0	0	0	0	0	0	3	0	0	0	0	0	0	0	0	0	0	0	0	0	0	0	0	0	0	0	0	0	0	0	0	Eukaryota	Fungi	Chytridiomycota	Chytridiomycotina	Unclassified_Order_Chytridiomycotina	Unclassified_Order_Chytridiomycotina	Unclassified_Order_Chytridiomycotina
SSeuks_587	0	0	0	0	0	0	0	0	0	29	0	0	0	0	0	0	0	0	0	0	0	0	0	0	0	0	0	0	0	0	90	0	0	0	Eukaryota	Ciliophora	CONThreeP	CONThreeP_X	Urotrichidae	Urotricha	Urotricha_sp.
SSeuks_588	0	0	0	0	0	0	0	0	0	0	0	0	0	0	0	0	0	0	0	0	0	0	0	0	15	0	0	0	0	0	0	0	0	0	Eukaryota	Unclassified_Kingdom_Eukaryota	Unclassified_Kingdom_Eukaryota	Unclassified_Kingdom_Eukaryota	Unclassified_Kingdom_Eukaryota	Unclassified_Kingdom_Eukaryota	Unclassified_Kingdom_Eukaryota
SSeuks_589	0	0	0	0	0	0	0	0	0	0	8	0	0	0	0	0	0	0	13	0	0	0	14	0	0	0	0	0	0	0	0	0	23	6	Eukaryota	Cercozoa	Endomyxa	Vampyrellida	Leptophryidae	Leptophrys	Leptophrys_vorax
SSeuks_590	0	0	0	0	0	0	0	0	0	0	0	0	0	0	0	0	0	0	0	0	0	0	0	0	0	17	0	0	0	0	0	0	0	0	Eukaryota	Fungi	Chytridiomycota	Chytridiomycotina	Chytridiomycetes	Unclassified_Family_Chytridiomycetes	Unclassified_Family_Chytridiomycetes
SSeuks_591	0	0	0	0	0	0	0	0	0	0	0	0	0	0	0	0	0	0	0	0	0	0	0	0	0	0	0	0	0	0	0	0	22	0	Eukaryota	Unclassified_Kingdom_Eukaryota	Unclassified_Kingdom_Eukaryota	Unclassified_Kingdom_Eukaryota	Unclassified_Kingdom_Eukaryota	Unclassified_Kingdom_Eukaryota	Unclassified_Kingdom_Eukaryota
SSeuks_592	0	0	0	0	0	1	0	0	8	0	0	0	0	0	0	0	0	0	0	11	0	0	36	0	0	0	0	0	0	0	0	0	0	0	Eukaryota	Unclassified_Kingdom_Eukaryota	Unclassified_Kingdom_Eukaryota	Unclassified_Kingdom_Eukaryota	Unclassified_Kingdom_Eukaryota	Unclassified_Kingdom_Eukaryota	Unclassified_Kingdom_Eukaryota
SSeuks_593	0	0	0	0	0	0	0	0	0	0	0	0	0	0	0	83	0	0	0	0	0	0	0	0	0	0	0	0	0	0	18	0	0	0	Eukaryota	Fungi	Chytridiomycota	Chytridiomycotina	Chytridiomycetes	Unclassified_Family_Chytridiomycetes	Unclassified_Family_Chytridiomycetes
SSeuks_594	0	0	0	0	0	0	0	0	0	0	0	0	0	0	0	0	0	0	0	0	0	0	0	0	0	0	0	0	0	0	82	0	0	0	Eukaryota	Unclassified_Kingdom_Eukaryota	Unclassified_Kingdom_Eukaryota	Unclassified_Kingdom_Eukaryota	Unclassified_Kingdom_Eukaryota	Unclassified_Kingdom_Eukaryota	Unclassified_Kingdom_Eukaryota
SSeuks_595	0	0	0	0	0	12	0	0	0	0	0	0	0	0	0	0	0	0	0	0	0	0	0	0	0	0	0	0	0	0	0	0	39	0	Eukaryota	Chlorophyta	Chlorophyta_X	Chlorophyta_XX	Chlorophyta_XXX	Scotinosphaera	Scotinosphaera_sp.
SSeuks_596	148	0	0	0	0	0	0	0	0	0	0	0	0	0	0	0	0	0	0	0	0	0	0	0	0	0	0	0	0	0	0	0	0	0	Eukaryota	Ciliophora	Phyllopharyngea	Synhymenia	Orthodonellidae	Unclassified_Family_Orthodonellidae	Unclassified_Family_Orthodonellidae
SSeuks_597	0	0	0	0	0	0	0	0	5	0	0	0	0	0	4	0	0	0	0	0	21	0	0	0	0	0	0	0	0	0	0	0	0	11	Eukaryota	Dinoflagellata	Dinophyceae	Unclassified_Class_Dinophyceae	Unclassified_Class_Dinophyceae	Unclassified_Class_Dinophyceae	Unclassified_Class_Dinophyceae
SSeuks_598	0	0	16	0	0	0	0	0	0	0	0	0	0	0	0	0	0	0	0	0	0	0	0	0	0	0	0	0	0	0	0	0	0	0	Eukaryota	Fungi	Chytridiomycota	Chytridiomycotina	Unclassified_Order_Chytridiomycotina	Unclassified_Order_Chytridiomycotina	Unclassified_Order_Chytridiomycotina
SSeuks_599	0	0	0	0	0	1	0	0	0	0	0	0	0	0	0	0	0	0	0	0	0	0	0	0	0	0	0	0	0	0	0	1	0	0	Eukaryota	Chlorophyta	Chlorophyceae	Sphaeropleales	Sphaeropleales_X	Desmodesmus	Desmodesmus_communis
SSeuks_600	0	0	0	0	0	7	0	0	0	0	0	0	0	0	0	0	0	0	0	0	0	8	0	0	0	0	0	0	0	0	0	0	0	0	Eukaryota	Fungi	Mucoromycota	Mucoromycotina	Mucoromycotina_X	Mortierella	Unclassified_Genus__Mortierella
SSeuks_601	9	0	0	0	0	0	0	0	0	0	0	0	0	0	0	0	0	0	0	0	0	0	0	0	0	0	0	0	0	0	0	0	0	0	Eukaryota	Cercozoa	Unclassified_Phylum_Cercozoa	Unclassified_Phylum_Cercozoa	Unclassified_Phylum_Cercozoa	Unclassified_Phylum_Cercozoa	Unclassified_Phylum_Cercozoa
SSeuks_602	0	0	1	0	0	0	0	0	0	0	0	0	0	0	0	0	0	0	0	0	0	0	0	0	0	0	0	0	0	0	0	0	0	0	Eukaryota	Apicomplexa	Gregarinomorphea	Eugregarinorida	Gregarinidae	Leidyana1	Unclassified_Genus__Leidyana1
SSeuks_603	0	0	0	0	0	0	0	0	0	0	0	0	0	0	0	11	0	0	0	0	0	0	0	0	0	0	0	0	0	0	0	0	0	11	Eukaryota	Fungi	Chytridiomycota	Chytridiomycotina	Chytridiomycetes	Unclassified_Family_Chytridiomycetes	Unclassified_Family_Chytridiomycetes
SSeuks_604	0	0	0	0	0	0	0	0	0	0	5	0	0	0	0	0	0	0	0	0	0	25	0	0	0	0	0	0	0	0	0	0	0	0	Eukaryota	Fungi	Chytridiomycota	Chytridiomycotina	Chytridiomycetes	Unclassified_Family_Chytridiomycetes	Unclassified_Family_Chytridiomycetes
SSeuks_605	0	0	0	0	0	0	0	0	0	0	9	0	0	0	0	0	0	0	0	0	0	0	0	0	0	0	0	0	0	0	0	12	0	0	Eukaryota	Chlorophyta	Chlorophyceae	Oedogoniales	Oedogoniales_X	Oedogonium	Oedogonium_sp.
SSeuks_606	0	0	0	0	0	0	0	0	0	0	0	0	0	0	0	0	0	0	0	0	0	0	0	0	0	0	0	0	0	0	0	0	5	0	Eukaryota	Gastrotricha	Unclass_Class_of_Gastrotricha	Chaetonotida	Chaetonotidae	Chaetonotus	Chaetonotus_sp.
SSeuks_607	0	0	0	0	0	0	0	0	0	0	0	0	185	0	0	0	0	0	0	0	0	0	0	0	0	0	0	0	0	0	0	0	0	0	Eukaryota	Cercozoa	Filosa-Thecofilosea	Cryomonadida	Rhogostoma-lineage	Rhogostoma-lineage_X	Rhogostoma-lineage_X_sp.
SSeuks_608	0	0	0	0	0	0	0	0	0	0	0	0	0	0	0	0	0	0	0	0	0	0	18	0	0	0	0	0	0	0	0	0	0	0	Eukaryota	Ciliophora	Heterotrichea	Heterotrichea_X	Spirostomidae	Spirostomum	Unclassified_Genus__Spirostomum
SSeuks_609	0	0	0	0	0	19	0	0	0	0	0	0	0	0	0	0	0	0	0	0	0	0	0	0	0	0	0	0	0	0	0	0	0	0	Eukaryota	Fungi	Cryptomycota	Cryptomycotina	Cryptomycotina_X	Cryptomycotina_XX	Cryptomycotina_XX_sp.
SSeuks_610	0	0	0	0	0	8	1	0	0	0	0	0	0	0	0	0	0	0	0	0	0	5	0	0	24	0	0	0	0	0	0	0	0	0	Eukaryota	Fungi	Mucoromycota	Mucoromycotina	Mucoromycotina_X	Mortierella	Mortierella_sp.
SSeuks_611	8	0	0	0	0	0	0	0	0	0	0	0	0	0	0	0	0	0	0	0	0	0	0	0	0	0	0	0	0	0	0	0	0	0	Eukaryota	Fungi	Unclassified_Phylum_Fungi	Unclassified_Phylum_Fungi	Unclassified_Phylum_Fungi	Unclassified_Phylum_Fungi	Unclassified_Phylum_Fungi
SSeuks_612	8	0	0	0	0	0	0	0	0	0	10	0	0	0	0	0	0	0	0	0	0	0	0	0	0	0	0	0	0	0	0	0	0	0	Eukaryota	Unclassified_Kingdom_Eukaryota	Unclassified_Kingdom_Eukaryota	Unclassified_Kingdom_Eukaryota	Unclassified_Kingdom_Eukaryota	Unclassified_Kingdom_Eukaryota	Unclassified_Kingdom_Eukaryota
SSeuks_613	0	0	0	0	0	0	0	0	0	0	0	0	0	4	0	0	0	0	0	2	0	0	0	0	0	0	0	0	0	0	0	0	0	0	Eukaryota	Fungi	Basidiomycota	Agaricomycotina	Agaricomycetes	Unclassified_Family_Agaricomycetes	Unclassified_Family_Agaricomycetes
SSeuks_614	0	0	0	0	0	0	0	0	0	0	0	0	0	0	0	0	0	0	0	0	0	0	13	0	0	0	0	0	0	0	0	0	0	0	Eukaryota	Choanoflagellida	Choanoflagellatea	Choanoflagellatea_X	Choanoflagellatea_X_Group_L	Choanoflagellatea_X_Group_L_X	Choanoflagellatea_X_Group_L_X_sp.
SSeuks_615	0	0	0	0	0	0	0	5	0	0	0	0	0	0	1	0	0	0	0	0	0	0	0	0	11	0	0	0	0	0	0	0	0	0	Eukaryota	Unclassified_Kingdom_Eukaryota	Unclassified_Kingdom_Eukaryota	Unclassified_Kingdom_Eukaryota	Unclassified_Kingdom_Eukaryota	Unclassified_Kingdom_Eukaryota	Unclassified_Kingdom_Eukaryota
SSeuks_616	0	0	0	0	0	0	0	0	0	0	21	0	0	0	0	0	117	0	0	0	0	0	0	0	0	0	0	2	0	0	0	0	0	0	Eukaryota	Unclassified_Kingdom_Eukaryota	Unclassified_Kingdom_Eukaryota	Unclassified_Kingdom_Eukaryota	Unclassified_Kingdom_Eukaryota	Unclassified_Kingdom_Eukaryota	Unclassified_Kingdom_Eukaryota
SSeuks_617	0	27	36	0	0	0	0	0	0	0	0	0	0	0	0	0	0	0	0	0	0	0	0	0	0	0	0	0	0	0	0	0	0	0	Eukaryota	Fungi	Chytridiomycota	Chytridiomycotina	Chytridiomycetes	Clydaea	Clydaea_vesicula
SSeuks_618	0	0	0	0	0	0	0	0	0	0	0	0	0	0	0	0	0	0	0	0	0	0	0	0	0	10	1	0	0	0	0	0	0	0	Eukaryota	Fungi	Unclassified_Phylum_Fungi	Unclassified_Phylum_Fungi	Unclassified_Phylum_Fungi	Unclassified_Phylum_Fungi	Unclassified_Phylum_Fungi
SSeuks_619	0	0	0	0	0	0	0	0	0	0	0	0	0	0	0	25	0	0	0	0	0	0	0	0	0	0	0	0	0	0	0	0	0	0	Eukaryota	Fungi	Chytridiomycota	Chytridiomycotina	Unclassified_Order_Chytridiomycotina	Unclassified_Order_Chytridiomycotina	Unclassified_Order_Chytridiomycotina
SSeuks_620	0	5	0	0	0	0	2	0	0	0	0	0	0	0	0	0	0	0	0	0	0	17	0	0	0	0	0	0	0	0	0	0	0	0	Eukaryota	Dinoflagellata	Dinophyceae	Suessiales	Suessiaceae	Unclassified_Family_Suessiaceae	Unclassified_Family_Suessiaceae
SSeuks_621	0	0	0	0	0	0	0	0	0	0	0	0	0	0	0	0	0	0	25	0	0	0	0	0	0	0	0	0	0	0	0	0	0	0	Eukaryota	Gastrotricha	Unclass_Class_of_Gastrotricha	Chaetonotida	Chaetonotidae	Heterolepidoderma	Heterolepidoderma_acidophilum
SSeuks_622	0	0	0	0	0	0	0	7	0	0	0	0	0	0	0	0	0	0	0	0	0	0	0	0	0	0	0	0	0	0	0	0	0	0	Eukaryota	Cercozoa	Endomyxa	Vampyrellida	Unclassified_Order_Vampyrellida	Unclassified_Order_Vampyrellida	Unclassified_Order_Vampyrellida
SSeuks_623	16	0	0	0	0	0	0	0	0	0	0	0	0	0	0	0	0	0	0	0	0	7	0	0	0	0	0	0	0	0	0	0	0	0	Eukaryota	Unclassified_Kingdom_Eukaryota	Unclassified_Kingdom_Eukaryota	Unclassified_Kingdom_Eukaryota	Unclassified_Kingdom_Eukaryota	Unclassified_Kingdom_Eukaryota	Unclassified_Kingdom_Eukaryota
SSeuks_624	0	0	0	0	0	0	0	0	0	0	0	0	0	0	0	0	0	0	0	0	0	0	1	0	0	0	0	0	0	0	0	0	0	0	Eukaryota	Cercozoa	Unclassified_Phylum_Cercozoa	Unclassified_Phylum_Cercozoa	Unclassified_Phylum_Cercozoa	Unclassified_Phylum_Cercozoa	Unclassified_Phylum_Cercozoa
SSeuks_625	0	0	0	4	0	0	0	0	0	0	0	0	0	0	0	0	0	0	0	0	0	0	0	0	0	0	0	0	0	0	0	0	0	0	Eukaryota	Cercozoa	Filosa-Sarcomonadea	Glissomonadida	Sandonidae	Sandona	Sandona_sp.
SSeuks_626	0	0	0	0	0	0	0	0	0	0	4	0	0	0	0	0	0	0	0	0	0	0	0	0	0	0	0	9	0	0	0	0	0	0	Eukaryota	Nematoda	Chromadorea	Monhysterida	Monhysteridae	Eumonhystera	Eumonhystera_sp.
SSeuks_627	0	0	0	0	0	19	0	0	5	0	0	0	0	0	3	0	0	0	0	0	0	0	3	0	0	0	0	0	0	0	0	0	0	0	Eukaryota	Unclassified_Kingdom_Eukaryota	Unclassified_Kingdom_Eukaryota	Unclassified_Kingdom_Eukaryota	Unclassified_Kingdom_Eukaryota	Unclassified_Kingdom_Eukaryota	Unclassified_Kingdom_Eukaryota
SSeuks_628	0	0	0	0	0	0	0	0	0	0	0	0	0	0	0	4	0	0	0	0	0	0	0	0	0	7	0	0	0	0	0	0	0	0	Eukaryota	Mesomycetozoa	Ichthyosporea	Ichthyosphonida	Pseudoperkinsidae	Pseudoperkinsidae_X	Pseudoperkinsidae_X_sp.
SSeuks_629	0	0	0	0	0	0	0	0	0	0	0	0	0	0	0	0	0	0	0	0	0	0	0	0	0	0	0	0	0	0	0	0	0	10	Eukaryota	Fungi	Unclassified_Phylum_Fungi	Unclassified_Phylum_Fungi	Unclassified_Phylum_Fungi	Unclassified_Phylum_Fungi	Unclassified_Phylum_Fungi
SSeuks_630	0	0	0	0	0	0	0	0	0	0	0	0	0	0	0	0	0	0	0	0	0	0	0	0	0	0	0	0	1	0	0	0	0	0	Eukaryota	Fungi	Cryptomycota	Cryptomycotina	Cryptomycotina_X	Cryptomycotina_XX	Cryptomycotina_XX_sp.
SSeuks_631	33	0	0	0	0	0	0	0	0	0	0	0	0	0	0	0	0	0	0	0	0	0	0	0	0	0	0	0	0	0	0	0	0	0	Eukaryota	Ciliophora	Plagiopylea	Plagiopylea_X	Plagiopylea_XX	Plagiopylea_XXX	Plagiopylea_XXX_sp.
SSeuks_632	0	0	0	0	0	10	0	0	0	0	0	0	0	0	0	0	0	0	0	0	0	0	0	0	0	0	0	0	0	0	0	0	0	0	Eukaryota	Streptophyta	Embryophyceae	Embryophyceae_X	Embryophyceae_XX	Myriophyllum	Myriophyllum_heterophyllum
SSeuks_633	0	0	0	0	0	0	0	0	0	0	0	0	0	0	0	27	0	0	0	0	0	0	0	0	0	0	0	0	0	0	0	0	0	0	Eukaryota	Nematoda	Chromadorea	Unclassified_Class_Chromadorea	Unclassified_Class_Chromadorea	Unclassified_Class_Chromadorea	Unclassified_Class_Chromadorea
SSeuks_634	0	0	0	0	0	0	0	0	0	0	0	0	0	0	0	0	0	0	0	5	0	0	0	0	0	8	0	0	0	0	0	0	0	0	Eukaryota	Fungi	Cryptomycota	Cryptomycotina	Cryptomycotina_X	Cryptomycotina_XX	Cryptomycotina_XX_sp.
SSeuks_635	9	0	0	0	0	0	0	0	0	0	0	0	0	0	0	0	0	0	0	0	0	0	0	0	0	0	0	0	0	0	0	0	0	0	Eukaryota	Lobosa	Tubulinea	Nolandida	Nolandellidae	Nolandellidae_X	Nolandellidae_X_sp.
SSeuks_636	0	0	0	0	0	0	0	0	0	0	0	0	0	0	0	0	0	0	0	0	0	0	0	0	0	0	0	0	46	0	0	0	0	0	Eukaryota	Fungi	Unclassified_Phylum_Fungi	Unclassified_Phylum_Fungi	Unclassified_Phylum_Fungi	Unclassified_Phylum_Fungi	Unclassified_Phylum_Fungi
SSeuks_637	0	0	0	0	0	3	0	0	0	14	0	0	0	0	0	0	0	0	0	0	0	0	0	0	0	0	0	0	0	20	0	0	0	3	Eukaryota	Unclassified_Kingdom_Eukaryota	Unclassified_Kingdom_Eukaryota	Unclassified_Kingdom_Eukaryota	Unclassified_Kingdom_Eukaryota	Unclassified_Kingdom_Eukaryota	Unclassified_Kingdom_Eukaryota
SSeuks_638	20	0	0	0	0	0	0	0	0	0	0	0	0	0	0	0	0	0	0	0	0	0	0	0	0	0	0	0	0	0	0	0	0	0	Eukaryota	Cercozoa	Unclassified_Phylum_Cercozoa	Unclassified_Phylum_Cercozoa	Unclassified_Phylum_Cercozoa	Unclassified_Phylum_Cercozoa	Unclassified_Phylum_Cercozoa
SSeuks_639	0	0	0	0	0	30	0	0	0	8	7	0	0	0	0	0	0	0	0	0	0	0	0	0	0	0	0	0	0	0	0	0	0	0	Eukaryota	Chlorophyta	Chlorophyceae	Chlamydomonadales	Chlamydomonadales_X	Chloromonas	Unclassified_Genus__Chloromonas
SSeuks_640	0	0	0	0	0	0	0	0	0	0	0	0	0	0	0	0	0	0	0	0	0	0	0	0	0	0	0	0	0	0	0	0	0	17	Eukaryota	Dinoflagellata	Dinophyceae	Suessiales	Borghiellaceae	Borghiella	Borghiella_tenuissima
SSeuks_641	0	0	0	0	0	0	0	0	1	11	0	0	0	0	18	0	0	0	0	0	0	0	0	0	0	0	0	0	0	0	0	0	0	0	Eukaryota	Dinoflagellata	Dinophyceae	Unclassified_Class_Dinophyceae	Unclassified_Class_Dinophyceae	Unclassified_Class_Dinophyceae	Unclassified_Class_Dinophyceae
SSeuks_642	0	15	25	0	0	0	23	0	0	0	0	0	0	0	0	0	0	0	0	0	0	0	0	0	0	0	0	0	0	0	0	0	0	0	Eukaryota	Cercozoa	Filosa-Sarcomonadea	Glissomonadida	Unclassified_Order_Glissomonadida	Unclassified_Order_Glissomonadida	Unclassified_Order_Glissomonadida
SSeuks_643	0	0	0	0	0	0	0	0	0	0	0	0	53	0	0	0	0	0	0	0	0	0	4	0	0	0	0	0	0	0	0	0	0	0	Eukaryota	Cercozoa	Filosa-Sarcomonadea	Glissomonadida	Allapsidae	Viridiraptor	Viridiraptor_invadens
SSeuks_644	0	0	0	0	0	0	0	0	6	0	0	0	0	0	0	0	0	0	0	0	0	0	2	0	0	0	0	0	0	0	0	0	0	0	Eukaryota	Fungi	Cryptomycota	Cryptomycotina	Cryptomycotina_X	Cryptomycotina_XX	Cryptomycotina_XX_sp.
SSeuks_645	12	0	0	0	0	0	0	0	0	0	0	0	0	0	0	0	0	0	0	0	0	0	0	0	0	0	0	0	0	0	0	0	0	0	Eukaryota	Cercozoa	Filosa-Sarcomonadea	Glissomonadida	Glissomonadida_X	Glissomonadida_XX	Glissomonadida_XX_sp.
SSeuks_646	0	0	0	0	0	0	0	0	0	0	0	0	0	0	0	0	0	0	0	0	0	0	3	0	0	0	0	0	0	0	0	0	0	0	Eukaryota	Cercozoa	Novel-clade-10-12	Novel-clade-12	NC12A-lineage	NC12A-lineage_X	NC12A-lineage_X_sp.
SSeuks_647	0	0	0	0	0	0	0	0	0	0	0	0	0	36	0	0	0	0	0	0	0	0	0	0	0	0	0	0	0	0	0	0	0	0	Eukaryota	Dinoflagellata	Dinophyceae	Suessiales	Borghiellaceae	Borghiella	Borghiella_tenuissima
SSeuks_648	0	0	0	0	0	0	0	0	0	9	0	0	0	0	0	0	0	0	0	0	0	0	0	0	0	0	0	0	0	0	0	0	0	0	Eukaryota	Unclassified_Kingdom_Eukaryota	Unclassified_Kingdom_Eukaryota	Unclassified_Kingdom_Eukaryota	Unclassified_Kingdom_Eukaryota	Unclassified_Kingdom_Eukaryota	Unclassified_Kingdom_Eukaryota
SSeuks_649	9	0	0	0	0	0	0	0	0	0	0	0	0	0	0	0	0	0	0	0	0	0	0	0	0	0	0	0	0	0	0	0	0	0	Eukaryota	Unclassified_Kingdom_Eukaryota	Unclassified_Kingdom_Eukaryota	Unclassified_Kingdom_Eukaryota	Unclassified_Kingdom_Eukaryota	Unclassified_Kingdom_Eukaryota	Unclassified_Kingdom_Eukaryota
SSeuks_650	0	0	0	0	3	0	0	0	0	0	0	0	0	0	0	0	0	0	0	0	0	0	0	0	0	0	0	0	0	0	0	0	0	0	Eukaryota	Arthropoda	Hexanauplia	Calanoida	Diaptomidae	Unclassified_Family_Diaptomidae	Unclassified_Family_Diaptomidae
SSeuks_651	0	0	0	0	0	0	0	0	0	0	0	0	0	0	0	0	5	0	0	0	0	0	0	0	0	0	0	0	0	0	0	0	2	0	Eukaryota	Chlorophyta	Chlorophyceae	Sphaeropleales	Sphaeropleales_X	Scenedesmus	Scenedesmus_abundans
SSeuks_652	5	0	0	0	0	0	0	0	0	0	0	0	0	0	0	0	0	0	0	0	0	0	0	0	0	0	0	0	0	0	0	0	0	0	Eukaryota	Fungi	Cryptomycota	Cryptomycotina	Cryptomycotina_X	Cryptomycotina_XX	Cryptomycotina_XX_sp.
SSeuks_653	0	0	0	0	0	0	0	0	5	0	0	0	0	0	0	0	0	0	0	0	0	0	0	0	0	0	0	0	0	0	0	0	0	0	Eukaryota	Sagenista	Labyrinthulomycetes	Labyrinthulida	Labyrinthulaceae	Labyrinthulaceae_X	Labyrinthulaceae_X_sp.
SSeuks_654	0	0	0	0	0	0	0	2	0	0	0	0	0	0	0	0	0	0	0	0	0	0	0	0	0	0	0	0	0	0	0	0	0	0	Eukaryota	Dinoflagellata	Dinophyceae	Unclassified_Class_Dinophyceae	Unclassified_Class_Dinophyceae	Unclassified_Class_Dinophyceae	Unclassified_Class_Dinophyceae
SSeuks_655	0	0	0	0	0	0	0	0	0	0	0	0	0	0	0	0	0	0	0	0	0	0	0	0	0	0	0	0	0	0	6	0	0	0	Eukaryota	Cercozoa	Filosa-Granofilosea	Limnofilida	Limnofilidae	Unclassified_Family_Limnofilidae	Unclassified_Family_Limnofilidae
SSeuks_656	0	0	0	0	0	0	3	0	0	0	0	0	0	0	0	0	0	0	0	0	0	0	0	0	0	0	0	0	0	0	0	0	0	0	Eukaryota	Unclassified_Kingdom_Eukaryota	Unclassified_Kingdom_Eukaryota	Unclassified_Kingdom_Eukaryota	Unclassified_Kingdom_Eukaryota	Unclassified_Kingdom_Eukaryota	Unclassified_Kingdom_Eukaryota
SSeuks_657	25	0	0	0	0	0	0	0	0	0	0	0	0	0	0	0	0	0	0	0	0	0	0	0	0	0	0	0	0	0	0	0	0	0	Eukaryota	Cercozoa	Filosa-Granofilosea	Filosa-Granofilosea_X	Novel-Gran-234	Novel-Gran-234_X	Novel-Gran-234_X_sp.
SSeuks_658	0	0	0	0	0	0	0	0	0	0	0	0	0	0	0	0	0	0	0	0	0	0	13	0	0	0	0	0	0	0	0	0	0	0	Eukaryota	Cercozoa	Unclassified_Phylum_Cercozoa	Unclassified_Phylum_Cercozoa	Unclassified_Phylum_Cercozoa	Unclassified_Phylum_Cercozoa	Unclassified_Phylum_Cercozoa
SSeuks_659	73	0	0	0	0	0	0	0	0	0	0	0	0	0	0	0	0	0	0	0	0	0	0	0	0	0	0	0	0	0	0	0	0	0	Eukaryota	Cercozoa	Filosa-Imbricatea	Euglyphida	Trinematidae	Unclassified_Family_Trinematidae	Unclassified_Family_Trinematidae
SSeuks_660	21	0	0	0	0	0	0	0	0	0	0	0	0	0	0	0	0	0	0	0	0	0	0	0	0	0	0	0	0	0	0	0	0	0	Eukaryota	Cercozoa	Filosa-Imbricatea	Euglyphida	Unclassified_Order_Euglyphida	Unclassified_Order_Euglyphida	Unclassified_Order_Euglyphida
SSeuks_661	0	0	0	0	0	2	0	0	0	0	0	0	0	0	0	0	0	0	0	0	0	0	0	0	0	0	0	0	0	0	0	0	0	0	Eukaryota	Cercozoa	Filosa-Granofilosea	Limnofilida	Limnofilidae	Limnofilidae_X	Limnofilidae_X_sp.
SSeuks_662	0	0	6	0	0	0	4	2	0	0	0	0	0	0	0	0	0	0	0	0	0	0	0	0	0	0	0	0	0	0	0	0	0	0	Eukaryota	Dinoflagellata	Dinophyceae	Unclassified_Class_Dinophyceae	Unclassified_Class_Dinophyceae	Unclassified_Class_Dinophyceae	Unclassified_Class_Dinophyceae
SSeuks_663	0	0	0	0	0	0	0	0	0	0	6	0	0	0	0	0	0	0	0	0	0	0	0	0	0	0	0	0	9	0	0	0	7	0	Eukaryota	Chlorophyta	Chlorophyceae	Sphaeropleales	Sphaeropleales_X	Desmodesmus	Desmodesmus_communis
SSeuks_664	0	0	0	0	0	0	0	0	0	0	0	0	0	0	6	11	0	0	0	0	0	0	0	0	0	0	0	0	0	0	0	0	0	0	Eukaryota	Dinoflagellata	Dinophyceae	Unclassified_Class_Dinophyceae	Unclassified_Class_Dinophyceae	Unclassified_Class_Dinophyceae	Unclassified_Class_Dinophyceae
SSeuks_665	0	0	0	0	0	0	0	0	0	0	0	0	0	0	0	0	0	0	0	0	0	0	5	0	0	0	0	0	0	0	0	0	0	0	Eukaryota	Unclassified_Kingdom_Eukaryota	Unclassified_Kingdom_Eukaryota	Unclassified_Kingdom_Eukaryota	Unclassified_Kingdom_Eukaryota	Unclassified_Kingdom_Eukaryota	Unclassified_Kingdom_Eukaryota
SSeuks_666	0	0	0	0	0	0	0	0	0	0	0	0	0	0	0	0	0	0	0	0	0	0	0	28	0	0	0	0	0	4	0	0	0	0	Eukaryota	Unclassified_Kingdom_Eukaryota	Unclassified_Kingdom_Eukaryota	Unclassified_Kingdom_Eukaryota	Unclassified_Kingdom_Eukaryota	Unclassified_Kingdom_Eukaryota	Unclassified_Kingdom_Eukaryota
SSeuks_667	0	0	0	0	0	11	0	0	0	0	0	0	0	0	0	0	0	0	0	0	0	0	0	0	0	0	0	0	0	0	0	0	0	0	Eukaryota	Fungi	Cryptomycota	Cryptomycotina	Cryptomycotina_X	Cryptomycotina_XX	Cryptomycotina_XX_sp.
SSeuks_668	0	0	0	0	0	0	0	0	0	0	0	0	0	0	0	0	0	0	0	0	0	0	0	0	0	0	0	4	14	0	0	0	0	0	Eukaryota	Fungi	Unclassified_Phylum_Fungi	Unclassified_Phylum_Fungi	Unclassified_Phylum_Fungi	Unclassified_Phylum_Fungi	Unclassified_Phylum_Fungi
SSeuks_669	0	0	0	0	0	0	0	0	0	0	0	0	0	4	0	0	0	0	0	0	0	0	0	0	0	0	0	0	0	0	0	0	0	0	Eukaryota	Streptophyta	Zygnemophyceae	Zygnemophyceae_X	Zygnemophyceae_XX	Staurastrum	Staurastrum_sp.
SSeuks_670	0	0	0	0	0	0	0	5	0	0	0	0	0	0	0	0	0	0	0	0	0	0	0	0	0	0	0	0	0	0	0	0	0	0	Eukaryota	Perkinsea	Perkinsida	Perkinsida_X	Perkinsida_XX	Perkinsida_XXX	Perkinsida_XXX_sp.
SSeuks_671	0	4	0	0	0	0	0	0	0	0	0	0	0	0	0	0	0	0	0	0	0	0	0	0	0	0	0	0	0	0	0	0	0	0	Eukaryota	Unclassified_Kingdom_Eukaryota	Unclassified_Kingdom_Eukaryota	Unclassified_Kingdom_Eukaryota	Unclassified_Kingdom_Eukaryota	Unclassified_Kingdom_Eukaryota	Unclassified_Kingdom_Eukaryota
SSeuks_672	0	0	0	0	0	1	0	0	0	0	0	0	0	0	0	0	0	0	0	0	0	0	0	0	0	0	0	0	0	0	0	0	0	0	Eukaryota	Katablepharidophyta	Katablepharidaceae	Katablepharidales	Katablepharidales_X	Katablepharidales_XX	Katablepharidales_XX_sp.
SSeuks_673	0	0	0	0	0	0	0	0	0	0	0	0	0	0	0	0	0	0	0	38	0	0	0	0	0	0	0	0	0	0	0	0	0	0	Eukaryota	Lobosa	Tubulinea	Arcellinida	Arcellinida-A2	Difflugia	Difflugia_gramen
SSeuks_674	65	0	0	0	0	0	0	0	0	0	0	0	0	0	0	0	0	0	0	0	0	0	0	0	0	0	0	0	0	0	0	0	0	0	Eukaryota	Centroheliozoa	Centroheliozoa_X	Centroheliozoa_XX	Centroheliozoa_XXX	Centroheliozoa_XXXX	Centroheliozoa_XXXX_sp.
SSeuks_675	24	0	0	0	0	0	0	0	0	0	0	0	0	0	0	0	0	0	0	0	0	0	0	0	0	0	0	0	0	0	0	0	0	0	Eukaryota	Cercozoa	Unclassified_Phylum_Cercozoa	Unclassified_Phylum_Cercozoa	Unclassified_Phylum_Cercozoa	Unclassified_Phylum_Cercozoa	Unclassified_Phylum_Cercozoa
SSeuks_676	9	0	0	0	0	0	0	0	0	0	0	0	0	0	0	0	0	0	0	0	0	0	0	0	0	0	0	0	0	0	0	0	0	0	Eukaryota	Gastrotricha	Unclass_Class_of_Gastrotricha	Chaetonotida	Chaetonotidae	Unclassified_Family_Chaetonotidae	Unclassified_Family_Chaetonotidae
SSeuks_677	0	0	0	0	0	0	1	0	0	0	0	0	0	0	0	0	0	0	0	0	0	0	0	0	0	0	0	0	0	0	0	0	0	0	Eukaryota	Dinoflagellata	Dinophyceae	Unclassified_Class_Dinophyceae	Unclassified_Class_Dinophyceae	Unclassified_Class_Dinophyceae	Unclassified_Class_Dinophyceae
SSeuks_678	0	0	0	0	0	0	0	0	0	0	0	0	0	0	0	0	0	40	0	0	0	0	0	0	0	0	0	0	0	0	0	0	0	0	Eukaryota	Fungi	Chytridiomycota	Chytridiomycotina	Chytridiomycetes	Unclassified_Family_Chytridiomycetes	Unclassified_Family_Chytridiomycetes
SSeuks_679	0	0	0	0	0	0	0	0	0	0	9	0	0	0	0	1	0	0	0	0	0	0	0	0	0	0	0	0	0	0	0	0	0	0	Eukaryota	Ciliophora	CONThreeP	CONThreeP_X	Urotrichidae	Urotricha	Urotricha_sp.
SSeuks_680	0	0	0	0	0	0	0	0	0	0	0	0	0	0	0	0	0	0	0	0	0	0	0	0	0	0	0	0	0	0	0	0	0	7	Eukaryota	Fungi	Chytridiomycota	Chytridiomycotina	Chytridiomycetes	Chytriomyces	Chytriomyces_annulatus
SSeuks_681	0	0	0	0	0	0	0	0	0	0	8	0	0	0	0	0	0	0	0	0	0	0	0	0	0	0	0	0	0	0	0	0	0	0	Eukaryota	Unclassified_Kingdom_Eukaryota	Unclassified_Kingdom_Eukaryota	Unclassified_Kingdom_Eukaryota	Unclassified_Kingdom_Eukaryota	Unclassified_Kingdom_Eukaryota	Unclassified_Kingdom_Eukaryota
SSeuks_682	0	0	0	0	0	0	0	0	0	0	0	0	3	0	0	0	0	0	0	0	0	0	0	0	0	0	0	0	0	0	0	0	0	0	Eukaryota	Lobosa	Discosea-Flabellinia	Dactylopodida	Vexilliferidae	Vexillifera	Vexillifera_bacillipedes
SSeuks_683	0	0	0	0	0	0	0	0	0	0	0	0	0	0	0	0	0	0	0	0	0	0	0	0	0	0	0	0	0	3	0	0	0	0	Eukaryota	Unclassified_Kingdom_Eukaryota	Unclassified_Kingdom_Eukaryota	Unclassified_Kingdom_Eukaryota	Unclassified_Kingdom_Eukaryota	Unclassified_Kingdom_Eukaryota	Unclassified_Kingdom_Eukaryota
SSeuks_684	0	0	0	0	0	0	0	0	0	0	0	0	0	0	0	0	0	0	0	0	0	0	0	0	0	0	0	0	7	0	0	0	0	0	Eukaryota	Fungi	Unclassified_Phylum_Fungi	Unclassified_Phylum_Fungi	Unclassified_Phylum_Fungi	Unclassified_Phylum_Fungi	Unclassified_Phylum_Fungi
SSeuks_685	0	0	0	0	0	0	0	0	0	0	0	0	0	0	0	0	0	0	0	0	0	0	0	0	0	0	0	0	0	0	9	0	0	0	Eukaryota	Dinoflagellata	Dinophyceae	Unclassified_Class_Dinophyceae	Unclassified_Class_Dinophyceae	Unclassified_Class_Dinophyceae	Unclassified_Class_Dinophyceae
SSeuks_686	0	0	0	0	0	3	0	0	0	0	0	0	0	0	0	0	0	0	0	0	0	0	0	0	0	0	0	0	0	0	0	0	0	0	Eukaryota	Dinoflagellata	Dinophyceae	Peridiniales	Unclassified_Order_Peridiniales	Unclassified_Order_Peridiniales	Unclassified_Order_Peridiniales
SSeuks_687	2	0	0	0	0	0	0	0	0	0	0	0	0	0	0	0	0	0	0	0	0	0	0	0	0	0	0	0	0	0	0	0	0	0	Eukaryota	Cercozoa	Filosa-Granofilosea	Filosa-Granofilosea_X	Novel-Gran-234	Novel-Gran-234_X	Novel-Gran-234_X_sp.
SSeuks_688	0	0	0	0	0	0	0	0	0	0	0	0	0	0	0	0	0	0	0	0	0	0	0	24	0	0	0	0	0	0	0	0	0	0	Eukaryota	Fungi	Cryptomycota	Cryptomycotina	Cryptomycotina_X	Cryptomycotina_XX	Cryptomycotina_XX_sp.
SSeuks_689	0	0	0	0	0	0	0	0	0	0	0	0	0	0	0	0	0	0	0	0	0	0	0	0	0	0	0	0	0	0	19	0	0	0	Eukaryota	Unclassified_Kingdom_Eukaryota	Unclassified_Kingdom_Eukaryota	Unclassified_Kingdom_Eukaryota	Unclassified_Kingdom_Eukaryota	Unclassified_Kingdom_Eukaryota	Unclassified_Kingdom_Eukaryota
SSeuks_690	0	0	0	0	0	0	0	0	0	0	0	0	0	0	0	0	0	0	11	0	0	0	0	0	0	0	0	0	0	0	0	0	0	0	Eukaryota	Cercozoa	Endomyxa	Vampyrellida	Unclassified_Order_Vampyrellida	Unclassified_Order_Vampyrellida	Unclassified_Order_Vampyrellida
SSeuks_691	19	0	0	0	0	0	0	0	0	0	0	0	0	0	0	0	0	0	0	0	0	0	0	0	0	0	0	0	0	0	0	0	0	0	Eukaryota	Fungi	Chytridiomycota	Chytridiomycotina	Chytridiomycetes	Unclassified_Family_Chytridiomycetes	Unclassified_Family_Chytridiomycetes
SSeuks_692	0	0	0	0	0	0	1	0	0	0	0	0	0	1	0	1	0	0	0	0	0	0	0	0	0	0	0	0	0	0	0	0	0	0	Eukaryota	Dinoflagellata	Dinophyceae	Suessiales	Suessiaceae	Unclassified_Family_Suessiaceae	Unclassified_Family_Suessiaceae
SSeuks_693	0	0	0	0	0	0	0	0	0	0	0	0	0	0	0	0	0	0	0	0	0	0	0	0	0	0	0	0	0	0	0	0	5	0	Eukaryota	Chlorophyta	Chlorophyceae	Sphaeropleales	Sphaeropleales_X	Unclassified_Family_Sphaeropleales_X	Unclassified_Family_Sphaeropleales_X
SSeuks_694	0	0	0	0	0	0	0	0	0	0	0	0	0	0	0	0	0	0	0	0	0	0	0	0	13	0	0	0	0	0	0	0	0	0	Eukaryota	Fungi	Chytridiomycota	Chytridiomycotina	Chytridiomycetes	Rhizidium	Rhizidium_phycophilum
SSeuks_695	0	0	0	0	0	0	0	0	0	7	0	0	0	0	0	0	0	0	0	0	0	0	0	0	0	0	0	0	0	0	0	0	0	0	Eukaryota	Unclassified_Kingdom_Eukaryota	Unclassified_Kingdom_Eukaryota	Unclassified_Kingdom_Eukaryota	Unclassified_Kingdom_Eukaryota	Unclassified_Kingdom_Eukaryota	Unclassified_Kingdom_Eukaryota
SSeuks_696	0	0	5	0	0	0	0	0	0	0	0	0	0	0	0	0	0	0	0	0	0	0	0	0	0	0	0	0	0	0	0	0	0	0	Eukaryota	Streptophyta	Embryophyceae	Embryophyceae_X	Embryophyceae_XX	Unclassified_Family_Embryophyceae_XX	Unclassified_Family_Embryophyceae_XX
SSeuks_697	7	0	0	0	0	0	0	0	0	0	0	0	0	0	0	0	0	0	0	0	0	0	0	0	0	0	0	0	0	0	0	0	0	0	Eukaryota	Unclassified_Kingdom_Eukaryota	Unclassified_Kingdom_Eukaryota	Unclassified_Kingdom_Eukaryota	Unclassified_Kingdom_Eukaryota	Unclassified_Kingdom_Eukaryota	Unclassified_Kingdom_Eukaryota
SSeuks_698	0	0	0	0	0	0	0	0	0	0	0	0	0	0	0	0	0	0	3	0	0	0	0	0	0	0	0	0	0	0	0	0	0	0	Eukaryota	Fungi	Unclassified_Phylum_Fungi	Unclassified_Phylum_Fungi	Unclassified_Phylum_Fungi	Unclassified_Phylum_Fungi	Unclassified_Phylum_Fungi
SSeuks_699	0	0	0	0	0	0	0	0	1	0	0	0	0	0	0	0	0	0	0	0	0	0	0	0	0	0	0	0	0	0	0	0	0	0	Eukaryota	Chlorophyta	Trebouxiophyceae	Unclassified_Class_Trebouxiophyceae	Unclassified_Class_Trebouxiophyceae	Unclassified_Class_Trebouxiophyceae	Unclassified_Class_Trebouxiophyceae
SSeuks_700	0	0	1930	0	22120	0	6443	0	0	0	561	47	0	0	0	0	0	0	0	0	0	0	0	70	0	0	0	0	0	0	0	0	0	0	Eukaryota	Annelida	Clitellata	Haplotaxida	Naididae	Tubifex	Tubifex_tubifex
SSeuks_701	0	0	0	0	0	156	0	0	0	52	1783	0	0	1541	0	0	0	0	0	0	0	0	0	0	0	0	0	0	0	418	0	0	0	0	Eukaryota	Dinoflagellata	Dinophyceae	Unclassified_Class_Dinophyceae	Unclassified_Class_Dinophyceae	Unclassified_Class_Dinophyceae	Unclassified_Class_Dinophyceae
SSeuks_702	3059	2103	0	0	0	0	0	0	0	0	0	0	0	0	0	0	0	0	0	0	0	0	0	0	0	0	0	0	604	0	0	0	0	0	Eukaryota	Arthropoda	Ostracoda	Podocopida	Unclassified_Order_Podocopida	Unclassified_Order_Podocopida	Unclassified_Order_Podocopida
SSeuks_703	0	0	4	0	0	0	0	0	0	0	0	0	0	0	0	0	0	0	0	0	0	0	0	0	0	0	0	10	53	0	0	0	0	0	Eukaryota	Chlorophyta	Chlorophyceae	Sphaeropleales	Sphaeropleales_X	Desmodesmus	Desmodesmus_communis
SSeuks_704	0	0	0	0	0	0	0	0	0	0	0	0	0	0	0	0	0	0	0	0	0	0	0	0	0	0	0	2370	614	0	0	1093	0	0	Eukaryota	Rotifera	Bdelloidea	Unclass_Family_of_NA	NA	Rotaria	Rotaria_rotatoria
SSeuks_705	857	0	65	0	0	0	0	0	0	0	0	0	0	0	0	0	0	0	0	0	0	0	0	0	0	0	0	0	203	0	0	0	0	0	Eukaryota	Gastrotricha	Unclass_Class_of_Gastrotricha	Chaetonotida	Chaetonotidae	Unclassified_Family_Chaetonotidae	Unclassified_Family_Chaetonotidae
SSeuks_706	0	0	0	0	7	343	0	0	24	0	0	0	0	0	6	0	0	0	0	0	3	0	0	0	0	0	0	0	0	0	0	0	0	0	Eukaryota	Fungi	Cryptomycota	Cryptomycotina	Cryptomycotina_X	Cryptomycotina_XX	Cryptomycotina_XX_sp.
SSeuks_707	0	0	0	0	0	0	0	0	0	0	0	0	0	0	0	0	0	348	0	0	0	0	0	0	0	0	0	0	0	0	0	0	0	0	Eukaryota	Annelida	Clitellata	Haplotaxida	Naididae	Unclassified_Family_Naididae	Unclassified_Family_Naididae
SSeuks_708	0	0	0	0	0	0	0	0	0	0	0	0	0	0	0	0	0	0	0	0	0	0	0	0	0	0	0	0	56	0	0	0	0	0	Eukaryota	Dinoflagellata	Dinophyceae	Suessiales	Borghiellaceae	Unclassified_Family_Borghiellaceae	Unclassified_Family_Borghiellaceae
SSeuks_709	0	0	0	0	0	0	0	0	0	732	32	0	0	203	93	0	0	0	0	0	0	846	0	0	0	0	0	0	0	0	0	0	0	0	Eukaryota	Dinoflagellata	Dinophyceae	Unclassified_Class_Dinophyceae	Unclassified_Class_Dinophyceae	Unclassified_Class_Dinophyceae	Unclassified_Class_Dinophyceae
SSeuks_710	0	0	0	0	0	0	0	0	0	0	11	0	2785	0	0	0	0	0	0	0	0	0	0	0	0	0	0	0	0	0	0	0	0	0	Eukaryota	Gastrotricha	Unclass_Class_of_Gastrotricha	Chaetonotida	Chaetonotidae	Chaetonotus	Chaetonotus_daphnes
SSeuks_711	53	386	132	0	0	0	42	0	0	0	0	0	0	0	0	0	0	0	0	0	116	0	0	0	0	0	0	22	0	225	0	0	0	0	Eukaryota	Cercozoa	Filosa-Sarcomonadea	Pansomonadida	Pansomonadida_X	Pansomonadida_XX	Pansomonadida_XX_sp.
SSeuks_712	12	0	4	0	0	0	0	0	0	0	0	0	646	0	0	0	0	0	0	0	0	0	0	0	0	14	0	0	0	11	0	0	0	0	Eukaryota	Unclassified_Kingdom_Eukaryota	Unclassified_Kingdom_Eukaryota	Unclassified_Kingdom_Eukaryota	Unclassified_Kingdom_Eukaryota	Unclassified_Kingdom_Eukaryota	Unclassified_Kingdom_Eukaryota
SSeuks_713	0	0	0	0	0	3	0	0	0	4	54	0	0	54	0	0	0	0	0	0	0	0	0	0	0	0	0	0	0	10	0	0	0	0	Eukaryota	Dinoflagellata	Dinophyceae	Unclassified_Class_Dinophyceae	Unclassified_Class_Dinophyceae	Unclassified_Class_Dinophyceae	Unclassified_Class_Dinophyceae
SSeuks_714	0	0	11	5	0	0	0	5	49	37	0	193	0	0	16	4	0	0	0	0	0	0	0	0	0	7	0	17	0	19	0	0	13	9	Eukaryota	Cercozoa	Novel-clade-10-12	Novel-clade-10	Novel-clade-10_X	Novel-clade-10_XX	Novel-clade-10_XX_sp.
SSeuks_715	0	0	0	0	0	0	0	0	0	0	0	0	0	0	0	0	0	4131	0	0	0	0	0	0	0	0	0	0	0	0	0	0	0	0	Eukaryota	Fungi	Cryptomycota	Cryptomycotina	Cryptomycotina_X	Cryptomycotina_XX	Cryptomycotina_XX_sp.
SSeuks_716	0	0	0	0	0	0	0	0	0	0	34	0	0	0	0	0	0	0	0	0	0	0	0	0	0	0	0	0	0	0	0	0	0	0	Eukaryota	Dinoflagellata	Dinophyceae	Unclassified_Class_Dinophyceae	Unclassified_Class_Dinophyceae	Unclassified_Class_Dinophyceae	Unclassified_Class_Dinophyceae
SSeuks_717	0	0	0	18	0	0	0	0	0	0	0	0	0	0	0	0	0	0	0	0	0	0	0	0	0	0	0	0	0	0	0	0	0	0	Eukaryota	Cercozoa	Filosa-Sarcomonadea	Pansomonadida	Pansomonadida_X	Pansomonadida_XX	Pansomonadida_XX_sp.
SSeuks_718	0	0	0	0	0	0	0	0	0	0	0	0	0	0	0	0	0	0	0	0	0	0	0	1490	0	0	0	0	0	0	0	0	0	0	Eukaryota	Gastrotricha	Unclass_Class_of_Gastrotricha	Chaetonotida	Chaetonotidae	Unclassified_Family_Chaetonotidae	Unclassified_Family_Chaetonotidae
SSeuks_719	0	0	0	0	0	0	0	0	0	0	0	0	0	0	0	0	0	0	0	0	0	0	15	0	0	34	2	0	0	0	0	0	0	0	Eukaryota	Chrompodellids	Colpodellidea	Colpodellida	Colpodellida_CHR1	Colpodellida_CHR1_X	Colpodellida_CHR1_X_sp.
SSeuks_720	17	8	76	0	0	0	0	0	0	0	0	0	0	0	0	0	0	0	0	0	0	0	0	0	0	0	0	0	0	14	0	0	0	0	Eukaryota	Cercozoa	Filosa-Sarcomonadea	Glissomonadida	Unclassified_Order_Glissomonadida	Unclassified_Order_Glissomonadida	Unclassified_Order_Glissomonadida
SSeuks_721	0	0	0	0	0	0	0	0	0	0	0	0	0	0	0	0	0	0	0	0	0	0	0	0	0	0	0	18	78	0	0	0	0	0	Eukaryota	Chlorophyta	Chlorophyceae	Sphaeropleales	Sphaeropleales_X	Desmodesmus	Desmodesmus_communis
SSeuks_722	0	0	0	0	0	0	0	0	0	0	0	0	0	0	0	0	0	0	0	0	0	0	0	0	0	0	0	0	72	0	0	0	0	0	Eukaryota	Gastrotricha	Unclass_Class_of_Gastrotricha	Chaetonotida	Chaetonotidae	Chaetonotus	Chaetonotus_sp.
SSeuks_723	0	0	0	0	0	0	0	0	60	0	0	0	0	0	11	0	0	0	0	0	0	0	0	0	0	0	0	0	0	0	0	0	0	0	Eukaryota	Apicomplexa	Gregarinomorphea	Eugregarinorida	Gregarinidae	Leidyana1	Unclassified_Genus__Leidyana1
SSeuks_724	0	0	0	0	0	0	0	0	0	0	0	0	0	0	0	0	0	0	0	0	0	0	0	0	0	0	0	0	0	4	0	0	0	0	Eukaryota	Dinoflagellata	Dinophyceae	Unclassified_Class_Dinophyceae	Unclassified_Class_Dinophyceae	Unclassified_Class_Dinophyceae	Unclassified_Class_Dinophyceae
SSeuks_725	0	0	0	0	0	0	0	0	0	0	0	0	233	0	0	0	0	0	0	0	0	0	0	0	0	0	0	0	0	0	0	0	0	0	Eukaryota	Dinoflagellata	Dinophyceae	Unclassified_Class_Dinophyceae	Unclassified_Class_Dinophyceae	Unclassified_Class_Dinophyceae	Unclassified_Class_Dinophyceae
SSeuks_726	0	15	0	0	0	0	0	0	0	0	0	0	0	0	0	0	0	0	0	0	0	0	0	0	0	0	0	0	0	0	0	0	0	0	Eukaryota	Rotifera	Monogononta	Ploima	Brachionidae	Brachionus	Unclassified_Genus__Brachionus
SSeuks_727	0	0	0	0	0	0	0	0	0	0	0	0	0	0	0	0	0	0	0	0	0	0	0	0	0	0	0	0	0	0	0	0	13	0	Eukaryota	Gastrotricha	Unclass_Class_of_Gastrotricha	Chaetonotida	Chaetonotidae	Chaetonotus	Chaetonotus_sp.
SSeuks_728	0	0	0	0	0	0	0	0	0	0	0	0	0	0	0	0	0	0	0	0	0	0	0	0	0	0	0	0	0	23	0	0	0	0	Eukaryota	Fungi	Cryptomycota	Cryptomycotina	Cryptomycotina_X	Cryptomycotina_XX	Cryptomycotina_XX_sp.
SSeuks_729	5	0	8	0	0	0	0	0	2	0	0	0	0	0	3	0	0	0	0	6	32	0	0	0	9	0	0	0	0	0	0	0	0	0	Eukaryota	Fungi	Cryptomycota	Cryptomycotina	Cryptomycotina_X	Cryptomycotina_XX	Cryptomycotina_XX_sp.
SSeuks_730	0	2	0	0	0	0	0	0	0	0	0	0	0	0	0	0	0	0	0	0	0	0	0	0	0	0	0	0	0	0	0	0	0	0	Eukaryota	Fungi	Chytridiomycota	Chytridiomycotina	Chytridiomycetes	Mesochytrium	Mesochytrium_penetrans
SSeuks_731	0	0	0	1	0	0	0	0	0	0	0	0	0	0	0	0	0	0	0	0	0	0	0	0	0	0	14	0	0	0	0	0	0	0	Eukaryota	Dinoflagellata	Dinophyceae	Gonyaulacales	Ceratiaceae	Ceratium	Ceratium_hirundinella
SSeuks_732	0	14	0	0	0	0	0	0	3	0	0	0	0	0	0	0	0	0	10	0	0	0	1	0	0	0	0	0	0	0	0	0	13	0	Eukaryota	Unclassified_Kingdom_Eukaryota	Unclassified_Kingdom_Eukaryota	Unclassified_Kingdom_Eukaryota	Unclassified_Kingdom_Eukaryota	Unclassified_Kingdom_Eukaryota	Unclassified_Kingdom_Eukaryota
SSeuks_733	0	0	0	0	0	0	0	89	0	0	0	0	0	0	0	0	0	0	0	0	0	0	0	0	0	0	0	0	0	0	0	0	0	0	Eukaryota	Dinoflagellata	Dinophyceae	Suessiales	Suessiaceae	Asulcocephalium	Asulcocephalium_miricentonis
SSeuks_734	14	0	0	0	0	0	0	0	0	0	0	0	0	0	0	0	38	0	0	0	0	0	0	0	0	0	0	0	0	0	0	0	0	0	Eukaryota	Fungi	Cryptomycota	Cryptomycotina	Cryptomycotina_X	Cryptomycotina_XX	Cryptomycotina_XX_sp.
SSeuks_735	0	0	0	0	0	0	0	0	0	0	0	0	0	98	0	0	0	0	0	0	0	0	0	0	0	0	0	0	0	0	0	0	0	0	Eukaryota	Cercozoa	Filosa-Sarcomonadea	Pansomonadida	Pansomonadida_X	Pansomonadida_XX	Pansomonadida_XX_sp.
SSeuks_736	4	0	0	0	0	0	0	0	0	0	0	0	0	0	0	0	0	0	0	0	0	0	0	0	0	0	0	0	0	0	0	0	0	0	Eukaryota	Cercozoa	Filosa-Thecofilosea	Cryomonadida	Rhogostoma-lineage	Rhogostoma-lineage_X	Rhogostoma-lineage_X_sp.
SSeuks_737	0	0	0	0	0	0	3	0	0	0	0	0	0	0	0	0	0	0	0	0	0	0	0	0	0	0	0	0	0	0	0	0	0	0	Eukaryota	Nematoda	Chromadorea	Monhysterida	Monhysteridae	Monhystera	Monhystera_sp.
SSeuks_738	0	0	0	0	0	0	0	0	0	0	0	0	0	0	0	1	0	0	0	0	0	0	0	0	0	0	0	0	0	0	0	0	0	0	Eukaryota	Fungi	Unclassified_Phylum_Fungi	Unclassified_Phylum_Fungi	Unclassified_Phylum_Fungi	Unclassified_Phylum_Fungi	Unclassified_Phylum_Fungi
SSeuks_739	0	0	0	0	0	0	0	0	0	8	0	0	0	0	0	0	0	0	0	0	0	57	0	0	0	0	0	0	0	0	0	0	0	0	Eukaryota	Fungi	Unclassified_Phylum_Fungi	Unclassified_Phylum_Fungi	Unclassified_Phylum_Fungi	Unclassified_Phylum_Fungi	Unclassified_Phylum_Fungi
SSeuks_740	0	0	0	0	0	0	0	0	0	0	0	0	0	0	0	12	0	0	0	0	0	0	0	0	0	0	0	0	0	0	0	0	105	0	Eukaryota	Sagenista	Labyrinthulomycetes	Labyrinthulida	Labyrinthulaceae	Labyrinthulaceae_X	Labyrinthulaceae_X_sp.
SSeuks_741	0	0	0	0	0	0	0	0	0	0	0	0	0	0	0	0	0	0	0	0	0	0	0	0	0	0	0	5	3	0	0	0	0	0	Eukaryota	Chlorophyta	Chlorophyceae	Sphaeropleales	Sphaeropleales_X	Desmodesmus	Unclassified_Genus__Desmodesmus
SSeuks_742	0	0	0	0	0	0	0	0	0	0	0	0	0	0	0	0	0	0	0	0	0	0	0	0	23	0	0	0	0	0	0	0	0	0	Eukaryota	Fungi	Unclassified_Phylum_Fungi	Unclassified_Phylum_Fungi	Unclassified_Phylum_Fungi	Unclassified_Phylum_Fungi	Unclassified_Phylum_Fungi
SSeuks_743	15	24	0	0	0	0	0	0	0	0	0	0	0	0	0	12	0	0	0	0	0	0	0	0	0	0	0	0	0	0	0	0	0	0	Eukaryota	Ciliophora	Spirotrichea	Hypotrichia	Unclassified_Order_Hypotrichia	Unclassified_Order_Hypotrichia	Unclassified_Order_Hypotrichia
SSeuks_744	0	0	0	0	0	0	0	0	0	0	0	0	0	0	0	0	0	0	0	0	0	0	0	0	0	0	8	0	0	0	0	0	0	0	Eukaryota	Fungi	Unclassified_Phylum_Fungi	Unclassified_Phylum_Fungi	Unclassified_Phylum_Fungi	Unclassified_Phylum_Fungi	Unclassified_Phylum_Fungi
SSeuks_745	0	0	12	0	0	0	0	0	0	0	0	0	0	0	0	0	0	0	0	0	0	0	0	0	0	0	0	0	0	0	0	0	0	0	Eukaryota	Fungi	Cryptomycota	Cryptomycotina	Cryptomycotina_X	Cryptomycotina_XX	Cryptomycotina_XX_sp.
SSeuks_746	0	0	0	0	0	0	0	0	0	0	0	0	0	0	0	0	0	0	0	0	0	0	0	0	0	0	0	0	0	0	0	6	0	0	Eukaryota	Chlorophyta	Chlorophyceae	Sphaeropleales	Sphaeropleales_X	Unclassified_Family_Sphaeropleales_X	Unclassified_Family_Sphaeropleales_X
SSeuks_747	0	0	0	0	0	0	0	0	0	0	0	0	0	0	0	0	0	0	0	0	0	0	0	0	0	0	0	0	0	0	0	0	0	6	Eukaryota	Fungi	Unclassified_Phylum_Fungi	Unclassified_Phylum_Fungi	Unclassified_Phylum_Fungi	Unclassified_Phylum_Fungi	Unclassified_Phylum_Fungi
SSeuks_748	0	0	0	0	0	0	0	0	0	0	0	0	0	0	0	0	0	0	0	0	0	0	0	0	0	40	14	0	0	0	0	0	0	0	Eukaryota	Dinoflagellata	Dinophyceae	Gonyaulacales	Ceratiaceae	Ceratium	Ceratium_hirundinella
SSeuks_749	0	0	0	0	0	0	2	25	0	0	0	0	0	0	0	0	0	0	0	0	0	0	0	0	0	0	0	0	0	0	0	0	0	0	Eukaryota	Dinoflagellata	Dinophyceae	Unclassified_Class_Dinophyceae	Unclassified_Class_Dinophyceae	Unclassified_Class_Dinophyceae	Unclassified_Class_Dinophyceae
SSeuks_750	0	0	0	0	2	0	0	0	0	0	0	0	0	0	0	0	0	0	0	0	0	0	0	0	0	0	0	0	0	0	0	0	0	0	Eukaryota	Annelida	Clitellata	Haplotaxida	Naididae	Tubifex	Tubifex_tubifex
SSeuks_751	50	0	0	4	0	0	0	0	0	0	0	0	0	0	0	0	0	0	0	0	0	0	0	0	0	0	0	0	0	0	0	0	0	0	Eukaryota	Unclassified_Kingdom_Eukaryota	Unclassified_Kingdom_Eukaryota	Unclassified_Kingdom_Eukaryota	Unclassified_Kingdom_Eukaryota	Unclassified_Kingdom_Eukaryota	Unclassified_Kingdom_Eukaryota
SSeuks_752	0	0	0	0	0	0	0	0	0	0	0	0	0	17	0	0	0	0	0	0	0	0	0	0	0	0	0	0	0	0	0	0	0	0	Eukaryota	Chlorophyta	Trebouxiophyceae	Chlorellales	Chlorellales_X	Ecballocystopsis	Ecballocystopsis_dichotomus
SSeuks_753	228	0	0	0	0	0	0	0	0	0	0	0	0	0	0	0	0	0	0	0	0	0	0	0	0	0	0	0	0	0	0	0	0	0	Eukaryota	Ciliophora	Spirotrichea	Hypotrichia	Unclassified_Order_Hypotrichia	Unclassified_Order_Hypotrichia	Unclassified_Order_Hypotrichia
SSeuks_754	27	0	0	8	0	28	0	0	0	0	0	0	0	0	0	0	0	0	0	0	0	0	0	0	0	0	0	0	0	0	0	0	0	0	Eukaryota	Cercozoa	Endomyxa	Vampyrellida	Penardia-lineage	Penardia-lineage_X	Penardia-lineage_X_sp.
SSeuks_755	0	5	0	0	0	0	0	0	0	0	0	0	0	0	0	0	0	0	0	0	0	0	0	0	0	0	0	0	0	11	0	0	0	0	Eukaryota	Unclassified_Kingdom_Eukaryota	Unclassified_Kingdom_Eukaryota	Unclassified_Kingdom_Eukaryota	Unclassified_Kingdom_Eukaryota	Unclassified_Kingdom_Eukaryota	Unclassified_Kingdom_Eukaryota
SSeuks_756	0	0	0	0	0	7	0	0	0	0	0	0	0	0	0	0	0	0	0	0	0	0	0	0	0	0	0	0	0	0	0	0	0	0	Eukaryota	Cercozoa	Filosa-Thecofilosea	Cryomonadida	Rhogostoma-lineage	Rhogostoma-lineage_X	Rhogostoma-lineage_X_sp.
SSeuks_757	0	0	0	0	0	0	0	0	0	0	0	0	0	0	0	0	0	0	0	0	0	0	0	0	0	0	0	2	0	0	0	0	0	0	Eukaryota	Chlorophyta	Chlorophyceae	Sphaeropleales	Sphaeropleales_X	Pediastrum	Pediastrum_duplex
SSeuks_758	19	0	0	0	0	0	0	0	0	0	0	0	0	0	0	0	0	0	0	0	0	0	0	0	0	0	0	0	0	0	0	0	0	0	Eukaryota	Cercozoa	Endomyxa	Vampyrellida	Vampyrellidae	Vampyrella	Vampyrella_sp.
SSeuks_759	79	0	0	0	0	0	0	0	0	0	0	0	0	0	0	0	0	0	0	0	0	0	0	0	0	0	0	0	0	0	44	0	0	0	Eukaryota	Centroheliozoa	Centroheliozoa_X	Unclassified_Class_Centroheliozoa_X	Unclassified_Class_Centroheliozoa_X	Unclassified_Class_Centroheliozoa_X	Unclassified_Class_Centroheliozoa_X
SSeuks_760	0	0	0	0	0	0	0	29	0	0	0	0	0	0	0	0	0	0	0	0	0	0	0	0	0	0	0	0	0	0	0	0	0	0	Eukaryota	Unclassified_Kingdom_Eukaryota	Unclassified_Kingdom_Eukaryota	Unclassified_Kingdom_Eukaryota	Unclassified_Kingdom_Eukaryota	Unclassified_Kingdom_Eukaryota	Unclassified_Kingdom_Eukaryota
SSeuks_761	0	0	0	1	0	0	0	0	0	0	0	0	0	0	0	0	0	0	0	0	0	0	0	0	0	0	0	0	0	0	0	0	0	0	Eukaryota	Cercozoa	Filosa-Sarcomonadea	Glissomonadida	Allapsidae	Unclassified_Family_Allapsidae	Unclassified_Family_Allapsidae
SSeuks_762	0	0	0	0	0	0	0	0	0	0	0	119	0	0	0	0	0	0	0	0	0	0	0	0	0	0	0	0	0	0	0	0	0	0	Eukaryota	Unclassified_Kingdom_Eukaryota	Unclassified_Kingdom_Eukaryota	Unclassified_Kingdom_Eukaryota	Unclassified_Kingdom_Eukaryota	Unclassified_Kingdom_Eukaryota	Unclassified_Kingdom_Eukaryota
SSeuks_763	0	0	0	0	0	0	0	0	0	0	0	0	0	0	0	0	0	0	2	0	0	0	0	0	0	0	0	0	0	0	0	0	0	0	Eukaryota	Cercozoa	Novel-clade-10-12	Novel-clade-12	NC12B-lineage	NC12B-lineage_X	NC12B-lineage_X_sp.
SSeuks_764	25	0	0	0	0	0	0	0	0	0	0	0	0	0	0	0	0	0	0	0	0	0	2	0	0	0	0	0	0	0	0	0	0	0	Eukaryota	Unclassified_Kingdom_Eukaryota	Unclassified_Kingdom_Eukaryota	Unclassified_Kingdom_Eukaryota	Unclassified_Kingdom_Eukaryota	Unclassified_Kingdom_Eukaryota	Unclassified_Kingdom_Eukaryota
SSeuks_765	0	0	0	0	0	0	0	8	0	0	0	0	28	0	0	0	0	0	0	0	0	0	0	0	0	0	0	0	0	0	0	0	0	0	Eukaryota	Fungi	Cryptomycota	Cryptomycotina	Cryptomycotina_X	Cryptomycotina_XX	Cryptomycotina_XX_sp.
SSeuks_766	0	0	0	0	0	0	0	0	0	0	0	0	0	24	0	0	0	0	0	0	0	0	0	0	0	0	0	0	0	0	0	0	0	0	Eukaryota	Ciliophora	CONThreeP	CONThreeP_X	Urotrichidae	Urotricha	Urotricha_sp.
SSeuks_767	0	0	0	0	0	0	0	0	0	0	0	0	0	5	0	0	0	0	0	0	0	0	0	0	0	0	0	0	0	0	0	0	0	0	Eukaryota	Cercozoa	Filosa-Sarcomonadea	Cercomonadida	Cercomonadidae	Cercomonas	Unclassified_Genus__Cercomonas
SSeuks_768	12	0	0	0	0	0	0	0	0	0	0	0	0	0	0	0	0	0	0	0	0	0	0	0	0	0	0	0	0	0	0	0	0	0	Eukaryota	Fungi	Chytridiomycota	Chytridiomycotina	Chytridiomycetes	Unclassified_Family_Chytridiomycetes	Unclassified_Family_Chytridiomycetes
SSeuks_769	6	0	0	0	0	0	0	0	0	0	0	0	0	0	0	0	0	0	0	0	0	0	0	0	0	0	0	0	0	0	0	0	0	0	Eukaryota	Fungi	Unclassified_Phylum_Fungi	Unclassified_Phylum_Fungi	Unclassified_Phylum_Fungi	Unclassified_Phylum_Fungi	Unclassified_Phylum_Fungi
SSeuks_770	0	0	0	0	0	0	0	0	0	0	0	0	0	0	0	0	0	0	0	0	0	0	0	0	0	1	0	0	0	0	0	0	0	0	Eukaryota	Fungi	Cryptomycota	Cryptomycotina	Cryptomycotina_X	Cryptomycotina_XX	Cryptomycotina_XX_sp.
SSeuks_771	0	0	0	0	0	0	0	0	0	11	0	0	0	0	0	3	0	0	0	0	0	0	0	0	0	0	0	0	0	0	0	0	0	0	Eukaryota	Fungi	Cryptomycota	Cryptomycotina	Cryptomycotina_X	Cryptomycotina_XX	Cryptomycotina_XX_sp.
SSeuks_772	0	0	0	0	0	0	0	0	0	0	0	0	0	0	0	0	0	0	0	0	0	0	0	0	0	0	0	0	0	0	6	0	0	0	Eukaryota	Unclassified_Kingdom_Eukaryota	Unclassified_Kingdom_Eukaryota	Unclassified_Kingdom_Eukaryota	Unclassified_Kingdom_Eukaryota	Unclassified_Kingdom_Eukaryota	Unclassified_Kingdom_Eukaryota
SSeuks_773	0	0	0	4	0	0	0	0	0	0	0	0	0	0	0	0	0	0	0	0	0	0	0	0	0	0	0	0	0	0	0	0	0	0	Eukaryota	Dinoflagellata	Dinophyceae	Gonyaulacales	Ceratiaceae	Ceratium	Ceratium_hirundinella
SSeuks_774	0	0	0	0	0	0	0	0	0	0	0	0	0	0	0	0	0	0	0	0	0	0	0	0	0	0	0	2	0	0	0	0	0	0	Eukaryota	Chlorophyta	Chlorophyceae	Sphaeropleales	Sphaeropleales_X	Unclassified_Family_Sphaeropleales_X	Unclassified_Family_Sphaeropleales_X
SSeuks_775	0	0	0	0	0	0	0	0	9	0	0	0	0	0	0	0	0	0	0	0	0	0	0	0	0	0	0	0	0	0	0	0	0	0	Eukaryota	Streptophyta	Zygnemophyceae	Zygnemophyceae_X	Zygnemophyceae_XX	Closterium	Closterium_sp.
SSeuks_776	0	0	0	0	0	0	0	0	0	6	0	0	0	0	0	0	0	0	0	0	0	0	0	0	0	0	0	0	0	0	0	0	0	0	Eukaryota	Dinoflagellata	Dinophyceae	Unclassified_Class_Dinophyceae	Unclassified_Class_Dinophyceae	Unclassified_Class_Dinophyceae	Unclassified_Class_Dinophyceae
SSeuks_777	0	0	0	0	0	0	0	0	0	7	0	0	0	0	0	0	0	0	0	0	0	0	0	0	0	0	0	0	0	0	0	0	0	0	Eukaryota	Fungi	Cryptomycota	Cryptomycotina	Cryptomycotina_X	Cryptomycotina_XX	Cryptomycotina_XX_sp.
SSeuks_778	0	0	0	0	0	0	0	0	0	0	0	0	0	0	0	0	0	0	0	0	11	0	3	0	0	0	0	0	0	0	0	0	0	0	Eukaryota	Fungi	Cryptomycota	Cryptomycotina	Cryptomycotina_X	Cryptomycotina_XX	Cryptomycotina_XX_sp.
SSeuks_779	0	0	5	0	0	0	0	0	0	0	0	0	0	0	0	0	0	0	0	0	0	0	0	0	0	0	0	0	0	0	0	0	0	0	Eukaryota	Cercozoa	Filosa-Sarcomonadea	Glissomonadida	Sandonidae	Sandona	Sandona_sp.
SSeuks_780	0	0	0	0	0	0	0	0	0	0	0	0	0	0	0	0	0	0	0	0	0	0	0	0	12	0	0	0	0	0	0	0	0	0	Eukaryota	Choanoflagellida	Choanoflagellida_X	Choanoflagellida_XX	Clade-2	Sphaeroeca	Unclassified_Genus__Sphaeroeca
SSeuks_781	0	0	0	0	0	0	0	0	0	0	0	0	18	0	0	0	0	0	0	0	0	0	0	0	0	0	0	0	0	0	0	0	0	0	Eukaryota	Cercozoa	Filosa-Thecofilosea	Cryomonadida	Rhogostoma-lineage	Rhogostoma-lineage_X	Rhogostoma-lineage_X_sp.
SSeuks_782	0	0	0	9	0	0	0	0	0	0	0	0	0	0	0	0	0	0	0	0	0	0	0	0	0	0	0	0	0	0	0	0	0	0	Eukaryota	Dinoflagellata	Dinophyceae	Unclassified_Class_Dinophyceae	Unclassified_Class_Dinophyceae	Unclassified_Class_Dinophyceae	Unclassified_Class_Dinophyceae
SSeuks_783	0	0	0	0	0	0	0	0	0	0	0	0	0	0	0	1	0	0	0	0	0	0	0	0	0	0	0	0	0	0	0	0	0	0	Eukaryota	Fungi	Cryptomycota	Cryptomycotina	Cryptomycotina_X	Cryptomycotina_XX	Cryptomycotina_XX_sp.
SSeuks_784	0	0	0	0	0	0	0	0	0	0	0	0	0	0	0	0	0	0	0	0	0	0	4	0	0	0	0	0	0	0	0	0	0	0	Eukaryota	Unclassified_Kingdom_Eukaryota	Unclassified_Kingdom_Eukaryota	Unclassified_Kingdom_Eukaryota	Unclassified_Kingdom_Eukaryota	Unclassified_Kingdom_Eukaryota	Unclassified_Kingdom_Eukaryota
SSeuks_785	0	0	0	0	0	0	0	0	0	0	0	0	0	0	0	0	0	0	0	0	0	0	0	0	0	0	0	0	7	0	0	0	0	0	Eukaryota	Chlorophyta	Chlorophyceae	Sphaeropleales	Sphaeropleales_X	Desmodesmus	Desmodesmus_communis
SSeuks_786	0	2	0	0	0	0	0	0	0	0	0	0	0	0	0	0	0	0	0	0	0	0	0	0	0	0	0	0	0	0	0	0	0	0	Eukaryota	Unclassified_Kingdom_Eukaryota	Unclassified_Kingdom_Eukaryota	Unclassified_Kingdom_Eukaryota	Unclassified_Kingdom_Eukaryota	Unclassified_Kingdom_Eukaryota	Unclassified_Kingdom_Eukaryota
SSeuks_787	5	0	0	0	0	0	0	0	0	0	0	0	0	0	0	0	0	0	0	0	0	0	0	0	0	0	0	0	0	0	0	0	0	0	Eukaryota	Cercozoa	Filosa-Thecofilosea	Cryomonadida	Rhogostoma-lineage	Rhogostoma-lineage_X	Rhogostoma-lineage_X_sp.
SSeuks_788	0	0	0	0	0	0	2	0	0	0	0	0	0	0	0	0	0	0	0	0	0	0	0	0	0	0	0	0	0	0	0	0	0	0	Eukaryota	Dinoflagellata	Dinophyceae	Unclassified_Class_Dinophyceae	Unclassified_Class_Dinophyceae	Unclassified_Class_Dinophyceae	Unclassified_Class_Dinophyceae
SSeuks_789	0	0	0	0	0	0	0	0	0	0	0	0	0	0	0	0	0	0	0	0	0	0	0	0	0	0	2	0	0	0	0	0	0	0	Eukaryota	Dinoflagellata	Dinophyceae	Gonyaulacales	Ceratiaceae	Ceratium	Ceratium_hirundinella
SSeuks_790	5	0	0	0	0	0	0	0	0	0	0	0	0	0	0	0	0	0	0	0	0	0	0	0	0	0	0	0	0	0	0	0	0	0	Eukaryota	Cercozoa	Endomyxa	Vampyrellida	Vampyrellida_X	Unclassified_Family_Vampyrellida_X	Unclassified_Family_Vampyrellida_X
SSeuks_791	0	0	0	0	12	56	0	0	0	0	0	0	0	389	0	0	0	0	0	0	0	0	0	0	0	0	0	0	0	0	0	0	0	0	Eukaryota	Dinoflagellata	Dinophyceae	Unclassified_Class_Dinophyceae	Unclassified_Class_Dinophyceae	Unclassified_Class_Dinophyceae	Unclassified_Class_Dinophyceae
SSeuks_792	0	0	0	0	0	968	0	0	0	14	0	0	0	0	1	76	0	25	4	0	0	0	0	0	0	0	0	0	0	0	0	0	37	0	Eukaryota	Unclassified_Kingdom_Eukaryota	Unclassified_Kingdom_Eukaryota	Unclassified_Kingdom_Eukaryota	Unclassified_Kingdom_Eukaryota	Unclassified_Kingdom_Eukaryota	Unclassified_Kingdom_Eukaryota
SSeuks_793	0	0	0	0	0	0	0	0	0	0	92	0	0	0	0	0	0	0	0	0	0	0	0	0	0	0	0	0	0	0	0	0	0	0	Eukaryota	Gastrotricha	Unclass_Class_of_Gastrotricha	Chaetonotida	Chaetonotidae	Chaetonotus	Chaetonotus_sp.
SSeuks_794	0	0	0	0	0	8	4	0	0	159	6	0	0	0	0	0	0	0	0	0	5	0	4	0	0	0	0	0	0	280	50	0	0	9	Eukaryota	Fungi	Cryptomycota	Cryptomycotina	Cryptomycotina_X	Cryptomycotina_XX	Cryptomycotina_XX_sp.
SSeuks_795	0	0	0	0	0	359	0	0	0	0	3	0	0	0	0	67	0	0	0	0	0	0	0	0	0	0	0	0	0	0	0	0	0	0	Eukaryota	Cercozoa	Filosa-Thecofilosea	Cryomonadida	Rhogostoma-lineage	Rhogostoma-lineage_X	Rhogostoma-lineage_X_sp.
SSeuks_796	0	0	0	0	0	0	0	0	0	0	0	0	0	0	0	0	0	0	0	0	0	0	0	0	0	0	19	0	0	0	0	0	0	0	Eukaryota	Streptophyta	Zygnemophyceae	Zygnemophyceae_X	Zygnemophyceae_XX	Spirotaenia	Spirotaenia_condensata
SSeuks_797	0	0	0	0	0	0	0	3	0	0	0	0	0	0	0	0	0	0	12	0	0	50	145	0	0	0	0	0	0	0	0	0	0	56	Eukaryota	Mesomycetozoa	Ichthyosporea	Ichthyosphonida	Pseudoperkinsidae	Pseudoperkinsus	Pseudoperkinsus_tapetis
SSeuks_798	0	0	0	0	0	0	0	0	0	0	0	219	20	0	0	0	0	0	0	0	0	163	0	523	0	0	0	0	0	0	0	0	0	0	Eukaryota	Unclassified_Kingdom_Eukaryota	Unclassified_Kingdom_Eukaryota	Unclassified_Kingdom_Eukaryota	Unclassified_Kingdom_Eukaryota	Unclassified_Kingdom_Eukaryota	Unclassified_Kingdom_Eukaryota
SSeuks_799	0	0	0	0	0	0	0	0	0	0	0	0	0	0	0	0	0	0	0	0	0	0	0	0	13	0	0	0	0	0	0	0	0	0	Eukaryota	Fungi	Cryptomycota	Cryptomycotina	Cryptomycotina_X	Cryptomycotina_XX	Cryptomycotina_XX_sp.
SSeuks_800	0	6	0	0	0	1	0	0	0	0	0	0	0	0	0	0	0	0	0	0	0	0	0	0	0	0	0	0	0	0	0	0	0	0	Eukaryota	Cercozoa	Filosa-Sarcomonadea	Cercomonadida	Paracercomonadidae	Paracercomonas	Paracercomonas_compacta
SSeuks_801	10	0	0	0	4	0	2	0	48	0	0	0	0	42	30	0	0	40	0	0	0	0	31	0	7	0	0	0	0	0	0	0	36	54	Eukaryota	Fungi	Chytridiomycota	Chytridiomycotina	Chytridiomycetes	Unclassified_Family_Chytridiomycetes	Unclassified_Family_Chytridiomycetes
SSeuks_802	0	0	0	0	0	0	0	0	0	0	0	0	0	0	0	0	59	0	269	0	0	0	0	0	0	0	0	0	0	0	0	31	0	0	Eukaryota	Cercozoa	Endomyxa	Vampyrellida	Leptophryidae	Leptophryidae_X	Leptophryidae_X_sp.
SSeuks_803	0	0	0	41	0	0	0	3	0	0	0	0	0	0	0	0	0	0	0	0	0	0	0	0	0	0	0	0	0	0	0	0	0	0	Eukaryota	Sagenista	Labyrinthulomycetes	Labyrinthulida	Labyrinthulaceae	Labyrinthulaceae_X	Labyrinthulaceae_X_sp.
SSeuks_804	0	4	0	0	0	0	0	0	0	0	0	0	0	0	0	0	0	0	0	0	0	0	0	0	0	0	0	0	0	0	0	0	0	0	Eukaryota	Unclassified_Kingdom_Eukaryota	Unclassified_Kingdom_Eukaryota	Unclassified_Kingdom_Eukaryota	Unclassified_Kingdom_Eukaryota	Unclassified_Kingdom_Eukaryota	Unclassified_Kingdom_Eukaryota
SSeuks_805	59	23	0	0	0	0	0	0	0	0	0	0	0	0	0	0	0	0	0	0	0	0	0	0	0	0	0	0	0	0	0	0	0	0	Eukaryota	Arthropoda	Ostracoda	Podocopida	Unclassified_Order_Podocopida	Unclassified_Order_Podocopida	Unclassified_Order_Podocopida
SSeuks_806	0	0	0	0	0	0	0	0	0	0	0	0	0	0	0	0	0	0	0	0	0	0	0	0	0	0	0	0	98	0	0	0	0	0	Eukaryota	Gastrotricha	Unclass_Class_of_Gastrotricha	Chaetonotida	Chaetonotidae	Polymerurus	Polymerurus_nodicaudus
SSeuks_807	11	0	52	0	0	0	0	0	0	0	0	0	0	0	0	0	0	0	0	0	15	0	0	0	0	0	0	0	0	0	0	0	0	0	Eukaryota	Unclassified_Kingdom_Eukaryota	Unclassified_Kingdom_Eukaryota	Unclassified_Kingdom_Eukaryota	Unclassified_Kingdom_Eukaryota	Unclassified_Kingdom_Eukaryota	Unclassified_Kingdom_Eukaryota
SSeuks_808	0	0	0	0	0	0	0	0	0	0	0	0	0	0	0	127	0	0	0	0	0	0	0	0	0	0	0	0	0	0	0	0	280	9	Eukaryota	Fungi	Unclassified_Phylum_Fungi	Unclassified_Phylum_Fungi	Unclassified_Phylum_Fungi	Unclassified_Phylum_Fungi	Unclassified_Phylum_Fungi
SSeuks_809	0	0	0	0	0	5	0	0	0	0	0	50	0	34	0	0	0	0	0	0	0	0	0	0	0	0	0	0	0	0	0	0	15	0	Eukaryota	Chlorophyta	Trebouxiophyceae	Chlorellales	Chlorellales_X	Unclassified_Family_Chlorellales_X	Unclassified_Family_Chlorellales_X
SSeuks_810	0	0	11	0	0	0	0	0	6	0	0	0	0	0	0	0	0	0	0	0	0	0	0	0	6	0	0	0	0	0	0	0	0	0	Eukaryota	Fungi	Ascomycota	Pezizomycotina	Unclassified_Order_Pezizomycotina	Unclassified_Order_Pezizomycotina	Unclassified_Order_Pezizomycotina
SSeuks_811	7	0	0	0	0	0	0	0	0	0	0	0	0	0	0	0	0	0	0	0	0	0	0	0	0	0	0	0	0	0	0	0	0	0	Eukaryota	Annelida	Clitellata	Haplotaxida	Aeolosomatidae	Aeolosoma	Unclassified_Genus__Aeolosoma
SSeuks_812	0	0	0	0	0	0	0	0	0	0	0	0	0	8	0	0	0	0	0	0	0	0	0	0	0	0	0	0	0	0	0	0	0	0	Eukaryota	Unclassified_Kingdom_Eukaryota	Unclassified_Kingdom_Eukaryota	Unclassified_Kingdom_Eukaryota	Unclassified_Kingdom_Eukaryota	Unclassified_Kingdom_Eukaryota	Unclassified_Kingdom_Eukaryota
SSeuks_813	0	0	0	0	0	0	0	0	0	0	0	0	0	0	0	24	0	0	0	0	0	0	0	0	0	0	0	0	0	0	0	0	0	0	Eukaryota	Mesomycetozoa	Ichthyosporea	Ichthyosphonida	Pseudoperkinsidae	Unclassified_Family_Pseudoperkinsidae	Unclassified_Family_Pseudoperkinsidae
SSeuks_814	0	30	0	0	0	0	0	0	0	0	0	0	0	0	0	0	0	0	0	0	0	0	0	0	0	0	0	0	0	0	0	0	0	0	Eukaryota	Arthropoda	Ostracoda	Podocopida	Unclassified_Order_Podocopida	Unclassified_Order_Podocopida	Unclassified_Order_Podocopida
SSeuks_815	0	0	0	0	0	3	0	0	0	0	0	0	0	0	0	0	0	0	0	0	0	0	0	0	0	0	0	0	0	0	0	0	0	0	Eukaryota	Dinoflagellata	Dinophyceae	Peridiniales	Peridiniaceae	Peridinium	Peridinium_willei
SSeuks_816	0	0	0	0	0	2	0	6	0	0	0	250	0	0	0	0	0	0	0	0	0	0	0	0	0	0	0	0	0	0	0	0	0	0	Eukaryota	Unclassified_Kingdom_Eukaryota	Unclassified_Kingdom_Eukaryota	Unclassified_Kingdom_Eukaryota	Unclassified_Kingdom_Eukaryota	Unclassified_Kingdom_Eukaryota	Unclassified_Kingdom_Eukaryota
SSeuks_817	0	0	0	0	0	0	0	0	0	0	0	0	0	0	0	0	0	0	0	0	0	0	0	0	0	0	0	0	0	0	0	220	23	0	Eukaryota	Fungi	Unclassified_Phylum_Fungi	Unclassified_Phylum_Fungi	Unclassified_Phylum_Fungi	Unclassified_Phylum_Fungi	Unclassified_Phylum_Fungi
SSeuks_818	0	0	0	0	0	0	0	21	0	0	2	0	0	0	0	0	0	0	37	0	0	0	0	0	0	0	0	0	0	0	0	0	0	44	Eukaryota	Fungi	Cryptomycota	Cryptomycotina	Cryptomycotina_X	Cryptomycotina_XX	Cryptomycotina_XX_sp.
SSeuks_819	0	0	0	0	0	0	0	0	0	0	0	0	69	0	0	0	0	0	0	0	0	0	0	0	0	0	0	0	0	0	0	0	0	0	Eukaryota	Cercozoa	Filosa-Thecofilosea	Cryomonadida	Rhogostoma-lineage	Rhogostoma-lineage_X	Rhogostoma-lineage_X_sp.
SSeuks_820	0	0	0	0	0	0	0	0	0	0	0	0	0	0	0	0	0	0	0	0	0	0	0	0	0	0	0	0	0	0	63	0	0	0	Eukaryota	Cercozoa	Filosa-Sarcomonadea	Glissomonadida	Allapsidae	Group-Te	Unclassified_Genus__Group-Te
SSeuks_821	0	0	0	0	0	0	0	0	0	0	0	0	0	0	0	0	0	0	0	0	0	0	0	0	78	0	0	0	0	0	0	0	0	0	Eukaryota	Fungi	Chytridiomycota	Chytridiomycotina	Chytridiomycetes	Unclassified_Family_Chytridiomycetes	Unclassified_Family_Chytridiomycetes
SSeuks_822	8	0	0	13	0	0	0	0	0	0	0	0	0	0	0	0	0	0	0	0	0	0	0	0	0	0	0	0	0	0	0	0	0	0	Eukaryota	Fungi	Unclassified_Phylum_Fungi	Unclassified_Phylum_Fungi	Unclassified_Phylum_Fungi	Unclassified_Phylum_Fungi	Unclassified_Phylum_Fungi
SSeuks_823	0	37	0	0	0	0	0	0	0	0	0	0	0	0	0	0	0	0	0	0	0	0	0	0	0	0	0	0	0	36	0	0	0	0	Eukaryota	Ciliophora	Colpodea	Colpodea_X	Bursariomorphida	Unclassified_Family_Bursariomorphida	Unclassified_Family_Bursariomorphida
SSeuks_824	6	0	0	0	0	0	0	0	0	0	0	0	0	0	0	0	0	0	0	0	0	0	0	0	0	0	0	0	0	0	0	0	0	0	Eukaryota	Unclassified_Kingdom_Eukaryota	Unclassified_Kingdom_Eukaryota	Unclassified_Kingdom_Eukaryota	Unclassified_Kingdom_Eukaryota	Unclassified_Kingdom_Eukaryota	Unclassified_Kingdom_Eukaryota
SSeuks_825	0	0	0	0	0	0	0	0	0	0	0	0	0	0	0	0	0	0	0	0	0	0	0	0	0	0	0	0	0	26	0	0	0	0	Eukaryota	Fungi	Unclassified_Phylum_Fungi	Unclassified_Phylum_Fungi	Unclassified_Phylum_Fungi	Unclassified_Phylum_Fungi	Unclassified_Phylum_Fungi
SSeuks_826	0	0	0	0	0	0	0	0	0	0	0	0	0	0	0	0	5	0	0	0	0	0	0	0	0	0	0	0	0	0	0	0	0	0	Eukaryota	Nematoda	Chromadorea	Monhysterida	Monhysteridae	Eumonhystera	Eumonhystera_sp.
SSeuks_827	0	0	0	0	0	0	0	0	0	0	49	0	112	0	0	0	0	0	0	0	0	0	0	0	0	0	0	0	0	0	0	0	0	0	Eukaryota	Ciliophora	Spirotrichea	Hypotrichia	Unclassified_Order_Hypotrichia	Unclassified_Order_Hypotrichia	Unclassified_Order_Hypotrichia
SSeuks_828	0	0	0	0	0	0	0	0	0	0	0	0	0	0	0	0	0	0	0	0	0	0	0	148	0	0	0	0	0	0	0	0	0	0	Eukaryota	Unclassified_Kingdom_Eukaryota	Unclassified_Kingdom_Eukaryota	Unclassified_Kingdom_Eukaryota	Unclassified_Kingdom_Eukaryota	Unclassified_Kingdom_Eukaryota	Unclassified_Kingdom_Eukaryota
SSeuks_829	0	0	14	0	0	0	0	0	0	0	0	0	0	0	0	0	0	0	0	0	0	0	0	0	0	0	0	0	0	0	0	0	0	0	Eukaryota	Apicomplexa	Gregarinomorphea	Eugregarinorida	Gregarinidae	Unclassified_Family_Gregarinidae	Unclassified_Family_Gregarinidae
SSeuks_830	0	0	0	0	0	0	0	0	0	0	0	0	8	0	0	0	0	0	0	0	0	0	0	0	0	0	0	0	0	0	0	0	0	0	Eukaryota	Mesomycetozoa	Ichthyosporea	Rhynosporida	Rhynosporidae	Rhynosporidae_X	Rhynosporidae_X_sp.
SSeuks_831	0	0	0	0	2	3	0	0	0	0	0	0	0	0	0	0	0	0	0	0	0	0	0	0	0	0	0	0	3	0	0	0	0	0	Eukaryota	Dinoflagellata	Dinophyceae	Unclassified_Class_Dinophyceae	Unclassified_Class_Dinophyceae	Unclassified_Class_Dinophyceae	Unclassified_Class_Dinophyceae
SSeuks_832	0	0	0	0	0	0	0	0	0	0	0	0	0	0	0	0	0	0	26	0	0	0	0	0	0	0	0	0	0	0	0	0	0	0	Eukaryota	Unclassified_Kingdom_Eukaryota	Unclassified_Kingdom_Eukaryota	Unclassified_Kingdom_Eukaryota	Unclassified_Kingdom_Eukaryota	Unclassified_Kingdom_Eukaryota	Unclassified_Kingdom_Eukaryota
SSeuks_833	0	0	0	0	0	0	0	0	0	0	0	0	0	0	0	0	0	0	0	0	0	0	0	0	0	0	0	8	0	0	0	0	0	0	Eukaryota	Unclassified_Kingdom_Eukaryota	Unclassified_Kingdom_Eukaryota	Unclassified_Kingdom_Eukaryota	Unclassified_Kingdom_Eukaryota	Unclassified_Kingdom_Eukaryota	Unclassified_Kingdom_Eukaryota
SSeuks_834	0	0	0	0	0	0	0	0	0	0	1	0	0	0	0	0	0	0	0	0	0	0	0	0	0	0	0	0	0	0	0	11	0	0	Eukaryota	Chlorophyta	Chlorophyceae	Sphaeropleales	Sphaeropleales_X	Scenedesmus	Unclassified_Genus__Scenedesmus
SSeuks_835	0	0	0	0	0	0	0	0	0	0	0	0	0	0	0	0	13	0	3	0	0	0	0	0	0	0	0	0	0	0	0	0	0	0	Eukaryota	Unclassified_Kingdom_Eukaryota	Unclassified_Kingdom_Eukaryota	Unclassified_Kingdom_Eukaryota	Unclassified_Kingdom_Eukaryota	Unclassified_Kingdom_Eukaryota	Unclassified_Kingdom_Eukaryota
SSeuks_836	0	0	0	0	0	0	0	0	0	0	0	0	0	0	0	0	0	0	0	0	0	0	0	0	0	0	0	0	0	0	99	0	0	0	Eukaryota	Fungi	Chytridiomycota	Chytridiomycotina	Chytridiomycetes	Unclassified_Family_Chytridiomycetes	Unclassified_Family_Chytridiomycetes
SSeuks_837	0	0	0	0	0	0	0	0	0	0	0	0	0	4	0	0	0	0	0	0	0	0	0	0	0	0	0	0	0	0	0	0	0	0	Eukaryota	Fungi	Chytridiomycota	Chytridiomycotina	Chytridiomycetes	Rhyzophidiales_X	Rhyzophidiales_X_sp.
SSeuks_838	0	0	0	0	0	0	0	0	0	0	0	0	127	0	0	0	0	0	0	0	0	0	0	0	0	0	0	0	0	0	0	0	0	0	Eukaryota	Cryptophyta	Cryptophyceae	Cryptomonadales	Cryptomonadales_X	Cryptomonas	Cryptomonas_erosa
SSeuks_839	0	0	0	0	0	0	0	0	0	2	0	0	0	0	0	0	0	0	0	0	0	0	0	0	0	0	0	0	0	0	0	0	0	0	Eukaryota	Fungi	Cryptomycota	Cryptomycotina	Cryptomycotina_X	Cryptomycotina_XX	Cryptomycotina_XX_sp.
SSeuks_840	0	0	0	0	0	0	0	0	0	0	0	0	0	0	0	0	0	0	0	0	0	0	0	0	0	0	0	21	0	0	0	0	0	0	Eukaryota	Chlorophyta	Trebouxiophyceae	Chlorellales	Chlorellales_X	Dictyosphaerium	Unclassified_Genus__Dictyosphaerium
SSeuks_841	0	0	0	0	0	0	0	12	0	0	0	0	0	0	0	0	0	0	0	0	0	0	0	0	0	0	0	0	0	0	0	0	0	0	Eukaryota	Fungi	Chytridiomycota	Chytridiomycotina	Chytridiomycetes	Rhyzophidiales_X	Rhyzophidiales_X_sp.
SSeuks_842	0	0	0	0	0	0	0	0	4	0	42	0	0	0	0	0	0	0	16	0	0	0	0	0	0	0	0	0	0	0	0	6	0	0	Eukaryota	Dinoflagellata	Dinophyceae	Unclassified_Class_Dinophyceae	Unclassified_Class_Dinophyceae	Unclassified_Class_Dinophyceae	Unclassified_Class_Dinophyceae
SSeuks_843	0	0	0	0	0	0	0	0	0	0	0	0	132	0	0	0	0	0	0	0	0	0	0	0	0	0	0	0	0	0	0	0	0	0	Eukaryota	Hilomonadea	Planomonadida	Planomonadidae	Planomonadidae_X	Micronuclearia	Micronuclearia_podoventralis
SSeuks_844	0	0	0	0	0	0	0	0	0	0	0	0	0	0	0	1	0	0	8	0	0	0	0	0	0	0	0	0	0	0	0	0	0	0	Eukaryota	Mesomycetozoa	Ichthyosporea	Ichthyosphonida	Pseudoperkinsidae	Pseudoperkinsidae_X	Pseudoperkinsidae_X_sp.
SSeuks_845	0	0	0	0	0	0	0	0	0	0	0	0	0	0	0	0	0	0	0	0	0	0	0	4	0	0	0	11	0	0	0	0	0	0	Eukaryota	Unclassified_Kingdom_Eukaryota	Unclassified_Kingdom_Eukaryota	Unclassified_Kingdom_Eukaryota	Unclassified_Kingdom_Eukaryota	Unclassified_Kingdom_Eukaryota	Unclassified_Kingdom_Eukaryota
SSeuks_846	0	0	0	0	0	0	0	0	0	0	0	0	60	0	0	0	0	0	0	0	0	0	0	6	0	0	0	0	0	0	0	0	0	0	Eukaryota	Unclassified_Kingdom_Eukaryota	Unclassified_Kingdom_Eukaryota	Unclassified_Kingdom_Eukaryota	Unclassified_Kingdom_Eukaryota	Unclassified_Kingdom_Eukaryota	Unclassified_Kingdom_Eukaryota
SSeuks_847	0	0	0	0	0	0	0	0	0	0	0	0	0	0	0	0	0	0	0	0	0	0	0	51	0	0	0	0	0	0	0	0	0	0	Eukaryota	Cercozoa	Novel-clade-10-12	Novel-clade-12	NC12B-lineage	NC12B-lineage_X	NC12B-lineage_X_sp.
SSeuks_848	0	0	0	0	0	0	0	0	0	0	0	0	0	0	0	0	0	0	0	0	0	0	0	0	0	0	0	38	0	0	0	0	0	0	Eukaryota	Dinoflagellata	Dinophyceae	Unclassified_Class_Dinophyceae	Unclassified_Class_Dinophyceae	Unclassified_Class_Dinophyceae	Unclassified_Class_Dinophyceae
SSeuks_849	0	0	0	0	0	0	0	6	0	0	0	0	0	0	0	0	0	0	0	0	0	0	0	0	0	0	0	0	0	0	0	0	0	0	Eukaryota	Cercozoa	Filosa-Sarcomonadea	Glissomonadida	Sandonidae	Sandona	Sandona_sp.
SSeuks_850	0	0	0	0	0	0	0	0	0	0	0	0	0	0	0	0	0	0	0	0	0	0	0	0	0	0	0	0	38	0	0	0	0	0	Eukaryota	Gastrotricha	Unclass_Class_of_Gastrotricha	Chaetonotida	Chaetonotidae	Chaetonotus	Chaetonotus_microchaetus
SSeuks_851	0	0	0	0	0	0	0	0	0	0	0	0	0	0	11	0	0	0	0	0	0	0	0	0	0	0	0	0	0	0	0	0	0	0	Eukaryota	Fungi	Ascomycota	Pezizomycotina	Dothideomycetes	Unclassified_Family_Dothideomycetes	Unclassified_Family_Dothideomycetes
SSeuks_852	0	0	0	0	0	0	0	0	0	0	0	0	35	0	0	0	0	0	0	0	0	0	0	0	0	0	0	0	0	0	0	0	0	0	Eukaryota	Dinoflagellata	Dinophyceae	Unclassified_Class_Dinophyceae	Unclassified_Class_Dinophyceae	Unclassified_Class_Dinophyceae	Unclassified_Class_Dinophyceae
SSeuks_853	0	0	0	0	0	0	0	0	0	0	0	0	0	0	0	0	0	0	0	0	0	0	0	0	0	0	0	0	0	0	48	0	0	0	Eukaryota	Fungi	Cryptomycota	Cryptomycotina	Cryptomycotina_X	Cryptomycotina_XX	Cryptomycotina_XX_sp.
SSeuks_854	0	0	0	0	0	0	0	0	0	0	0	0	0	0	0	0	0	0	0	0	0	0	0	0	0	0	0	0	0	0	0	0	0	11	Eukaryota	Unclassified_Kingdom_Eukaryota	Unclassified_Kingdom_Eukaryota	Unclassified_Kingdom_Eukaryota	Unclassified_Kingdom_Eukaryota	Unclassified_Kingdom_Eukaryota	Unclassified_Kingdom_Eukaryota
SSeuks_855	0	0	0	1	0	0	0	0	0	0	0	0	0	0	0	0	0	0	0	0	0	0	0	0	0	0	0	0	0	0	0	0	0	0	Eukaryota	Cryptophyta	Cryptophyceae	Cryptomonadales	Cryptomonadales_X	Komma	Komma_caudata
SSeuks_856	0	0	0	0	0	0	0	0	0	0	0	0	0	0	0	0	0	0	0	0	0	0	0	0	0	0	0	0	8	0	0	0	0	0	Eukaryota	Gastrotricha	Unclass_Class_of_Gastrotricha	Chaetonotida	Chaetonotidae	Polymerurus	Polymerurus_nodicaudus
SSeuks_857	0	0	0	0	0	0	5	0	0	0	0	0	0	0	0	0	0	0	0	0	0	0	0	0	0	0	0	0	0	0	0	0	0	0	Eukaryota	Fungi	Unclassified_Phylum_Fungi	Unclassified_Phylum_Fungi	Unclassified_Phylum_Fungi	Unclassified_Phylum_Fungi	Unclassified_Phylum_Fungi
SSeuks_858	0	0	0	0	0	0	0	0	0	0	0	14	0	0	0	0	0	0	0	0	0	0	0	0	0	0	0	0	0	0	0	0	0	0	Eukaryota	Chlorophyta	Trebouxiophyceae	Chlorellales	Chlorellales_X	Catena	Catena_viridis
SSeuks_859	12	0	0	0	0	0	0	0	0	0	0	0	0	0	0	0	0	0	0	0	0	0	0	0	0	0	0	0	0	0	0	0	0	0	Eukaryota	Cercozoa	Endomyxa	Vampyrellida	Penardia-lineage	Penardia-lineage_X	Penardia-lineage_X_sp.
SSeuks_860	13	0	0	0	0	0	0	0	0	0	0	0	0	0	0	0	0	0	0	0	0	0	0	0	0	0	0	0	0	0	0	0	0	0	Eukaryota	Fungi	Unclassified_Phylum_Fungi	Unclassified_Phylum_Fungi	Unclassified_Phylum_Fungi	Unclassified_Phylum_Fungi	Unclassified_Phylum_Fungi
SSeuks_861	0	0	0	0	0	0	0	0	0	0	0	0	17	3	0	0	0	0	0	0	0	0	0	0	0	0	0	0	0	0	0	0	0	0	Eukaryota	Dinoflagellata	Dinophyceae	Unclassified_Class_Dinophyceae	Unclassified_Class_Dinophyceae	Unclassified_Class_Dinophyceae	Unclassified_Class_Dinophyceae
SSeuks_862	0	0	0	0	0	0	0	0	0	0	0	0	0	0	0	0	0	0	0	0	0	0	0	32	0	0	0	0	0	0	0	0	0	0	Eukaryota	Unclassified_Kingdom_Eukaryota	Unclassified_Kingdom_Eukaryota	Unclassified_Kingdom_Eukaryota	Unclassified_Kingdom_Eukaryota	Unclassified_Kingdom_Eukaryota	Unclassified_Kingdom_Eukaryota
SSeuks_863	0	0	0	0	0	0	0	0	0	16	0	0	0	0	0	0	0	0	0	0	0	0	0	0	0	0	0	0	0	0	0	0	0	0	Eukaryota	Fungi	Chytridiomycota	Chytridiomycotina	Chytridiomycetes	Unclassified_Family_Chytridiomycetes	Unclassified_Family_Chytridiomycetes
SSeuks_864	0	0	0	0	0	0	0	0	0	0	0	0	0	0	0	0	0	0	0	0	0	0	0	0	0	0	0	0	0	5	0	0	0	0	Eukaryota	Lobosa	Tubulinea	Euamoebida	LOS7N/I-lineage	Ptolemeba	Unclassified_Genus__Ptolemeba
SSeuks_865	0	0	0	0	0	0	0	0	0	0	0	0	0	0	0	0	0	0	0	0	0	0	0	0	0	0	0	0	0	0	0	0	2	0	Eukaryota	Chlorophyta	Trebouxiophyceae	Chlorellales	Chlorellales_X	Unclassified_Family_Chlorellales_X	Unclassified_Family_Chlorellales_X
SSeuks_866	0	0	0	0	0	0	0	0	0	0	0	0	0	0	0	0	0	0	0	0	0	0	1	0	0	0	0	0	0	0	0	0	0	0	Eukaryota	Cercozoa	Filosa-Sarcomonadea	Glissomonadida	Sandonidae	Unclassified_Family_Sandonidae	Unclassified_Family_Sandonidae
SSeuks_867	0	0	0	0	0	0	0	0	0	0	0	0	9	0	0	0	0	0	0	0	0	0	0	0	0	0	0	0	0	0	0	0	0	0	Eukaryota	Unclassified_Kingdom_Eukaryota	Unclassified_Kingdom_Eukaryota	Unclassified_Kingdom_Eukaryota	Unclassified_Kingdom_Eukaryota	Unclassified_Kingdom_Eukaryota	Unclassified_Kingdom_Eukaryota
SSeuks_868	0	0	0	0	0	0	0	0	0	0	0	0	0	0	0	0	0	0	0	0	0	0	0	0	0	0	2	0	0	0	0	0	0	0	Eukaryota	Dinoflagellata	Dinophyceae	Gonyaulacales	Ceratiaceae	Ceratium	Ceratium_hirundinella
SSeuks_869	0	0	0	0	0	5	0	0	0	1	0	0	0	0	0	0	0	0	0	0	0	0	0	0	0	0	0	0	0	0	0	0	0	0	Eukaryota	Mollusca	Bivalvia	Venerida	Sphaeriidae	Sphaerium	Unclassified_Genus__Sphaerium
SSeuks_870	0	0	0	0	0	0	0	0	1344	408	409	0	0	0	1693	0	412	2993	102	0	528	24	615	0	86	30	30	0	0	0	0	269	0	384	Eukaryota	Nematoda	Chromadorea	Monhysterida	Monhysteridae	Eumonhystera	Eumonhystera_sp.
SSeuks_871	0	0	0	0	0	0	0	0	0	0	0	1817	649	395	12	0	0	0	0	0	0	129	0	5286	0	0	0	0	0	0	0	0	0	0	Eukaryota	Dinoflagellata	Dinophyceae	Unclassified_Class_Dinophyceae	Unclassified_Class_Dinophyceae	Unclassified_Class_Dinophyceae	Unclassified_Class_Dinophyceae
SSeuks_872	0	0	2127	0	0	0	0	0	0	0	0	0	0	0	0	0	0	0	0	0	0	0	0	0	0	0	0	0	0	0	0	0	0	0	Eukaryota	Ciliophora	Spirotrichea	Choreotrichida	Strobilidiidae_H	Strobilidiidae_H_X	Strobilidiidae_H_X_sp.
SSeuks_873	0	0	0	0	0	0	0	2004	0	0	0	0	0	0	0	0	0	0	0	0	0	0	0	0	0	0	0	0	0	0	0	0	0	0	Eukaryota	Platyhelminthes	Rhabditophora	Rhabdocoela	Dalyelliidae	Unclassified_Family_Dalyelliidae	Unclassified_Family_Dalyelliidae
SSeuks_874	0	0	14	0	0	0	0	0	0	46	10	0	0	50	0	16	2201	0	1881	0	0	8	0	0	0	0	0	6	6	0	0	0	953	937	Eukaryota	Unclassified_Kingdom_Eukaryota	Unclassified_Kingdom_Eukaryota	Unclassified_Kingdom_Eukaryota	Unclassified_Kingdom_Eukaryota	Unclassified_Kingdom_Eukaryota	Unclassified_Kingdom_Eukaryota
SSeuks_875	0	0	0	0	0	0	0	0	5	0	0	1525	452	263	8	0	0	0	0	0	0	68	0	3610	0	0	0	0	0	0	0	0	0	0	Eukaryota	Dinoflagellata	Dinophyceae	Unclassified_Class_Dinophyceae	Unclassified_Class_Dinophyceae	Unclassified_Class_Dinophyceae	Unclassified_Class_Dinophyceae
SSeuks_876	11	0	0	0	0	0	0	0	0	0	0	0	0	0	0	0	0	0	0	8	0	0	0	0	0	0	0	0	0	0	0	0	0	0	Eukaryota	Rotifera	Bdelloidea	Philodinida	Philodinidae	Dissotrocha	Dissotrocha_aculeata
SSeuks_877	0	0	0	0	0	0	0	0	0	0	0	0	0	4442	0	0	0	0	0	0	0	0	0	0	0	0	0	0	0	0	0	0	0	0	Eukaryota	Tardigrada	Eutardigrada	Parachela	Macrobiotidae	Murrayon	Murrayon_dianeae
SSeuks_878	0	0	0	0	0	0	0	0	160	0	0	0	0	0	0	0	0	0	0	0	0	0	0	0	0	0	0	0	0	0	0	0	0	0	Eukaryota	Nematoda	Chromadorea	Chromadorida	Cyatholaimidae	Ethmolaimus	Ethmolaimus_pratensis
SSeuks_879	0	0	0	0	0	36	0	0	0	8	172	0	0	179	0	0	0	0	0	0	0	0	0	0	0	0	0	0	0	80	0	0	0	0	Eukaryota	Dinoflagellata	Dinophyceae	Unclassified_Class_Dinophyceae	Unclassified_Class_Dinophyceae	Unclassified_Class_Dinophyceae	Unclassified_Class_Dinophyceae
SSeuks_880	0	0	0	0	0	27	0	0	0	13	176	0	0	156	0	0	0	0	0	0	0	0	0	0	0	0	0	0	0	32	0	0	0	0	Eukaryota	Dinoflagellata	Dinophyceae	Unclassified_Class_Dinophyceae	Unclassified_Class_Dinophyceae	Unclassified_Class_Dinophyceae	Unclassified_Class_Dinophyceae
SSeuks_881	0	0	197	0	0	0	0	0	0	0	0	0	0	0	0	0	0	0	0	0	0	0	94	0	0	0	0	0	0	0	0	0	756	0	Eukaryota	Gastrotricha	Unclass_Class_of_Gastrotricha	Chaetonotida	Chaetonotidae	Chaetonotus	Chaetonotus_sp.
SSeuks_882	0	0	0	0	0	0	0	0	0	0	0	0	0	98	0	0	0	0	0	0	0	0	0	0	0	0	0	0	0	0	0	0	0	0	Eukaryota	Rotifera	Bdelloidea	Philodinida	Philodinidae	Dissotrocha	Dissotrocha_aculeata
SSeuks_883	0	0	0	0	0	17	0	0	0	0	85	0	0	94	0	0	0	0	0	0	0	0	0	0	0	0	0	0	0	68	0	0	0	0	Eukaryota	Dinoflagellata	Dinophyceae	Unclassified_Class_Dinophyceae	Unclassified_Class_Dinophyceae	Unclassified_Class_Dinophyceae	Unclassified_Class_Dinophyceae
SSeuks_884	0	0	0	0	0	8	0	0	0	0	126	0	0	117	0	0	0	0	0	0	0	0	0	0	0	0	0	0	0	13	0	0	0	0	Eukaryota	Dinoflagellata	Dinophyceae	Unclassified_Class_Dinophyceae	Unclassified_Class_Dinophyceae	Unclassified_Class_Dinophyceae	Unclassified_Class_Dinophyceae
SSeuks_885	41	0	126	0	3	227	70	0	120	0	0	28	0	21	299	0	0	0	0	20	0	15	175	131	115	0	0	0	0	7	0	0	0	0	Eukaryota	Unclassified_Kingdom_Eukaryota	Unclassified_Kingdom_Eukaryota	Unclassified_Kingdom_Eukaryota	Unclassified_Kingdom_Eukaryota	Unclassified_Kingdom_Eukaryota	Unclassified_Kingdom_Eukaryota
SSeuks_886	0	0	0	0	0	7	0	0	0	3	123	0	0	83	0	0	0	0	0	0	0	0	0	0	0	0	0	0	0	0	0	0	0	0	Eukaryota	Dinoflagellata	Dinophyceae	Unclassified_Class_Dinophyceae	Unclassified_Class_Dinophyceae	Unclassified_Class_Dinophyceae	Unclassified_Class_Dinophyceae
SSeuks_887	0	0	0	0	0	0	0	0	0	0	0	0	0	0	0	0	0	0	0	0	0	0	20	0	0	0	0	0	0	0	0	0	0	0	Eukaryota	Unclassified_Kingdom_Eukaryota	Unclassified_Kingdom_Eukaryota	Unclassified_Kingdom_Eukaryota	Unclassified_Kingdom_Eukaryota	Unclassified_Kingdom_Eukaryota	Unclassified_Kingdom_Eukaryota
SSeuks_888	0	0	0	0	0	0	0	0	0	0	0	0	0	0	0	0	0	0	0	0	0	0	0	0	0	0	0	0	0	0	0	0	17	0	Eukaryota	Cercozoa	Filosa-Sarcomonadea	Glissomonadida	Allapsidae	Allapsidae_X	Allapsidae_X_sp.
SSeuks_889	0	0	0	0	0	70	0	162	0	0	0	0	121	114	196	0	0	0	0	0	0	221	0	81	0	0	0	0	0	0	0	0	0	0	Eukaryota	Dinoflagellata	Dinophyceae	Unclassified_Class_Dinophyceae	Unclassified_Class_Dinophyceae	Unclassified_Class_Dinophyceae	Unclassified_Class_Dinophyceae
SSeuks_890	0	0	0	0	0	0	0	0	312	0	0	0	0	0	38	0	0	0	0	0	0	23	282	0	0	0	0	0	0	0	282	0	0	0	Eukaryota	Apicomplexa	Gregarinomorphea	Eugregarinorida	Gregarinidae	Unclassified_Family_Gregarinidae	Unclassified_Family_Gregarinidae
SSeuks_891	0	0	0	0	0	113	0	0	2	0	24	0	0	0	3	3	0	0	0	0	0	124	8	0	0	0	0	0	0	0	140	0	0	0	Eukaryota	Fungi	Cryptomycota	Cryptomycotina	Cryptomycotina_X	Cryptomycotina_XX	Cryptomycotina_XX_sp.
SSeuks_892	0	0	5	0	0	17	0	0	7	90	4	0	0	0	2	0	0	0	0	0	0	32	7	0	0	0	0	0	0	77	0	0	0	0	Eukaryota	Fungi	Cryptomycota	Cryptomycotina	Cryptomycotina_X	Cryptomycotina_XX	Cryptomycotina_XX_sp.
SSeuks_893	0	0	37	0	0	0	0	4	0	0	0	0	0	0	0	0	0	0	0	0	0	124	0	0	0	0	0	263	0	0	0	0	0	0	Eukaryota	Dinoflagellata	Dinophyceae	Peridiniales	Peridiniaceae	Peridinium	Peridinium_willei
SSeuks_894	0	0	17	0	0	0	0	3	0	0	0	0	0	0	0	0	0	0	0	0	0	148	0	0	0	0	0	82	0	0	0	0	0	0	Eukaryota	Dinoflagellata	Dinophyceae	Peridiniales	Peridiniaceae	Peridinium	Peridinium_willei
SSeuks_895	0	0	0	0	0	26	0	0	0	1560	0	0	0	0	0	0	0	0	0	0	0	0	0	0	0	0	0	0	0	0	0	0	0	0	Eukaryota	Dinoflagellata	Dinophyceae	Unclassified_Class_Dinophyceae	Unclassified_Class_Dinophyceae	Unclassified_Class_Dinophyceae	Unclassified_Class_Dinophyceae
SSeuks_896	0	0	0	0	0	348	0	0	145	0	0	0	0	0	86	0	0	0	0	0	0	0	0	0	0	0	0	0	0	0	79	0	0	0	Eukaryota	Dinoflagellata	Dinophyceae	Unclassified_Class_Dinophyceae	Unclassified_Class_Dinophyceae	Unclassified_Class_Dinophyceae	Unclassified_Class_Dinophyceae
SSeuks_897	0	0	51	0	0	352	18	127	0	0	0	0	0	0	0	0	0	0	0	0	0	0	0	0	0	0	0	0	0	179	0	0	0	0	Eukaryota	Unclassified_Kingdom_Eukaryota	Unclassified_Kingdom_Eukaryota	Unclassified_Kingdom_Eukaryota	Unclassified_Kingdom_Eukaryota	Unclassified_Kingdom_Eukaryota	Unclassified_Kingdom_Eukaryota
SSeuks_898	0	0	0	0	0	0	0	0	0	0	0	0	2055	0	0	0	0	0	0	0	0	0	0	0	0	0	0	0	0	0	0	0	0	0	Eukaryota	Gastrotricha	Unclass_Class_of_Gastrotricha	Chaetonotida	Chaetonotidae	Chaetonotus	Chaetonotus_sp.
SSeuks_899	0	0	0	4	0	95	0	0	2	13	24	0	0	0	0	1	37	0	6	0	0	0	0	0	0	0	0	0	0	0	18	0	3	27	Eukaryota	Fungi	Chytridiomycota	Chytridiomycotina	Chytridiomycetes	LKM11-Rozella	LKM11-Rozella_sp.
SSeuks_900	0	0	0	0	0	85	0	9	2	12	0	0	0	16	0	0	15	27	64	0	0	93	0	29	0	0	0	0	0	0	0	0	5	17	Eukaryota	Fungi	Cryptomycota	Cryptomycotina	Cryptomycotina_X	Cryptomycotina_XX	Cryptomycotina_XX_sp.
SSeuks_901	0	0	9	0	0	0	8	0	0	0	0	0	0	0	0	0	0	0	0	0	0	0	0	0	86	0	0	0	0	0	0	0	0	0	Eukaryota	Cercozoa	Filosa-Sarcomonadea	Cercomonadida	Unclassified_Order_Cercomonadida	Unclassified_Order_Cercomonadida	Unclassified_Order_Cercomonadida
SSeuks_902	0	0	0	0	0	22	0	0	0	1215	0	0	0	0	0	0	0	0	0	0	0	0	0	0	0	0	0	0	0	0	0	0	0	0	Eukaryota	Dinoflagellata	Dinophyceae	Unclassified_Class_Dinophyceae	Unclassified_Class_Dinophyceae	Unclassified_Class_Dinophyceae	Unclassified_Class_Dinophyceae
SSeuks_903	0	0	0	0	0	0	0	0	0	0	0	0	0	40	0	0	84	1311	0	0	0	0	0	0	0	0	0	0	0	0	0	0	22	2	Eukaryota	Dinoflagellata	Dinophyceae	Suessiales	Borghiellaceae	Borghiella	Borghiella_tenuissima
SSeuks_904	0	0	0	0	0	5	0	0	0	0	42	0	0	36	0	0	0	0	0	0	0	0	0	0	0	0	0	0	0	0	0	0	0	0	Eukaryota	Dinoflagellata	Dinophyceae	Unclassified_Class_Dinophyceae	Unclassified_Class_Dinophyceae	Unclassified_Class_Dinophyceae	Unclassified_Class_Dinophyceae
SSeuks_905	0	0	0	0	0	0	0	0	0	0	0	0	0	0	0	0	56	0	0	0	0	0	0	0	0	0	0	0	0	0	0	31	0	0	Eukaryota	Fungi	Fungi_X	Fungi_XX	Fungi_XXX	Fungi_XXXX	Fungi_XXXX_sp.
SSeuks_906	0	0	0	0	0	5	0	0	0	0	61	0	0	60	0	0	0	0	0	0	0	0	0	0	0	0	0	0	0	0	0	0	0	0	Eukaryota	Dinoflagellata	Dinophyceae	Unclassified_Class_Dinophyceae	Unclassified_Class_Dinophyceae	Unclassified_Class_Dinophyceae	Unclassified_Class_Dinophyceae
SSeuks_907	0	0	0	0	0	0	0	0	88	0	0	0	0	0	6	45	5	0	0	0	0	154	0	0	0	0	0	0	0	0	0	0	0	0	Eukaryota	Ciliophora	CONThreeP	CONThreeP_X	CONThreeP_XX	Askenasia	Askenasia_sp.
SSeuks_908	20	0	64	0	0	110	26	0	0	0	0	14	0	0	5	0	0	0	0	0	0	0	2	26	0	0	0	0	0	0	0	0	0	0	Eukaryota	Unclassified_Kingdom_Eukaryota	Unclassified_Kingdom_Eukaryota	Unclassified_Kingdom_Eukaryota	Unclassified_Kingdom_Eukaryota	Unclassified_Kingdom_Eukaryota	Unclassified_Kingdom_Eukaryota
SSeuks_909	0	0	0	0	0	0	0	0	0	0	0	0	1547	40	0	0	0	0	0	0	0	0	0	0	0	0	0	0	0	0	0	0	0	0	Eukaryota	Cercozoa	Endomyxa	Vampyrellida	Penardia-lineage	Penardia-lineage_X	Penardia-lineage_X_sp.
SSeuks_910	0	0	0	0	0	0	0	0	4	0	0	0	0	0	0	0	0	0	0	0	0	0	498	0	0	0	0	0	0	0	0	0	0	0	Eukaryota	Fungi	Unclassified_Phylum_Fungi	Unclassified_Phylum_Fungi	Unclassified_Phylum_Fungi	Unclassified_Phylum_Fungi	Unclassified_Phylum_Fungi
SSeuks_911	0	0	0	0	0	0	0	0	58	0	0	0	0	0	0	0	0	0	0	0	0	0	0	0	0	0	0	0	0	0	0	0	0	0	Eukaryota	Streptophyta	Zygnemophyceae	Zygnemophyceae_X	Zygnemophyceae_XX	Closterium	Unclassified_Genus__Closterium
SSeuks_912	0	0	0	0	0	0	0	0	0	0	0	0	673	0	0	0	0	0	0	0	0	0	0	0	0	0	0	0	0	0	0	0	0	0	Eukaryota	Dinoflagellata	Dinophyceae	Unclassified_Class_Dinophyceae	Unclassified_Class_Dinophyceae	Unclassified_Class_Dinophyceae	Unclassified_Class_Dinophyceae
SSeuks_913	0	0	0	0	0	78	0	0	0	19	265	0	0	0	0	27	0	0	0	0	0	14	0	0	0	0	0	0	0	0	164	12	0	0	Eukaryota	Unclassified_Kingdom_Eukaryota	Unclassified_Kingdom_Eukaryota	Unclassified_Kingdom_Eukaryota	Unclassified_Kingdom_Eukaryota	Unclassified_Kingdom_Eukaryota	Unclassified_Kingdom_Eukaryota
SSeuks_914	0	0	0	0	0	0	0	0	0	0	0	243	0	0	0	60	0	0	0	0	0	0	0	8	0	0	0	0	0	0	0	0	0	0	Eukaryota	Cercozoa	Filosa-Thecofilosea	Cryomonadida	Unclassified_Order_Cryomonadida	Unclassified_Order_Cryomonadida	Unclassified_Order_Cryomonadida
SSeuks_915	0	0	0	0	0	0	0	0	0	0	0	0	0	0	0	34	4	0	0	0	0	119	13	0	0	0	0	0	0	0	0	0	0	398	Eukaryota	Cercozoa	Novel-clade-10-12	Novel-clade-10	Novel-clade-10_X	Novel-clade-10_XX	Novel-clade-10_XX_sp.
SSeuks_916	0	10	0	0	0	0	0	0	0	0	0	0	0	0	0	0	0	0	0	0	0	0	0	0	0	0	0	0	0	0	0	0	0	0	Eukaryota	Dinoflagellata	Dinophyceae	Gonyaulacales	Ceratiaceae	Ceratium	Ceratium_hirundinella
SSeuks_917	0	0	0	0	0	2	0	0	0	0	30	0	0	38	0	0	0	0	0	0	0	0	0	0	0	0	0	0	0	0	0	0	0	0	Eukaryota	Dinoflagellata	Dinophyceae	Unclassified_Class_Dinophyceae	Unclassified_Class_Dinophyceae	Unclassified_Class_Dinophyceae	Unclassified_Class_Dinophyceae
SSeuks_918	0	0	0	0	0	0	0	0	0	0	0	0	374	55	0	0	0	0	0	0	0	0	0	0	0	0	0	0	0	0	0	0	0	0	Eukaryota	Dinoflagellata	Dinophyceae	Unclassified_Class_Dinophyceae	Unclassified_Class_Dinophyceae	Unclassified_Class_Dinophyceae	Unclassified_Class_Dinophyceae
SSeuks_919	0	23	65	0	0	0	0	0	0	0	0	0	0	0	0	0	0	0	0	0	0	0	0	0	0	0	0	0	0	178	0	0	0	0	Eukaryota	Rotifera	Monogononta	Flosculariaceae	Conochilidae	Conochilus	Unclassified_Genus__Conochilus
SSeuks_920	0	0	0	0	0	0	0	0	2	0	11	0	0	0	0	0	0	0	0	0	0	0	0	24	0	0	0	0	0	0	0	0	0	0	Eukaryota	Dinoflagellata	Dinophyceae	Unclassified_Class_Dinophyceae	Unclassified_Class_Dinophyceae	Unclassified_Class_Dinophyceae	Unclassified_Class_Dinophyceae
SSeuks_921	0	0	0	0	0	0	0	0	0	14	0	0	0	0	0	0	0	0	0	0	0	0	0	0	0	0	0	0	0	0	0	0	0	351	Eukaryota	Chrompodellids	Colpodellidea	Colpodellida	Colpodellida_CHR1	Colpodellida_CHR1_X	Colpodellida_CHR1_X_sp.
SSeuks_922	0	0	0	0	0	22	0	0	0	0	0	0	0	114	0	16	0	0	0	0	0	0	3	0	0	0	0	0	0	0	0	0	47	21	Eukaryota	Chlorophyta	Chlorophyceae	Sphaeropleales	Sphaeropleales_X	Unclassified_Family_Sphaeropleales_X	Unclassified_Family_Sphaeropleales_X
SSeuks_923	0	0	0	0	0	0	0	0	4	0	0	0	0	0	0	0	0	0	0	0	0	0	9	0	0	0	0	0	0	0	0	0	0	0	Eukaryota	Cercozoa	Filosa-Thecofilosea	Cryomonadida	Rhogostoma-lineage	Rhogostoma-lineage_X	Rhogostoma-lineage_X_sp.
SSeuks_924	0	0	0	0	0	0	0	0	0	0	0	63	0	186	0	0	0	0	0	0	0	0	0	0	0	0	0	0	0	0	0	0	0	0	Eukaryota	Chlorophyta	Trebouxiophyceae	Chlorellales	Chlorellales_X	Unclassified_Family_Chlorellales_X	Unclassified_Family_Chlorellales_X
SSeuks_925	227	0	0	17	0	0	0	8	0	0	15	0	0	0	0	0	0	0	0	0	0	0	0	0	0	17	0	0	0	14	0	0	0	0	Eukaryota	Streptophyta	Embryophyceae	Embryophyceae_X	Embryophyceae_XX	Isoetes	Isoetes_engelmannii
SSeuks_926	420	0	0	0	0	0	0	0	0	0	0	0	0	0	0	0	0	0	0	0	0	0	0	0	0	0	0	0	0	0	0	0	0	0	Eukaryota	Ciliophora	Spirotrichea	Hypotrichia	Unclassified_Order_Hypotrichia	Unclassified_Order_Hypotrichia	Unclassified_Order_Hypotrichia
SSeuks_927	0	0	0	0	0	0	0	0	14	1	0	0	0	10	31	0	0	0	0	0	0	0	36	0	9	0	0	0	0	0	0	0	0	0	Eukaryota	Streptophyta	Embryophyceae	Embryophyceae_X	Embryophyceae_XX	Unclassified_Family_Embryophyceae_XX	Unclassified_Family_Embryophyceae_XX
SSeuks_928	0	0	0	0	0	0	0	0	5	0	0	0	0	140	7	0	0	0	0	0	0	53	0	147	0	0	0	0	0	0	0	0	0	0	Eukaryota	Dinoflagellata	Dinophyceae	Unclassified_Class_Dinophyceae	Unclassified_Class_Dinophyceae	Unclassified_Class_Dinophyceae	Unclassified_Class_Dinophyceae
SSeuks_929	0	0	0	0	0	0	0	0	11	0	0	0	0	0	0	0	0	0	0	0	0	0	0	0	0	0	0	0	0	26	0	0	56	27	Eukaryota	Sagenista	Labyrinthulomycetes	Labyrinthulida	Labyrinthulaceae	Labyrinthulaceae_X	Labyrinthulaceae_X_sp.
SSeuks_930	0	0	0	0	0	0	0	0	0	0	23	0	0	0	0	24	0	0	0	0	0	0	0	0	0	0	0	0	0	0	18	0	0	0	Eukaryota	Nematoda	Enoplea	Enoplida	Ironidae	Ironus	Ironus_sp.
SSeuks_931	0	0	0	0	0	0	0	0	0	0	0	0	0	0	0	0	0	0	155	0	0	0	0	0	0	0	0	0	0	0	0	0	0	0	Eukaryota	Gastrotricha	Unclass_Class_of_Gastrotricha	Chaetonotida	Chaetonotidae	Lepidodermella	Lepidodermella_squamata
SSeuks_932	0	0	0	0	0	0	0	0	0	0	41	0	0	30	0	0	0	0	0	0	0	0	0	0	0	0	0	0	0	0	0	0	0	0	Eukaryota	Dinoflagellata	Dinophyceae	Unclassified_Class_Dinophyceae	Unclassified_Class_Dinophyceae	Unclassified_Class_Dinophyceae	Unclassified_Class_Dinophyceae
SSeuks_933	0	0	0	0	0	0	0	0	0	0	0	0	0	0	0	0	0	0	0	0	49	0	0	0	0	0	0	0	0	0	0	7	0	0	Eukaryota	Nematoda	Chromadorea	Monhysterida	Monhysteridae	Eumonhystera	Eumonhystera_sp.
SSeuks_934	0	95	15	0	0	0	0	45	0	0	0	0	0	0	0	0	0	0	0	0	0	0	0	0	0	0	0	0	0	0	0	0	0	0	Eukaryota	Fungi	Unclassified_Phylum_Fungi	Unclassified_Phylum_Fungi	Unclassified_Phylum_Fungi	Unclassified_Phylum_Fungi	Unclassified_Phylum_Fungi
SSeuks_935	0	0	0	0	0	0	0	0	35	0	0	0	0	0	0	0	0	0	0	0	0	0	0	0	0	0	0	0	0	0	0	0	0	0	Eukaryota	Apicomplexa	Gregarinomorphea	Neogregarinorida	Actinocephalidae	Unclassified_Family_Actinocephalidae	Unclassified_Family_Actinocephalidae
SSeuks_936	0	0	0	0	0	0	0	0	0	0	0	0	0	46	0	0	24	392	0	0	0	0	0	0	0	0	0	0	0	0	0	0	50	39	Eukaryota	Dinoflagellata	Dinophyceae	Suessiales	Borghiellaceae	Borghiella	Borghiella_tenuissima
SSeuks_937	0	0	0	0	0	5	0	0	2	41	0	0	0	0	0	34	0	0	3	0	0	33	0	0	0	0	0	0	0	0	0	0	34	10	Eukaryota	Fungi	Cryptomycota	Cryptomycotina	Cryptomycotina_X	Cryptomycotina_XX	Cryptomycotina_XX_sp.
SSeuks_938	0	0	0	0	0	0	0	0	0	0	12	0	0	0	0	0	0	0	0	0	0	0	0	0	0	0	0	0	0	0	0	0	0	0	Eukaryota	Unclassified_Kingdom_Eukaryota	Unclassified_Kingdom_Eukaryota	Unclassified_Kingdom_Eukaryota	Unclassified_Kingdom_Eukaryota	Unclassified_Kingdom_Eukaryota	Unclassified_Kingdom_Eukaryota
SSeuks_939	0	0	0	0	0	0	0	0	0	0	19	0	0	0	0	65	0	0	0	0	0	0	0	0	0	0	0	0	0	0	34	0	0	0	Eukaryota	Nematoda	Enoplea	Enoplida	Ironidae	Ironus	Ironus_sp.
SSeuks_940	0	0	0	0	0	0	0	0	0	0	0	42	0	223	0	0	0	0	0	0	0	0	0	0	0	0	0	0	0	0	0	0	0	0	Eukaryota	Chlorophyta	Trebouxiophyceae	Chlorellales	Chlorellales_X	Planctonema	Planctonema_sp.
SSeuks_941	0	0	0	0	0	0	0	0	0	0	0	57	58	0	0	0	0	0	0	0	0	0	0	402	0	0	0	0	0	0	0	0	0	0	Eukaryota	Dinoflagellata	Dinophyceae	Unclassified_Class_Dinophyceae	Unclassified_Class_Dinophyceae	Unclassified_Class_Dinophyceae	Unclassified_Class_Dinophyceae
SSeuks_942	0	0	0	0	0	0	0	0	0	0	0	0	0	0	0	0	0	0	218	0	0	0	0	0	0	0	0	0	0	0	0	0	0	0	Eukaryota	Rotifera	Bdelloidea	Unclass_Family_of_NA	NA	Rotaria	Rotaria_rotatoria
SSeuks_943	0	0	0	0	0	0	0	0	0	0	0	0	0	45	0	0	0	0	0	0	0	0	0	0	0	0	0	0	0	0	0	0	0	0	Eukaryota	Fungi	Chytridiomycota	Chytridiomycotina	Chytridiomycetes	Unclassified_Family_Chytridiomycetes	Unclassified_Family_Chytridiomycetes
SSeuks_944	0	0	0	0	0	0	0	0	0	0	0	0	248	3	0	0	0	0	0	0	0	0	0	0	0	0	0	0	0	0	0	0	0	0	Eukaryota	Dinoflagellata	Dinophyceae	Unclassified_Class_Dinophyceae	Unclassified_Class_Dinophyceae	Unclassified_Class_Dinophyceae	Unclassified_Class_Dinophyceae
SSeuks_945	0	0	0	0	0	0	0	0	0	0	0	0	0	0	25	0	0	0	0	0	5	0	0	0	0	0	0	0	0	0	0	0	0	0	Eukaryota	Streptophyta	Embryophyceae	Embryophyceae_X	Embryophyceae_XX	Nothofagus	Nothofagus_grandis
SSeuks_946	0	0	0	0	0	0	0	0	0	389	0	0	0	0	0	0	0	0	0	0	0	0	0	0	0	0	0	0	0	0	0	0	0	0	Eukaryota	Dinoflagellata	Dinophyceae	Unclassified_Class_Dinophyceae	Unclassified_Class_Dinophyceae	Unclassified_Class_Dinophyceae	Unclassified_Class_Dinophyceae
SSeuks_947	15	0	0	0	0	34	0	0	0	0	15	0	0	0	0	0	0	0	0	0	0	0	0	0	0	0	0	0	0	0	0	0	0	0	Eukaryota	Cercozoa	Filosa-Thecofilosea	Cryomonadida	Rhogostoma-lineage	Unclassified_Family_Rhogostoma-lineage	Unclassified_Family_Rhogostoma-lineage
SSeuks_948	0	0	0	0	0	0	0	0	0	14	0	0	0	0	2	17	54	80	6	0	0	0	0	0	0	0	0	0	0	0	0	0	0	28	Eukaryota	Fungi	Cryptomycota	Cryptomycotina	Cryptomycotina_X	Cryptomycotina_XX	Cryptomycotina_XX_sp.
SSeuks_949	0	0	0	0	0	0	0	0	0	0	0	0	52	317	0	0	0	0	0	0	0	0	0	0	0	0	0	0	0	0	0	0	0	0	Eukaryota	Dinoflagellata	Dinophyceae	Unclassified_Class_Dinophyceae	Unclassified_Class_Dinophyceae	Unclassified_Class_Dinophyceae	Unclassified_Class_Dinophyceae
SSeuks_950	13	0	11	0	0	12	0	0	0	0	0	0	0	0	0	0	0	0	0	0	0	22	0	0	0	0	0	0	0	0	0	0	0	0	Eukaryota	Dinoflagellata	Dinophyceae	Suessiales	Suessiaceae	Unclassified_Family_Suessiaceae	Unclassified_Family_Suessiaceae
SSeuks_951	0	0	0	0	0	0	0	0	0	0	0	0	0	28	0	0	0	0	0	0	0	0	0	0	0	0	0	0	0	0	0	0	78	0	Eukaryota	Chlorophyta	Trebouxiophyceae	Unclassified_Class_Trebouxiophyceae	Unclassified_Class_Trebouxiophyceae	Unclassified_Class_Trebouxiophyceae	Unclassified_Class_Trebouxiophyceae
SSeuks_952	0	0	0	0	0	0	0	0	0	0	0	0	0	31	0	0	0	0	0	0	0	0	0	0	0	0	0	0	0	0	0	0	0	0	Eukaryota	Rotifera	Bdelloidea	Unclass_Family_of_NA	NA	Rotaria	Rotaria_rotatoria
SSeuks_953	30	0	0	0	0	0	0	0	0	0	0	0	0	0	0	0	0	0	0	0	0	0	0	0	0	0	0	0	0	0	0	0	0	0	Eukaryota	Ciliophora	Spirotrichea	Hypotrichia	Unclassified_Order_Hypotrichia	Unclassified_Order_Hypotrichia	Unclassified_Order_Hypotrichia
SSeuks_954	0	0	0	0	0	0	0	0	0	0	0	0	0	0	0	0	0	25	0	0	0	0	0	0	0	0	0	0	0	0	0	0	0	0	Eukaryota	Perkinsea	Perkinsida	Perkinsida_X	Perkinsida_XX	Perkinsida_XXX	Perkinsida_XXX_sp.
SSeuks_955	0	0	0	0	0	0	0	0	0	0	0	0	243	0	0	0	0	0	0	0	0	0	0	0	0	0	0	0	0	0	0	0	0	0	Eukaryota	Dinoflagellata	Dinophyceae	Unclassified_Class_Dinophyceae	Unclassified_Class_Dinophyceae	Unclassified_Class_Dinophyceae	Unclassified_Class_Dinophyceae
SSeuks_956	0	0	0	0	0	0	0	0	0	0	0	0	0	220	0	0	0	0	0	0	0	0	0	0	0	0	0	0	0	0	0	0	0	0	Eukaryota	Fungi	Cryptomycota	Cryptomycotina	Cryptomycotina_X	Cryptomycotina_XX	Cryptomycotina_XX_sp.
SSeuks_957	0	0	0	0	0	0	0	0	0	0	0	0	0	0	0	0	0	0	0	0	0	0	0	0	53	0	0	0	0	0	117	0	0	0	Eukaryota	Streptophyta	Embryophyceae	Embryophyceae_X	Embryophyceae_XX	Sanionia	Sanionia_uncinata
SSeuks_958	0	0	0	0	0	0	0	0	0	0	0	0	0	0	0	0	0	0	0	0	0	0	24	0	0	0	0	0	0	0	0	0	0	0	Eukaryota	Fungi	Ascomycota	Pezizomycotina	Dothideomycetes	Unclassified_Family_Dothideomycetes	Unclassified_Family_Dothideomycetes
SSeuks_959	0	0	0	0	0	0	0	0	0	242	0	0	0	0	0	0	0	0	0	0	0	0	0	0	0	0	0	0	0	0	0	0	0	0	Eukaryota	Dinoflagellata	Dinophyceae	Unclassified_Class_Dinophyceae	Unclassified_Class_Dinophyceae	Unclassified_Class_Dinophyceae	Unclassified_Class_Dinophyceae
SSeuks_960	0	0	0	0	0	0	0	0	0	0	0	0	0	0	0	0	0	0	0	0	0	158	0	0	0	0	0	0	0	0	0	0	0	9	Eukaryota	Cercozoa	Filosa-Sarcomonadea	Glissomonadida	Allapsidae	Unclassified_Family_Allapsidae	Unclassified_Family_Allapsidae
SSeuks_961	0	0	0	0	0	0	0	0	0	0	0	0	0	23	0	0	18	384	0	0	0	0	0	0	0	0	0	0	0	0	0	0	0	0	Eukaryota	Dinoflagellata	Dinophyceae	Suessiales	Borghiellaceae	Borghiella	Borghiella_tenuissima
SSeuks_962	0	0	0	0	0	0	0	0	0	0	0	0	0	0	0	0	0	0	0	0	0	0	0	0	0	0	0	0	0	0	0	10	0	0	Eukaryota	Ciliophora	CONThreeP	CONThreeP_X	Urotrichidae	Urotricha	Urotricha_sp.
SSeuks_963	0	0	0	0	0	0	0	0	0	0	0	0	25	0	0	0	0	0	0	0	0	0	0	0	0	0	0	0	0	0	0	0	0	0	Eukaryota	Gastrotricha	Unclass_Class_of_Gastrotricha	Chaetonotida	Chaetonotidae	Unclassified_Family_Chaetonotidae	Unclassified_Family_Chaetonotidae
SSeuks_964	0	0	0	0	0	0	0	0	0	0	0	0	238	0	0	0	0	0	0	0	0	0	0	0	0	0	0	0	0	0	0	0	0	0	Eukaryota	Dinoflagellata	Dinophyceae	Unclassified_Class_Dinophyceae	Unclassified_Class_Dinophyceae	Unclassified_Class_Dinophyceae	Unclassified_Class_Dinophyceae
SSeuks_965	0	0	0	0	0	0	0	0	0	0	30	0	0	0	0	0	19	0	0	0	0	0	0	0	0	0	0	0	0	0	0	0	49	199	Eukaryota	Dinoflagellata	Dinophyceae	Suessiales	Suessiaceae	Suessiaceae_X	Suessiaceae_X_sp.
SSeuks_966	0	0	0	0	0	0	0	0	0	23	9	0	0	0	0	22	0	0	0	0	0	0	0	0	0	0	0	0	0	0	0	0	0	0	Eukaryota	Cercozoa	Filosa-Thecofilosea	Cryomonadida	Rhogostoma-lineage	Rhogostoma-lineage_X	Rhogostoma-lineage_X_sp.
SSeuks_967	0	0	0	0	0	0	0	0	0	0	0	0	0	0	0	0	0	0	0	0	19	0	0	0	0	0	0	0	0	0	0	10	0	0	Eukaryota	Nematoda	Chromadorea	Monhysterida	Monhysteridae	Eumonhystera	Eumonhystera_sp.
SSeuks_968	0	0	0	0	0	0	0	0	0	0	0	0	432	0	0	0	0	0	0	0	0	0	0	0	0	0	0	0	0	0	0	0	0	0	Eukaryota	Cercozoa	Filosa-Thecofilosea	Cryomonadida	Rhogostoma-lineage	Rhogostoma-lineage_X	Rhogostoma-lineage_X_sp.
SSeuks_969	0	0	0	0	0	0	0	0	0	20	0	0	0	0	0	9	0	0	0	0	0	0	0	0	0	0	0	0	0	0	0	0	0	0	Eukaryota	Fungi	Cryptomycota	Cryptomycotina	Cryptomycotina_X	Cryptomycotina_XX	Cryptomycotina_XX_sp.
SSeuks_970	0	0	0	0	0	13	0	0	0	0	0	0	0	0	0	8	0	0	0	0	0	0	0	0	0	0	0	0	0	0	60	0	0	3	Eukaryota	Fungi	Cryptomycota	Cryptomycotina	Cryptomycotina_X	Cryptomycotina_XX	Cryptomycotina_XX_sp.
SSeuks_971	0	0	0	0	0	0	0	0	0	0	0	0	33	0	0	0	0	0	42	0	0	0	0	0	0	0	0	0	0	0	0	0	0	0	Eukaryota	Cercozoa	Endomyxa	Vampyrellida	Leptophryidae	Unclassified_Family_Leptophryidae	Unclassified_Family_Leptophryidae
SSeuks_972	0	0	0	0	0	0	0	0	18	0	0	0	0	0	37	0	3	0	0	0	17	0	3	0	0	0	0	0	0	0	0	0	0	5	Eukaryota	Nematoda	Chromadorea	Monhysterida	Monhysteridae	Eumonhystera	Eumonhystera_sp.
SSeuks_973	0	0	0	0	0	0	0	0	0	80	113	0	0	0	0	0	0	0	0	0	0	0	0	0	0	18	0	15	0	0	0	0	0	0	Eukaryota	Streptophyta	Embryophyceae	Embryophyceae_X	Embryophyceae_XX	Isoetes	Isoetes_engelmannii
SSeuks_974	27	11	0	0	0	0	0	0	0	0	23	0	0	0	0	0	0	0	0	0	0	0	0	0	0	0	0	0	0	14	591	0	0	0	Eukaryota	Fungi	Chytridiomycota	Chytridiomycotina	Chytridiomycetes	Unclassified_Family_Chytridiomycetes	Unclassified_Family_Chytridiomycetes
SSeuks_975	154	0	0	0	0	0	0	0	0	0	0	0	0	0	0	0	0	0	0	0	0	0	0	0	0	0	0	0	0	0	0	0	0	0	Eukaryota	Gastrotricha	Unclass_Class_of_Gastrotricha	Chaetonotida	Chaetonotidae	Unclassified_Family_Chaetonotidae	Unclassified_Family_Chaetonotidae
SSeuks_976	0	0	0	0	0	4	0	0	3	37	0	0	0	0	0	0	0	0	0	0	0	1	0	0	0	0	0	0	0	0	0	0	0	0	Eukaryota	Fungi	Cryptomycota	Cryptomycotina	Cryptomycotina_X	Cryptomycotina_XX	Cryptomycotina_XX_sp.
SSeuks_977	0	0	0	0	0	0	0	0	0	0	0	0	0	0	0	0	0	0	126	0	0	0	0	0	0	0	0	0	0	0	0	0	91	0	Eukaryota	Gastrotricha	Unclass_Class_of_Gastrotricha	Chaetonotida	Chaetonotidae	Chaetonotus	Chaetonotus_daphnes
SSeuks_978	0	0	0	0	0	0	0	0	0	0	4	0	0	71	0	65	10	0	13	0	0	0	0	0	0	0	0	0	0	0	0	0	0	0	Eukaryota	Ciliophora	CONThreeP	CONThreeP_X	Urotrichidae	Urotricha	Urotricha_sp.
SSeuks_979	0	0	0	0	0	0	0	0	0	0	0	0	0	0	0	0	0	0	0	44	0	0	0	0	0	0	0	0	0	0	0	0	0	0	Eukaryota	Apicomplexa	Gregarinomorphea	Eugregarinorida	Gregarinidae	Leidyana1	Unclassified_Genus__Leidyana1
SSeuks_980	0	0	0	0	0	0	0	0	0	181	0	0	0	0	0	0	0	0	0	0	0	0	0	0	0	0	0	0	0	0	0	0	0	0	Eukaryota	Dinoflagellata	Dinophyceae	Unclassified_Class_Dinophyceae	Unclassified_Class_Dinophyceae	Unclassified_Class_Dinophyceae	Unclassified_Class_Dinophyceae
SSeuks_981	0	0	0	0	0	0	0	0	9	13	8	0	0	0	16	0	0	0	0	0	16	0	8	0	0	0	0	0	0	0	0	0	0	7	Eukaryota	Nematoda	Chromadorea	Monhysterida	Monhysteridae	Eumonhystera	Eumonhystera_sp.
SSeuks_982	0	0	0	0	0	0	0	0	0	0	0	0	17	0	0	0	0	0	0	0	0	0	0	0	0	0	0	0	0	0	0	0	0	0	Eukaryota	Unclassified_Kingdom_Eukaryota	Unclassified_Kingdom_Eukaryota	Unclassified_Kingdom_Eukaryota	Unclassified_Kingdom_Eukaryota	Unclassified_Kingdom_Eukaryota	Unclassified_Kingdom_Eukaryota
SSeuks_983	0	0	0	0	0	0	0	0	0	0	0	0	160	0	0	0	0	0	0	0	0	0	0	0	0	0	0	0	0	0	0	0	0	0	Eukaryota	Cercozoa	Filosa-Thecofilosea	Cryomonadida	Rhogostoma-lineage	Rhogostoma-lineage_X	Rhogostoma-lineage_X_sp.
SSeuks_984	0	0	0	0	0	19	0	0	11	0	0	0	0	0	0	0	0	0	0	9	0	0	4	0	0	0	0	0	0	0	0	0	0	0	Eukaryota	Apicomplexa	Gregarinomorphea	Eugregarinorida	Gregarinidae	Leidyana1	Unclassified_Genus__Leidyana1
SSeuks_985	0	0	0	0	0	3	0	0	0	0	0	0	0	0	0	0	0	0	0	0	0	0	66	0	0	0	0	0	0	0	0	0	0	0	Eukaryota	Fungi	Chytridiomycota	Chytridiomycotina	Chytridiomycetes	Unclassified_Family_Chytridiomycetes	Unclassified_Family_Chytridiomycetes
SSeuks_986	0	0	0	0	0	0	0	0	0	0	0	0	0	166	0	0	0	0	0	0	0	0	0	0	0	0	0	0	0	0	0	0	0	0	Eukaryota	Nematoda	Chromadorea	Rhabditida	Unclassified_Order_Rhabditida	Unclassified_Order_Rhabditida	Unclassified_Order_Rhabditida
SSeuks_987	0	0	0	0	0	0	0	0	0	0	0	0	0	0	0	0	0	0	0	0	0	0	0	0	0	0	0	0	3	8	0	0	0	0	Eukaryota	Unclassified_Kingdom_Eukaryota	Unclassified_Kingdom_Eukaryota	Unclassified_Kingdom_Eukaryota	Unclassified_Kingdom_Eukaryota	Unclassified_Kingdom_Eukaryota	Unclassified_Kingdom_Eukaryota
SSeuks_988	0	0	0	0	0	0	0	0	0	0	0	0	0	0	0	0	0	0	0	0	0	0	0	0	0	0	0	0	0	0	15	0	0	0	Eukaryota	Unclassified_Kingdom_Eukaryota	Unclassified_Kingdom_Eukaryota	Unclassified_Kingdom_Eukaryota	Unclassified_Kingdom_Eukaryota	Unclassified_Kingdom_Eukaryota	Unclassified_Kingdom_Eukaryota
SSeuks_989	0	0	0	0	0	0	0	0	0	227	0	0	0	0	0	0	0	0	0	0	0	0	0	0	0	0	0	0	0	0	0	0	0	0	Eukaryota	Dinoflagellata	Dinophyceae	Peridiniales	Thoracosphaeraceae	Thoracosphaeraceae_X	Thoracosphaeraceae_X_sp.
SSeuks_990	0	0	0	0	0	2	0	0	0	0	0	0	0	0	0	0	0	0	0	0	0	0	0	0	0	0	0	0	0	0	0	0	0	0	Eukaryota	Unclassified_Kingdom_Eukaryota	Unclassified_Kingdom_Eukaryota	Unclassified_Kingdom_Eukaryota	Unclassified_Kingdom_Eukaryota	Unclassified_Kingdom_Eukaryota	Unclassified_Kingdom_Eukaryota
SSeuks_991	0	0	0	0	0	0	0	0	29	0	0	0	0	0	38	0	0	0	0	0	0	0	14	0	0	0	0	0	0	0	0	0	0	0	Eukaryota	Fungi	Chytridiomycota	Chytridiomycotina	Chytridiomycetes	Chytridiomycetes_X	Chytridiomycetes_X_sp.
SSeuks_992	0	0	0	0	0	32	0	0	0	0	0	0	0	0	0	0	0	0	0	0	0	0	0	0	0	0	0	0	0	0	0	0	0	0	Eukaryota	Fungi	Cryptomycota	Cryptomycotina	Cryptomycotina_X	LKM11-Rozella_XX	LKM11-Rozella_XX_sp.
SSeuks_993	0	0	0	0	0	0	0	0	0	2	0	0	0	0	0	0	0	0	110	0	0	0	0	0	0	0	0	0	0	0	0	0	6	0	Eukaryota	Unclassified_Kingdom_Eukaryota	Unclassified_Kingdom_Eukaryota	Unclassified_Kingdom_Eukaryota	Unclassified_Kingdom_Eukaryota	Unclassified_Kingdom_Eukaryota	Unclassified_Kingdom_Eukaryota
SSeuks_994	0	0	0	0	0	0	0	0	0	253	0	0	0	0	0	0	0	0	0	0	0	0	0	0	0	0	0	0	0	0	0	0	0	0	Eukaryota	Dinoflagellata	Dinophyceae	Unclassified_Class_Dinophyceae	Unclassified_Class_Dinophyceae	Unclassified_Class_Dinophyceae	Unclassified_Class_Dinophyceae
SSeuks_995	0	0	0	0	0	0	0	0	0	0	252	0	0	0	0	0	0	0	0	0	0	0	0	0	0	0	0	0	0	0	0	0	0	0	Eukaryota	Rotifera	Monogononta	Ploima	Unclassified_Order_Ploima	Unclassified_Order_Ploima	Unclassified_Order_Ploima
SSeuks_996	0	0	0	0	0	49	0	0	0	0	0	0	0	0	0	0	0	0	0	0	0	0	0	0	0	0	0	0	0	0	0	0	0	0	Eukaryota	Unclassified_Kingdom_Eukaryota	Unclassified_Kingdom_Eukaryota	Unclassified_Kingdom_Eukaryota	Unclassified_Kingdom_Eukaryota	Unclassified_Kingdom_Eukaryota	Unclassified_Kingdom_Eukaryota
SSeuks_997	0	0	0	0	0	0	0	0	0	0	0	0	0	0	0	0	0	0	0	0	0	0	0	0	0	0	0	3	0	3	0	0	52	10	Eukaryota	Chlorophyta	Chlorophyceae	Sphaeropleales	Sphaeropleales_X	Unclassified_Family_Sphaeropleales_X	Unclassified_Family_Sphaeropleales_X
SSeuks_998	0	0	0	0	0	0	0	0	27	0	0	0	0	0	6	0	0	0	0	0	0	5	0	0	0	0	0	0	0	0	0	0	0	0	Eukaryota	Chlorophyta	Chlorophyceae	Chlamydomonadales	Chlamydomonadales_X	Unclassified_Family_Chlamydomonadales_X	Unclassified_Family_Chlamydomonadales_X
SSeuks_999	0	0	0	0	0	0	0	0	0	0	0	0	76	0	0	0	0	0	0	0	0	0	0	0	0	0	0	0	0	0	0	0	0	0	Eukaryota	Nematoda	Enoplea	Enoplida	Rhabdolaimidae	Rhabdolaimus	Rhabdolaimus_terrestris
SSeuks_1000	0	0	0	0	0	0	0	0	0	0	0	0	0	0	0	0	0	0	0	0	8	0	0	0	0	0	0	0	0	0	0	0	0	0	Eukaryota	Nematoda	Chromadorea	Monhysterida	Monhysteridae	Eumonhystera	Eumonhystera_sp.
SSeuks_1001	0	0	0	0	0	10	14	0	0	0	0	0	0	0	0	0	0	0	0	0	0	32	0	0	0	0	0	0	0	0	0	0	0	0	Eukaryota	Dinoflagellata	Dinophyceae	Suessiales	Suessiaceae	Unclassified_Family_Suessiaceae	Unclassified_Family_Suessiaceae
SSeuks_1002	0	0	0	0	0	7	17	0	0	0	0	0	0	0	0	0	0	0	0	0	0	26	0	0	0	0	0	0	0	0	0	0	0	0	Eukaryota	Dinoflagellata	Dinophyceae	Suessiales	Suessiaceae	Unclassified_Family_Suessiaceae	Unclassified_Family_Suessiaceae
SSeuks_1003	0	90	0	0	0	0	0	0	0	0	0	0	0	0	0	0	0	0	0	0	0	0	0	0	0	0	0	0	0	0	0	0	0	0	Eukaryota	Chlorophyta	Chlorophyceae	Chlamydomonadales	Chlamydomonadales_X	Chlamydomonas	Chlamydomonas_noctigama
SSeuks_1004	0	0	0	0	0	0	0	0	0	0	0	0	0	0	0	5	0	0	0	0	0	0	0	0	0	0	0	0	0	0	0	0	0	0	Eukaryota	Chlorophyta	Chlorophyceae	Chlamydomonadales	Chlamydomonadales_X	Paulschulzia	Paulschulzia_pseudovolvox
SSeuks_1005	0	0	0	0	0	0	0	0	0	0	0	0	0	0	0	0	0	0	0	0	0	0	0	0	0	0	0	0	0	0	0	0	237	72	Eukaryota	Conosa	Variosea	Variosea_X	Schizoplasmodiids	Unclassified_Family_Schizoplasmodiids	Unclassified_Family_Schizoplasmodiids
SSeuks_1006	0	0	0	0	0	0	0	0	0	0	0	0	0	0	0	0	0	0	0	0	0	0	0	0	343	0	0	0	0	0	0	0	0	0	Eukaryota	Fungi	Unclassified_Phylum_Fungi	Unclassified_Phylum_Fungi	Unclassified_Phylum_Fungi	Unclassified_Phylum_Fungi	Unclassified_Phylum_Fungi
SSeuks_1007	0	0	0	0	0	0	0	0	0	0	0	0	0	0	0	0	0	0	0	0	0	0	0	0	0	0	0	9	0	0	0	0	0	0	Eukaryota	Unclassified_Kingdom_Eukaryota	Unclassified_Kingdom_Eukaryota	Unclassified_Kingdom_Eukaryota	Unclassified_Kingdom_Eukaryota	Unclassified_Kingdom_Eukaryota	Unclassified_Kingdom_Eukaryota
SSeuks_1008	0	0	0	0	0	0	0	0	0	7	0	0	0	0	7	0	0	0	0	0	0	0	0	0	0	2	0	0	0	29	0	0	0	0	Eukaryota	Perkinsea	Perkinsida	Perkinsida_X	Perkinsida_XX	Perkinsida_XXX	Perkinsida_XXX_sp.
SSeuks_1009	0	0	0	0	0	0	0	0	0	0	0	0	0	0	0	0	0	0	0	0	0	0	83	0	0	0	0	0	0	0	0	0	0	0	Eukaryota	Apicomplexa	Gregarinomorphea	Eugregarinorida	Gregarinidae	Leidyana1	Unclassified_Genus__Leidyana1
SSeuks_1010	0	0	0	0	0	0	0	0	0	0	0	176	87	0	0	0	0	0	0	0	0	0	0	0	0	0	0	0	0	0	0	0	0	0	Eukaryota	Chlorophyta	Trebouxiophyceae	Chlorellales	Chlorellales_X	Unclassified_Family_Chlorellales_X	Unclassified_Family_Chlorellales_X
SSeuks_1011	0	0	0	0	0	32	0	0	0	0	0	0	0	0	0	0	0	0	0	0	0	0	0	0	0	0	0	0	0	0	49	0	0	0	Eukaryota	Unclassified_Kingdom_Eukaryota	Unclassified_Kingdom_Eukaryota	Unclassified_Kingdom_Eukaryota	Unclassified_Kingdom_Eukaryota	Unclassified_Kingdom_Eukaryota	Unclassified_Kingdom_Eukaryota
SSeuks_1012	0	0	0	0	0	0	0	0	0	0	0	0	0	3	0	0	0	0	0	0	0	0	0	0	0	0	0	0	0	0	0	0	0	0	Eukaryota	Streptophyta	Zygnemophyceae	Zygnemophyceae_X	Zygnemophyceae_XX	Unclassified_Family_Zygnemophyceae_XX	Unclassified_Family_Zygnemophyceae_XX
SSeuks_1013	0	0	0	0	0	0	0	0	0	0	0	0	0	0	0	0	0	0	0	0	0	0	0	0	0	0	0	0	0	0	631	0	0	0	Eukaryota	Streptophyta	Embryophyceae	Embryophyceae_X	Embryophyceae_XX	Unclassified_Family_Embryophyceae_XX	Unclassified_Family_Embryophyceae_XX
SSeuks_1014	0	0	0	0	0	0	0	0	0	0	0	0	0	10	0	0	0	0	0	0	0	0	0	0	0	0	0	0	0	0	0	0	0	0	Eukaryota	Fungi	Chytridiomycota	Chytridiomycotina	Chytridiomycetes	Unclassified_Family_Chytridiomycetes	Unclassified_Family_Chytridiomycetes
SSeuks_1015	0	0	0	0	0	0	3	0	0	0	0	0	0	0	0	0	0	0	0	0	0	0	0	0	0	0	0	0	0	0	0	0	0	0	Eukaryota	Fungi	Unclassified_Phylum_Fungi	Unclassified_Phylum_Fungi	Unclassified_Phylum_Fungi	Unclassified_Phylum_Fungi	Unclassified_Phylum_Fungi
SSeuks_1016	0	0	0	0	0	0	0	0	0	0	0	0	0	2	0	0	0	0	0	0	0	0	0	0	0	0	0	0	0	0	0	0	0	0	Eukaryota	Streptophyta	Embryophyceae	Embryophyceae_X	Embryophyceae_XX	Unclassified_Family_Embryophyceae_XX	Unclassified_Family_Embryophyceae_XX
SSeuks_1017	0	0	0	0	0	0	0	0	0	0	0	0	0	0	0	0	0	0	0	6	0	0	0	0	0	0	0	0	0	0	0	0	0	0	Eukaryota	Apicomplexa	Gregarinomorphea	Eugregarinorida	Gregarinidae	Leidyana1	Unclassified_Genus__Leidyana1
SSeuks_1018	0	0	0	0	0	0	0	0	0	0	0	0	0	0	0	0	0	42	0	0	0	0	0	0	0	0	0	0	0	0	31	0	0	17	Eukaryota	Cercozoa	Filosa-Sarcomonadea	Glissomonadida	Sandonidae	Sandonidae_X	Sandonidae_X_sp.
SSeuks_1019	0	0	0	0	0	0	0	0	1	0	0	0	0	0	2	0	0	0	0	0	0	0	1	0	0	0	0	0	0	0	0	0	0	2	Eukaryota	Nematoda	Chromadorea	Monhysterida	Monhysteridae	Eumonhystera	Eumonhystera_sp.
SSeuks_1020	0	0	0	0	0	0	0	0	7	0	0	0	0	0	0	0	0	0	0	0	0	0	8	0	12	0	0	0	0	0	0	0	0	0	Eukaryota	Fungi	Ascomycota	Pezizomycotina	Unclassified_Order_Pezizomycotina	Unclassified_Order_Pezizomycotina	Unclassified_Order_Pezizomycotina
SSeuks_1021	0	0	0	0	0	0	0	0	0	0	7	0	0	0	0	0	0	0	6	0	0	0	0	0	0	0	0	0	0	0	0	0	0	0	Eukaryota	Dinoflagellata	Dinophyceae	Unclassified_Class_Dinophyceae	Unclassified_Class_Dinophyceae	Unclassified_Class_Dinophyceae	Unclassified_Class_Dinophyceae
SSeuks_1022	0	0	0	0	0	0	0	0	0	0	0	0	0	0	0	0	0	0	11	0	0	0	0	0	0	0	0	0	0	0	0	0	0	0	Eukaryota	Unclassified_Kingdom_Eukaryota	Unclassified_Kingdom_Eukaryota	Unclassified_Kingdom_Eukaryota	Unclassified_Kingdom_Eukaryota	Unclassified_Kingdom_Eukaryota	Unclassified_Kingdom_Eukaryota
SSeuks_1023	0	0	0	0	0	2	0	0	0	3	0	156	0	0	0	0	0	0	0	0	0	0	0	11	0	0	0	0	0	0	0	0	0	0	Eukaryota	Cercozoa	Filosa-Sarcomonadea	Glissomonadida	Allapsidae	Unclassified_Family_Allapsidae	Unclassified_Family_Allapsidae
SSeuks_1024	0	0	0	0	0	0	0	0	0	0	0	0	0	0	0	0	0	0	0	0	3	0	0	0	0	0	0	0	0	0	0	1	0	0	Eukaryota	Nematoda	Chromadorea	Monhysterida	Monhysteridae	Eumonhystera	Eumonhystera_sp.
SSeuks_1025	0	0	0	0	0	6	0	0	0	7	0	0	0	0	0	5	0	0	2	0	0	2	12	0	0	0	0	0	0	0	11	0	0	0	Eukaryota	Fungi	Cryptomycota	Cryptomycotina	Cryptomycotina_X	Cryptomycotina_XX	Cryptomycotina_XX_sp.
SSeuks_1026	0	0	0	0	0	0	0	0	0	0	0	0	0	39	0	0	0	0	0	0	0	0	0	0	0	0	0	0	0	0	0	0	0	0	Eukaryota	Unclassified_Kingdom_Eukaryota	Unclassified_Kingdom_Eukaryota	Unclassified_Kingdom_Eukaryota	Unclassified_Kingdom_Eukaryota	Unclassified_Kingdom_Eukaryota	Unclassified_Kingdom_Eukaryota
SSeuks_1027	0	0	0	0	0	0	0	0	0	0	0	0	0	0	0	0	0	0	0	0	0	0	0	0	0	3	0	0	0	0	0	0	0	0	Eukaryota	Sagenista	Labyrinthulomycetes	Labyrinthulida	Labyrinthulaceae	Labyrinthulaceae_X	Labyrinthulaceae_X_sp.
SSeuks_1028	0	0	0	0	0	0	0	0	0	0	0	0	28	0	0	0	0	0	0	0	0	0	0	154	0	0	0	0	0	0	0	0	0	0	Eukaryota	Dinoflagellata	Dinophyceae	Unclassified_Class_Dinophyceae	Unclassified_Class_Dinophyceae	Unclassified_Class_Dinophyceae	Unclassified_Class_Dinophyceae
SSeuks_1029	0	0	0	0	0	0	0	0	0	0	0	0	0	0	0	0	0	0	0	4	0	0	0	0	0	0	0	0	0	14	0	0	0	0	Eukaryota	Unclassified_Kingdom_Eukaryota	Unclassified_Kingdom_Eukaryota	Unclassified_Kingdom_Eukaryota	Unclassified_Kingdom_Eukaryota	Unclassified_Kingdom_Eukaryota	Unclassified_Kingdom_Eukaryota
SSeuks_1030	0	0	0	0	0	0	0	0	0	17	0	0	0	11	0	0	0	0	0	0	0	0	0	0	0	0	0	0	0	0	0	0	0	0	Eukaryota	Fungi	Cryptomycota	Cryptomycotina	Cryptomycotina_X	Cryptomycotina_XX	Cryptomycotina_XX_sp.
SSeuks_1031	0	0	0	0	0	0	0	0	0	0	0	0	0	0	0	0	0	0	0	0	1	0	0	0	0	0	0	0	0	0	0	9	0	0	Eukaryota	Nematoda	Chromadorea	Monhysterida	Monhysteridae	Eumonhystera	Eumonhystera_sp.
SSeuks_1032	0	0	0	0	0	0	0	0	14	0	0	0	0	0	0	0	0	0	0	0	0	0	0	0	0	0	0	0	0	0	0	0	0	0	Eukaryota	Fungi	Unclassified_Phylum_Fungi	Unclassified_Phylum_Fungi	Unclassified_Phylum_Fungi	Unclassified_Phylum_Fungi	Unclassified_Phylum_Fungi
SSeuks_1033	0	0	0	0	0	0	0	9	0	0	0	87	0	0	0	0	0	0	0	0	0	0	0	0	0	0	0	0	0	0	0	0	0	0	Eukaryota	Chlorophyta	Trebouxiophyceae	Chlorellales	Chlorellales_X	Unclassified_Family_Chlorellales_X	Unclassified_Family_Chlorellales_X
SSeuks_1034	0	0	0	0	0	4	0	0	2	0	0	0	0	0	0	0	0	32	0	0	0	0	32	0	0	0	0	0	0	0	0	0	0	0	Eukaryota	Choanoflagellida	Choanoflagellatea	Craspedida	Salpingoecidae_Group_C1	Salpingoecidae_Group_C1_X	Salpingoecidae_Group_C1_X_sp.
SSeuks_1035	0	0	0	0	0	0	0	0	0	0	0	0	0	0	0	0	0	0	0	0	0	0	0	0	2	0	0	0	0	0	0	0	0	0	Eukaryota	Streptophyta	Embryophyceae	Embryophyceae_X	Embryophyceae_XX	Coprosma	Unclassified_Genus__Coprosma
SSeuks_1036	0	0	0	0	0	19	0	0	0	0	0	0	0	0	0	0	0	0	0	0	0	0	0	0	0	0	0	0	0	0	0	0	0	0	Eukaryota	Fungi	Unclassified_Phylum_Fungi	Unclassified_Phylum_Fungi	Unclassified_Phylum_Fungi	Unclassified_Phylum_Fungi	Unclassified_Phylum_Fungi
SSeuks_1037	0	0	0	0	0	56	0	0	0	0	0	0	0	0	0	0	0	0	0	0	0	0	0	0	0	0	0	0	0	0	0	0	0	0	Eukaryota	Dinoflagellata	Dinophyceae	Unclassified_Class_Dinophyceae	Unclassified_Class_Dinophyceae	Unclassified_Class_Dinophyceae	Unclassified_Class_Dinophyceae
SSeuks_1038	0	0	0	0	0	0	0	0	1	0	0	0	0	0	0	0	0	0	0	0	0	0	0	0	0	0	0	0	0	0	0	0	0	0	Eukaryota	Fungi	Mucoromycota	Mucoromycotina	Mucoromycotina_X	Mortierella	Mortierella_alpina
SSeuks_1039	0	0	0	0	0	0	0	0	0	0	0	0	0	0	0	0	0	0	0	0	10	0	0	0	0	0	0	0	0	0	0	0	0	0	Eukaryota	Nematoda	Chromadorea	Monhysterida	Monhysteridae	Eumonhystera	Eumonhystera_sp.
SSeuks_1040	0	0	6	0	0	0	0	0	0	0	0	0	0	1	0	0	0	0	0	0	0	0	0	0	0	0	0	0	0	0	0	0	0	0	Eukaryota	Apicomplexa	Gregarinomorphea	Eugregarinorida	Gregarinidae	Leidyana1	Unclassified_Genus__Leidyana1
SSeuks_1041	0	0	0	0	0	0	0	0	0	0	0	0	0	0	0	0	0	0	0	0	0	0	0	0	0	0	0	0	0	0	0	0	0	43	Eukaryota	Chlorophyta	Trebouxiophyceae	Trebouxiophyceae_X	Trebouxiophyceae_XX	Botryococcus	Botryococcus_braunii
SSeuks_1042	0	0	0	0	0	0	0	0	0	0	0	0	0	0	0	0	0	0	0	0	0	32	0	0	0	0	0	0	0	0	0	0	0	0	Eukaryota	Fungi	Unclassified_Phylum_Fungi	Unclassified_Phylum_Fungi	Unclassified_Phylum_Fungi	Unclassified_Phylum_Fungi	Unclassified_Phylum_Fungi
SSeuks_1043	0	0	0	0	0	0	0	0	0	0	0	0	0	0	0	0	23	209	0	0	0	0	0	0	0	0	0	0	0	0	0	0	0	0	Eukaryota	Dinoflagellata	Dinophyceae	Suessiales	Borghiellaceae	Borghiella	Borghiella_tenuissima
SSeuks_1044	0	0	0	0	0	0	0	0	0	0	0	0	0	0	0	17	0	0	0	0	0	0	0	0	0	0	0	0	0	0	0	0	0	0	Eukaryota	Dinoflagellata	Dinophyceae	Unclassified_Class_Dinophyceae	Unclassified_Class_Dinophyceae	Unclassified_Class_Dinophyceae	Unclassified_Class_Dinophyceae
SSeuks_1045	0	0	0	0	0	0	0	0	3	0	0	0	0	0	0	0	0	0	0	0	0	0	0	0	0	0	0	0	0	0	0	0	0	0	Eukaryota	Cercozoa	Filosa-Thecofilosea	Cryomonadida	Protaspa-lineage	Unclassified_Family_Protaspa-lineage	Unclassified_Family_Protaspa-lineage
SSeuks_1046	0	0	0	0	0	9	0	0	0	0	0	0	0	0	0	0	0	0	0	0	0	0	0	0	0	0	0	0	0	0	0	0	0	0	Eukaryota	Apicomplexa	Gregarinomorphea	Eugregarinorida	Gregarinidae	Leidyana1	Unclassified_Genus__Leidyana1
SSeuks_1047	0	0	0	0	0	0	0	0	0	0	0	0	0	16	0	0	6	98	0	0	0	0	0	0	0	0	0	0	0	0	0	0	0	2	Eukaryota	Dinoflagellata	Dinophyceae	Suessiales	Borghiellaceae	Borghiella	Borghiella_tenuissima
SSeuks_1048	0	0	0	0	0	0	0	0	0	0	0	0	0	0	0	0	0	0	122	0	16	0	0	0	0	0	0	0	0	0	0	0	0	0	Eukaryota	Fungi	Unclassified_Phylum_Fungi	Unclassified_Phylum_Fungi	Unclassified_Phylum_Fungi	Unclassified_Phylum_Fungi	Unclassified_Phylum_Fungi
SSeuks_1049	0	0	0	0	0	0	0	0	0	0	0	0	0	0	0	0	0	0	0	0	0	0	0	0	0	21	0	0	0	0	0	0	0	0	Eukaryota	Streptophyta	Embryophyceae	Embryophyceae_X	Embryophyceae_XX	Isoetes	Isoetes_engelmannii
SSeuks_1050	0	0	0	0	0	0	0	0	0	0	102	0	0	0	0	0	0	0	0	0	0	0	0	0	0	0	0	0	0	0	0	0	0	0	Eukaryota	Fungi	Fungi_X	Fungi_XX	Fungi_XXX	Chytridiales	Chytridiales_sp.
SSeuks_1051	0	0	0	4	0	0	0	0	0	0	0	0	0	0	0	0	0	0	0	0	0	0	0	0	0	10	0	0	0	0	0	0	0	0	Eukaryota	Cercozoa	Unclassified_Phylum_Cercozoa	Unclassified_Phylum_Cercozoa	Unclassified_Phylum_Cercozoa	Unclassified_Phylum_Cercozoa	Unclassified_Phylum_Cercozoa
SSeuks_1052	0	0	0	7	0	0	17	0	0	0	0	0	0	0	0	0	0	0	0	0	23	0	0	0	0	0	0	0	0	0	0	0	0	0	Eukaryota	Ciliophora	Colpodea	Colpodea_X	Bursariomorphida	Bursariomorphida_X	Bursariomorphida_X_sp.
SSeuks_1053	0	0	0	0	0	0	0	0	0	79	0	0	0	0	0	0	0	0	0	0	0	0	0	0	0	0	0	0	0	0	0	0	0	0	Eukaryota	Dinoflagellata	Dinophyceae	Unclassified_Class_Dinophyceae	Unclassified_Class_Dinophyceae	Unclassified_Class_Dinophyceae	Unclassified_Class_Dinophyceae
SSeuks_1054	0	0	0	0	0	0	0	0	0	0	0	0	0	29	0	0	0	0	0	0	0	0	23	0	0	0	0	0	0	0	0	0	0	0	Eukaryota	Metamonada	Preaxostyla	Preaxostyla_X	Paramastigidae	Paratrimastix	Paratrimastix_pyriformis
SSeuks_1055	0	0	0	0	0	0	0	0	16	0	0	0	0	0	0	0	0	0	0	0	0	0	0	0	0	0	0	0	0	0	0	0	0	0	Eukaryota	Unclassified_Kingdom_Eukaryota	Unclassified_Kingdom_Eukaryota	Unclassified_Kingdom_Eukaryota	Unclassified_Kingdom_Eukaryota	Unclassified_Kingdom_Eukaryota	Unclassified_Kingdom_Eukaryota
SSeuks_1056	0	0	0	0	0	0	0	0	0	0	0	0	0	0	0	0	47	0	0	0	0	0	0	0	0	0	0	0	0	0	0	0	0	0	Eukaryota	Cercozoa	Endomyxa	Vampyrellida	Leptophryidae	Leptophryidae_X	Leptophryidae_X_sp.
SSeuks_1057	0	0	0	0	0	1	0	0	0	84	0	0	0	0	0	0	0	0	0	0	0	0	0	0	0	0	0	0	0	0	0	0	0	0	Eukaryota	Dinoflagellata	Dinophyceae	Peridiniales	Thoracosphaeraceae	Thoracosphaeraceae_X	Thoracosphaeraceae_X_sp.
SSeuks_1058	0	0	0	0	0	0	0	0	0	0	0	0	24	0	0	0	0	0	0	0	0	0	0	0	0	0	0	0	0	0	0	0	0	0	Eukaryota	Protalveolata_X	Colponemea	Colponemida	Colponemidae	Colponema	Colponema_sp.
SSeuks_1059	0	0	0	0	0	0	0	0	0	0	0	0	0	0	0	0	0	0	0	0	0	0	0	0	0	0	0	0	0	0	0	0	26	11	Eukaryota	Streptophyta	Zygnemophyceae	Zygnemophyceae_X	Zygnemophyceae_XX	Cosmarium	Cosmarium_regnellii
SSeuks_1060	0	0	0	0	0	0	0	0	0	2	4	0	0	0	0	0	0	0	14	0	0	0	0	0	0	0	0	0	0	0	0	0	0	0	Eukaryota	Cercozoa	Endomyxa-Phytomyxea	Plasmodiophorida	Plasmodiophorida_X	Plasmodiophorida_XX	Plasmodiophorida_XX_sp.
SSeuks_1061	4	0	0	0	0	22	0	0	0	0	0	0	0	0	0	0	0	0	0	0	0	0	0	0	0	0	0	0	0	0	0	0	0	0	Eukaryota	Fungi	Unclassified_Phylum_Fungi	Unclassified_Phylum_Fungi	Unclassified_Phylum_Fungi	Unclassified_Phylum_Fungi	Unclassified_Phylum_Fungi
SSeuks_1062	0	0	0	7	0	0	0	0	0	0	0	0	0	0	0	0	0	0	0	0	0	0	0	0	0	0	0	0	0	0	0	0	0	0	Eukaryota	Fungi	Ascomycota	Pezizomycotina	Dothideomycetes	Paraconiothyrium	Paraconiothyrium_africanum
SSeuks_1063	0	0	0	0	0	1	0	0	0	0	0	0	0	4	0	0	0	0	0	0	0	0	0	0	0	0	0	0	0	0	0	0	0	0	Eukaryota	Dinoflagellata	Dinophyceae	Unclassified_Class_Dinophyceae	Unclassified_Class_Dinophyceae	Unclassified_Class_Dinophyceae	Unclassified_Class_Dinophyceae
SSeuks_1064	0	0	0	0	0	0	0	0	0	0	0	13	0	0	0	0	0	0	0	0	0	0	0	0	0	0	0	0	0	0	0	0	0	0	Eukaryota	Chlorophyta	Trebouxiophyceae	Unclassified_Class_Trebouxiophyceae	Unclassified_Class_Trebouxiophyceae	Unclassified_Class_Trebouxiophyceae	Unclassified_Class_Trebouxiophyceae
SSeuks_1065	0	0	0	0	0	0	0	1	0	0	0	0	0	0	0	0	0	0	0	0	0	0	0	0	0	0	0	0	0	0	0	0	0	0	Eukaryota	Unclassified_Kingdom_Eukaryota	Unclassified_Kingdom_Eukaryota	Unclassified_Kingdom_Eukaryota	Unclassified_Kingdom_Eukaryota	Unclassified_Kingdom_Eukaryota	Unclassified_Kingdom_Eukaryota
SSeuks_1066	0	0	0	0	0	6	0	0	0	0	5	0	0	0	2	0	0	0	0	0	0	0	0	0	0	0	0	0	0	0	0	0	0	0	Eukaryota	Unclassified_Kingdom_Eukaryota	Unclassified_Kingdom_Eukaryota	Unclassified_Kingdom_Eukaryota	Unclassified_Kingdom_Eukaryota	Unclassified_Kingdom_Eukaryota	Unclassified_Kingdom_Eukaryota
SSeuks_1067	0	0	0	0	0	0	0	0	0	20	0	0	0	0	5	0	0	0	0	0	0	0	0	0	0	0	0	0	0	0	0	0	0	0	Eukaryota	Fungi	Chytridiomycota	Chytridiomycotina	Chytridiomycetes	Rhyzophidiales_X	Rhyzophidiales_X_sp.
SSeuks_1068	0	0	0	0	0	0	0	0	0	0	0	0	52	0	0	0	0	0	0	0	0	0	0	0	0	0	0	0	0	0	0	0	0	0	Eukaryota	Centroheliozoa	Centroheliozoa_X	Centroheliozoa_XX	Centroheliozoa_XXX	Centroheliozoa_XXXX	Centroheliozoa_XXXX_sp.
SSeuks_1069	0	0	0	0	0	2	0	0	0	0	7	0	0	0	0	0	0	0	0	0	0	18	0	0	0	0	0	0	0	0	0	0	0	0	Eukaryota	Cercozoa	Endomyxa-Phytomyxea	Plasmodiophorida	Plasmodiophorida_X	Plasmodiophorida_XX	Plasmodiophorida_XX_sp.
SSeuks_1070	0	0	0	0	0	0	0	0	0	0	0	0	15	0	0	0	0	0	0	0	0	0	0	0	0	0	0	0	0	0	0	0	0	0	Eukaryota	Hilomonadea	Planomonadida	Planomonadidae	Planomonadidae_X	Micronuclearia	Micronuclearia_podoventralis
SSeuks_1071	0	0	0	0	0	0	0	0	0	0	0	0	0	0	0	0	0	0	0	10	0	0	0	0	109	0	0	0	0	0	0	0	0	0	Eukaryota	Apicomplexa	Gregarinomorphea	Eugregarinorida	Gregarinidae	Leidyana1	Unclassified_Genus__Leidyana1
SSeuks_1072	0	0	0	0	0	0	0	0	0	0	0	0	0	0	0	0	0	0	0	0	0	0	0	0	0	0	0	0	0	0	0	0	51	0	Eukaryota	Streptophyta	Zygnemophyceae	Zygnemophyceae_X	Zygnemophyceae_XX	Unclassified_Family_Zygnemophyceae_XX	Unclassified_Family_Zygnemophyceae_XX
SSeuks_1073	0	0	0	0	0	0	0	0	0	0	0	0	0	0	0	0	6	0	0	0	0	0	0	0	0	0	0	0	0	0	0	0	0	0	Eukaryota	Rotifera	Monogononta	Ploima	Unclassified_Order_Ploima	Unclassified_Order_Ploima	Unclassified_Order_Ploima
SSeuks_1074	0	0	0	0	0	0	0	0	0	0	0	0	23	0	0	0	0	0	0	0	0	0	0	0	0	0	0	0	0	0	0	0	0	0	Eukaryota	Nematoda	Chromadorea	Chromadorida	Cyatholaimidae	Achromadora	Unclassified_Genus__Achromadora
SSeuks_1075	0	0	0	0	0	0	0	0	7	0	0	0	0	0	0	0	0	0	0	0	0	0	8	0	0	0	0	0	0	0	0	0	0	0	Eukaryota	Streptophyta	Embryophyceae	Embryophyceae_X	Embryophyceae_XX	Polytrichastrum	Polytrichastrum_alpinum
SSeuks_1076	0	0	0	0	0	0	0	0	0	0	0	0	6	0	0	0	0	0	0	0	0	0	0	0	0	0	0	0	0	0	0	0	0	0	Eukaryota	Dinoflagellata	Dinophyceae	Unclassified_Class_Dinophyceae	Unclassified_Class_Dinophyceae	Unclassified_Class_Dinophyceae	Unclassified_Class_Dinophyceae
SSeuks_1077	0	0	0	0	0	1	0	0	3	0	0	0	0	0	0	0	0	0	0	0	0	0	0	0	0	0	0	0	0	0	0	0	0	0	Eukaryota	Chlorophyta	Chlorophyceae	Chlamydomonadales	Coccomyxaceae	Coccomyxa	Coccomyxa_sp.
SSeuks_1078	0	0	0	0	0	0	0	0	1	0	0	0	0	0	0	0	0	0	0	0	0	0	0	0	0	0	0	0	0	0	0	0	0	0	Eukaryota	Fungi	Mucoromycota	Mucoromycotina	Mucoromycotina_X	Unclassified_Family_Mucoromycotina_X	Unclassified_Family_Mucoromycotina_X
SSeuks_1079	0	0	0	0	0	5	0	0	0	0	0	0	0	0	0	8	0	0	0	0	0	0	0	0	0	0	0	0	0	0	0	0	0	0	Eukaryota	Cercozoa	Unclassified_Phylum_Cercozoa	Unclassified_Phylum_Cercozoa	Unclassified_Phylum_Cercozoa	Unclassified_Phylum_Cercozoa	Unclassified_Phylum_Cercozoa
SSeuks_1080	0	0	0	0	0	0	0	0	2	0	0	0	0	0	0	0	0	0	0	0	0	0	0	0	0	0	0	0	0	0	0	0	0	0	Eukaryota	Apicomplexa	Gregarinomorphea	Eugregarinorida	Gregarinidae	Unclassified_Family_Gregarinidae	Unclassified_Family_Gregarinidae
SSeuks_1081	0	0	0	0	0	0	0	0	4	0	0	0	0	0	0	0	0	0	0	0	0	0	0	0	0	0	0	0	0	0	0	0	0	0	Eukaryota	Cercozoa	Filosa-Sarcomonadea	Glissomonadida	Sandonidae	Sandona	Sandona_sp.
SSeuks_1082	0	0	0	0	0	0	0	0	0	0	0	0	0	0	0	0	0	0	0	0	0	0	0	0	17	0	0	0	0	0	0	0	0	0	Eukaryota	Cercozoa	Filosa-Sarcomonadea	Glissomonadida	Sandonidae	Sandonidae_X	Sandonidae_X_sp.
SSeuks_1083	0	0	0	0	0	0	0	0	0	0	0	0	0	0	0	0	0	0	0	0	0	0	0	33	0	0	0	0	0	0	0	0	0	0	Eukaryota	Apicomplexa	Coccidiomorphea	Marosporida	Rhytidocystidae	Rhytidocystis	Rhytidocystis_cyamus
SSeuks_1084	0	0	0	0	0	0	0	0	0	0	0	0	0	0	0	0	0	0	0	0	0	0	0	0	0	0	0	6	0	0	0	0	0	0	Eukaryota	Chlorophyta	Chlorophyceae	Sphaeropleales	Sphaeropleales_X	Desmodesmus	Desmodesmus_communis
SSeuks_1085	0	0	0	0	0	0	0	0	0	0	0	0	0	0	0	0	0	0	0	0	3	0	0	0	8	0	0	0	0	0	0	0	0	0	Eukaryota	Fungi	Basidiomycota	Agaricomycotina	Agaricomycetes	Ganoderma	Unclassified_Genus__Ganoderma
SSeuks_1086	0	0	0	0	0	0	0	0	0	0	0	0	0	0	0	0	0	0	0	0	0	0	0	0	0	0	0	0	0	0	0	0	9	0	Eukaryota	Fungi	Chytridiomycota	Chytridiomycotina	Chytridiomycetes	Unclassified_Family_Chytridiomycetes	Unclassified_Family_Chytridiomycetes
SSeuks_1087	0	0	0	14	0	0	0	0	0	0	0	0	0	0	0	0	0	0	0	0	0	0	0	0	0	0	0	0	0	0	0	0	0	0	Eukaryota	Fungi	Chytridiomycota	Chytridiomycotina	Chytridiomycetes	Unclassified_Family_Chytridiomycetes	Unclassified_Family_Chytridiomycetes
SSeuks_1088	0	0	0	0	0	0	0	0	0	0	0	0	0	6	0	0	0	0	0	0	0	0	0	0	0	0	0	0	0	0	0	0	0	0	Eukaryota	Rhodophyta	Florideophyceae	Batrachospermales	Batrachospermales_X	Sirodotia	Sirodotia_delicatula
SSeuks_1089	0	0	0	0	0	0	0	0	0	0	0	0	0	0	0	0	0	0	0	0	0	0	0	0	68	0	0	0	0	0	0	0	0	0	Eukaryota	Fungi	Unclassified_Phylum_Fungi	Unclassified_Phylum_Fungi	Unclassified_Phylum_Fungi	Unclassified_Phylum_Fungi	Unclassified_Phylum_Fungi
SSeuks_1090	0	0	0	0	0	0	0	0	1	0	0	0	0	0	0	0	0	0	0	0	0	0	11	0	0	0	0	0	0	0	0	0	0	0	Eukaryota	Cercozoa	Filosa-Sarcomonadea	Glissomonadida	Sandonidae	Sandona	Sandona_sp.
SSeuks_1091	0	0	0	0	0	0	0	11	0	0	0	0	0	0	0	0	0	0	0	0	0	0	0	0	0	0	0	0	0	0	0	0	0	0	Eukaryota	Fungi	Chytridiomycota	Chytridiomycotina	Chytridiomycetes	Unclassified_Family_Chytridiomycetes	Unclassified_Family_Chytridiomycetes
SSeuks_1092	0	0	0	0	0	13	0	0	0	0	0	0	0	0	0	0	0	0	0	0	0	0	0	0	0	0	0	0	0	0	0	0	0	0	Eukaryota	Fungi	Chytridiomycota	Chytridiomycotina	Chytridiomycetes	Unclassified_Family_Chytridiomycetes	Unclassified_Family_Chytridiomycetes
SSeuks_1093	0	0	0	0	0	10	0	0	0	0	0	0	0	0	0	0	0	0	0	0	0	5	0	0	0	0	0	0	0	0	0	0	0	0	Eukaryota	Apicomplexa	Gregarinomorphea	Eugregarinorida	Gregarinidae	Leidyana1	Unclassified_Genus__Leidyana1
SSeuks_1094	0	0	0	0	0	0	0	0	0	0	0	0	38	0	0	0	0	0	0	0	0	0	0	0	0	0	0	0	0	0	0	0	0	0	Eukaryota	Cercozoa	Filosa-Imbricatea	Euglyphida	Ovulinatidae	Ovulinata	Ovulinata_parva
SSeuks_1095	0	0	0	0	0	0	0	0	0	0	0	0	3	0	0	0	0	0	0	0	0	0	0	0	0	0	0	0	0	0	0	0	0	0	Eukaryota	Dinoflagellata	Dinophyceae	Unclassified_Class_Dinophyceae	Unclassified_Class_Dinophyceae	Unclassified_Class_Dinophyceae	Unclassified_Class_Dinophyceae
SSeuks_1096	0	0	0	0	0	0	0	0	0	0	0	0	0	0	0	0	0	0	0	0	0	16	0	0	0	0	0	0	0	0	0	0	0	0	Eukaryota	Fungi	Unclassified_Phylum_Fungi	Unclassified_Phylum_Fungi	Unclassified_Phylum_Fungi	Unclassified_Phylum_Fungi	Unclassified_Phylum_Fungi
SSeuks_1097	0	0	0	0	0	0	0	0	0	17	7	0	0	0	0	0	0	0	0	0	0	0	0	0	0	0	0	0	0	0	0	0	0	0	Eukaryota	Unclassified_Kingdom_Eukaryota	Unclassified_Kingdom_Eukaryota	Unclassified_Kingdom_Eukaryota	Unclassified_Kingdom_Eukaryota	Unclassified_Kingdom_Eukaryota	Unclassified_Kingdom_Eukaryota
SSeuks_1098	0	0	0	0	0	2	0	0	0	0	0	0	0	0	0	0	0	0	0	0	0	0	0	0	0	0	0	0	0	0	0	0	0	0	Eukaryota	Cercozoa	Filosa-Thecofilosea	Cryomonadida	Rhogostoma-lineage	Rhogostoma-lineage_X	Rhogostoma-lineage_X_sp.
SSeuks_1099	0	0	0	0	0	0	0	0	0	0	0	0	0	0	6	7	0	0	0	0	0	0	0	0	0	0	0	0	0	0	0	0	0	0	Eukaryota	Dinoflagellata	Dinophyceae	Unclassified_Class_Dinophyceae	Unclassified_Class_Dinophyceae	Unclassified_Class_Dinophyceae	Unclassified_Class_Dinophyceae
SSeuks_1100	40	0	0	0	0	0	0	0	0	0	0	0	0	0	0	0	0	0	0	0	0	0	0	0	0	0	0	0	0	0	0	0	0	0	Eukaryota	Cercozoa	Endomyxa	Vampyrellida	Vampyrellidae	Vampyrella	Vampyrella_sp.
SSeuks_1101	0	0	0	6	0	0	0	0	0	0	0	0	0	0	0	0	0	0	0	0	0	0	0	0	0	0	0	0	0	0	0	0	0	0	Eukaryota	Fungi	Ascomycota	Pezizomycotina	Dothideomycetes	Unclassified_Family_Dothideomycetes	Unclassified_Family_Dothideomycetes
SSeuks_1102	0	0	0	0	0	0	0	0	0	0	0	0	39	0	0	0	0	0	0	0	0	0	0	0	0	0	0	0	0	0	0	0	0	0	Eukaryota	Fungi	Chytridiomycota	Chytridiomycotina	Chytridiomycetes	Lobulomyces	Lobulomyces_angularis
SSeuks_1103	0	0	0	0	0	0	0	0	0	0	0	0	0	0	0	0	0	0	0	0	0	0	0	0	0	0	0	0	0	0	0	0	18	0	Eukaryota	Cercozoa	Endomyxa	Vampyrellida	Leptophryidae	Unclassified_Family_Leptophryidae	Unclassified_Family_Leptophryidae
SSeuks_1104	0	0	0	0	0	0	0	0	6	0	0	0	0	0	0	0	0	0	0	0	0	0	0	0	0	0	0	0	0	0	0	0	0	0	Eukaryota	Fungi	Chytridiomycota	Chytridiomycotina	Chytridiomycetes	Chytriomyces	Unclassified_Genus__Chytriomyces
SSeuks_1105	0	0	0	0	0	0	0	0	0	0	0	0	0	0	0	0	0	0	0	0	0	0	0	0	11	0	0	0	0	0	0	0	0	0	Eukaryota	Apicomplexa	Gregarinomorphea	Eugregarinorida	Gregarinidae	Unclassified_Family_Gregarinidae	Unclassified_Family_Gregarinidae
SSeuks_1106	0	0	0	0	0	2	0	0	0	0	0	0	0	0	0	0	0	0	0	0	0	0	1	0	0	0	0	0	0	0	0	0	0	0	Eukaryota	Fungi	Chytridiomycota	Chytridiomycotina	Chytridiomycetes	Unclassified_Family_Chytridiomycetes	Unclassified_Family_Chytridiomycetes
SSeuks_1107	0	0	0	0	0	0	0	0	0	0	0	0	0	0	0	0	0	0	0	0	0	0	3	0	0	0	0	0	0	0	0	0	0	1	Eukaryota	Unclassified_Kingdom_Eukaryota	Unclassified_Kingdom_Eukaryota	Unclassified_Kingdom_Eukaryota	Unclassified_Kingdom_Eukaryota	Unclassified_Kingdom_Eukaryota	Unclassified_Kingdom_Eukaryota
SSeuks_1108	0	0	0	0	0	0	0	0	1	0	0	0	0	0	0	0	0	0	0	0	0	0	0	0	0	0	0	0	0	0	0	0	0	0	Eukaryota	Fungi	Ascomycota	Pezizomycotina	Unclassified_Order_Pezizomycotina	Unclassified_Order_Pezizomycotina	Unclassified_Order_Pezizomycotina
SSeuks_1109	0	0	0	0	0	0	0	0	0	0	0	0	0	0	0	0	11	0	0	0	0	0	0	0	0	0	0	0	0	0	0	0	0	0	Eukaryota	Chlorophyta	Trebouxiophyceae	Chlorellales	Chlorellales_X	Unclassified_Family_Chlorellales_X	Unclassified_Family_Chlorellales_X
SSeuks_1110	0	0	0	0	0	0	0	0	0	0	0	0	0	0	0	0	0	0	0	0	0	0	6	0	0	0	0	0	0	0	0	0	0	0	Eukaryota	Fungi	Ascomycota	Pezizomycotina	Dothideomycetes	Didymella	Didymella_exitialis
SSeuks_1111	0	0	0	0	0	0	0	0	0	0	0	0	0	0	0	0	3	0	0	0	0	0	0	0	0	0	0	0	0	0	0	0	4	1	Eukaryota	Chlorophyta	Chlorophyceae	Sphaeropleales	Sphaeropleales_X	Unclassified_Family_Sphaeropleales_X	Unclassified_Family_Sphaeropleales_X
SSeuks_1112	7	6	0	0	0	0	0	0	0	0	0	0	0	0	0	0	0	0	0	0	0	3	0	0	0	0	0	0	0	0	0	0	0	0	Eukaryota	Dinoflagellata	Dinophyceae	Suessiales	Suessiaceae	Unclassified_Family_Suessiaceae	Unclassified_Family_Suessiaceae
SSeuks_1113	0	0	0	0	0	0	0	0	0	0	0	0	0	0	0	0	0	0	0	0	0	0	0	0	0	0	0	0	0	0	0	0	16	0	Eukaryota	Fungi	Chytridiomycota	Chytridiomycotina	Chytridiomycetes	Chytridiomycetes_X	Chytridiomycetes_X_sp.
SSeuks_1114	0	0	0	0	0	0	0	0	0	0	0	0	0	41	0	0	0	0	0	0	0	0	0	0	0	0	0	0	0	0	0	0	0	0	Eukaryota	Dinoflagellata	Dinophyceae	Unclassified_Class_Dinophyceae	Unclassified_Class_Dinophyceae	Unclassified_Class_Dinophyceae	Unclassified_Class_Dinophyceae
SSeuks_1115	0	0	5	0	0	0	0	0	0	0	0	0	0	0	0	0	0	0	0	0	0	0	0	0	0	0	0	0	0	0	0	0	0	0	Eukaryota	Fungi	Ascomycota	Pezizomycotina	Pezizomycotina_X	Natipusilla	Natipusilla_bellaspora
SSeuks_1116	0	0	0	0	0	0	0	0	0	0	16	0	0	0	0	0	0	0	0	0	0	0	0	0	0	0	0	0	0	0	0	0	0	0	Eukaryota	Nematoda	Chromadorea	Monhysterida	Monhysteridae	Eumonhystera	Eumonhystera_sp.
SSeuks_1117	0	0	0	0	0	0	0	0	0	0	0	0	0	0	0	1	0	0	0	0	0	0	0	0	0	0	0	0	0	0	0	0	0	0	Eukaryota	Cercozoa	Filosa-Sarcomonadea	Glissomonadida	Allapsidae	Unclassified_Family_Allapsidae	Unclassified_Family_Allapsidae
SSeuks_1118	0	0	0	0	0	0	0	0	1	0	0	0	0	7	0	0	0	0	0	0	0	0	0	0	0	0	0	0	0	0	0	0	0	12	Eukaryota	Streptophyta	Zygnemophyceae	Zygnemophyceae_X	Zygnemophyceae_XX	Unclassified_Family_Zygnemophyceae_XX	Unclassified_Family_Zygnemophyceae_XX
SSeuks_1119	0	0	0	0	0	3	0	0	0	0	0	0	0	0	0	0	0	0	0	0	0	0	0	0	0	0	0	0	0	0	0	0	0	0	Eukaryota	Unclassified_Kingdom_Eukaryota	Unclassified_Kingdom_Eukaryota	Unclassified_Kingdom_Eukaryota	Unclassified_Kingdom_Eukaryota	Unclassified_Kingdom_Eukaryota	Unclassified_Kingdom_Eukaryota
SSeuks_1120	0	0	0	0	0	0	0	0	0	0	0	0	0	0	0	0	0	0	0	0	0	16	0	0	0	0	0	0	0	0	0	0	0	0	Eukaryota	Chlorophyta	Trebouxiophyceae	Prasiolales	Prasiolales_X	Koliella	Unclassified_Genus__Koliella
SSeuks_1121	0	0	0	0	0	0	0	0	0	0	0	0	0	0	0	0	0	0	0	0	0	0	0	0	0	0	0	0	0	0	0	0	6	0	Eukaryota	Chlorophyta	Chlorophyceae	Sphaeropleales	Sphaeropleales_X	Unclassified_Family_Sphaeropleales_X	Unclassified_Family_Sphaeropleales_X
SSeuks_1122	0	0	0	0	0	0	0	0	0	0	0	0	0	0	0	0	0	0	0	0	0	0	0	0	0	0	0	0	0	0	0	0	4	0	Eukaryota	Chlorophyta	Chlorophyceae	Chlamydomonadales	Chlamydomonadales_X	Unclassified_Family_Chlamydomonadales_X	Unclassified_Family_Chlamydomonadales_X
SSeuks_1123	0	0	2	0	0	0	0	0	0	0	0	0	0	0	0	0	0	0	0	0	1	0	0	0	3	0	0	0	0	0	0	0	0	0	Eukaryota	Streptophyta	Embryophyceae	Embryophyceae_X	Embryophyceae_XX	Unclassified_Family_Embryophyceae_XX	Unclassified_Family_Embryophyceae_XX
SSeuks_1124	0	0	0	0	0	0	0	0	3	0	0	0	0	0	0	0	0	0	0	0	0	0	0	0	0	0	0	0	0	0	0	0	0	0	Eukaryota	Apicomplexa	Gregarinomorphea	Eugregarinorida	Gregarinidae	Leidyana1	Gregarina_chortiocetes
SSeuks_1125	0	0	0	0	0	0	0	0	0	0	0	0	0	0	0	0	0	0	0	0	0	0	0	0	0	0	0	0	0	0	0	2	7	0	Eukaryota	Unclassified_Kingdom_Eukaryota	Unclassified_Kingdom_Eukaryota	Unclassified_Kingdom_Eukaryota	Unclassified_Kingdom_Eukaryota	Unclassified_Kingdom_Eukaryota	Unclassified_Kingdom_Eukaryota
SSeuks_1126	0	0	0	0	0	0	0	0	0	0	0	0	0	0	0	0	0	0	0	0	0	0	0	0	10	0	0	0	0	0	0	0	0	0	Eukaryota	Streptophyta	Embryophyceae	Embryophyceae_X	Embryophyceae_XX	Unclassified_Family_Embryophyceae_XX	Unclassified_Family_Embryophyceae_XX
SSeuks_1127	0	0	0	0	0	0	0	0	0	0	0	0	0	0	0	0	0	0	0	0	0	0	0	0	1	0	0	0	0	0	0	0	0	0	Eukaryota	Streptophyta	Embryophyceae	Embryophyceae_X	Embryophyceae_XX	Unclassified_Family_Embryophyceae_XX	Unclassified_Family_Embryophyceae_XX
SSeuks_1128	0	0	0	0	0	4	0	0	0	0	0	0	0	0	0	0	0	0	0	0	0	0	0	0	0	0	0	0	0	0	0	0	0	0	Eukaryota	Fungi	Chytridiomycota	Chytridiomycotina	Chytridiomycetes	LKM11-Rozella	LKM11-Rozella_sp.
SSeuks_1129	0	0	1	0	0	0	0	0	0	0	0	0	0	0	0	0	0	0	0	0	0	0	0	0	0	0	0	0	0	0	0	0	0	0	Eukaryota	Ciliophora	CONThreeP	CONThreeP_X	CONThreeP_XX	Askenasia	Askenasia_sp.
SSeuks_1130	0	0	0	0	0	0	0	0	0	0	0	0	0	0	0	3	0	0	0	0	0	0	0	0	0	0	0	0	0	0	0	0	0	0	Eukaryota	Fungi	Unclassified_Phylum_Fungi	Unclassified_Phylum_Fungi	Unclassified_Phylum_Fungi	Unclassified_Phylum_Fungi	Unclassified_Phylum_Fungi
SSeuks_1131	6	0	0	0	0	0	0	0	0	0	0	0	0	0	0	0	0	0	0	0	0	0	0	0	0	0	0	0	0	0	0	0	0	0	Eukaryota	Fungi	Basidiomycota	Agaricomycotina	Agaricomycetes	Unclassified_Family_Agaricomycetes	Unclassified_Family_Agaricomycetes
SSeuks_1132	0	0	0	0	0	0	0	0	0	0	0	0	0	0	0	2	0	0	0	0	0	0	0	0	0	0	0	0	0	0	0	0	0	0	Eukaryota	Fungi	Unclassified_Phylum_Fungi	Unclassified_Phylum_Fungi	Unclassified_Phylum_Fungi	Unclassified_Phylum_Fungi	Unclassified_Phylum_Fungi
SSeuks_1133	0	0	0	0	0	0	0	0	0	0	0	0	0	0	0	0	0	0	0	0	0	0	0	0	0	0	0	0	0	0	0	0	0	9	Eukaryota	Unclassified_Kingdom_Eukaryota	Unclassified_Kingdom_Eukaryota	Unclassified_Kingdom_Eukaryota	Unclassified_Kingdom_Eukaryota	Unclassified_Kingdom_Eukaryota	Unclassified_Kingdom_Eukaryota
SSeuks_1134	0	0	0	0	0	0	0	0	0	0	0	0	0	2	0	0	0	0	0	0	0	0	0	0	0	0	0	0	0	0	0	0	0	0	Eukaryota	Fungi	Chytridiomycota	Chytridiomycotina	Chytridiomycetes	Rhyzophidiales_X	Rhyzophidiales_X_sp.
SSeuks_1135	0	0	0	0	0	0	0	0	0	0	0	0	0	0	0	0	0	0	0	0	0	0	3	0	0	0	0	0	0	0	0	0	0	0	Eukaryota	Chlorophyta	Trebouxiophyceae	Prasiolales	Prasiolales_X	Elliptochloris	Unclassified_Genus__Elliptochloris
SSeuks_1136	0	0	0	0	0	0	0	0	0	0	0	0	0	0	0	0	0	0	0	0	0	0	0	1	0	0	0	0	0	0	0	0	0	0	Eukaryota	Fungi	Cryptomycota	Cryptomycotina	Cryptomycotina_X	Cryptomycotina_XX	Cryptomycotina_XX_sp.
SSeuks_1137	0	0	0	0	0	0	0	0	0	1	0	0	0	0	0	0	0	0	0	0	0	0	0	0	0	0	0	0	0	0	0	0	0	0	Eukaryota	Fungi	Cryptomycota	Cryptomycotina	Cryptomycotina_X	Cryptomycotina_XX	Cryptomycotina_XX_sp.
SSeuks_1138	0	0	0	0	0	0	0	0	2	0	0	0	0	0	0	0	0	0	0	0	0	0	0	0	0	0	0	0	0	0	0	0	0	0	Eukaryota	Streptophyta	Embryophyceae	Embryophyceae_X	Embryophyceae_XX	Unclassified_Family_Embryophyceae_XX	Unclassified_Family_Embryophyceae_XX
SSeuks_1139	0	0	0	0	0	0	0	0	0	0	0	0	0	0	0	0	0	0	0	0	0	0	0	0	0	0	0	0	0	13	20	0	0	0	Eukaryota	Mollusca	Gastropoda	Unclassified_Class_Gastropoda	Unclassified_Class_Gastropoda	Unclassified_Class_Gastropoda	Unclassified_Class_Gastropoda
SSeuks_1140	0	0	0	3	0	0	0	100	0	0	0	0	0	0	0	0	0	0	0	0	0	0	0	0	0	0	0	0	0	0	0	0	0	5763	Eukaryota	Ciliophora	Spirotrichea	Strombidiida_A	Strombidiida_A_X	Strombidiida_A_XX	Strombidiida_A_XX_sp.
SSeuks_1141	0	0	0	0	0	0	0	0	0	0	0	0	0	0	0	0	0	0	13	0	0	0	125	0	0	0	0	0	0	0	0	0	0	0	Eukaryota	Annelida	Clitellata	Lumbriculida	Lumbriculidae	Lumbriculus	Lumbriculus_variegatus
SSeuks_1142	0	0	0	0	0	34	0	0	0	466	10	0	0	0	0	169	3963	0	1926	0	0	0	0	0	0	0	0	0	0	0	0	26	316	135	Eukaryota	Unclassified_Kingdom_Eukaryota	Unclassified_Kingdom_Eukaryota	Unclassified_Kingdom_Eukaryota	Unclassified_Kingdom_Eukaryota	Unclassified_Kingdom_Eukaryota	Unclassified_Kingdom_Eukaryota
SSeuks_1143	0	0	0	0	0	0	0	0	0	0	0	0	0	0	0	0	0	0	0	0	0	0	44	0	0	0	0	0	0	0	0	0	0	0	Eukaryota	Tardigrada	Eutardigrada	Parachela	Hypsibiidae	Unclassified_Family_Hypsibiidae	Unclassified_Family_Hypsibiidae
SSeuks_1144	0	0	0	107	0	0	59	9	0	0	0	0	0	0	0	0	0	0	0	0	840	0	0	0	0	0	0	4	0	0	0	0	0	0	Eukaryota	Ciliophora	Colpodea	Colpodea_X	Bursariomorphida	Bursariomorphida_X	Bursariomorphida_X_sp.
SSeuks_1145	0	0	0	119	0	0	0	0	0	0	0	0	0	0	0	0	0	0	0	0	0	0	0	0	0	0	0	0	0	0	0	0	0	0	Eukaryota	Annelida	Clitellata	Haplotaxida	Aeolosomatidae	Aeolosoma	Unclassified_Genus__Aeolosoma
SSeuks_1146	0	0	0	0	0	276	0	0	0	0	0	0	0	0	0	0	0	0	0	0	0	0	529	0	0	0	0	0	0	0	0	0	0	0	Eukaryota	Nematoda	Chromadorea	Monhysterida	Monhysteridae	Eumonhystera	Eumonhystera_filiformis
SSeuks_1147	0	0	0	0	0	9	0	0	19	0	0	0	0	0	0	0	0	0	0	0	0	0	45	0	0	0	0	0	0	0	0	0	13	28	Eukaryota	Cercozoa	Filosa-Thecofilosea	Cryomonadida	Rhogostoma-lineage	Rhogostoma-lineage_X	Rhogostoma-lineage_X_sp.
SSeuks_1148	0	0	0	0	0	24	0	44	0	0	0	0	0	0	0	0	0	0	0	0	0	0	0	0	0	0	0	0	0	0	0	49	0	0	Eukaryota	Arthropoda	Ostracoda	Podocopida	Candonidae	Candona	Candona_candida
SSeuks_1149	0	0	0	0	0	0	0	0	0	0	0	0	0	0	0	1144	0	0	0	0	0	0	0	0	0	0	0	0	0	0	0	0	0	0	Eukaryota	Cercozoa	Endomyxa	Vampyrellida	Penardia-lineage	Penardia-lineage_X	Penardia-lineage_X_sp.
SSeuks_1150	0	0	0	0	0	0	0	0	91	42	22	0	0	0	234	0	0	0	0	0	22	0	22	0	0	0	0	0	0	0	0	0	0	35	Eukaryota	Nematoda	Chromadorea	Monhysterida	Monhysteridae	Eumonhystera	Eumonhystera_sp.
SSeuks_1151	0	0	0	0	0	0	0	0	0	0	0	0	0	0	0	0	0	0	0	0	0	0	0	0	0	0	0	0	0	0	68	0	0	0	Eukaryota	Platyhelminthes	Catenulida	Unclass_Order_of_Catenulida	Catenulidae	Catenula	Unclassified_Genus__Catenula
SSeuks_1152	0	0	0	0	0	0	0	11	0	0	0	0	0	0	0	0	0	0	0	0	33	0	0	0	0	0	0	0	0	0	0	0	0	107	Eukaryota	Nematoda	Chromadorea	Monhysterida	Monhysteridae	Eumonhystera	Eumonhystera_sp.
SSeuks_1153	0	0	0	0	0	0	0	0	0	0	0	0	0	0	0	0	0	0	0	0	0	123	0	0	0	0	0	0	0	0	0	0	0	0	Eukaryota	Dinoflagellata	Dinophyceae	Peridiniales	Peridiniaceae	Peridinium	Peridinium_willei
SSeuks_1154	0	0	0	0	0	0	0	0	100	26	43	0	0	0	122	0	33	0	11	0	42	0	65	0	13	0	0	0	0	0	0	13	0	43	Eukaryota	Nematoda	Chromadorea	Monhysterida	Monhysteridae	Eumonhystera	Eumonhystera_sp.
SSeuks_1155	0	0	0	0	0	0	0	0	0	0	11	0	0	0	0	0	0	0	0	0	0	0	0	0	0	0	0	0	0	0	0	0	0	0	Eukaryota	Streptophyta	Klebsormidiophyceae	Klebsormidiophyceae_X	Klebsormidiophyceae_XX	Klebsormidium	Klebsormidium_nitens
SSeuks_1156	0	0	0	0	0	0	0	0	0	0	0	0	0	0	0	0	524	0	149	0	0	0	0	0	0	0	0	0	0	0	0	0	164	0	Eukaryota	Gastrotricha	Unclass_Class_of_Gastrotricha	Chaetonotida	Chaetonotidae	Polymerurus	Polymerurus_nodicaudus
SSeuks_1157	0	0	0	0	0	0	0	9	0	0	70	0	49	0	11	0	0	0	0	0	0	64	0	40	0	0	0	0	0	0	0	0	0	0	Eukaryota	Dinoflagellata	Dinophyceae	Dinophyceae_X	Dinophyceae_XX	Dinophyceae_XXX	Dinophyceae_XXX_sp.
SSeuks_1158	0	0	0	0	0	0	0	0	0	0	0	0	0	0	0	0	0	0	230	0	0	0	0	0	0	0	0	0	0	0	0	0	0	16	Eukaryota	Gastrotricha	Unclass_Class_of_Gastrotricha	Chaetonotida	Chaetonotidae	Chaetonotus	Unclassified_Genus__Chaetonotus
SSeuks_1159	102	0	0	0	0	0	0	0	0	0	0	0	0	0	0	0	0	0	0	0	0	0	0	0	0	0	0	0	0	0	0	0	0	0	Eukaryota	Gastrotricha	Unclass_Class_of_Gastrotricha	Chaetonotida	Chaetonotidae	Polymerurus	Polymerurus_nodicaudus
SSeuks_1160	0	0	0	0	0	0	0	0	0	0	0	0	0	0	0	0	0	0	0	0	0	0	7	0	0	0	0	0	0	0	0	0	0	0	Eukaryota	Mollusca	Bivalvia	Mytiloida	Mytilidae	Mytilus	Mytilus_edulis
SSeuks_1161	0	0	0	40	0	0	0	0	0	0	0	0	0	0	0	0	0	0	0	0	0	0	0	0	0	0	0	0	0	0	0	0	0	0	Eukaryota	Cercozoa	Endomyxa	Vampyrellida	Vampyrellidae	Vampyrella	Vampyrella_sp.
SSeuks_1162	0	0	0	0	0	0	0	0	0	0	0	0	0	4	0	0	0	0	0	0	0	0	5	0	561	0	0	0	0	0	67	0	0	0	Eukaryota	Fungi	Mucoromycota	Mucoromycotina	Mucoromycotina_X	Mortierella	Mortierella_hyalina
SSeuks_1163	0	0	0	0	0	0	0	0	0	0	0	873	0	0	0	65	6	0	0	0	0	10	0	65	0	0	0	0	0	0	0	0	0	0	Eukaryota	Fungi	Cryptomycota	Cryptomycotina	Cryptomycotina_X	Cryptomycotina_XX	Cryptomycotina_XX_sp.
SSeuks_1164	0	0	0	0	0	0	0	0	0	0	0	0	0	0	101	120	0	0	0	0	0	0	0	0	0	0	0	0	0	0	0	0	0	0	Eukaryota	Cercozoa	Filosa-Sarcomonadea	Pansomonadida	Pansomonadida_X	Pansomonadida_XX	Pansomonadida_XX_sp.
SSeuks_1165	0	0	0	0	0	0	0	0	81	12	26	0	0	0	102	0	15	0	4	0	4	0	29	0	0	0	2	0	0	0	0	7	0	18	Eukaryota	Nematoda	Chromadorea	Monhysterida	Monhysteridae	Eumonhystera	Eumonhystera_sp.
SSeuks_1166	439	0	0	2	0	0	0	0	0	0	0	0	187	0	0	0	0	0	0	0	0	0	0	0	0	0	0	0	0	0	0	0	0	0	Eukaryota	Cercozoa	Filosa-Imbricatea	Euglyphida	Paulinellidae	Paulinella	Paulinella_sp.
SSeuks_1167	0	0	0	0	0	0	0	0	0	0	0	0	0	0	0	0	0	0	0	0	0	178	0	0	0	0	0	0	0	0	0	0	0	0	Eukaryota	Dinoflagellata	Dinophyceae	Unclassified_Class_Dinophyceae	Unclassified_Class_Dinophyceae	Unclassified_Class_Dinophyceae	Unclassified_Class_Dinophyceae
SSeuks_1168	0	0	0	0	0	54	0	0	0	0	0	0	0	0	0	0	0	0	0	0	0	1	0	0	0	0	0	0	0	0	0	0	0	15	Eukaryota	Fungi	Cryptomycota	Cryptomycotina	Cryptomycotina_X	Cryptomycotina_XX	Cryptomycotina_XX_sp.
SSeuks_1169	21	0	0	0	0	0	0	0	0	0	0	0	0	0	0	0	0	0	0	0	0	0	0	0	0	0	0	0	0	0	0	0	0	0	Eukaryota	Gastrotricha	Unclass_Class_of_Gastrotricha	Chaetonotida	Chaetonotidae	Polymerurus	Polymerurus_nodicaudus
SSeuks_1170	0	0	0	0	0	0	0	0	0	0	0	0	0	0	0	0	0	0	0	0	0	0	0	0	0	0	0	0	0	0	0	0	0	37	Eukaryota	Unclassified_Kingdom_Eukaryota	Unclassified_Kingdom_Eukaryota	Unclassified_Kingdom_Eukaryota	Unclassified_Kingdom_Eukaryota	Unclassified_Kingdom_Eukaryota	Unclassified_Kingdom_Eukaryota
SSeuks_1171	0	0	0	0	0	0	0	0	0	17	0	0	0	0	0	56	27	0	11	0	0	0	0	0	0	0	0	0	0	0	0	0	8	8	Eukaryota	Chlorophyta	Chlorophyceae	Sphaeropleales	Sphaeropleales_X	Desmodesmus	Unclassified_Genus__Desmodesmus
SSeuks_1172	0	0	0	0	0	0	0	0	0	0	0	0	0	0	0	0	0	0	0	0	0	0	0	0	0	0	15	0	0	0	0	0	0	0	Eukaryota	Fungi	Cryptomycota	Cryptomycotina	Cryptomycotina_X	Cryptomycotina_XX	Cryptomycotina_XX_sp.
SSeuks_1173	0	0	0	0	0	0	0	0	0	0	0	0	0	0	0	0	0	0	0	0	0	0	0	0	691	0	0	0	0	0	0	0	0	0	Eukaryota	Unclassified_Kingdom_Eukaryota	Unclassified_Kingdom_Eukaryota	Unclassified_Kingdom_Eukaryota	Unclassified_Kingdom_Eukaryota	Unclassified_Kingdom_Eukaryota	Unclassified_Kingdom_Eukaryota
SSeuks_1174	0	0	0	0	0	0	0	0	54	14	10	0	0	0	44	0	0	0	0	0	49	0	0	0	0	0	0	0	0	0	0	23	0	0	Eukaryota	Nematoda	Chromadorea	Monhysterida	Monhysteridae	Eumonhystera	Eumonhystera_sp.
SSeuks_1175	0	0	0	0	0	0	0	0	4	0	0	0	0	0	0	0	0	0	0	0	0	0	0	0	0	0	0	0	0	0	225	0	0	0	Eukaryota	Sagenista	Labyrinthulomycetes	Labyrinthulida	Labyrinthulaceae	Labyrinthulaceae_X	Labyrinthulaceae_X_sp.
SSeuks_1176	0	0	0	0	0	6	0	0	0	0	0	0	0	0	0	0	0	0	0	0	0	0	0	0	0	0	0	0	0	0	5	0	0	0	Eukaryota	Fungi	Unclassified_Phylum_Fungi	Unclassified_Phylum_Fungi	Unclassified_Phylum_Fungi	Unclassified_Phylum_Fungi	Unclassified_Phylum_Fungi
SSeuks_1177	0	0	0	0	0	0	0	0	0	0	0	0	0	0	0	0	0	0	0	0	0	0	0	0	0	0	0	0	0	0	0	0	110	95	Eukaryota	Fungi	Chytridiomycota	Chytridiomycotina	Chytridiomycetes	Unclassified_Family_Chytridiomycetes	Unclassified_Family_Chytridiomycetes
SSeuks_1178	8	0	0	0	0	25	0	0	5	11	7	0	0	0	3	0	0	0	0	0	0	42	0	0	0	2	0	0	0	5	0	0	0	38	Eukaryota	Fungi	Cryptomycota	Cryptomycotina	Cryptomycotina_X	Cryptomycotina_XX	Cryptomycotina_XX_sp.
SSeuks_1179	0	0	0	0	0	0	0	0	0	0	28	0	0	0	0	0	0	0	0	0	0	0	0	0	0	0	0	49	17	0	0	0	0	12	Eukaryota	Nematoda	Chromadorea	Monhysterida	Monhysteridae	Eumonhystera	Eumonhystera_sp.
SSeuks_1180	0	0	0	0	0	0	0	0	0	0	0	0	0	0	0	0	0	0	0	0	0	0	0	0	0	0	0	0	0	0	0	14	30	13	Eukaryota	Cercozoa	Unclassified_Phylum_Cercozoa	Unclassified_Phylum_Cercozoa	Unclassified_Phylum_Cercozoa	Unclassified_Phylum_Cercozoa	Unclassified_Phylum_Cercozoa
SSeuks_1181	0	0	0	0	0	0	0	0	118	0	0	0	0	0	36	0	0	0	0	0	0	0	0	0	0	0	0	0	0	0	0	0	0	0	Eukaryota	Dinoflagellata	Dinophyceae	Unclassified_Class_Dinophyceae	Unclassified_Class_Dinophyceae	Unclassified_Class_Dinophyceae	Unclassified_Class_Dinophyceae
SSeuks_1182	145	0	0	0	0	0	0	0	0	0	0	0	0	0	0	0	0	0	0	0	0	0	0	0	0	0	0	0	0	0	0	0	0	0	Eukaryota	Unclassified_Kingdom_Eukaryota	Unclassified_Kingdom_Eukaryota	Unclassified_Kingdom_Eukaryota	Unclassified_Kingdom_Eukaryota	Unclassified_Kingdom_Eukaryota	Unclassified_Kingdom_Eukaryota
SSeuks_1183	0	0	0	0	0	0	0	0	0	0	0	0	0	0	0	0	0	0	61	0	0	0	0	0	0	0	0	0	0	0	0	0	12	0	Eukaryota	Unclassified_Kingdom_Eukaryota	Unclassified_Kingdom_Eukaryota	Unclassified_Kingdom_Eukaryota	Unclassified_Kingdom_Eukaryota	Unclassified_Kingdom_Eukaryota	Unclassified_Kingdom_Eukaryota
SSeuks_1184	0	0	53	0	0	40	0	0	0	0	0	0	0	0	0	0	0	0	0	0	0	0	0	0	0	0	0	0	0	0	0	0	0	0	Eukaryota	Nematoda	Chromadorea	Monhysterida	Monhysteridae	Eumonhystera	Eumonhystera_sp.
SSeuks_1185	0	0	0	0	0	0	0	3	0	0	0	0	0	0	0	0	0	0	0	0	0	53	0	0	0	0	0	0	0	0	0	0	0	0	Eukaryota	Fungi	Unclassified_Phylum_Fungi	Unclassified_Phylum_Fungi	Unclassified_Phylum_Fungi	Unclassified_Phylum_Fungi	Unclassified_Phylum_Fungi
SSeuks_1186	0	0	0	0	0	0	0	0	0	2	0	0	0	0	72	0	0	0	0	0	15	0	0	0	0	0	0	0	0	0	0	0	0	0	Eukaryota	Dinoflagellata	Dinophyceae	Unclassified_Class_Dinophyceae	Unclassified_Class_Dinophyceae	Unclassified_Class_Dinophyceae	Unclassified_Class_Dinophyceae
SSeuks_1187	0	0	0	0	0	0	0	0	0	0	0	0	0	0	0	4	12	0	0	0	0	0	0	0	0	0	0	0	0	0	0	45	1	4	Eukaryota	Chlorophyta	Chlorophyta_X	Chlorophyta_XX	Chlorophyta_XXX	Scotinosphaera	Scotinosphaera_gibberosa
SSeuks_1188	0	0	0	0	0	0	0	0	0	0	0	0	0	0	0	0	0	0	174	0	0	0	0	0	0	0	0	0	0	0	0	0	0	0	Eukaryota	Gastrotricha	Unclass_Class_of_Gastrotricha	Chaetonotida	Chaetonotidae	Chaetonotus	Unclassified_Genus__Chaetonotus
SSeuks_1189	0	0	0	0	0	0	0	0	0	0	0	0	0	0	0	0	0	0	0	0	0	0	0	0	681	0	0	0	0	0	0	0	0	8	Eukaryota	Fungi	Chytridiomycota	Chytridiomycotina	Chytridiomycetes	Chytriomyces	Chytriomyces_sp.
SSeuks_1190	0	0	0	0	0	0	0	0	0	0	20	0	0	0	0	0	0	0	0	0	0	0	0	0	0	0	0	0	0	0	0	0	0	0	Eukaryota	Nematoda	Enoplea	Enoplida	Alaimidae	Alaimus	Alaimus_sp.
SSeuks_1191	0	0	0	0	0	0	0	0	0	0	0	0	0	0	0	0	0	0	0	0	0	0	0	0	0	0	0	10	290	0	0	0	0	0	Eukaryota	Unclassified_Kingdom_Eukaryota	Unclassified_Kingdom_Eukaryota	Unclassified_Kingdom_Eukaryota	Unclassified_Kingdom_Eukaryota	Unclassified_Kingdom_Eukaryota	Unclassified_Kingdom_Eukaryota
SSeuks_1192	0	0	23	0	1	31	0	0	0	2	16	0	0	0	0	0	0	0	0	0	0	0	0	0	0	0	0	25	11	0	0	0	0	0	Eukaryota	Nematoda	Chromadorea	Monhysterida	Monhysteridae	Eumonhystera	Eumonhystera_sp.
SSeuks_1193	0	0	0	0	0	0	0	6	0	0	0	0	0	0	0	0	0	0	0	0	11	0	0	0	0	0	0	0	0	0	0	0	0	0	Eukaryota	Nematoda	Chromadorea	Monhysterida	Monhysteridae	Eumonhystera	Eumonhystera_sp.
SSeuks_1194	0	0	0	0	0	0	0	0	53	9	5	0	0	0	30	0	0	0	0	0	8	0	15	0	0	0	1	0	0	0	0	0	0	9	Eukaryota	Nematoda	Chromadorea	Monhysterida	Monhysteridae	Eumonhystera	Eumonhystera_sp.
SSeuks_1195	0	0	0	0	0	0	0	0	0	197	0	0	0	0	0	0	0	0	7	0	0	0	0	0	0	0	0	0	0	0	0	0	31	0	Eukaryota	Fungi	Chytridiomycota	Chytridiomycotina	Chytridiomycetes	LKM11-Rozella	LKM11-Rozella_sp.
SSeuks_1196	0	0	0	0	0	0	0	0	0	0	0	0	0	0	0	0	0	0	0	0	15	0	0	0	0	0	0	0	0	0	0	0	0	33	Eukaryota	Nematoda	Chromadorea	Monhysterida	Monhysteridae	Eumonhystera	Eumonhystera_sp.
SSeuks_1197	0	0	0	0	0	0	0	0	0	0	0	0	0	0	0	63	0	0	0	0	0	0	0	0	0	0	0	0	0	0	0	0	220	0	Eukaryota	Chlorophyta	Chlorophyceae	Chlamydomonadales	Chlamydomonadales_X	Unclassified_Family_Chlamydomonadales_X	Unclassified_Family_Chlamydomonadales_X
SSeuks_1198	0	0	0	0	0	0	0	0	0	0	0	0	0	0	0	0	0	29	0	0	0	0	0	0	0	0	0	0	0	0	0	0	0	0	Eukaryota	Cercozoa	Endomyxa	Vampyrellida	Vampyrellidae	Vampyrella	Vampyrella_sp.
SSeuks_1199	0	0	0	0	0	12	2	0	0	0	0	0	0	0	0	0	0	0	0	0	9	54	0	0	0	0	0	0	0	0	0	0	0	0	Eukaryota	Unclassified_Kingdom_Eukaryota	Unclassified_Kingdom_Eukaryota	Unclassified_Kingdom_Eukaryota	Unclassified_Kingdom_Eukaryota	Unclassified_Kingdom_Eukaryota	Unclassified_Kingdom_Eukaryota
SSeuks_1200	0	0	0	0	0	0	0	0	0	0	0	0	0	0	0	0	0	0	0	0	0	0	0	123	0	0	0	0	0	0	0	0	0	0	Eukaryota	Dinoflagellata	Dinophyceae	Unclassified_Class_Dinophyceae	Unclassified_Class_Dinophyceae	Unclassified_Class_Dinophyceae	Unclassified_Class_Dinophyceae
SSeuks_1201	3	0	0	0	0	0	0	0	0	0	0	0	0	0	0	0	0	0	0	0	0	0	0	0	0	0	0	0	0	0	0	0	0	0	Eukaryota	Unclassified_Kingdom_Eukaryota	Unclassified_Kingdom_Eukaryota	Unclassified_Kingdom_Eukaryota	Unclassified_Kingdom_Eukaryota	Unclassified_Kingdom_Eukaryota	Unclassified_Kingdom_Eukaryota
SSeuks_1202	0	0	0	0	0	0	0	0	0	0	4	0	0	0	0	9	9	0	163	0	0	0	0	0	0	0	0	0	0	0	0	0	0	0	Eukaryota	Fungi	Chytridiomycota	Chytridiomycotina	Chytridiomycetes	Unclassified_Family_Chytridiomycetes	Unclassified_Family_Chytridiomycetes
SSeuks_1203	0	0	0	0	0	0	0	0	0	0	0	0	0	0	0	0	0	0	0	0	0	0	0	0	0	0	0	0	0	0	152	0	0	0	Eukaryota	Streptophyta	Embryophyceae	Embryophyceae_X	Embryophyceae_XX	Unclassified_Family_Embryophyceae_XX	Unclassified_Family_Embryophyceae_XX
SSeuks_1204	0	0	0	0	0	0	0	0	0	0	0	0	0	0	0	0	0	0	0	0	0	0	0	0	0	0	1	0	0	0	0	0	0	0	Eukaryota	Fungi	Chytridiomycota	Chytridiomycotina	Chytridiomycetes	Rhyzophidiales_X	Rhyzophidiales_X_sp.
SSeuks_1205	0	14	0	4	0	0	0	0	0	0	0	0	0	0	0	0	0	0	0	0	0	0	0	0	0	0	0	0	0	0	0	0	0	0	Eukaryota	Fungi	Unclassified_Phylum_Fungi	Unclassified_Phylum_Fungi	Unclassified_Phylum_Fungi	Unclassified_Phylum_Fungi	Unclassified_Phylum_Fungi
SSeuks_1206	0	0	0	0	0	0	0	0	0	0	0	0	0	0	0	0	0	0	0	0	10	0	0	0	0	0	0	0	0	0	0	0	0	0	Eukaryota	Nematoda	Chromadorea	Monhysterida	Monhysteridae	Eumonhystera	Eumonhystera_sp.
SSeuks_1207	0	0	0	0	0	14	0	0	4	0	0	0	0	0	0	9	0	0	0	0	0	0	11	0	0	0	0	0	0	0	0	0	0	13	Eukaryota	Fungi	Cryptomycota	Cryptomycotina	Cryptomycotina_X	Cryptomycotina_XX	Cryptomycotina_XX_sp.
SSeuks_1208	0	0	0	0	0	0	0	0	0	0	0	0	0	0	0	5	0	0	8	0	0	0	0	0	0	0	0	0	0	0	0	0	0	0	Eukaryota	Fungi	Chytridiomycota	Chytridiomycotina	Chytridiomycetes	Unclassified_Family_Chytridiomycetes	Unclassified_Family_Chytridiomycetes
SSeuks_1209	0	0	0	0	0	0	0	0	0	0	0	0	0	0	0	0	0	0	3	0	0	0	0	0	0	0	0	0	0	0	0	0	62	22	Eukaryota	Unclassified_Kingdom_Eukaryota	Unclassified_Kingdom_Eukaryota	Unclassified_Kingdom_Eukaryota	Unclassified_Kingdom_Eukaryota	Unclassified_Kingdom_Eukaryota	Unclassified_Kingdom_Eukaryota
SSeuks_1210	0	0	0	0	0	0	0	0	0	0	0	0	0	0	0	0	23	0	34	0	0	0	0	0	0	0	0	0	0	0	0	0	52	0	Eukaryota	Unclassified_Kingdom_Eukaryota	Unclassified_Kingdom_Eukaryota	Unclassified_Kingdom_Eukaryota	Unclassified_Kingdom_Eukaryota	Unclassified_Kingdom_Eukaryota	Unclassified_Kingdom_Eukaryota
SSeuks_1211	0	0	0	0	0	0	0	0	0	0	0	0	0	0	0	0	0	0	0	0	157	0	0	0	0	0	0	0	0	0	0	0	0	28	Eukaryota	Cercozoa	Filosa-Sarcomonadea	Glissomonadida	Unclassified_Order_Glissomonadida	Unclassified_Order_Glissomonadida	Unclassified_Order_Glissomonadida
SSeuks_1212	0	0	0	0	0	0	0	0	0	0	0	0	0	0	0	0	0	0	0	0	0	0	7	0	0	0	0	0	0	0	0	0	0	34	Eukaryota	Fungi	Chytridiomycota	Chytridiomycotina	Chytridiomycetes	Rhyzophidiales_X	Rhyzophidiales_X_sp.
SSeuks_1213	0	0	0	0	0	48	0	0	0	0	0	0	0	0	0	0	0	0	0	0	0	0	0	0	0	0	0	0	0	0	0	0	0	0	Eukaryota	Unclassified_Kingdom_Eukaryota	Unclassified_Kingdom_Eukaryota	Unclassified_Kingdom_Eukaryota	Unclassified_Kingdom_Eukaryota	Unclassified_Kingdom_Eukaryota	Unclassified_Kingdom_Eukaryota
SSeuks_1214	0	0	0	0	0	0	0	0	0	0	0	0	0	0	0	0	0	0	0	0	0	0	0	0	0	0	0	0	0	0	0	0	39	0	Eukaryota	Fungi	Chytridiomycota	Chytridiomycotina	Chytridiomycetes	LKM11-Rozella	LKM11-Rozella_sp.
SSeuks_1215	0	0	0	0	0	0	0	0	0	47	9	0	0	0	0	7	0	0	3	0	0	0	0	0	0	0	0	0	0	0	0	0	0	4	Eukaryota	Fungi	Cryptomycota	Cryptomycotina	Cryptomycotina_X	Cryptomycotina_XX	Cryptomycotina_XX_sp.
SSeuks_1216	0	0	0	0	0	0	0	0	0	5	0	0	0	0	13	0	0	0	0	0	12	0	0	0	0	0	0	0	0	0	0	0	0	0	Eukaryota	Cercozoa	Novel-clade-10-12	Novel-clade-10	Novel-clade-10_X	Novel-clade-10_XX	Novel-clade-10_XX_sp.
SSeuks_1217	0	0	0	0	0	8	0	0	0	0	0	0	0	0	0	0	0	0	0	0	0	0	0	0	0	0	0	0	0	21	35	0	0	0	Eukaryota	Unclassified_Kingdom_Eukaryota	Unclassified_Kingdom_Eukaryota	Unclassified_Kingdom_Eukaryota	Unclassified_Kingdom_Eukaryota	Unclassified_Kingdom_Eukaryota	Unclassified_Kingdom_Eukaryota
SSeuks_1218	0	0	0	0	0	0	0	0	0	0	0	0	0	0	0	0	0	0	0	0	0	0	0	0	0	0	0	0	0	0	0	0	204	0	Eukaryota	Cercozoa	Novel-clade-10-12	Novel-clade-12	NC12B-lineage	NC12B-lineage_X	NC12B-lineage_X_sp.
SSeuks_1219	0	0	0	0	0	0	0	0	0	15	0	0	0	0	0	0	16	0	140	0	0	0	0	0	0	0	0	0	0	0	0	0	0	0	Eukaryota	Unclassified_Kingdom_Eukaryota	Unclassified_Kingdom_Eukaryota	Unclassified_Kingdom_Eukaryota	Unclassified_Kingdom_Eukaryota	Unclassified_Kingdom_Eukaryota	Unclassified_Kingdom_Eukaryota
SSeuks_1220	0	0	0	0	0	0	0	0	0	5	2	0	0	0	0	0	31	0	110	0	0	0	0	0	0	0	0	0	0	0	0	0	0	0	Eukaryota	Ochrophyta	Bacillariophyta	Bacillariophyta_X	Araphid-pennate	Staurosira	Unclassified_Genus__Staurosira
SSeuks_1221	0	0	0	0	0	6	0	0	0	0	0	0	0	0	0	0	0	0	0	0	0	0	0	0	0	0	0	0	0	0	0	0	0	0	Eukaryota	Fungi	Cryptomycota	Cryptomycotina	Cryptomycotina_X	Cryptomycotina_XX	Cryptomycotina_XX_sp.
SSeuks_1222	0	0	0	0	0	0	0	0	0	4	10	0	0	0	0	20	0	0	0	0	0	0	0	0	0	0	0	0	0	0	0	0	0	0	Eukaryota	Fungi	Chytridiomycota	Chytridiomycotina	Chytridiomycetes	Unclassified_Family_Chytridiomycetes	Unclassified_Family_Chytridiomycetes
SSeuks_1223	0	0	0	0	0	0	0	0	0	0	0	0	0	0	0	0	0	0	0	0	0	0	0	0	0	0	0	0	0	0	0	0	169	0	Eukaryota	Chlorophyta	Chlorophyceae	Chlamydomonadales	Chlamydomonadales_X	Unclassified_Family_Chlamydomonadales_X	Unclassified_Family_Chlamydomonadales_X
SSeuks_1224	0	0	0	0	0	0	0	0	0	0	0	0	0	0	0	0	4	0	2	0	0	0	0	0	0	0	0	0	0	0	0	0	0	0	Eukaryota	Unclassified_Kingdom_Eukaryota	Unclassified_Kingdom_Eukaryota	Unclassified_Kingdom_Eukaryota	Unclassified_Kingdom_Eukaryota	Unclassified_Kingdom_Eukaryota	Unclassified_Kingdom_Eukaryota
SSeuks_1225	0	0	0	4	0	0	0	0	0	0	0	0	0	0	0	0	0	0	0	0	0	0	0	0	0	0	0	0	0	0	0	0	0	0	Eukaryota	Fungi	Cryptomycota	Cryptomycotina	Cryptomycotina_X	Cryptomycotina_XX	Cryptomycotina_XX_sp.
SSeuks_1226	0	0	0	0	0	0	0	0	0	0	18	0	0	0	0	0	0	0	0	0	0	0	0	0	37	0	0	0	0	0	0	0	0	0	Eukaryota	Nematoda	Chromadorea	Monhysterida	Monhysteridae	Eumonhystera	Eumonhystera_sp.
SSeuks_1227	0	0	0	0	0	0	0	0	0	0	0	119	65	0	0	0	0	0	0	0	0	0	0	99	0	0	0	0	0	0	0	0	0	0	Eukaryota	Fungi	Unclassified_Phylum_Fungi	Unclassified_Phylum_Fungi	Unclassified_Phylum_Fungi	Unclassified_Phylum_Fungi	Unclassified_Phylum_Fungi
SSeuks_1228	0	0	0	0	0	0	0	0	0	0	0	0	0	0	0	0	0	0	0	0	0	0	0	0	0	0	6	8	0	0	0	0	0	0	Eukaryota	Fungi	Cryptomycota	Cryptomycotina	Cryptomycotina_X	Cryptomycotina_XX	Cryptomycotina_XX_sp.
SSeuks_1229	0	0	0	0	0	0	0	0	0	0	0	0	165	0	0	0	0	0	0	0	0	0	0	0	0	0	0	0	0	0	0	0	0	0	Eukaryota	Cercozoa	Filosa-Granofilosea	Limnofilida	Limnofilidae	Limnofilidae_X	Limnofilidae_X_sp.
SSeuks_1230	0	0	0	0	0	28	0	0	10	0	0	0	0	0	15	0	0	0	0	0	0	0	0	0	0	0	0	0	0	0	0	0	0	0	Eukaryota	Dinoflagellata	Dinophyceae	Unclassified_Class_Dinophyceae	Unclassified_Class_Dinophyceae	Unclassified_Class_Dinophyceae	Unclassified_Class_Dinophyceae
SSeuks_1231	0	0	0	0	0	0	0	0	0	0	2	0	0	0	0	6	0	0	0	0	0	0	0	0	0	0	0	0	0	0	0	0	0	0	Eukaryota	Cercozoa	Filosa-Thecofilosea	Cryomonadida	Rhogostoma-lineage	Rhogostoma-lineage_X	Rhogostoma-lineage_X_sp.
SSeuks_1232	0	0	0	0	0	0	0	0	0	0	0	0	0	0	0	0	0	0	0	0	31	0	0	0	0	0	0	0	0	0	0	12	0	0	Eukaryota	Nematoda	Chromadorea	Monhysterida	Monhysteridae	Eumonhystera	Eumonhystera_sp.
SSeuks_1233	0	0	0	0	0	0	0	0	1	0	0	0	0	0	0	0	0	0	0	0	0	0	0	0	0	0	0	0	0	0	0	0	0	0	Eukaryota	Cercozoa	Filosa-Imbricatea	Euglyphida	Paulinellidae	Paulinella	Paulinella_chromatophora
SSeuks_1234	16	0	0	0	0	0	0	1	0	0	0	0	17	0	0	7	0	0	0	0	0	0	0	0	0	0	0	0	0	0	0	0	0	0	Eukaryota	Unclassified_Kingdom_Eukaryota	Unclassified_Kingdom_Eukaryota	Unclassified_Kingdom_Eukaryota	Unclassified_Kingdom_Eukaryota	Unclassified_Kingdom_Eukaryota	Unclassified_Kingdom_Eukaryota
SSeuks_1235	0	0	0	0	0	0	0	0	0	0	0	0	0	0	0	0	0	0	0	0	0	0	0	0	21	0	0	0	0	1	0	0	0	0	Eukaryota	Fungi	Unclassified_Phylum_Fungi	Unclassified_Phylum_Fungi	Unclassified_Phylum_Fungi	Unclassified_Phylum_Fungi	Unclassified_Phylum_Fungi
SSeuks_1236	0	0	0	0	0	3	0	0	0	0	0	0	0	0	0	0	0	0	0	0	0	0	0	0	0	0	0	0	0	0	0	0	0	0	Eukaryota	Unclassified_Kingdom_Eukaryota	Unclassified_Kingdom_Eukaryota	Unclassified_Kingdom_Eukaryota	Unclassified_Kingdom_Eukaryota	Unclassified_Kingdom_Eukaryota	Unclassified_Kingdom_Eukaryota
SSeuks_1237	0	0	0	0	0	0	0	0	0	0	0	0	0	0	0	0	0	0	0	0	16	0	0	0	0	0	0	0	0	0	0	0	0	0	Eukaryota	Nematoda	Chromadorea	Monhysterida	Monhysteridae	Eumonhystera	Eumonhystera_sp.
SSeuks_1238	0	0	0	0	0	0	0	0	0	0	0	0	0	0	0	0	0	0	0	0	0	0	0	0	0	0	0	0	57	0	0	0	0	0	Eukaryota	Streptophyta	Zygnemophyceae	Zygnemophyceae_X	Zygnemophyceae_XX	Unclassified_Family_Zygnemophyceae_XX	Unclassified_Family_Zygnemophyceae_XX
SSeuks_1239	0	0	20	0	0	0	17	0	0	0	0	0	0	0	0	0	0	0	0	0	0	0	0	0	0	0	0	0	0	0	0	0	0	0	Eukaryota	Fungi	Unclassified_Phylum_Fungi	Unclassified_Phylum_Fungi	Unclassified_Phylum_Fungi	Unclassified_Phylum_Fungi	Unclassified_Phylum_Fungi
SSeuks_1240	0	0	0	0	0	0	0	0	0	0	0	0	90	0	0	0	0	0	0	0	0	0	0	0	0	0	0	0	0	0	0	0	0	0	Eukaryota	Cercozoa	Unclassified_Phylum_Cercozoa	Unclassified_Phylum_Cercozoa	Unclassified_Phylum_Cercozoa	Unclassified_Phylum_Cercozoa	Unclassified_Phylum_Cercozoa
SSeuks_1241	0	0	0	0	0	0	0	0	0	0	0	0	0	0	0	0	0	0	0	0	0	0	1	0	0	0	0	0	0	0	0	0	19	0	Eukaryota	Gastrotricha	Unclass_Class_of_Gastrotricha	Chaetonotida	Chaetonotidae	Chaetonotus	Chaetonotus_sp.
SSeuks_1242	13	0	0	0	0	0	0	0	0	0	0	0	0	0	0	0	0	0	0	0	0	0	0	0	0	0	0	0	0	0	0	0	0	0	Eukaryota	Fungi	Cryptomycota	Cryptomycotina	Cryptomycotina_X	Cryptomycotina_XX	Cryptomycotina_XX_sp.
SSeuks_1243	0	0	0	0	0	0	0	0	0	0	0	0	0	0	0	0	0	0	0	0	0	0	0	0	0	0	0	0	0	0	0	0	2	25	Eukaryota	Ciliophora	CONThreeP	CONThreeP_X	Urotrichidae	Urotricha	Urotricha_sp.
SSeuks_1244	0	0	4	0	4	0	0	0	0	0	0	0	0	0	0	0	0	0	0	0	0	0	0	0	0	0	0	0	0	0	0	0	0	0	Eukaryota	Fungi	Cryptomycota	Cryptomycotina	Cryptomycotina_X	Cryptomycotina_XX	Cryptomycotina_XX_sp.
SSeuks_1245	0	0	0	0	0	0	0	0	0	0	0	0	0	0	0	0	0	252	0	0	0	0	0	0	0	0	0	0	0	0	0	0	0	0	Eukaryota	Fungi	Chytridiomycota	Chytridiomycotina	Chytridiomycetes	Clydaea	Clydaea_vesicula
SSeuks_1246	0	0	0	0	0	13	0	0	0	0	0	0	0	0	0	0	0	0	0	0	0	0	0	0	0	0	0	0	0	0	0	0	0	0	Eukaryota	Fungi	Chytridiomycota	Chytridiomycotina	Chytridiomycetes	Chytridiomycetes_X	Chytridiomycetes_X_sp.
SSeuks_1247	0	0	0	0	0	0	0	0	0	0	0	0	0	0	5	0	0	0	0	0	0	0	0	0	43	0	0	0	0	0	0	0	0	0	Eukaryota	Cercozoa	Filosa-Sarcomonadea	Glissomonadida	Sandonidae	Sandona	Sandona_sp.
SSeuks_1248	55	0	0	0	0	0	0	0	0	0	0	0	0	0	0	0	0	0	0	0	0	0	7	0	0	0	0	0	0	0	0	0	0	0	Eukaryota	Choanoflagellida	Choanoflagellatea	Choanoflagellatea_X	Choanoflagellatea_X_Group_L	Choanoflagellatea_X_Group_L_X	Choanoflagellatea_X_Group_L_X_sp.
SSeuks_1249	9	0	0	0	0	0	0	0	0	0	0	0	39	0	0	0	0	0	0	0	0	0	10	0	0	0	0	0	0	0	0	0	0	0	Eukaryota	Ciliophora	Oligohymenophorea	Scuticociliatia_2	Scuticociliatia_2_X	Cristigera	Unclassified_Genus__Cristigera
SSeuks_1250	0	0	0	0	0	0	0	0	0	0	0	144	0	0	0	0	0	0	0	0	0	0	0	0	0	0	0	0	0	0	0	0	0	0	Eukaryota	Chlorophyta	Trebouxiophyceae	Chlorellales	Chlorellales_X	Picochlorum	Unclassified_Genus__Picochlorum
SSeuks_1251	0	0	0	0	0	0	0	0	0	0	0	0	0	0	0	0	0	0	0	0	60	0	0	0	0	0	0	0	0	0	0	0	0	0	Eukaryota	Cercozoa	Filosa-Sarcomonadea	Glissomonadida	Sandonidae	Sandonidae_X	Sandonidae_X_sp.
SSeuks_1252	0	0	0	0	1	12	0	0	0	1	0	0	0	0	0	4	0	0	4	0	0	0	0	0	0	0	0	0	0	0	0	0	0	0	Eukaryota	Unclassified_Kingdom_Eukaryota	Unclassified_Kingdom_Eukaryota	Unclassified_Kingdom_Eukaryota	Unclassified_Kingdom_Eukaryota	Unclassified_Kingdom_Eukaryota	Unclassified_Kingdom_Eukaryota
SSeuks_1253	0	0	0	0	0	0	0	0	0	0	0	0	0	0	0	0	0	0	0	0	0	0	0	0	145	0	0	0	0	0	0	0	0	0	Eukaryota	Cercozoa	Unclassified_Phylum_Cercozoa	Unclassified_Phylum_Cercozoa	Unclassified_Phylum_Cercozoa	Unclassified_Phylum_Cercozoa	Unclassified_Phylum_Cercozoa
SSeuks_1254	0	0	0	0	0	0	0	0	0	0	0	0	0	0	0	0	0	0	2	0	0	0	3	0	0	0	0	0	0	0	0	0	0	0	Eukaryota	Cercozoa	Filosa-Thecofilosea	Tectofilosida	Pseudodifflugiidae	Pseudodifflugiidae_X	Pseudodifflugiidae_X_sp.
SSeuks_1255	0	0	0	0	0	0	0	0	0	0	0	0	0	0	0	0	0	0	0	0	0	0	0	0	0	0	0	0	0	0	0	0	16	0	Eukaryota	Unclassified_Kingdom_Eukaryota	Unclassified_Kingdom_Eukaryota	Unclassified_Kingdom_Eukaryota	Unclassified_Kingdom_Eukaryota	Unclassified_Kingdom_Eukaryota	Unclassified_Kingdom_Eukaryota
SSeuks_1256	0	0	0	0	0	18	0	0	0	0	0	0	0	0	0	13	0	0	0	0	0	0	0	0	0	0	0	0	0	0	0	0	3	0	Eukaryota	Lobosa	Tubulinea	Tubulinea_X	Tubulinea_XX	Tubulinea_XXX	Tubulinea_XXX_sp.
SSeuks_1257	0	0	0	0	0	0	0	0	12	0	0	0	0	0	0	0	0	0	0	0	0	0	2	0	0	0	0	0	0	0	0	0	0	0	Eukaryota	Chlorophyta	Trebouxiophyceae	Prasiolales	Prasiolales_X	Unclassified_Family_Prasiolales_X	Unclassified_Family_Prasiolales_X
SSeuks_1258	0	0	0	0	0	0	0	0	0	0	0	0	0	0	0	68	0	0	0	0	0	0	0	0	0	0	0	0	0	0	0	0	0	0	Eukaryota	Ciliophora	CONThreeP	CONThreeP_X	Urotrichidae	Urotricha	Urotricha_sp.
SSeuks_1259	0	0	0	0	0	0	0	0	0	0	0	0	0	0	0	32	0	0	0	0	0	0	0	0	0	0	0	0	0	0	0	0	0	0	Eukaryota	Fungi	Cryptomycota	Cryptomycotina	Cryptomycotina_X	Cryptomycotina_XX	Cryptomycotina_XX_sp.
SSeuks_1260	0	0	0	0	0	0	0	0	0	0	0	0	0	0	0	0	0	0	0	0	0	0	0	0	0	0	0	0	0	0	0	0	110	0	Eukaryota	Fungi	Unclassified_Phylum_Fungi	Unclassified_Phylum_Fungi	Unclassified_Phylum_Fungi	Unclassified_Phylum_Fungi	Unclassified_Phylum_Fungi
SSeuks_1261	0	0	0	0	0	0	0	0	0	0	0	0	0	76	0	0	0	0	0	0	0	0	0	0	0	0	0	0	0	0	0	0	0	0	Eukaryota	Cercozoa	Filosa-Thecofilosea	Cryomonadida	Rhogostoma-lineage	Rhogostoma-lineage_X	Rhogostoma-lineage_X_sp.
SSeuks_1262	0	0	0	0	0	0	0	0	0	0	0	0	0	0	0	0	6	0	0	0	0	0	0	0	0	0	0	0	0	0	0	0	0	0	Eukaryota	Fungi	Cryptomycota	Cryptomycotina	Cryptomycotina_X	Cryptomycotina_XX	Cryptomycotina_XX_sp.
SSeuks_1263	0	0	0	0	0	0	0	0	0	0	0	0	0	0	7	0	0	0	0	0	0	0	0	0	0	0	0	0	0	0	0	0	0	0	Eukaryota	Fungi	Mucoromycota	Mucoromycotina	Mucoromycotina_X	Unclassified_Family_Mucoromycotina_X	Unclassified_Family_Mucoromycotina_X
SSeuks_1264	0	0	0	0	0	0	0	0	16	0	0	0	0	0	2	0	0	0	0	0	0	9	0	0	0	0	0	0	0	0	0	0	0	0	Eukaryota	Fungi	Chytridiomycota	Chytridiomycotina	Chytridiomycetes	Rhyzophidiales_X	Rhyzophidiales_X_sp.
SSeuks_1265	0	0	0	0	0	0	0	0	0	0	0	0	0	0	0	0	0	0	0	0	0	0	0	0	0	0	0	0	0	0	46	0	0	0	Eukaryota	Unclassified_Kingdom_Eukaryota	Unclassified_Kingdom_Eukaryota	Unclassified_Kingdom_Eukaryota	Unclassified_Kingdom_Eukaryota	Unclassified_Kingdom_Eukaryota	Unclassified_Kingdom_Eukaryota
SSeuks_1266	0	0	0	0	0	0	0	0	0	0	0	0	0	0	0	22	0	0	0	0	16	0	0	0	0	0	0	0	0	0	0	0	0	0	Eukaryota	Nematoda	Chromadorea	Monhysterida	Monhysteridae	Eumonhystera	Eumonhystera_sp.
SSeuks_1267	0	0	0	0	0	0	0	0	0	0	0	0	0	0	3	0	0	0	0	0	0	0	0	0	0	0	0	0	0	0	0	0	0	0	Eukaryota	Chlorophyta	Chlorophyceae	Chlamydomonadales	Chlamydomonadales_X	Chloromonas	Chloromonas_pseudoplatyrhyncha
SSeuks_1268	0	0	0	0	0	0	0	0	0	0	0	0	0	0	0	0	15	0	19	0	0	0	0	0	0	0	0	0	0	0	0	3	0	0	Eukaryota	Fungi	Blastocladiomycota	Blastocladiomycotina	Blastocladiomycetes	Hyaloraphidium	Hyaloraphidium_curvatum
SSeuks_1269	0	0	0	0	0	0	0	0	4	0	0	0	0	0	0	0	0	0	0	0	22	0	0	0	0	0	0	0	0	0	0	0	0	0	Eukaryota	Nematoda	Chromadorea	Monhysterida	Monhysteridae	Eumonhystera	Eumonhystera_sp.
SSeuks_1270	0	0	0	0	0	0	0	0	15	0	0	0	0	0	0	0	0	0	0	0	0	0	0	0	0	0	0	0	0	0	0	0	0	0	Eukaryota	Cercozoa	Novel-clade-10-12	Novel-clade-10	Novel-clade-10_X	Novel-clade-10_XX	Novel-clade-10_XX_sp.
SSeuks_1271	0	0	0	0	0	0	0	0	0	0	0	0	69	0	0	0	0	0	0	0	0	0	0	0	0	0	0	0	0	0	0	0	0	0	Eukaryota	Katablepharidophyta	Katablepharidaceae	Katablepharidales	Katablepharidales_X	Unclassified_Family_Katablepharidales_X	Unclassified_Family_Katablepharidales_X
SSeuks_1272	0	0	0	0	0	0	0	0	0	0	0	0	0	0	0	15	0	0	0	0	0	0	0	0	0	0	0	0	0	0	0	0	0	0	Eukaryota	Unclassified_Kingdom_Eukaryota	Unclassified_Kingdom_Eukaryota	Unclassified_Kingdom_Eukaryota	Unclassified_Kingdom_Eukaryota	Unclassified_Kingdom_Eukaryota	Unclassified_Kingdom_Eukaryota
SSeuks_1273	0	0	0	0	0	0	0	0	0	0	0	0	0	0	0	5	0	0	0	0	0	0	0	0	0	0	0	0	0	0	65	0	0	0	Eukaryota	Fungi	Chytridiomycota	Chytridiomycotina	Chytridiomycetes	Unclassified_Family_Chytridiomycetes	Unclassified_Family_Chytridiomycetes
SSeuks_1274	31	0	0	0	0	0	0	0	0	0	0	0	0	0	0	0	0	0	0	0	0	0	0	0	0	0	0	0	0	0	0	0	0	0	Eukaryota	Fungi	Unclassified_Phylum_Fungi	Unclassified_Phylum_Fungi	Unclassified_Phylum_Fungi	Unclassified_Phylum_Fungi	Unclassified_Phylum_Fungi
SSeuks_1275	0	0	0	0	0	0	0	0	0	0	0	0	7	13	0	0	0	0	0	0	0	0	0	0	0	0	0	0	0	0	0	0	0	0	Eukaryota	Dinoflagellata	Dinophyceae	Unclassified_Class_Dinophyceae	Unclassified_Class_Dinophyceae	Unclassified_Class_Dinophyceae	Unclassified_Class_Dinophyceae
SSeuks_1276	0	0	0	0	0	0	0	0	0	0	0	0	0	0	0	0	0	0	0	0	0	0	0	0	0	0	0	0	12	0	0	0	0	0	Eukaryota	Streptophyta	Zygnemophyceae	Zygnemophyceae_X	Zygnemophyceae_XX	Closterium	Closterium_pusillum_var._maius
SSeuks_1277	0	0	0	0	0	0	0	0	0	0	0	0	0	0	0	0	0	0	14	0	0	0	0	0	0	0	0	0	0	0	0	0	0	0	Eukaryota	Fungi	Cryptomycota	Cryptomycotina	Cryptomycotina_X	Cryptomycotina_XX	Cryptomycotina_XX_sp.
SSeuks_1278	7	0	0	0	0	0	0	0	0	0	0	0	0	0	0	0	0	0	0	0	0	0	0	0	0	0	0	0	0	0	0	0	0	0	Eukaryota	Cercozoa	Filosa-Granofilosea	Limnofilida	Limnofilidae	Limnofilidae_X	Limnofilidae_X_sp.
SSeuks_1279	0	5	0	0	0	0	0	0	0	0	0	0	0	0	0	0	0	0	0	0	0	0	0	0	0	0	0	0	0	0	0	0	0	0	Eukaryota	Cercozoa	Endomyxa	Vampyrellida	Vampyrellidae	Vampyrella	Vampyrella_sp.
SSeuks_1280	0	0	0	0	0	0	4	0	0	0	0	0	0	0	0	0	0	0	0	0	0	0	0	0	0	0	0	0	0	1	0	0	0	0	Eukaryota	Fungi	Cryptomycota	Cryptomycotina	Cryptomycotina_X	Cryptomycotina_XX	Cryptomycotina_XX_sp.
SSeuks_1281	0	0	0	0	0	0	0	0	0	0	0	48	0	0	0	0	0	0	0	0	0	0	0	0	0	0	0	0	0	0	0	0	0	0	Eukaryota	Fungi	Unclassified_Phylum_Fungi	Unclassified_Phylum_Fungi	Unclassified_Phylum_Fungi	Unclassified_Phylum_Fungi	Unclassified_Phylum_Fungi
SSeuks_1282	0	0	0	0	0	0	0	0	0	0	0	0	0	0	0	6	0	0	37	0	0	0	0	0	0	0	0	0	0	0	0	0	0	0	Eukaryota	Unclassified_Kingdom_Eukaryota	Unclassified_Kingdom_Eukaryota	Unclassified_Kingdom_Eukaryota	Unclassified_Kingdom_Eukaryota	Unclassified_Kingdom_Eukaryota	Unclassified_Kingdom_Eukaryota
SSeuks_1283	0	0	0	0	0	0	0	0	0	0	0	44	0	0	0	0	0	0	0	0	0	0	0	0	0	0	0	0	0	0	0	0	0	0	Eukaryota	Rotifera	Monogononta	Ploima	Dicranophoridae	Encentrum	Encentrum_astridae
SSeuks_1284	0	0	0	0	0	0	0	2	0	0	0	0	0	0	0	0	0	0	0	0	0	0	0	0	0	0	0	0	0	0	0	0	0	0	Eukaryota	Unclassified_Kingdom_Eukaryota	Unclassified_Kingdom_Eukaryota	Unclassified_Kingdom_Eukaryota	Unclassified_Kingdom_Eukaryota	Unclassified_Kingdom_Eukaryota	Unclassified_Kingdom_Eukaryota
SSeuks_1285	0	0	0	0	0	0	0	0	0	0	0	0	0	0	0	5	0	0	0	0	0	0	0	0	0	0	0	0	0	0	0	12	0	0	Eukaryota	Fungi	Chytridiomycota	Chytridiomycotina	Chytridiomycetes	Rhyzophidiales_X	Rhyzophidiales_X_sp.
SSeuks_1286	0	0	0	0	0	0	0	0	0	8	12	0	0	0	0	0	0	0	0	0	0	0	0	0	0	0	0	0	0	0	0	0	0	0	Eukaryota	Streptophyta	Embryophyceae	Embryophyceae_X	Embryophyceae_XX	Isoetes	Isoetes_engelmannii
SSeuks_1287	0	0	0	0	0	0	0	14	0	0	0	0	0	0	0	0	0	0	0	0	0	0	0	0	0	0	0	0	0	0	0	0	0	0	Eukaryota	Sagenista	Labyrinthulomycetes	Labyrinthulida	Labyrinthulaceae	Labyrinthulaceae_X	Labyrinthulaceae_X_sp.
SSeuks_1288	0	0	0	0	0	0	0	0	0	0	0	0	0	0	0	0	0	0	0	0	0	0	0	0	0	0	0	0	0	0	28	0	0	0	Eukaryota	Fungi	Cryptomycota	Cryptomycotina	Cryptomycotina_X	Cryptomycotina_XX	Cryptomycotina_XX_sp.
SSeuks_1289	0	0	0	0	0	0	0	0	0	0	0	0	0	0	0	17	0	0	0	0	0	0	0	0	0	0	0	0	0	0	0	0	10	0	Eukaryota	Fungi	Chytridiomycota	Chytridiomycotina	Chytridiomycetes	Unclassified_Family_Chytridiomycetes	Unclassified_Family_Chytridiomycetes
SSeuks_1290	0	0	0	0	0	0	0	0	0	0	0	0	0	27	0	0	0	0	0	0	0	0	0	0	0	0	0	0	0	0	0	0	0	0	Eukaryota	Cercozoa	Unclassified_Phylum_Cercozoa	Unclassified_Phylum_Cercozoa	Unclassified_Phylum_Cercozoa	Unclassified_Phylum_Cercozoa	Unclassified_Phylum_Cercozoa
SSeuks_1291	0	4	0	0	0	0	0	0	0	0	0	0	0	0	0	0	0	0	0	0	0	0	0	0	0	0	0	0	0	0	0	0	0	0	Eukaryota	Unclassified_Kingdom_Eukaryota	Unclassified_Kingdom_Eukaryota	Unclassified_Kingdom_Eukaryota	Unclassified_Kingdom_Eukaryota	Unclassified_Kingdom_Eukaryota	Unclassified_Kingdom_Eukaryota
SSeuks_1292	0	0	0	0	0	0	0	0	0	0	0	0	0	0	0	0	0	0	0	0	0	0	0	0	0	0	0	0	0	0	0	16	0	0	Eukaryota	Chlorophyta	Chlorophyceae	Oedogoniales	Oedogoniales_X	Oedogonium	Oedogonium_sp.
SSeuks_1293	0	0	0	0	0	0	0	0	0	0	0	0	0	0	0	0	1	0	0	0	0	0	0	0	0	0	0	0	0	0	0	0	0	0	Eukaryota	Cercozoa	Filosa-Sarcomonadea	Glissomonadida	Allapsidae	Allantion	Allantion_sp.
SSeuks_1294	0	0	0	0	0	0	0	0	0	0	0	0	0	0	0	0	0	0	0	0	0	0	0	0	0	0	0	0	0	0	15	0	0	1	Eukaryota	Fungi	Fungi_X	Fungi_XX	Fungi_XXX	Fungi_XXXX	Fungi_XXXX_sp.
SSeuks_1295	0	0	0	0	0	0	0	0	0	12	0	0	0	0	0	0	0	0	0	0	0	0	0	0	0	0	0	0	0	0	0	0	0	0	Eukaryota	Fungi	Cryptomycota	Cryptomycotina	Cryptomycotina_X	Cryptomycotina_XX	Cryptomycotina_XX_sp.
SSeuks_1296	0	0	0	0	0	0	0	0	0	0	0	0	0	0	0	34	0	0	0	0	0	0	0	0	0	0	0	0	0	0	0	0	0	0	Eukaryota	Unclassified_Kingdom_Eukaryota	Unclassified_Kingdom_Eukaryota	Unclassified_Kingdom_Eukaryota	Unclassified_Kingdom_Eukaryota	Unclassified_Kingdom_Eukaryota	Unclassified_Kingdom_Eukaryota
SSeuks_1297	0	0	0	0	0	0	0	0	1	0	0	0	0	0	0	0	0	0	0	0	0	0	0	0	0	0	0	0	0	0	0	0	0	0	Eukaryota	Fungi	Ascomycota	Saccharomycotina	Saccharomycetales	Candida	Unclassified_Genus__Candida
SSeuks_1298	0	0	0	0	0	0	0	0	0	0	0	0	51	0	0	0	0	0	0	0	0	0	0	0	0	0	0	0	0	0	0	0	0	0	Eukaryota	Hilomonadea	Planomonadida	Planomonadidae	Planomonadidae_X	Micronuclearia	Micronuclearia_podoventralis
SSeuks_1299	0	0	0	0	0	0	0	0	0	0	0	30	0	0	0	0	0	0	0	0	0	0	0	52	0	0	0	0	0	0	0	0	0	0	Eukaryota	Fungi	Ascomycota	Saccharomycotina	Saccharomycetales	Hanseniaspora	Hanseniaspora_uvarum
SSeuks_1300	0	0	0	0	0	0	0	1	0	0	0	0	0	0	0	0	0	0	0	0	0	0	0	0	0	0	0	0	0	0	0	0	0	0	Eukaryota	Ciliophora	CONThreeP	CONThreeP_X	Urotrichidae	Urotricha	Urotricha_sp.
SSeuks_1301	0	0	0	0	0	5	0	0	0	0	0	0	0	0	0	0	0	0	0	0	0	0	0	0	0	0	0	0	0	0	0	0	15	0	Eukaryota	Cercozoa	Filosa-Thecofilosea	Cryomonadida	Rhogostoma-lineage	Rhogostoma-lineage_X	Rhogostoma-lineage_X_sp.
SSeuks_1302	0	0	3	0	0	0	0	0	0	0	0	0	0	0	0	0	0	0	0	0	0	0	0	0	0	0	0	0	0	0	0	0	0	0	Eukaryota	Rotifera	Monogononta	Flosculariaceae	Conochilidae	Conochilus	Conochilus_hippocrepis
SSeuks_1303	28	0	0	0	0	0	0	0	0	0	0	0	0	0	0	0	0	0	0	0	0	0	0	0	0	0	0	0	0	0	0	0	0	0	Eukaryota	Unclassified_Kingdom_Eukaryota	Unclassified_Kingdom_Eukaryota	Unclassified_Kingdom_Eukaryota	Unclassified_Kingdom_Eukaryota	Unclassified_Kingdom_Eukaryota	Unclassified_Kingdom_Eukaryota
SSeuks_1304	0	0	0	0	0	0	0	0	12	0	0	0	0	0	0	0	0	0	0	0	0	0	0	0	10	0	0	0	0	0	0	0	0	0	Eukaryota	Fungi	Chytridiomycota	Chytridiomycotina	Chytridiomycetes	Unclassified_Family_Chytridiomycetes	Unclassified_Family_Chytridiomycetes
SSeuks_1305	0	0	0	0	0	0	0	0	0	0	0	0	0	0	0	1	22	0	5	0	0	0	0	0	0	0	0	0	0	0	0	0	0	0	Eukaryota	Chlorophyta	Trebouxiophyceae	Chlorellales	Chlorellales_X	Unclassified_Family_Chlorellales_X	Unclassified_Family_Chlorellales_X
SSeuks_1306	0	0	0	0	0	0	0	0	1	0	0	0	0	0	4	0	0	0	0	0	0	0	0	0	0	0	0	0	0	0	0	0	0	0	Eukaryota	Dinoflagellata	Dinophyceae	Suessiales	Suessiaceae	Unclassified_Family_Suessiaceae	Unclassified_Family_Suessiaceae
SSeuks_1307	20	0	0	0	0	0	0	0	0	0	0	0	0	0	0	0	0	0	0	0	0	0	0	0	0	0	0	0	0	0	0	0	0	0	Eukaryota	Fungi	Unclassified_Phylum_Fungi	Unclassified_Phylum_Fungi	Unclassified_Phylum_Fungi	Unclassified_Phylum_Fungi	Unclassified_Phylum_Fungi
SSeuks_1308	0	0	0	0	0	0	0	0	0	0	0	0	0	0	0	0	0	0	0	0	0	0	0	16	0	0	0	0	0	0	0	0	0	0	Eukaryota	Fungi	Unclassified_Phylum_Fungi	Unclassified_Phylum_Fungi	Unclassified_Phylum_Fungi	Unclassified_Phylum_Fungi	Unclassified_Phylum_Fungi
SSeuks_1309	41	0	0	0	0	0	0	0	0	0	0	0	0	0	0	0	0	0	0	0	0	0	1	0	0	0	0	0	0	0	0	0	0	0	Eukaryota	Choanoflagellida	Choanoflagellatea	Craspedida	Monosigidae_Group_A	Monosiga	Monosiga_ovata
SSeuks_1310	0	0	0	0	0	0	0	0	0	0	0	0	0	33	0	0	0	0	0	0	0	0	0	0	0	0	0	0	0	0	0	0	0	0	Eukaryota	Fungi	Cryptomycota	Cryptomycotina	Cryptomycotina_X	Cryptomycotina_XX	Cryptomycotina_XX_sp.
SSeuks_1311	0	0	0	0	0	0	0	0	6	0	0	0	0	0	1	0	0	0	0	0	0	0	0	0	0	0	0	0	0	0	0	0	0	0	Eukaryota	Ochrophyta	Synurophyceae	Synurales	Synurales_X	Mallomonas	Mallomonas_heterospina
SSeuks_1312	0	0	0	0	0	0	0	0	0	0	0	0	0	0	0	0	0	0	0	0	0	18	0	0	0	0	0	0	0	0	0	0	0	0	Eukaryota	Fungi	Fungi_X	Fungi_XX	Fungi_XXX	Chytridiales	Chytridiales_sp.
SSeuks_1313	0	0	0	0	0	0	0	0	0	0	0	0	0	0	0	0	0	0	0	0	3	0	0	0	0	0	0	0	0	0	0	0	0	0	Eukaryota	Nematoda	Chromadorea	Monhysterida	Monhysteridae	Eumonhystera	Eumonhystera_sp.
SSeuks_1314	0	0	0	0	0	7	0	0	0	0	0	0	0	0	0	0	0	0	0	0	0	0	0	0	0	0	0	0	0	0	0	0	0	0	Eukaryota	Unclassified_Kingdom_Eukaryota	Unclassified_Kingdom_Eukaryota	Unclassified_Kingdom_Eukaryota	Unclassified_Kingdom_Eukaryota	Unclassified_Kingdom_Eukaryota	Unclassified_Kingdom_Eukaryota
SSeuks_1315	0	0	0	0	0	0	0	0	0	0	0	0	0	0	0	0	0	0	0	0	0	0	0	0	5	0	0	0	0	0	0	0	0	0	Eukaryota	Streptophyta	Embryophyceae	Embryophyceae_X	Embryophyceae_XX	Unclassified_Family_Embryophyceae_XX	Unclassified_Family_Embryophyceae_XX
SSeuks_1316	0	0	0	0	0	0	0	0	0	0	19	0	0	0	0	0	0	0	0	0	0	0	0	0	0	0	0	0	0	0	0	0	0	0	Eukaryota	Cercozoa	Endomyxa	Vampyrellida	Leptophryidae	Unclassified_Family_Leptophryidae	Unclassified_Family_Leptophryidae
SSeuks_1317	0	0	0	5	0	0	0	0	0	0	0	0	0	0	0	0	0	0	0	0	0	0	0	0	0	0	0	0	0	0	0	0	0	0	Eukaryota	Cercozoa	Filosa-Thecofilosea	Cryomonadida	Rhogostoma-lineage	Rhogostoma-lineage_X	Rhogostoma-lineage_X_sp.
SSeuks_1318	0	0	0	0	0	0	0	0	0	0	0	0	0	0	0	0	0	0	22	0	0	0	0	0	0	0	0	0	0	0	0	0	0	0	Eukaryota	Cercozoa	Unclassified_Phylum_Cercozoa	Unclassified_Phylum_Cercozoa	Unclassified_Phylum_Cercozoa	Unclassified_Phylum_Cercozoa	Unclassified_Phylum_Cercozoa
SSeuks_1319	0	0	0	0	0	0	0	0	0	0	0	0	0	0	0	0	0	0	39	0	0	0	0	0	0	0	0	0	0	0	0	0	0	0	Eukaryota	Gastrotricha	Unclass_Class_of_Gastrotricha	Chaetonotida	Chaetonotidae	Unclassified_Family_Chaetonotidae	Unclassified_Family_Chaetonotidae
SSeuks_1320	0	0	0	0	0	0	0	0	0	0	0	0	0	0	0	0	0	0	0	0	0	0	0	0	0	0	0	0	0	0	59	0	0	0	Eukaryota	Cercozoa	Filosa-Granofilosea	Limnofilida	Limnofilidae	Limnofilidae_X	Limnofilidae_X_sp.
SSeuks_1321	0	0	0	0	0	0	0	0	0	0	3	0	0	0	0	0	0	0	0	0	0	0	0	0	0	0	0	0	0	0	0	0	0	4	Eukaryota	Chlorophyta	Chlorophyceae	Unclassified_Class_Chlorophyceae	Unclassified_Class_Chlorophyceae	Unclassified_Class_Chlorophyceae	Unclassified_Class_Chlorophyceae
SSeuks_1322	21	0	0	0	0	0	0	0	0	0	0	0	0	0	0	0	0	0	0	0	0	0	0	0	0	0	0	0	0	0	0	0	0	0	Eukaryota	Cercozoa	Filosa-Imbricatea	Euglyphida	Unclassified_Order_Euglyphida	Unclassified_Order_Euglyphida	Unclassified_Order_Euglyphida
SSeuks_1323	0	0	0	0	0	0	0	0	0	0	0	0	0	0	0	0	0	0	0	0	0	8	0	0	0	0	0	0	0	0	0	0	0	0	Eukaryota	Dinoflagellata	Dinophyceae	Unclassified_Class_Dinophyceae	Unclassified_Class_Dinophyceae	Unclassified_Class_Dinophyceae	Unclassified_Class_Dinophyceae
SSeuks_1324	0	0	0	0	0	0	0	4	0	0	0	0	0	0	0	0	0	0	0	0	0	0	0	0	0	0	0	0	0	0	0	0	0	0	Eukaryota	Streptophyta	Zygnemophyceae	Zygnemophyceae_X	Zygnemophyceae_XX	Cosmarium	Cosmarium_contractum
SSeuks_1325	0	0	0	0	0	0	0	0	0	0	0	0	0	0	11	0	0	0	0	0	0	0	0	0	0	0	0	0	0	0	0	0	0	0	Eukaryota	Dinoflagellata	Dinophyceae	Unclassified_Class_Dinophyceae	Unclassified_Class_Dinophyceae	Unclassified_Class_Dinophyceae	Unclassified_Class_Dinophyceae
SSeuks_1326	0	0	0	0	0	0	0	0	0	0	0	0	7	0	0	0	0	0	0	0	0	0	0	6	0	0	0	0	0	0	0	0	0	0	Eukaryota	Dinoflagellata	Dinophyceae	Unclassified_Class_Dinophyceae	Unclassified_Class_Dinophyceae	Unclassified_Class_Dinophyceae	Unclassified_Class_Dinophyceae
SSeuks_1327	0	0	0	0	0	0	7	0	0	0	0	0	0	0	0	0	0	0	0	0	0	0	0	0	0	0	0	0	0	0	0	0	0	0	Eukaryota	Dinoflagellata	Dinophyceae	Unclassified_Class_Dinophyceae	Unclassified_Class_Dinophyceae	Unclassified_Class_Dinophyceae	Unclassified_Class_Dinophyceae
SSeuks_1328	0	0	0	0	0	0	0	0	0	0	0	0	0	0	0	0	0	0	0	0	0	0	0	0	0	0	0	0	0	0	119	0	0	0	Eukaryota	Cercozoa	Filosa-Thecofilosea	Tectofilosida	Pseudodifflugiidae	Pseudodifflugia	Pseudodifflugia_gracilis
SSeuks_1329	0	0	0	0	0	0	0	0	0	4	0	0	0	0	0	6	0	0	0	0	0	0	0	0	0	0	0	0	0	0	0	0	0	0	Eukaryota	Unclassified_Kingdom_Eukaryota	Unclassified_Kingdom_Eukaryota	Unclassified_Kingdom_Eukaryota	Unclassified_Kingdom_Eukaryota	Unclassified_Kingdom_Eukaryota	Unclassified_Kingdom_Eukaryota
SSeuks_1330	0	0	0	0	0	0	0	0	0	0	0	0	16	0	0	0	0	0	0	0	0	0	0	0	0	0	0	0	0	0	0	0	0	0	Eukaryota	Fungi	Chytridiomycota	Chytridiomycotina	Unclassified_Order_Chytridiomycotina	Unclassified_Order_Chytridiomycotina	Unclassified_Order_Chytridiomycotina
SSeuks_1331	0	0	0	0	0	5	0	0	2	0	0	0	0	0	0	0	0	0	0	0	0	0	0	0	0	0	0	0	0	0	0	0	0	0	Eukaryota	Dinoflagellata	Dinophyceae	Unclassified_Class_Dinophyceae	Unclassified_Class_Dinophyceae	Unclassified_Class_Dinophyceae	Unclassified_Class_Dinophyceae
SSeuks_1332	0	0	0	0	0	0	0	0	0	0	0	0	0	0	0	0	0	0	0	0	1	0	0	0	0	0	0	0	0	0	0	0	0	0	Eukaryota	Cercozoa	Filosa-Sarcomonadea	Glissomonadida	Sandonidae	Sandonidae_X	Sandonidae_X_sp.
SSeuks_1333	0	0	0	0	0	0	0	10	0	0	0	0	0	0	0	0	0	0	0	0	0	0	0	0	0	0	0	0	0	0	0	0	0	0	Eukaryota	Fungi	Cryptomycota	Cryptomycotina	Cryptomycotina_X	Cryptomycotina_XX	Cryptomycotina_XX_sp.
SSeuks_1334	0	0	0	0	0	0	0	0	0	0	0	0	0	0	1	0	0	0	0	0	0	0	0	0	0	0	0	0	0	0	0	0	0	0	Eukaryota	Rotifera	Monogononta	Ploima	Brachionidae	Brachionus	Unclassified_Genus__Brachionus
SSeuks_1335	0	0	0	0	0	0	0	0	0	3	0	0	0	0	0	0	0	0	0	0	0	0	0	0	0	0	0	0	0	0	0	0	0	0	Eukaryota	Cercozoa	Filosa-Sarcomonadea	Glissomonadida	Sandonidae	Sandona	Sandona_sp.
SSeuks_1336	0	0	0	0	0	0	0	0	0	0	0	0	0	0	0	0	0	0	0	0	0	0	4	0	0	0	0	0	0	0	0	0	0	0	Eukaryota	Rotifera	Bdelloidea	Unclass_Family_of_NA	NA	Rotaria	Rotaria_rotatoria
SSeuks_1337	0	0	0	0	0	0	0	0	0	15	10	0	0	0	0	0	0	0	0	0	0	0	0	0	0	0	0	0	0	0	0	0	0	0	Eukaryota	Arthropoda	Ostracoda	Podocopida	Unclassified_Order_Podocopida	Unclassified_Order_Podocopida	Unclassified_Order_Podocopida
SSeuks_1338	0	0	6	0	0	0	0	0	0	0	0	0	0	0	0	0	0	0	0	0	0	0	0	0	0	0	0	0	0	0	0	0	0	0	Eukaryota	Cercozoa	Filosa-Sarcomonadea	Unclassified_Class_Filosa-Sarcomonadea	Unclassified_Class_Filosa-Sarcomonadea	Unclassified_Class_Filosa-Sarcomonadea	Unclassified_Class_Filosa-Sarcomonadea
SSeuks_1339	0	0	0	0	0	0	0	0	0	0	0	0	0	0	0	9	0	0	0	0	0	0	0	0	0	0	0	0	0	0	0	0	0	0	Eukaryota	Unclassified_Kingdom_Eukaryota	Unclassified_Kingdom_Eukaryota	Unclassified_Kingdom_Eukaryota	Unclassified_Kingdom_Eukaryota	Unclassified_Kingdom_Eukaryota	Unclassified_Kingdom_Eukaryota
SSeuks_1340	0	0	0	0	0	0	0	0	0	0	0	0	0	0	0	0	0	0	0	0	0	0	0	0	0	0	0	0	0	0	0	0	9	0	Eukaryota	Chlorophyta	Trebouxiophyceae	Chlorellales	Chlorellales_X	Unclassified_Family_Chlorellales_X	Unclassified_Family_Chlorellales_X
SSeuks_1341	0	0	0	0	0	0	4	0	0	0	0	0	0	0	0	0	0	0	0	0	0	0	0	0	0	0	0	0	0	0	0	0	0	0	Eukaryota	Cercozoa	Endomyxa-Phytomyxea	Plasmodiophorida	Plasmodiophorida_X	Plasmodiophorida_XX	Plasmodiophorida_XX_sp.
SSeuks_1342	0	0	0	0	0	0	0	6	0	0	0	0	0	0	0	0	0	0	0	0	0	0	0	0	0	0	0	0	0	0	0	0	0	0	Eukaryota	Fungi	Unclassified_Phylum_Fungi	Unclassified_Phylum_Fungi	Unclassified_Phylum_Fungi	Unclassified_Phylum_Fungi	Unclassified_Phylum_Fungi
SSeuks_1343	0	0	0	0	0	0	0	0	0	2	0	0	0	0	0	0	0	0	0	0	0	0	0	0	0	0	0	0	0	0	0	0	0	0	Eukaryota	Fungi	Chytridiomycota	Chytridiomycotina	Chytridiomycotina_X	Chytridiomycotina_XX	Chytridiomycotina_XX_sp.
SSeuks_1344	0	0	0	0	0	0	0	0	0	0	0	0	0	0	2	0	0	0	0	0	0	0	0	0	0	0	0	0	0	0	0	0	0	0	Eukaryota	Unclassified_Kingdom_Eukaryota	Unclassified_Kingdom_Eukaryota	Unclassified_Kingdom_Eukaryota	Unclassified_Kingdom_Eukaryota	Unclassified_Kingdom_Eukaryota	Unclassified_Kingdom_Eukaryota
SSeuks_1345	0	0	0	0	0	0	0	0	5	0	0	0	0	0	0	0	0	0	0	0	0	0	0	0	0	0	0	0	0	0	0	0	0	0	Eukaryota	Fungi	Chytridiomycota	Chytridiomycotina	Chytridiomycetes	Unclassified_Family_Chytridiomycetes	Unclassified_Family_Chytridiomycetes
SSeuks_1346	0	0	0	0	0	0	0	0	0	0	0	0	0	0	0	0	0	13	0	0	0	0	5	0	0	0	0	0	0	0	0	0	0	0	Eukaryota	Nematoda	Chromadorea	Monhysterida	Monhysteridae	Eumonhystera	Unclassified_Genus__Eumonhystera
SSeuks_1347	0	0	0	0	0	0	0	0	0	0	0	0	10	0	0	0	0	0	0	0	0	0	0	0	0	0	0	0	0	0	0	0	0	0	Eukaryota	Chlorophyta	Chlorophyceae	Chlamydomonadales	Chlamydomonadales_X	Unclassified_Family_Chlamydomonadales_X	Unclassified_Family_Chlamydomonadales_X
SSeuks_1348	0	0	0	0	0	0	0	0	0	0	0	0	16	0	0	0	0	0	0	0	0	0	0	0	0	0	0	0	0	0	0	0	0	0	Eukaryota	Cercozoa	Filosa-Imbricatea	Euglyphida	Trinematidae	Trinematidae_X	Trinematidae_X_sp.
SSeuks_1349	0	0	0	0	0	0	0	0	0	0	0	0	0	3	0	0	0	0	0	0	0	0	0	0	0	0	0	0	0	0	0	0	0	0	Eukaryota	Chlorophyta	Chlorophyceae	Unclassified_Class_Chlorophyceae	Unclassified_Class_Chlorophyceae	Unclassified_Class_Chlorophyceae	Unclassified_Class_Chlorophyceae
SSeuks_1350	0	0	0	0	0	0	0	2	0	0	0	0	0	0	0	0	0	0	0	0	0	0	0	0	0	0	0	0	0	0	0	0	0	0	Eukaryota	Fungi	Chytridiomycota	Chytridiomycotina	Monoblepharidomycetes	Monoblepharis	Unclassified_Genus__Monoblepharis
SSeuks_1351	0	0	0	0	0	6	0	0	0	0	0	0	0	0	0	0	0	0	0	0	0	0	0	0	0	0	0	0	0	0	0	0	0	0	Eukaryota	Dinoflagellata	Dinophyceae	Unclassified_Class_Dinophyceae	Unclassified_Class_Dinophyceae	Unclassified_Class_Dinophyceae	Unclassified_Class_Dinophyceae
SSeuks_1352	0	0	0	0	0	0	0	0	0	0	0	0	0	0	3	0	0	0	0	0	0	0	0	0	0	0	0	0	0	0	0	0	0	0	Eukaryota	Fungi	Chytridiomycota	Chytridiomycotina	Chytridiomycetes	Synchytrium	Unclassified_Genus__Synchytrium
SSeuks_1353	0	0	0	0	0	0	0	0	0	0	0	0	0	0	0	0	0	0	0	0	2	0	0	0	0	0	0	0	0	0	0	0	0	0	Eukaryota	Cercozoa	Filosa-Sarcomonadea	Glissomonadida	Sandonidae	Unclassified_Family_Sandonidae	Unclassified_Family_Sandonidae
SSeuks_1354	0	0	0	0	0	0	0	0	0	0	0	0	10	0	0	0	0	0	0	0	0	0	0	0	0	0	0	0	0	0	0	0	0	0	Eukaryota	Choanoflagellida	Choanoflagellatea	Craspedida	Unclassified_Order_Craspedida	Unclassified_Order_Craspedida	Unclassified_Order_Craspedida
SSeuks_1355	0	0	0	0	0	0	0	0	0	0	0	0	0	0	0	0	0	0	1	0	0	0	0	0	0	0	0	0	0	0	0	0	0	0	Eukaryota	Fungi	Cryptomycota	Cryptomycotina	Cryptomycotina_X	Cryptomycotina_XX	Cryptomycotina_XX_sp.
SSeuks_1356	0	0	0	0	0	0	0	0	0	0	0	0	0	0	0	0	0	0	0	0	0	0	0	22	0	0	0	0	0	0	0	0	0	0	Eukaryota	Cercozoa	Filosa-Sarcomonadea	Cercomonadida	Cercomonadidae	Unclassified_Family_Cercomonadidae	Unclassified_Family_Cercomonadidae
SSeuks_1357	0	0	0	0	0	0	0	0	1	0	0	0	0	0	0	0	0	0	0	0	0	0	0	0	0	0	0	0	0	0	0	0	0	0	Eukaryota	Fungi	Ascomycota	Pezizomycotina	Unclassified_Order_Pezizomycotina	Unclassified_Order_Pezizomycotina	Unclassified_Order_Pezizomycotina
SSeuks_1358	0	0	0	0	0	0	0	0	0	0	0	0	0	0	0	0	0	49	5	0	0	0	0	0	0	0	0	0	0	0	0	0	0	0	Eukaryota	Fungi	Unclassified_Phylum_Fungi	Unclassified_Phylum_Fungi	Unclassified_Phylum_Fungi	Unclassified_Phylum_Fungi	Unclassified_Phylum_Fungi
SSeuks_1359	0	0	0	0	0	0	0	0	0	0	0	0	0	0	0	0	0	0	0	0	0	0	0	0	27	0	0	0	0	0	0	0	0	0	Eukaryota	Perkinsea	Perkinsida	Perkinsida_X	Perkinsida_XX	Perkinsida_XXX	Perkinsida_XXX_sp.
SSeuks_1360	0	0	0	0	0	0	0	0	0	0	9	0	0	0	0	0	0	0	0	0	0	0	0	0	0	0	0	0	0	0	0	0	0	0	Eukaryota	Nematoda	Chromadorea	Monhysterida	Monhysteridae	Eumonhystera	Eumonhystera_sp.
SSeuks_1361	0	0	0	0	0	0	0	0	0	0	0	0	0	0	5	0	0	0	0	0	0	0	0	0	0	0	0	0	0	0	0	0	0	0	Eukaryota	Fungi	Unclassified_Phylum_Fungi	Unclassified_Phylum_Fungi	Unclassified_Phylum_Fungi	Unclassified_Phylum_Fungi	Unclassified_Phylum_Fungi
SSeuks_1362	0	0	1	0	0	0	0	0	0	0	0	0	0	0	0	0	0	0	0	0	0	0	0	0	0	0	0	0	0	0	0	0	0	0	Eukaryota	Unclassified_Kingdom_Eukaryota	Unclassified_Kingdom_Eukaryota	Unclassified_Kingdom_Eukaryota	Unclassified_Kingdom_Eukaryota	Unclassified_Kingdom_Eukaryota	Unclassified_Kingdom_Eukaryota
SSeuks_1363	0	0	0	0	0	0	0	0	0	0	0	0	0	0	0	0	0	0	0	0	0	0	0	0	0	0	0	0	0	0	0	0	0	2	Eukaryota	Nematoda	Chromadorea	Monhysterida	Monhysteridae	Eumonhystera	Eumonhystera_sp.
SSeuks_1364	0	0	0	0	0	0	0	0	0	3	0	0	0	0	0	0	0	0	0	0	0	0	0	0	0	0	0	0	0	0	0	0	0	0	Eukaryota	Fungi	Cryptomycota	Cryptomycotina	Cryptomycotina_X	Cryptomycotina_XX	Cryptomycotina_XX_sp.
SSeuks_1365	29	0	0	0	0	0	0	0	0	0	0	0	0	0	0	0	0	0	0	0	0	0	0	0	0	0	0	0	0	0	0	0	0	0	Eukaryota	Choanoflagellida	Choanoflagellatea	Choanoflagellatea_X	Choanoflagellatea_X_Group_L	Choanoflagellatea_X_Group_L_X	Choanoflagellatea_X_Group_L_X_sp.
SSeuks_1366	0	0	0	0	0	0	0	0	0	0	0	0	0	0	0	0	5	0	0	0	0	0	0	0	0	0	0	0	0	0	0	0	0	0	Eukaryota	Chlorophyta	Chlorophyceae	Sphaeropleales	Sphaeropleales_X	Desmodesmus	Desmodesmus_communis
SSeuks_1367	0	0	0	0	0	4	0	0	0	0	0	0	0	0	0	0	0	0	0	0	0	0	0	0	0	0	0	0	0	0	0	0	0	0	Eukaryota	Fungi	Unclassified_Phylum_Fungi	Unclassified_Phylum_Fungi	Unclassified_Phylum_Fungi	Unclassified_Phylum_Fungi	Unclassified_Phylum_Fungi
SSeuks_1368	7	0	0	0	0	0	0	0	0	0	0	0	0	0	0	0	0	0	0	0	0	0	0	0	0	0	0	0	0	0	0	0	0	0	Eukaryota	Choanoflagellida	Choanoflagellatea	Choanoflagellatea_X	Choanoflagellatea_X_Group_L	Choanoflagellatea_X_Group_L_X	Choanoflagellatea_X_Group_L_X_sp.
SSeuks_1369	0	0	0	0	0	0	0	0	0	0	0	0	0	0	0	0	0	0	0	0	0	0	0	0	0	0	0	0	0	0	0	0	22	0	Eukaryota	Chlorophyta	Chlorophyceae	Chlamydomonadales	Chlamydomonadales_X	Chlamydomonas	Unclassified_Genus__Chlamydomonas
SSeuks_1370	0	0	0	0	0	0	0	0	0	0	0	0	0	0	0	0	0	0	4	0	0	0	0	0	0	0	0	0	0	0	0	0	0	0	Eukaryota	Dinoflagellata	Dinophyceae	Unclassified_Class_Dinophyceae	Unclassified_Class_Dinophyceae	Unclassified_Class_Dinophyceae	Unclassified_Class_Dinophyceae
SSeuks_1371	0	0	0	0	0	0	0	0	0	0	0	0	0	0	0	0	0	22	0	0	0	0	0	0	0	0	0	0	0	0	0	0	0	0	Eukaryota	Fungi	Chytridiomycota	Chytridiomycotina	Chytridiomycetes	Chytridiomycetes_X	Chytridiomycetes_X_sp.
SSeuks_1372	0	0	0	0	0	3	0	0	0	0	0	0	0	0	0	0	0	0	0	0	0	0	2	0	0	0	0	0	0	0	0	0	0	0	Eukaryota	Fungi	Cryptomycota	Cryptomycotina	Cryptomycotina_X	Cryptomycotina_XX	Cryptomycotina_XX_sp.
SSeuks_1373	0	0	0	0	0	0	0	0	0	0	0	0	0	0	2	0	0	0	0	0	0	0	0	0	0	0	0	0	0	0	0	0	0	0	Eukaryota	Fungi	Basidiomycota	Agaricomycotina	Agaricomycetes	Unclassified_Family_Agaricomycetes	Unclassified_Family_Agaricomycetes
SSeuks_1374	0	0	0	0	0	0	0	0	0	0	0	0	0	6	0	0	0	0	0	0	0	0	0	0	0	0	0	0	0	0	0	0	0	0	Eukaryota	Unclassified_Kingdom_Eukaryota	Unclassified_Kingdom_Eukaryota	Unclassified_Kingdom_Eukaryota	Unclassified_Kingdom_Eukaryota	Unclassified_Kingdom_Eukaryota	Unclassified_Kingdom_Eukaryota
SSeuks_1375	0	0	0	0	0	0	0	0	0	0	0	0	0	0	0	6	0	0	0	0	0	0	0	0	0	0	0	0	0	0	0	0	0	0	Eukaryota	Fungi	Chytridiomycota	Chytridiomycotina	Chytridiomycetes	Unclassified_Family_Chytridiomycetes	Unclassified_Family_Chytridiomycetes
SSeuks_1376	0	0	0	0	0	0	0	0	0	0	0	0	0	7	0	0	0	0	0	0	0	0	0	0	6	0	0	0	0	0	0	0	0	0	Eukaryota	Fungi	Mucoromycota	Mucoromycotina	Mucoromycotina_X	Mortierella	Mortierella_hyalina
SSeuks_1377	0	0	0	0	0	0	0	0	0	0	0	0	0	0	0	0	0	0	0	0	0	0	0	0	0	0	0	0	0	0	16	0	0	0	Eukaryota	Fungi	Chytridiomycota	Chytridiomycotina	Chytridiomycetes	Clydaea	Clydaea_vesicula
SSeuks_1378	0	0	0	0	0	0	0	0	0	0	0	0	0	0	0	4	0	0	0	0	0	0	0	0	0	0	0	0	0	0	0	0	0	0	Eukaryota	Dinoflagellata	Dinophyceae	Unclassified_Class_Dinophyceae	Unclassified_Class_Dinophyceae	Unclassified_Class_Dinophyceae	Unclassified_Class_Dinophyceae
SSeuks_1379	0	0	0	0	0	3	0	0	0	0	0	0	0	0	0	4	0	0	0	0	0	0	0	0	0	0	0	0	0	0	0	0	0	0	Eukaryota	Cercozoa	Filosa-Thecofilosea	Cryomonadida	Rhogostoma-lineage	Unclassified_Family_Rhogostoma-lineage	Unclassified_Family_Rhogostoma-lineage
SSeuks_1380	0	0	0	0	0	0	0	0	0	0	0	0	0	0	0	0	0	0	2	0	0	0	0	0	0	0	0	0	0	0	0	0	0	0	Eukaryota	Unclassified_Kingdom_Eukaryota	Unclassified_Kingdom_Eukaryota	Unclassified_Kingdom_Eukaryota	Unclassified_Kingdom_Eukaryota	Unclassified_Kingdom_Eukaryota	Unclassified_Kingdom_Eukaryota
SSeuks_1381	0	0	0	0	0	0	0	0	0	0	0	0	0	0	1	0	0	0	0	0	0	0	0	0	0	0	0	0	0	0	0	0	0	0	Eukaryota	Sagenista	Labyrinthulomycetes	Labyrinthulida	Labyrinthulaceae	Labyrinthulaceae_X	Labyrinthulaceae_X_sp.
SSeuks_1382	0	0	0	0	0	0	0	0	0	0	0	0	0	0	0	0	0	0	0	0	0	0	0	0	0	0	0	0	0	0	0	0	9	0	Eukaryota	Conosa	Variosea	Variosea_X	Unclassified_Order_Variosea_X	Unclassified_Order_Variosea_X	Unclassified_Order_Variosea_X
SSeuks_1383	0	0	0	0	0	0	0	0	0	0	0	0	0	0	0	0	0	0	0	0	0	0	0	0	7	0	0	0	0	0	0	0	0	0	Eukaryota	Fungi	Mucoromycota	Mucoromycotina	Mucoromycotina_X	Unclassified_Family_Mucoromycotina_X	Unclassified_Family_Mucoromycotina_X
SSeuks_1384	0	0	0	0	0	0	0	0	0	0	0	0	0	4	0	0	0	0	0	0	0	0	0	0	0	0	0	0	0	0	0	0	0	0	Eukaryota	Chlorophyta	Chlorophyceae	Chlamydomonadales	Coccomyxaceae	Coccomyxa	Coccomyxa_sp.
SSeuks_1385	0	0	0	0	0	0	0	0	0	0	0	0	0	0	0	0	0	0	0	0	0	0	0	0	0	0	0	0	0	0	6	0	0	0	Eukaryota	Fungi	Unclassified_Phylum_Fungi	Unclassified_Phylum_Fungi	Unclassified_Phylum_Fungi	Unclassified_Phylum_Fungi	Unclassified_Phylum_Fungi
SSeuks_1386	0	0	0	0	0	0	0	0	0	0	0	0	0	0	0	0	0	0	18	0	0	0	0	0	0	0	0	0	0	0	0	0	0	0	Eukaryota	Streptophyta	Zygnemophyceae	Zygnemophyceae_X	Zygnemophyceae_XX	Spirogyra	Spirogyra_sp.
SSeuks_1387	0	0	0	0	0	0	0	1534	0	0	0	0	0	0	0	0	0	0	0	0	0	0	0	0	0	0	0	0	0	0	0	0	0	0	Eukaryota	Cercozoa	Endomyxa	Vampyrellida	Unclassified_Order_Vampyrellida	Unclassified_Order_Vampyrellida	Unclassified_Order_Vampyrellida
SSeuks_1388	0	307	0	0	0	0	0	0	0	0	0	0	0	0	0	0	0	0	0	0	0	0	0	0	0	0	0	0	0	0	0	0	0	0	Eukaryota	Platyhelminthes	Rhabditophora	Rhabdocoela	Gnathorhynchidae	Gnathorhynchus	Gnathorhynchus_inermis
SSeuks_1389	0	2350	0	0	0	0	0	0	0	0	0	0	0	0	0	0	0	0	0	0	0	0	0	0	0	0	0	0	0	0	0	0	0	0	Eukaryota	Platyhelminthes	Rhabditophora	Rhabdocoela	Typhloplanidae	Opistomum	Opistomum_arsenii
SSeuks_1390	0	0	0	0	0	0	0	0	5	0	0	0	0	96	9	0	0	0	0	0	0	63	0	0	0	0	0	0	0	0	0	0	0	0	Eukaryota	Dinoflagellata	Dinophyceae	Unclassified_Class_Dinophyceae	Unclassified_Class_Dinophyceae	Unclassified_Class_Dinophyceae	Unclassified_Class_Dinophyceae
SSeuks_1391	0	0	42	0	0	0	0	0	0	0	0	0	0	0	0	0	0	0	0	0	56	0	0	0	0	0	0	0	0	0	0	0	0	0	Eukaryota	Cercozoa	Endomyxa	Vampyrellida	Vampyrellida_X	Vampyrellida_clade_B	Vampyrellida_sp.
SSeuks_1392	0	0	0	0	0	87	0	0	0	0	0	0	0	0	0	0	0	0	0	0	0	0	0	0	0	0	0	0	0	0	416	0	0	0	Eukaryota	Nematoda	Chromadorea	Monhysterida	Monhysteridae	Eumonhystera	Eumonhystera_sp.
SSeuks_1393	0	0	0	0	0	0	0	0	0	0	0	0	0	0	0	0	0	0	0	0	0	0	0	0	0	0	0	0	0	0	52	0	0	0	Eukaryota	Fungi	Cryptomycota	Cryptomycotina	Cryptomycotina_X	Cryptomycotina_XX	Cryptomycotina_XX_sp.
SSeuks_1394	0	0	0	0	0	0	0	0	0	0	0	0	0	0	0	0	0	0	0	0	0	0	0	0	0	0	0	0	0	0	0	485	0	0	Eukaryota	Chlorophyta	Chlorophyceae	Sphaeropleales	Sphaeropleales_X	Desmodesmus	Unclassified_Genus__Desmodesmus
SSeuks_1395	0	0	0	0	0	0	0	0	0	0	0	0	0	2198	0	0	0	0	0	0	0	0	0	0	0	0	0	0	0	0	0	0	0	0	Eukaryota	Arthropoda	Hexanauplia	Harpacticoida	Canthocamptidae	Attheyella	Attheyella_crassa
SSeuks_1396	0	0	0	0	0	138	0	0	0	61	0	0	0	0	0	55	0	0	0	0	0	59	0	0	0	0	0	0	0	0	0	0	0	0	Eukaryota	Unclassified_Kingdom_Eukaryota	Unclassified_Kingdom_Eukaryota	Unclassified_Kingdom_Eukaryota	Unclassified_Kingdom_Eukaryota	Unclassified_Kingdom_Eukaryota	Unclassified_Kingdom_Eukaryota
SSeuks_1397	0	0	0	0	0	23	0	0	0	0	0	0	0	0	0	0	23	305	111	0	0	0	7	0	0	0	0	0	2	0	0	80	6	33	Eukaryota	Sagenista	Labyrinthulomycetes	Labyrinthulida	Labyrinthulaceae	Labyrinthulaceae_X	Labyrinthulaceae_X_sp.
SSeuks_1398	0	0	0	0	0	37	0	0	0	0	0	0	0	0	0	0	0	0	0	0	0	0	0	0	0	0	0	0	0	0	0	0	0	498	Eukaryota	Conosa	Variosea	ATCC50593-Flamella-WIM80-lineage	Flamella-lineage	Flamella-lineage_X	Flamella-lineage_X_sp.
SSeuks_1399	0	0	0	0	0	0	0	0	101	30	32	0	0	0	117	0	23	0	6	0	59	0	31	0	0	0	6	0	0	0	0	33	0	11	Eukaryota	Nematoda	Chromadorea	Monhysterida	Monhysteridae	Eumonhystera	Eumonhystera_sp.
SSeuks_1400	0	0	0	0	0	0	0	4	0	0	0	331	0	0	95	0	0	0	0	0	0	0	0	0	0	0	0	0	0	0	0	0	0	0	Eukaryota	Rotifera	Monogononta	Ploima	Unclassified_Order_Ploima	Unclassified_Order_Ploima	Unclassified_Order_Ploima
SSeuks_1401	0	0	0	2	0	0	0	0	0	0	0	0	0	0	0	0	0	0	0	0	0	0	0	0	0	0	0	0	0	0	0	0	0	0	Eukaryota	Fungi	Unclassified_Phylum_Fungi	Unclassified_Phylum_Fungi	Unclassified_Phylum_Fungi	Unclassified_Phylum_Fungi	Unclassified_Phylum_Fungi
SSeuks_1402	0	0	0	0	0	0	0	84	0	0	0	0	0	0	0	0	0	0	0	0	0	0	0	0	0	0	0	0	0	0	0	0	0	0	Eukaryota	Cercozoa	Filosa	Filosa_X	Filosa_XX	Filosa_XXX	Filosa_XXX_sp.
SSeuks_1403	0	0	0	0	0	0	0	16	0	0	0	0	0	0	0	0	0	0	0	0	0	0	0	0	0	0	0	0	0	0	0	0	0	0	Eukaryota	Fungi	Unclassified_Phylum_Fungi	Unclassified_Phylum_Fungi	Unclassified_Phylum_Fungi	Unclassified_Phylum_Fungi	Unclassified_Phylum_Fungi
SSeuks_1404	0	10	0	0	0	24	0	11	0	0	0	0	0	0	0	44	0	0	0	0	59	0	0	0	0	0	0	0	0	0	0	0	0	0	Eukaryota	Nematoda	Chromadorea	Monhysterida	Monhysteridae	Eumonhystera	Eumonhystera_sp.
SSeuks_1405	0	0	0	0	0	0	0	0	0	0	0	0	0	0	0	0	0	0	0	0	0	0	0	0	0	0	0	23	0	0	0	0	0	0	Eukaryota	Fungi	Cryptomycota	Cryptomycotina	Cryptomycotina_X	Cryptomycotina_XX	Cryptomycotina_XX_sp.
SSeuks_1406	0	0	0	3	0	0	0	0	0	0	0	0	0	0	0	0	0	0	0	0	0	0	0	0	0	0	0	0	0	0	0	0	0	0	Eukaryota	Sagenista	Labyrinthulomycetes	Labyrinthulida	Labyrinthulaceae	Labyrinthulaceae_X	Labyrinthulaceae_X_sp.
SSeuks_1407	0	0	0	0	0	0	0	0	0	0	0	0	0	0	0	0	0	0	0	0	0	0	90	0	0	0	0	0	0	0	0	0	0	0	Eukaryota	Unclassified_Kingdom_Eukaryota	Unclassified_Kingdom_Eukaryota	Unclassified_Kingdom_Eukaryota	Unclassified_Kingdom_Eukaryota	Unclassified_Kingdom_Eukaryota	Unclassified_Kingdom_Eukaryota
SSeuks_1408	0	0	0	0	0	0	0	0	0	7	45	0	0	0	0	0	0	0	0	0	0	0	0	0	0	0	0	52	0	0	0	0	0	0	Eukaryota	Nematoda	Chromadorea	Monhysterida	Monhysteridae	Eumonhystera	Eumonhystera_sp.
SSeuks_1409	0	4	0	0	0	0	0	0	2	0	0	0	0	0	43	0	0	0	0	0	20	0	0	0	0	0	0	0	0	14	0	0	0	0	Eukaryota	Unclassified_Kingdom_Eukaryota	Unclassified_Kingdom_Eukaryota	Unclassified_Kingdom_Eukaryota	Unclassified_Kingdom_Eukaryota	Unclassified_Kingdom_Eukaryota	Unclassified_Kingdom_Eukaryota
SSeuks_1410	0	0	0	5	0	0	0	0	0	0	0	0	0	0	0	0	0	0	0	0	0	0	0	0	0	0	0	0	0	0	0	0	0	0	Eukaryota	Fungi	Unclassified_Phylum_Fungi	Unclassified_Phylum_Fungi	Unclassified_Phylum_Fungi	Unclassified_Phylum_Fungi	Unclassified_Phylum_Fungi
SSeuks_1411	0	0	0	0	0	0	0	0	0	0	0	0	0	0	0	0	0	0	0	0	18	0	0	0	0	0	0	0	0	0	0	0	0	0	Eukaryota	Cercozoa	Unclassified_Phylum_Cercozoa	Unclassified_Phylum_Cercozoa	Unclassified_Phylum_Cercozoa	Unclassified_Phylum_Cercozoa	Unclassified_Phylum_Cercozoa
SSeuks_1412	0	148	0	0	0	0	88	0	0	0	0	0	0	0	0	0	0	0	0	0	0	0	0	0	0	0	0	0	0	0	0	0	0	0	Eukaryota	Chrompodellids	Colpodellidea	Colpodellida	Alphamonaceae	Aphamonas	Aphamonas_edax
SSeuks_1413	0	0	0	0	0	0	0	0	0	0	0	0	0	0	129	0	0	0	0	0	0	0	0	0	0	0	0	0	0	0	0	0	0	0	Eukaryota	Cercozoa	Unclassified_Phylum_Cercozoa	Unclassified_Phylum_Cercozoa	Unclassified_Phylum_Cercozoa	Unclassified_Phylum_Cercozoa	Unclassified_Phylum_Cercozoa
SSeuks_1414	0	0	0	0	0	0	0	0	0	0	0	0	0	0	34	0	0	0	0	0	21	0	0	0	0	0	0	0	0	20	0	0	0	0	Eukaryota	Unclassified_Kingdom_Eukaryota	Unclassified_Kingdom_Eukaryota	Unclassified_Kingdom_Eukaryota	Unclassified_Kingdom_Eukaryota	Unclassified_Kingdom_Eukaryota	Unclassified_Kingdom_Eukaryota
SSeuks_1415	0	0	0	0	0	0	0	0	0	0	0	0	0	0	0	0	0	0	0	0	0	0	0	0	0	0	0	0	0	123	0	0	0	0	Eukaryota	Unclassified_Kingdom_Eukaryota	Unclassified_Kingdom_Eukaryota	Unclassified_Kingdom_Eukaryota	Unclassified_Kingdom_Eukaryota	Unclassified_Kingdom_Eukaryota	Unclassified_Kingdom_Eukaryota
SSeuks_1416	0	0	0	0	0	0	0	0	28	7	6	0	0	0	55	0	3	0	0	0	9	0	8	0	0	0	0	0	0	0	0	9	0	6	Eukaryota	Nematoda	Chromadorea	Monhysterida	Monhysteridae	Eumonhystera	Eumonhystera_sp.
SSeuks_1417	0	0	0	0	0	0	0	0	0	0	0	0	0	0	0	0	127	0	125	0	0	0	0	0	0	0	0	0	0	0	0	0	3	0	Eukaryota	Chlorophyta	Chlorophyceae	Sphaeropleales	Sphaeropleales_X	Desmodesmus	Unclassified_Genus__Desmodesmus
SSeuks_1418	0	0	0	0	0	0	0	0	0	0	0	0	0	0	63	26	0	0	0	0	0	0	0	0	0	0	0	0	0	0	0	0	0	0	Eukaryota	Dinoflagellata	Dinophyceae	Unclassified_Class_Dinophyceae	Unclassified_Class_Dinophyceae	Unclassified_Class_Dinophyceae	Unclassified_Class_Dinophyceae
SSeuks_1419	0	0	0	0	0	0	0	0	0	0	0	0	0	0	0	0	0	0	0	0	0	2	18	0	0	5	0	0	0	0	0	0	25	120	Eukaryota	Chlorophyta	Trebouxiophyceae	Trebouxiophyceae_X	Trebouxiophyceae_XX	Choricystis	Unclassified_Genus__Choricystis
SSeuks_1420	0	0	0	0	0	0	0	0	4	0	0	0	0	0	11	0	0	0	0	0	0	51	0	15	0	0	0	0	0	0	0	0	0	0	Eukaryota	Fungi	Cryptomycota	Cryptomycotina	Cryptomycotina_X	Cryptomycotina_XX	Cryptomycotina_XX_sp.
SSeuks_1421	0	0	0	0	0	0	0	0	0	0	0	0	0	0	0	0	0	0	0	0	0	150	0	0	0	0	0	0	0	0	0	0	0	0	Eukaryota	Fungi	Chytridiomycota	Chytridiomycotina	Chytridiomycetes	Rhyzophidiales_X	Rhyzophidiales_X_sp.
SSeuks_1422	0	0	0	0	0	0	0	0	14	7	0	0	0	0	37	0	4	0	0	0	23	0	4	0	0	0	0	0	0	0	0	19	0	6	Eukaryota	Nematoda	Chromadorea	Monhysterida	Monhysteridae	Eumonhystera	Eumonhystera_sp.
SSeuks_1423	0	0	0	0	0	0	0	0	0	0	0	0	0	19	0	0	0	0	0	0	0	0	0	0	0	0	0	0	0	0	0	0	0	0	Eukaryota	Apicomplexa	Gregarinomorphea	Gregarinomorphea_X_GRE7	Gregarinomorphea_X_GRE7_X	Gregarinomorphea_X_GRE7_XX	Gregarinomorphea_X_GRE7_XX_sp.
SSeuks_1424	0	0	137	0	0	0	0	0	0	0	0	0	0	0	0	0	0	0	0	0	0	0	0	0	0	0	0	0	0	0	0	0	0	0	Eukaryota	Dinoflagellata	Dinophyceae	Unclassified_Class_Dinophyceae	Unclassified_Class_Dinophyceae	Unclassified_Class_Dinophyceae	Unclassified_Class_Dinophyceae
SSeuks_1425	0	0	0	0	0	36	0	0	0	10	8	0	0	0	0	0	0	0	0	0	0	0	0	0	0	0	0	9	0	0	0	0	0	0	Eukaryota	Fungi	Cryptomycota	Cryptomycotina	Cryptomycotina_X	Cryptomycotina_XX	Cryptomycotina_XX_sp.
SSeuks_1426	0	0	0	0	0	0	0	0	0	0	0	0	0	0	0	0	45	0	52	0	0	0	0	0	0	0	0	0	0	0	0	0	0	160	Eukaryota	Fungi	Cryptomycota	Cryptomycotina	Cryptomycotina_X	Cryptomycotina_XX	Cryptomycotina_XX_sp.
SSeuks_1427	0	0	0	0	0	0	0	0	0	0	0	0	0	0	0	0	0	0	0	0	0	0	0	0	0	0	0	0	0	0	0	11	121	0	Eukaryota	Unclassified_Kingdom_Eukaryota	Unclassified_Kingdom_Eukaryota	Unclassified_Kingdom_Eukaryota	Unclassified_Kingdom_Eukaryota	Unclassified_Kingdom_Eukaryota	Unclassified_Kingdom_Eukaryota
SSeuks_1428	0	0	0	0	0	0	0	0	0	0	0	0	0	0	0	0	0	0	0	0	0	0	0	0	0	0	0	0	0	0	0	29	0	0	Eukaryota	Chlorophyta	Chlorophyceae	Sphaeropleales	Sphaeropleales_X	Unclassified_Family_Sphaeropleales_X	Unclassified_Family_Sphaeropleales_X
SSeuks_1429	0	0	0	4	0	0	0	0	0	0	0	0	0	0	0	0	0	0	0	0	0	0	0	0	0	0	0	0	0	0	0	0	0	0	Eukaryota	Unclassified_Kingdom_Eukaryota	Unclassified_Kingdom_Eukaryota	Unclassified_Kingdom_Eukaryota	Unclassified_Kingdom_Eukaryota	Unclassified_Kingdom_Eukaryota	Unclassified_Kingdom_Eukaryota
SSeuks_1430	0	0	0	0	0	0	0	0	0	0	0	0	0	0	0	0	63	0	94	0	0	0	0	0	0	0	0	0	0	0	0	0	0	10	Eukaryota	Unclassified_Kingdom_Eukaryota	Unclassified_Kingdom_Eukaryota	Unclassified_Kingdom_Eukaryota	Unclassified_Kingdom_Eukaryota	Unclassified_Kingdom_Eukaryota	Unclassified_Kingdom_Eukaryota
SSeuks_1431	0	0	0	0	0	32	0	0	0	0	0	0	0	0	0	0	0	0	0	0	0	0	0	0	0	0	0	0	0	0	0	0	0	0	Eukaryota	Cercozoa	Filosa-Sarcomonadea	Glissomonadida	Sandonidae	Unclassified_Family_Sandonidae	Unclassified_Family_Sandonidae
SSeuks_1432	0	0	0	0	0	0	0	0	0	0	0	0	0	0	0	0	0	0	0	0	0	74	0	0	0	0	0	0	0	0	0	0	0	0	Eukaryota	Ciliophora	CONThreeP	CONThreeP_X	Urotrichidae	Urotricha	Urotricha_sp.
SSeuks_1433	0	0	0	0	0	0	0	0	0	0	0	0	0	0	18	0	0	0	0	0	25	0	0	0	0	0	0	0	0	0	0	0	0	0	Eukaryota	Unclassified_Kingdom_Eukaryota	Unclassified_Kingdom_Eukaryota	Unclassified_Kingdom_Eukaryota	Unclassified_Kingdom_Eukaryota	Unclassified_Kingdom_Eukaryota	Unclassified_Kingdom_Eukaryota
SSeuks_1434	0	0	0	0	0	0	0	0	0	0	0	0	0	0	0	0	0	0	0	11	0	0	0	0	0	0	0	0	0	0	0	0	0	0	Eukaryota	Cercozoa	Filosa-Thecofilosea	Cryomonadida	Protaspa-lineage	Protaspa-lineage_X	Protaspa-lineage_X_sp.
SSeuks_1435	0	0	0	0	0	0	0	0	0	25	0	0	0	0	46	0	0	0	0	0	0	0	0	0	0	0	0	0	0	0	0	0	0	0	Eukaryota	Dinoflagellata	Dinophyceae	Unclassified_Class_Dinophyceae	Unclassified_Class_Dinophyceae	Unclassified_Class_Dinophyceae	Unclassified_Class_Dinophyceae
SSeuks_1436	0	0	0	0	0	0	0	0	0	0	0	0	0	0	0	0	0	0	0	0	0	0	0	0	0	0	0	0	0	0	0	21	0	0	Eukaryota	Chlorophyta	Chlorophyceae	Sphaeropleales	Sphaeropleales_X	Pseudodidymocystis	Pseudodidymocystis_planctonica
SSeuks_1437	0	0	0	0	0	0	0	0	0	0	0	0	0	0	0	0	0	0	0	0	0	0	0	0	0	0	0	0	0	0	0	94	0	0	Eukaryota	Chlorophyta	Chlorophyceae	Sphaeropleales	Sphaeropleales_X	Desmodesmus	Unclassified_Genus__Desmodesmus
SSeuks_1438	0	0	0	0	0	0	0	0	0	0	0	0	0	0	0	0	0	0	0	0	0	0	0	0	0	0	0	0	0	0	171	0	0	0	Eukaryota	Fungi	Cryptomycota	Cryptomycotina	Cryptomycotina_X	Cryptomycotina_XX	Cryptomycotina_XX_sp.
SSeuks_1439	0	0	0	0	0	0	0	0	0	0	0	0	0	0	0	0	0	609	0	0	0	0	0	0	0	0	0	0	0	0	0	0	0	0	Eukaryota	Rotifera	Monogononta	Ploima	Unclassified_Order_Ploima	Unclassified_Order_Ploima	Unclassified_Order_Ploima
SSeuks_1440	13	0	0	0	0	0	0	0	0	0	0	0	0	0	0	0	0	0	0	0	0	0	0	0	0	0	0	0	0	0	0	0	0	0	Eukaryota	Cercozoa	Filosa-Imbricatea	Filosa-Imbricatea_X	Novel-clade-3	Novel-clade-3_X	Novel-clade-3_X_sp.
SSeuks_1441	0	0	0	0	0	0	0	0	0	0	0	0	0	0	0	0	23	0	45	0	0	0	0	0	0	0	0	0	0	0	0	0	14	0	Eukaryota	Fungi	Unclassified_Phylum_Fungi	Unclassified_Phylum_Fungi	Unclassified_Phylum_Fungi	Unclassified_Phylum_Fungi	Unclassified_Phylum_Fungi
SSeuks_1442	0	0	0	0	0	0	0	0	0	0	0	0	0	0	0	100	0	0	0	0	0	0	0	0	0	0	0	0	0	0	0	0	0	0	Eukaryota	Chlorophyta	Chlorophyceae	Unclassified_Class_Chlorophyceae	Unclassified_Class_Chlorophyceae	Unclassified_Class_Chlorophyceae	Unclassified_Class_Chlorophyceae
SSeuks_1443	0	0	0	0	0	0	0	0	0	0	0	0	0	0	0	0	0	0	0	0	0	0	0	0	0	0	0	0	0	0	72	0	0	0	Eukaryota	Unclassified_Kingdom_Eukaryota	Unclassified_Kingdom_Eukaryota	Unclassified_Kingdom_Eukaryota	Unclassified_Kingdom_Eukaryota	Unclassified_Kingdom_Eukaryota	Unclassified_Kingdom_Eukaryota
SSeuks_1444	0	0	0	0	0	0	0	0	0	37	38	0	0	0	0	0	0	0	0	0	0	0	0	0	0	10	0	2	0	0	0	0	0	0	Eukaryota	Streptophyta	Embryophyceae	Embryophyceae_X	Embryophyceae_XX	Isoetes	Isoetes_engelmannii
SSeuks_1445	0	0	0	0	0	0	0	0	0	0	0	0	0	0	0	0	0	0	0	0	0	0	0	0	0	0	0	0	10	0	0	0	0	0	Eukaryota	Fungi	Chytridiomycota	Chytridiomycotina	Chytridiomycetes	Rhyzophidiales_X	Rhyzophidiales_X_sp.
SSeuks_1446	144	0	0	0	0	0	0	0	0	0	0	0	0	0	0	0	0	0	0	0	0	0	0	0	0	0	0	0	0	0	0	0	0	0	Eukaryota	Cercozoa	Endomyxa	Vampyrellida	Thalassomyxa-lineage	Thalassomyxa-lineage_X	Thalassomyxa-lineage_X_sp.
SSeuks_1447	0	0	0	0	0	0	0	0	0	0	0	261	0	0	0	0	0	0	0	0	0	0	0	39	0	0	0	0	0	0	0	0	0	0	Eukaryota	Fungi	Cryptomycota	Cryptomycotina	Cryptomycotina_X	Cryptomycotina_XX	Cryptomycotina_XX_sp.
SSeuks_1448	0	0	0	0	0	0	0	0	0	0	0	0	0	0	0	0	0	0	0	0	0	0	0	0	0	0	0	0	0	0	0	0	0	58	Eukaryota	Cercozoa	Endomyxa	Vampyrellida	Thalassomyxa-lineage	Thalassomyxa-lineage_X	Thalassomyxa-lineage_X_sp.
SSeuks_1449	0	0	0	0	0	0	0	0	16	4	2	0	0	0	9	0	1	0	0	0	5	0	1	0	0	0	0	0	0	0	0	6	0	5	Eukaryota	Nematoda	Chromadorea	Monhysterida	Monhysteridae	Eumonhystera	Eumonhystera_sp.
SSeuks_1450	0	0	0	0	0	0	0	0	0	0	0	0	0	0	0	0	32	0	23	0	0	0	0	0	0	0	0	0	0	0	0	0	0	0	Eukaryota	Fungi	Unclassified_Phylum_Fungi	Unclassified_Phylum_Fungi	Unclassified_Phylum_Fungi	Unclassified_Phylum_Fungi	Unclassified_Phylum_Fungi
SSeuks_1451	0	0	0	0	0	0	0	0	0	0	0	0	0	0	0	0	0	0	0	0	0	0	0	0	0	0	0	0	0	9	0	0	0	0	Eukaryota	Unclassified_Kingdom_Eukaryota	Unclassified_Kingdom_Eukaryota	Unclassified_Kingdom_Eukaryota	Unclassified_Kingdom_Eukaryota	Unclassified_Kingdom_Eukaryota	Unclassified_Kingdom_Eukaryota
SSeuks_1452	0	0	0	0	0	0	0	17	0	0	0	0	0	0	0	0	0	0	0	0	0	31	0	0	0	0	0	0	0	0	0	0	0	0	Eukaryota	Dinoflagellata	Dinophyceae	Dinophyceae_X	Dinophyceae_XX	Dinophyceae_XXX	Dinophyceae_XXX_sp.
SSeuks_1453	0	0	0	0	0	0	0	0	0	0	0	0	0	0	0	0	0	0	0	0	0	37	9	0	0	0	0	0	0	0	0	0	0	0	Eukaryota	Unclassified_Kingdom_Eukaryota	Unclassified_Kingdom_Eukaryota	Unclassified_Kingdom_Eukaryota	Unclassified_Kingdom_Eukaryota	Unclassified_Kingdom_Eukaryota	Unclassified_Kingdom_Eukaryota
SSeuks_1454	0	0	0	0	0	0	0	0	0	0	0	0	0	0	0	0	0	0	0	0	0	0	0	0	0	0	0	0	0	0	0	1	0	0	Eukaryota	Cercozoa	Endomyxa	Vampyrellida	Leptophryidae	Unclassified_Family_Leptophryidae	Unclassified_Family_Leptophryidae
SSeuks_1455	0	0	0	0	0	17	0	0	0	0	0	0	0	0	0	0	0	0	0	0	0	0	0	0	0	0	0	0	0	0	16	0	0	0	Eukaryota	Unclassified_Kingdom_Eukaryota	Unclassified_Kingdom_Eukaryota	Unclassified_Kingdom_Eukaryota	Unclassified_Kingdom_Eukaryota	Unclassified_Kingdom_Eukaryota	Unclassified_Kingdom_Eukaryota
SSeuks_1456	0	0	0	1	0	0	0	0	0	0	0	0	0	0	0	0	0	0	0	0	0	0	0	0	0	0	0	0	0	0	0	0	0	0	Eukaryota	Fungi	Ascomycota	Saccharomycotina	Saccharomycotina_X	Unclassified_Family_Saccharomycotina_X	Unclassified_Family_Saccharomycotina_X
SSeuks_1457	0	0	5	0	0	0	0	0	0	0	0	0	0	0	0	0	0	0	0	0	0	0	0	0	0	0	0	0	0	0	0	0	18	0	Eukaryota	Gastrotricha	Unclass_Class_of_Gastrotricha	Chaetonotida	Chaetonotidae	Chaetonotus	Chaetonotus_sp.
SSeuks_1458	0	0	0	0	0	0	0	0	0	0	0	0	0	0	0	0	0	0	0	0	0	0	0	0	0	0	0	0	0	0	0	0	99	0	Eukaryota	Cercozoa	Endomyxa	Vampyrellida	Leptophryidae	Unclassified_Family_Leptophryidae	Unclassified_Family_Leptophryidae
SSeuks_1459	0	0	0	0	0	0	0	0	0	0	0	0	0	0	0	0	0	0	0	0	0	0	0	0	0	0	0	0	0	0	0	0	38	0	Eukaryota	Fungi	Chytridiomycota	Chytridiomycotina	Chytridiomycetes	LKM11-Rozella	LKM11-Rozella_sp.
SSeuks_1460	0	0	0	0	0	0	0	0	0	0	0	0	0	0	0	0	0	0	0	0	0	0	12	0	0	0	0	0	0	0	0	0	0	0	Eukaryota	Fungi	Chytridiomycota	Chytridiomycotina	Chytridiomycetes	Nowakowskiella	Nowakowskiella_sp.
SSeuks_1461	0	0	0	0	0	0	0	0	0	0	0	0	0	0	0	0	0	0	24	0	0	0	0	0	0	0	0	0	0	0	0	0	0	0	Eukaryota	Unclassified_Kingdom_Eukaryota	Unclassified_Kingdom_Eukaryota	Unclassified_Kingdom_Eukaryota	Unclassified_Kingdom_Eukaryota	Unclassified_Kingdom_Eukaryota	Unclassified_Kingdom_Eukaryota
SSeuks_1462	0	0	0	0	0	0	0	0	0	0	0	208	0	0	0	0	0	0	0	0	0	0	0	12	0	0	0	0	0	0	0	0	0	0	Eukaryota	Fungi	Cryptomycota	Cryptomycotina	Cryptomycotina_X	Cryptomycotina_XX	Cryptomycotina_XX_sp.
SSeuks_1463	0	0	0	0	0	0	0	0	0	0	0	0	0	0	16	20	0	0	0	0	0	0	0	0	0	0	0	0	0	0	0	0	0	0	Eukaryota	Cercozoa	Filosa-Sarcomonadea	Pansomonadida	Pansomonadida_X	Pansomonadida_XX	Pansomonadida_XX_sp.
SSeuks_1464	0	0	0	0	0	0	0	0	0	0	0	0	0	0	0	0	0	0	0	0	8	0	0	0	0	0	0	0	0	0	0	0	0	2	Eukaryota	Nematoda	Chromadorea	Monhysterida	Monhysteridae	Eumonhystera	Eumonhystera_sp.
SSeuks_1465	0	0	0	0	0	0	0	0	11	0	0	0	0	0	0	0	0	0	0	0	0	0	0	0	0	0	0	0	0	0	0	0	0	0	Eukaryota	Streptophyta	Zygnemophyceae	Zygnemophyceae_X	Zygnemophyceae_XX	Staurastrum	Staurastrum_arctiscon
SSeuks_1466	0	0	0	0	0	0	0	0	0	0	0	0	0	0	0	0	10	0	113	0	0	0	0	0	0	0	0	0	0	0	0	0	0	0	Eukaryota	Cercozoa	Endomyxa	Vampyrellida	Leptophryidae	Leptophryidae_X	Leptophryidae_X_sp.
SSeuks_1467	0	0	0	0	0	0	0	0	19	0	0	0	0	0	0	0	0	0	0	0	0	0	0	0	0	0	0	0	0	0	0	0	0	0	Eukaryota	Gastrotricha	Unclass_Class_of_Gastrotricha	Chaetonotida	Chaetonotidae	Unclassified_Family_Chaetonotidae	Unclassified_Family_Chaetonotidae
SSeuks_1468	0	0	0	0	0	3	0	0	0	0	0	0	0	0	0	0	0	0	0	0	6	0	0	0	0	0	0	0	0	0	0	0	0	0	Eukaryota	Nematoda	Chromadorea	Monhysterida	Monhysteridae	Eumonhystera	Eumonhystera_sp.
SSeuks_1469	0	0	0	0	0	0	0	0	2	0	0	0	0	0	4	0	0	0	0	8	0	0	0	0	0	0	0	0	0	0	0	0	0	0	Eukaryota	Unclassified_Kingdom_Eukaryota	Unclassified_Kingdom_Eukaryota	Unclassified_Kingdom_Eukaryota	Unclassified_Kingdom_Eukaryota	Unclassified_Kingdom_Eukaryota	Unclassified_Kingdom_Eukaryota
SSeuks_1470	0	0	0	0	0	25	0	0	0	0	0	0	0	0	0	0	0	0	0	0	0	0	0	0	0	0	0	0	0	0	0	0	0	0	Eukaryota	Fungi	Unclassified_Phylum_Fungi	Unclassified_Phylum_Fungi	Unclassified_Phylum_Fungi	Unclassified_Phylum_Fungi	Unclassified_Phylum_Fungi
SSeuks_1471	0	0	0	0	0	0	0	0	0	0	0	0	0	0	0	0	0	0	0	0	0	0	0	0	0	0	0	0	0	0	0	6	0	0	Eukaryota	Chlorophyta	Chlorophyceae	Sphaeropleales	Sphaeropleales_X	Desmodesmus	Desmodesmus_communis
SSeuks_1472	0	0	0	0	0	0	0	0	9	0	0	0	0	0	0	0	0	0	0	0	0	0	28	0	0	0	0	0	0	0	0	0	0	0	Eukaryota	Fungi	Chytridiomycota	Chytridiomycotina	Chytridiomycetes	Chytriomyces	Chytriomyces_sp.
SSeuks_1473	0	0	0	0	0	0	0	0	0	0	0	0	0	0	0	0	0	0	0	0	0	0	21	0	0	0	0	0	0	0	0	0	0	0	Eukaryota	Lobosa	Tubulinea	Nolandida	Nolandellidae	Nolandellidae_X	Nolandellidae_X_sp.
SSeuks_1474	0	0	0	0	0	0	0	0	0	0	0	0	0	0	0	0	0	0	2	0	0	0	0	0	0	0	0	0	0	0	0	0	0	0	Eukaryota	Fungi	Chytridiomycota	Chytridiomycotina	Chytridiomycetes	Unclassified_Family_Chytridiomycetes	Unclassified_Family_Chytridiomycetes
SSeuks_1475	0	0	0	0	0	0	0	0	0	0	0	0	0	0	15	0	0	0	0	0	0	0	0	0	0	0	0	0	0	0	0	0	0	0	Eukaryota	Unclassified_Kingdom_Eukaryota	Unclassified_Kingdom_Eukaryota	Unclassified_Kingdom_Eukaryota	Unclassified_Kingdom_Eukaryota	Unclassified_Kingdom_Eukaryota	Unclassified_Kingdom_Eukaryota
SSeuks_1476	0	0	0	0	0	2	0	0	0	0	0	0	0	53	0	0	0	0	0	0	0	19	0	0	0	0	0	0	0	0	0	0	0	0	Eukaryota	Fungi	Cryptomycota	Cryptomycotina	Cryptomycotina_X	Cryptomycotina_XX	Cryptomycotina_XX_sp.
SSeuks_1477	0	0	0	0	0	0	0	0	0	0	0	0	0	0	0	15	0	0	0	0	0	0	0	0	0	0	0	0	0	0	0	0	0	0	Eukaryota	Unclassified_Kingdom_Eukaryota	Unclassified_Kingdom_Eukaryota	Unclassified_Kingdom_Eukaryota	Unclassified_Kingdom_Eukaryota	Unclassified_Kingdom_Eukaryota	Unclassified_Kingdom_Eukaryota
SSeuks_1478	0	0	0	0	0	5	0	0	0	0	0	0	0	0	0	0	0	0	0	0	0	1	0	0	0	0	0	0	0	0	0	0	2	0	Eukaryota	Unclassified_Kingdom_Eukaryota	Unclassified_Kingdom_Eukaryota	Unclassified_Kingdom_Eukaryota	Unclassified_Kingdom_Eukaryota	Unclassified_Kingdom_Eukaryota	Unclassified_Kingdom_Eukaryota
SSeuks_1479	0	0	0	0	0	0	0	0	0	0	0	0	0	0	0	0	0	0	3	0	0	0	0	0	0	0	0	0	0	0	0	0	0	0	Eukaryota	Cercozoa	Novel-clade-10-12	Novel-clade-12	NC12B-lineage	NC12B-lineage_X	NC12B-lineage_X_sp.
SSeuks_1480	0	0	0	0	0	2	0	0	0	0	0	0	0	0	0	0	28	0	0	0	0	0	4	0	0	0	0	0	0	0	0	0	0	0	Eukaryota	Unclassified_Kingdom_Eukaryota	Unclassified_Kingdom_Eukaryota	Unclassified_Kingdom_Eukaryota	Unclassified_Kingdom_Eukaryota	Unclassified_Kingdom_Eukaryota	Unclassified_Kingdom_Eukaryota
SSeuks_1481	0	0	0	0	0	0	0	0	15	0	0	0	0	0	0	0	0	0	0	0	0	0	0	0	0	0	0	0	0	0	0	0	0	0	Eukaryota	Streptophyta	Embryophyceae	Embryophyceae_X	Embryophyceae_XX	Unclassified_Family_Embryophyceae_XX	Unclassified_Family_Embryophyceae_XX
SSeuks_1482	0	0	0	0	0	0	0	0	0	0	0	0	0	0	0	0	0	0	0	0	0	0	0	0	0	0	0	0	0	0	83	0	0	0	Eukaryota	Unclassified_Kingdom_Eukaryota	Unclassified_Kingdom_Eukaryota	Unclassified_Kingdom_Eukaryota	Unclassified_Kingdom_Eukaryota	Unclassified_Kingdom_Eukaryota	Unclassified_Kingdom_Eukaryota
SSeuks_1483	0	0	0	0	0	0	0	0	0	0	0	0	0	0	0	0	0	0	0	0	0	0	0	0	0	0	0	0	0	0	0	5	0	0	Eukaryota	Fungi	Cryptomycota	Cryptomycotina	Cryptomycotina_X	Cryptomycotina_XX	Cryptomycotina_XX_sp.
SSeuks_1484	0	0	0	0	0	0	0	0	0	0	0	0	0	0	0	0	0	0	0	0	0	0	0	0	0	0	0	0	0	16	0	0	0	0	Eukaryota	Cercozoa	Unclassified_Phylum_Cercozoa	Unclassified_Phylum_Cercozoa	Unclassified_Phylum_Cercozoa	Unclassified_Phylum_Cercozoa	Unclassified_Phylum_Cercozoa
SSeuks_1485	0	0	0	0	0	0	0	0	0	0	0	0	0	0	0	0	0	0	0	0	7	0	0	0	0	0	0	0	0	0	0	0	0	0	Eukaryota	Nematoda	Chromadorea	Monhysterida	Monhysteridae	Eumonhystera	Eumonhystera_sp.
SSeuks_1486	0	0	0	0	0	0	0	0	1	0	0	0	0	0	2	0	38	0	0	0	0	0	0	0	0	0	0	0	0	0	0	0	0	0	Eukaryota	Unclassified_Kingdom_Eukaryota	Unclassified_Kingdom_Eukaryota	Unclassified_Kingdom_Eukaryota	Unclassified_Kingdom_Eukaryota	Unclassified_Kingdom_Eukaryota	Unclassified_Kingdom_Eukaryota
SSeuks_1487	0	0	0	0	0	0	0	0	0	0	0	0	0	0	0	0	13	0	0	0	0	0	0	0	0	0	0	0	0	0	0	0	0	0	Eukaryota	Cercozoa	Filosa-Sarcomonadea	Glissomonadida	Sandonidae	Unclassified_Family_Sandonidae	Unclassified_Family_Sandonidae
SSeuks_1488	0	0	0	0	0	0	0	0	0	21	0	0	0	0	0	6	0	0	0	0	0	0	0	0	0	0	0	0	0	0	0	0	0	0	Eukaryota	Ciliophora	CONThreeP	CONThreeP_X	Urotrichidae	Urotricha	Urotricha_sp.
SSeuks_1489	0	0	0	0	0	0	0	0	0	0	0	0	0	0	0	0	0	0	0	0	0	0	0	0	0	0	0	0	0	0	0	45	0	0	Eukaryota	Cercozoa	Endomyxa	Vampyrellida	Leptophryidae	Leptophryidae_X	Leptophryidae_X_sp.
SSeuks_1490	0	0	0	0	0	0	0	0	0	6	2	0	0	0	0	0	0	0	0	0	0	0	0	0	0	0	0	3	0	0	0	0	0	0	Eukaryota	Nematoda	Chromadorea	Monhysterida	Monhysteridae	Eumonhystera	Eumonhystera_sp.
SSeuks_1491	0	0	0	0	0	5	0	0	0	0	0	0	0	0	0	0	0	0	0	0	0	0	14	0	0	0	0	0	0	0	0	0	0	0	Eukaryota	Unclassified_Kingdom_Eukaryota	Unclassified_Kingdom_Eukaryota	Unclassified_Kingdom_Eukaryota	Unclassified_Kingdom_Eukaryota	Unclassified_Kingdom_Eukaryota	Unclassified_Kingdom_Eukaryota
SSeuks_1492	0	0	0	0	0	0	0	0	0	0	0	0	0	0	0	0	0	0	0	0	0	0	0	0	0	0	0	0	0	19	0	0	0	0	Eukaryota	Ciliophora	CONThreeP	CONThreeP_X	Urotrichidae	Urotricha	Urotricha_sp.
SSeuks_1493	0	0	0	0	0	0	0	0	0	0	18	0	0	0	0	0	0	0	0	0	0	0	0	0	0	0	0	0	0	0	0	0	0	0	Eukaryota	Cryptophyta	Cryptophyceae	Cryptomonadales	Cryptomonadales_X	Cryptomonas	Cryptomonas_tetrapyrenoidosa
SSeuks_1494	0	0	0	5	0	0	0	0	0	0	0	0	0	0	0	0	0	0	0	0	0	0	0	0	0	0	0	0	0	0	0	0	0	0	Eukaryota	Fungi	Chytridiomycota	Chytridiomycotina	Chytridiomycetes	Unclassified_Family_Chytridiomycetes	Unclassified_Family_Chytridiomycetes
SSeuks_1495	0	0	0	0	0	0	0	0	0	0	0	0	0	0	0	0	0	0	0	41	0	0	0	0	0	0	0	0	0	0	0	0	0	0	Eukaryota	Apicomplexa	Gregarinomorphea	Eugregarinorida	Gregarinidae	Leidyana1	Unclassified_Genus__Leidyana1
SSeuks_1496	0	0	0	0	0	0	0	0	0	0	0	0	0	0	0	0	0	0	0	0	0	3	0	0	0	0	0	0	0	0	0	0	0	0	Eukaryota	Cercozoa	Filosa-Sarcomonadea	Glissomonadida	Sandonidae	Sandonidae_X	Sandonidae_X_sp.
SSeuks_1497	0	0	0	0	0	0	0	0	0	0	0	0	0	0	0	0	0	0	0	0	0	0	0	0	0	0	0	0	0	0	0	0	20	23	Eukaryota	Chlorophyta	Chlorophyceae	Oedogoniales	Oedogoniales_X	Oedogonium	Oedogonium_sp.
SSeuks_1498	0	0	0	0	0	0	0	0	2	0	0	0	0	0	0	0	0	0	0	0	0	0	0	0	0	0	0	0	0	0	0	0	0	0	Eukaryota	Cercozoa	Endomyxa-Phytomyxea	Plasmodiophorida	Plasmodiophorida_X	Plasmodiophorida_XX	Plasmodiophorida_XX_sp.
SSeuks_1499	0	0	0	0	0	0	0	0	0	0	0	0	0	0	0	0	0	0	0	0	0	11	0	0	0	0	0	0	0	0	0	0	0	0	Eukaryota	Fungi	Chytridiomycota	Chytridiomycotina	Unclassified_Order_Chytridiomycotina	Unclassified_Order_Chytridiomycotina	Unclassified_Order_Chytridiomycotina
SSeuks_1500	15	0	0	0	0	0	0	0	0	0	0	0	0	0	0	0	0	0	0	0	0	0	0	0	0	0	0	0	0	0	0	0	0	0	Eukaryota	Fungi	Chytridiomycota	Chytridiomycotina	Chytridiomycetes	Unclassified_Family_Chytridiomycetes	Unclassified_Family_Chytridiomycetes
SSeuks_1501	0	0	0	0	0	0	0	0	16	0	0	0	0	0	0	0	0	0	0	0	0	0	0	0	0	0	0	0	0	0	0	0	0	0	Eukaryota	Apicomplexa	Gregarinomorphea	Gregarinomorphea_X_GRE7	Gregarinomorphea_X_GRE7_X	Gregarinomorphea_X_GRE7_XX	Gregarinomorphea_X_GRE7_XX_sp.
SSeuks_1502	0	0	0	0	0	0	0	0	0	0	0	0	0	0	0	0	0	0	0	0	0	13	0	0	0	0	0	0	0	0	0	0	0	0	Eukaryota	Fungi	Chytridiomycota	Chytridiomycotina	Chytridiomycetes	Unclassified_Family_Chytridiomycetes	Unclassified_Family_Chytridiomycetes
SSeuks_1503	0	0	0	0	0	0	0	0	0	0	0	0	0	0	0	0	0	0	0	0	0	0	1	0	0	0	0	0	0	0	0	0	0	0	Eukaryota	Cercozoa	Novel-clade-10-12	Novel-clade-12	NC12B-lineage	NC12B-lineage_X	NC12B-lineage_X_sp.
SSeuks_1504	0	0	0	0	0	0	0	0	0	0	0	0	0	0	0	0	0	0	0	0	18	0	0	0	0	0	0	0	0	0	0	4	0	0	Eukaryota	Nematoda	Chromadorea	Monhysterida	Monhysteridae	Eumonhystera	Eumonhystera_sp.
SSeuks_1505	20	0	0	0	0	0	0	0	0	0	0	0	0	0	0	0	0	0	0	0	0	0	0	0	0	0	0	0	0	0	0	0	0	0	Eukaryota	Fungi	Chytridiomycota	Chytridiomycotina	Chytridiomycetes	Rhyzophidiales_X	Rhyzophidiales_X_sp.
SSeuks_1506	0	0	0	0	0	0	0	0	0	0	15	0	0	0	0	0	0	0	0	0	0	0	0	0	0	0	0	0	0	0	0	0	0	0	Eukaryota	Fungi	Chytridiomycota	Chytridiomycotina	Chytridiomycetes	Unclassified_Family_Chytridiomycetes	Unclassified_Family_Chytridiomycetes
SSeuks_1507	0	0	0	0	0	0	0	0	0	0	0	0	0	0	0	0	0	0	0	0	0	0	0	0	0	0	0	0	0	0	0	3	0	0	Eukaryota	Fungi	Chytridiomycota	Chytridiomycotina	Chytridiomycetes	Unclassified_Family_Chytridiomycetes	Unclassified_Family_Chytridiomycetes
SSeuks_1508	42	0	0	0	0	0	0	0	0	0	0	0	0	0	0	0	0	0	0	0	0	0	0	0	0	0	0	0	0	0	0	0	0	0	Eukaryota	Cercozoa	Unclassified_Phylum_Cercozoa	Unclassified_Phylum_Cercozoa	Unclassified_Phylum_Cercozoa	Unclassified_Phylum_Cercozoa	Unclassified_Phylum_Cercozoa
SSeuks_1509	0	0	0	0	0	0	0	0	0	0	0	0	0	0	0	0	0	0	0	13	0	0	0	0	0	0	0	0	0	0	0	0	0	0	Eukaryota	Cercozoa	Unclassified_Phylum_Cercozoa	Unclassified_Phylum_Cercozoa	Unclassified_Phylum_Cercozoa	Unclassified_Phylum_Cercozoa	Unclassified_Phylum_Cercozoa
SSeuks_1510	0	0	0	17	0	0	0	0	0	0	0	0	0	0	0	0	0	0	0	0	0	0	0	0	0	0	0	0	0	0	0	0	0	0	Eukaryota	Sagenista	Labyrinthulomycetes	Labyrinthulida	Labyrinthulaceae	Labyrinthulaceae_X	Labyrinthulaceae_X_sp.
SSeuks_1511	33	0	0	0	0	0	0	0	0	0	0	0	0	0	0	0	0	0	0	0	0	0	0	0	0	0	0	0	0	0	0	0	0	0	Eukaryota	Ciliophora	Phyllopharyngea	Synhymenia	Orthodonellidae	Zosterodasys	Unclassified_Genus__Zosterodasys
SSeuks_1512	0	0	0	0	0	0	0	0	0	0	0	0	0	0	0	0	0	0	0	0	0	0	2	0	0	0	0	0	0	0	0	0	0	0	Eukaryota	Cercozoa	Endomyxa	Vampyrellida	Penardia-lineage	Penardia-lineage_X	Penardia-lineage_X_sp.
SSeuks_1513	0	0	0	0	0	0	0	0	0	0	0	64	0	0	0	0	0	0	0	0	0	0	0	0	0	0	0	0	0	0	0	0	0	0	Eukaryota	Fungi	Cryptomycota	Cryptomycotina	Cryptomycotina_X	Cryptomycotina_XX	Cryptomycotina_XX_sp.
SSeuks_1514	0	0	0	0	0	0	0	0	0	0	0	0	0	0	0	0	0	0	0	0	0	0	0	0	0	0	0	0	0	3	0	0	0	0	Eukaryota	Unclassified_Kingdom_Eukaryota	Unclassified_Kingdom_Eukaryota	Unclassified_Kingdom_Eukaryota	Unclassified_Kingdom_Eukaryota	Unclassified_Kingdom_Eukaryota	Unclassified_Kingdom_Eukaryota
SSeuks_1515	0	0	0	0	0	0	0	0	0	0	0	0	0	0	0	0	1	0	5	0	0	0	0	0	0	0	0	0	0	0	0	0	0	10	Eukaryota	Fungi	Cryptomycota	Cryptomycotina	Cryptomycotina_X	Cryptomycotina_XX	Cryptomycotina_XX_sp.
SSeuks_1516	0	0	0	0	0	0	0	0	0	0	0	0	0	0	0	5	0	0	0	0	0	0	0	0	0	0	0	0	0	0	0	0	0	0	Eukaryota	Unclassified_Kingdom_Eukaryota	Unclassified_Kingdom_Eukaryota	Unclassified_Kingdom_Eukaryota	Unclassified_Kingdom_Eukaryota	Unclassified_Kingdom_Eukaryota	Unclassified_Kingdom_Eukaryota
SSeuks_1517	0	0	0	0	0	0	0	0	0	0	0	0	0	0	0	0	0	0	0	0	0	0	0	0	23	0	0	0	0	0	0	0	0	0	Eukaryota	Unclassified_Kingdom_Eukaryota	Unclassified_Kingdom_Eukaryota	Unclassified_Kingdom_Eukaryota	Unclassified_Kingdom_Eukaryota	Unclassified_Kingdom_Eukaryota	Unclassified_Kingdom_Eukaryota
SSeuks_1518	0	0	0	0	0	0	0	0	0	0	0	0	0	0	0	0	0	0	0	0	0	0	0	0	0	0	0	0	0	0	0	0	0	7	Eukaryota	Fungi	Mucoromycota	Mucoromycotina	Mucoromycotina_X	Mortierella	Mortierella_globulifera
SSeuks_1519	0	0	0	0	0	0	0	0	0	0	0	0	0	0	0	0	0	0	0	11	0	0	0	0	0	0	0	0	0	0	0	0	0	0	Eukaryota	Cercozoa	Filosa-Thecofilosea	Tectofilosida	Pseudodifflugiidae	Pseudodifflugiidae_X	Pseudodifflugiidae_X_sp.
SSeuks_1520	0	0	0	0	0	5	0	0	0	0	0	0	0	0	0	0	0	0	0	0	0	0	0	0	0	0	0	0	0	0	0	0	0	0	Eukaryota	Unclassified_Kingdom_Eukaryota	Unclassified_Kingdom_Eukaryota	Unclassified_Kingdom_Eukaryota	Unclassified_Kingdom_Eukaryota	Unclassified_Kingdom_Eukaryota	Unclassified_Kingdom_Eukaryota
SSeuks_1521	0	0	0	0	0	0	0	0	0	0	0	0	0	0	0	0	0	0	0	0	0	0	0	0	0	0	0	0	0	0	14	0	0	0	Eukaryota	Nematoda	Chromadorea	Monhysterida	Monhysteridae	Eumonhystera	Eumonhystera_sp.
SSeuks_1522	0	0	0	0	0	8	0	0	0	0	0	0	0	0	0	0	0	0	0	0	0	0	0	0	0	0	0	0	0	0	0	0	0	0	Eukaryota	Fungi	Unclassified_Phylum_Fungi	Unclassified_Phylum_Fungi	Unclassified_Phylum_Fungi	Unclassified_Phylum_Fungi	Unclassified_Phylum_Fungi
SSeuks_1523	0	0	0	0	0	0	0	0	0	0	2	0	0	0	0	0	0	0	0	0	0	0	0	0	0	0	0	0	0	0	0	0	0	0	Eukaryota	Nematoda	Chromadorea	Monhysterida	Monhysteridae	Eumonhystera	Eumonhystera_sp.
SSeuks_1524	0	0	0	0	0	0	0	0	8	0	0	0	0	0	0	0	0	0	0	0	0	0	0	0	0	0	0	0	0	0	0	0	0	0	Eukaryota	Fungi	Chytridiomycota	Chytridiomycotina	Chytridiomycetes	Unclassified_Family_Chytridiomycetes	Unclassified_Family_Chytridiomycetes
SSeuks_1525	0	0	0	0	0	4	0	0	0	0	0	0	0	0	0	0	0	0	0	0	0	0	0	0	0	0	0	0	0	0	0	0	0	0	Eukaryota	Mesomycetozoa	Ichthyosporea	Ichthyosphonida	Pseudoperkinsidae	Pseudoperkinsidae_X	Pseudoperkinsidae_X_sp.
SSeuks_1526	0	0	0	0	0	0	0	5	0	0	0	0	0	0	0	0	0	0	0	0	0	0	0	0	0	0	0	0	0	0	0	0	0	0	Eukaryota	Cercozoa	Filosa-Sarcomonadea	Glissomonadida	Allapsidae	Unclassified_Family_Allapsidae	Unclassified_Family_Allapsidae
SSeuks_1527	0	0	0	0	0	0	0	0	0	0	0	0	0	0	0	4	0	0	0	0	0	0	0	0	0	0	0	0	0	0	0	0	0	0	Eukaryota	Cercozoa	Filosa-Sarcomonadea	Glissomonadida	Sandonidae	Sandonidae_X	Sandonidae_X_sp.
SSeuks_1528	0	0	0	0	0	0	0	0	0	0	0	0	0	0	0	0	0	0	0	0	0	0	0	0	0	0	0	6	0	0	0	0	10	0	Eukaryota	Gastrotricha	Unclass_Class_of_Gastrotricha	Chaetonotida	Chaetonotidae	Chaetonotus	Chaetonotus_similis
SSeuks_1529	0	0	0	0	0	2	0	0	0	0	0	0	0	0	0	0	0	0	0	0	0	0	0	0	0	0	0	0	0	0	0	0	0	0	Eukaryota	Fungi	Unclassified_Phylum_Fungi	Unclassified_Phylum_Fungi	Unclassified_Phylum_Fungi	Unclassified_Phylum_Fungi	Unclassified_Phylum_Fungi
SSeuks_1530	0	0	0	0	0	5	0	0	0	0	0	0	0	0	0	0	0	0	0	0	0	0	0	0	0	0	0	0	0	0	0	0	0	0	Eukaryota	Unclassified_Kingdom_Eukaryota	Unclassified_Kingdom_Eukaryota	Unclassified_Kingdom_Eukaryota	Unclassified_Kingdom_Eukaryota	Unclassified_Kingdom_Eukaryota	Unclassified_Kingdom_Eukaryota
SSeuks_1531	0	0	0	0	0	0	0	0	0	0	0	0	0	0	0	0	0	0	0	0	0	0	0	0	0	0	0	0	0	0	0	20	0	0	Eukaryota	Streptophyta	Zygnemophyceae	Zygnemophyceae_X	Zygnemophyceae_XX	Unclassified_Family_Zygnemophyceae_XX	Unclassified_Family_Zygnemophyceae_XX
SSeuks_1532	0	0	0	0	0	0	0	0	0	0	0	0	21	0	0	0	0	0	0	0	0	0	0	0	0	0	0	0	0	0	0	0	0	0	Eukaryota	Ciliophora	Heterotrichea	Heterotrichea_X	Spirostomidae	Spirostomum	Spirostomum_teres
SSeuks_1533	6	0	0	0	0	0	0	0	0	0	0	0	0	0	0	0	0	0	0	0	0	0	0	0	0	0	0	0	0	0	0	0	0	0	Eukaryota	Cercozoa	Unclassified_Phylum_Cercozoa	Unclassified_Phylum_Cercozoa	Unclassified_Phylum_Cercozoa	Unclassified_Phylum_Cercozoa	Unclassified_Phylum_Cercozoa
SSeuks_1534	0	0	0	0	0	0	0	0	0	0	5	0	0	0	0	0	0	0	0	0	0	0	0	0	0	0	0	0	0	0	0	0	0	0	Eukaryota	Streptophyta	Embryophyceae	Embryophyceae_X	Embryophyceae_XX	Isoetes	Isoetes_engelmannii
SSeuks_1535	0	0	0	0	0	0	0	0	0	3	0	0	0	5	0	0	0	0	0	0	0	0	0	0	0	0	0	0	0	0	0	0	0	0	Eukaryota	Streptophyta	Embryophyceae	Embryophyceae_X	Embryophyceae_XX	Isoetes	Isoetes_engelmannii
SSeuks_1536	0	0	0	0	0	0	0	0	0	0	0	0	0	12	0	0	0	0	0	0	0	0	0	0	0	0	0	0	0	0	0	0	0	0	Eukaryota	Fungi	Chytridiomycota	Chytridiomycotina	Chytridiomycetes	Unclassified_Family_Chytridiomycetes	Unclassified_Family_Chytridiomycetes
SSeuks_1537	0	0	0	0	0	0	0	0	0	0	0	0	0	0	0	0	0	0	0	0	0	0	0	0	0	0	0	0	12	0	0	0	0	0	Eukaryota	Mesomycetozoa	Ichthyosporea	Ichthyosphonida	Unclassified_Order_Ichthyosphonida	Unclassified_Order_Ichthyosphonida	Unclassified_Order_Ichthyosphonida
SSeuks_1538	0	0	0	0	0	0	0	0	0	0	0	0	0	0	0	12	0	0	0	0	0	0	0	0	0	0	0	0	0	0	0	0	0	0	Eukaryota	Unclassified_Kingdom_Eukaryota	Unclassified_Kingdom_Eukaryota	Unclassified_Kingdom_Eukaryota	Unclassified_Kingdom_Eukaryota	Unclassified_Kingdom_Eukaryota	Unclassified_Kingdom_Eukaryota
SSeuks_1539	0	0	0	0	0	0	0	0	0	7	0	0	0	0	0	0	0	0	0	0	0	0	0	0	0	0	0	0	0	0	0	0	0	0	Eukaryota	Fungi	Cryptomycota	Cryptomycotina	Cryptomycotina_X	Cryptomycotina_XX	Cryptomycotina_XX_sp.
SSeuks_1540	0	0	0	0	0	0	0	0	0	0	0	0	0	0	0	0	0	0	0	0	0	0	0	0	0	0	0	0	9	0	0	0	0	0	Eukaryota	Gastrotricha	Unclass_Class_of_Gastrotricha	Chaetonotida	Chaetonotidae	Chaetonotus	Chaetonotus_sp.
SSeuks_1541	0	0	0	0	0	0	0	0	1	0	1	0	0	0	0	0	0	0	0	0	0	0	0	0	0	0	0	0	0	0	0	0	0	0	Eukaryota	Nematoda	Chromadorea	Monhysterida	Monhysteridae	Eumonhystera	Eumonhystera_sp.
SSeuks_1542	0	0	0	0	0	0	0	0	0	0	0	0	0	0	0	1	0	0	0	0	0	0	0	0	0	0	0	0	0	0	0	0	0	0	Eukaryota	Chlorophyta	Chlorophyceae	Sphaeropleales	Sphaeropleales_X	Desmodesmus	Desmodesmus_communis
SSeuks_1543	0	0	0	0	0	0	0	0	0	0	3	0	0	0	0	0	0	0	0	0	0	0	0	0	0	0	0	0	0	0	0	0	0	0	Eukaryota	Chlorophyta	Chlorophyceae	Oedogoniales	Oedogoniales_X	Unclassified_Family_Oedogoniales_X	Unclassified_Family_Oedogoniales_X
SSeuks_1544	0	0	0	0	0	0	0	0	0	0	0	0	0	0	0	0	0	0	5	0	0	0	0	0	0	0	0	0	0	0	0	0	0	0	Eukaryota	Cercozoa	Endomyxa	Vampyrellida	Leptophryidae	Leptophryidae_X	Leptophryidae_X_sp.
SSeuks_1545	0	0	0	0	0	0	0	0	0	0	0	0	0	0	0	0	0	0	0	0	0	0	0	0	0	0	0	0	0	2	0	0	0	0	Eukaryota	Unclassified_Kingdom_Eukaryota	Unclassified_Kingdom_Eukaryota	Unclassified_Kingdom_Eukaryota	Unclassified_Kingdom_Eukaryota	Unclassified_Kingdom_Eukaryota	Unclassified_Kingdom_Eukaryota
SSeuks_1546	0	0	0	0	0	0	0	0	0	0	0	0	0	0	0	0	0	0	0	0	0	0	0	0	0	0	0	0	0	0	0	0	0	1	Eukaryota	Cercozoa	Filosa-Sarcomonadea	Glissomonadida	Sandonidae	Sandona	Sandona_sp.
SSeuks_1547	0	0	0	0	0	0	0	0	0	0	0	0	0	0	0	0	0	0	0	0	0	0	0	0	0	0	0	0	0	0	0	0	0	1	Eukaryota	Cercozoa	Filosa-Sarcomonadea	Glissomonadida	Sandonidae	Sandona	Sandona_sp.
SSeuks_1548	0	0	0	0	0	0	0	0	0	0	0	0	0	0	0	0	0	0	0	0	0	0	0	0	3	0	0	0	0	0	0	0	0	0	Eukaryota	Fungi	Chytridiomycota	Chytridiomycotina	Chytridiomycetes	Unclassified_Family_Chytridiomycetes	Unclassified_Family_Chytridiomycetes
SSeuks_1549	0	0	0	0	0	0	0	0	0	0	0	0	0	0	0	0	0	0	0	0	1	0	0	0	0	0	0	0	0	0	0	0	0	0	Eukaryota	Nematoda	Chromadorea	Monhysterida	Monhysteridae	Eumonhystera	Eumonhystera_sp.
SSeuks_1550	0	0	0	0	0	0	0	0	2	0	0	0	0	0	0	0	0	0	0	0	0	0	0	0	0	0	0	0	0	0	0	0	0	0	Eukaryota	Ciliophora	CONThreeP	CONThreeP_X	Unclassified_Order_CONThreeP_X	Unclassified_Order_CONThreeP_X	Unclassified_Order_CONThreeP_X
SSeuks_1551	0	0	0	0	0	0	0	0	0	0	0	0	0	0	0	0	0	0	0	0	0	0	0	0	0	0	0	0	0	0	0	0	0	3	Eukaryota	Chlorophyta	Chlorophyceae	Chlamydomonadales	Chlamydomonadales_X	Hafniomonas	Hafniomonas_sp.
SSeuks_1552	0	0	0	0	0	0	0	0	0	0	0	0	0	0	0	0	0	0	0	0	0	0	0	0	0	0	0	0	0	0	0	1	0	0	Eukaryota	Cercozoa	Endomyxa	Vampyrellida	Leptophryidae	Leptophryidae_X	Leptophryidae_X_sp.
SSeuks_1553	0	0	0	0	0	0	0	0	1	0	0	0	0	0	0	0	0	0	0	0	0	0	0	0	0	0	0	0	0	0	0	0	0	0	Eukaryota	Chlorophyta	Trebouxiophyceae	Chlorellales	Chlorellales_X	Unclassified_Family_Chlorellales_X	Unclassified_Family_Chlorellales_X
SSeuks_1554	0	0	0	0	0	0	0	0	2	0	0	0	0	0	0	0	0	0	0	0	0	0	0	0	0	0	0	0	0	0	0	0	0	0	Eukaryota	Fungi	Chytridiomycota	Chytridiomycotina	Unclassified_Order_Chytridiomycotina	Unclassified_Order_Chytridiomycotina	Unclassified_Order_Chytridiomycotina
SSeuks_1555	0	0	0	0	0	0	0	0	0	0	1	0	0	0	0	0	0	0	0	0	0	0	0	0	0	0	0	0	0	0	0	0	0	0	Eukaryota	Unclassified_Kingdom_Eukaryota	Unclassified_Kingdom_Eukaryota	Unclassified_Kingdom_Eukaryota	Unclassified_Kingdom_Eukaryota	Unclassified_Kingdom_Eukaryota	Unclassified_Kingdom_Eukaryota
SSeuks_1556	0	0	0	0	0	0	0	0	0	0	0	0	0	0	0	1	0	0	0	0	0	0	0	0	0	0	0	0	0	0	0	0	0	0	Eukaryota	Chlorophyta	Chlorophyceae	Sphaeropleales	Sphaeropleales_X	Coenochloris	Coenochloris_sp.
SSeuks_1557	0	0	0	0	0	0	0	0	0	0	0	0	0	0	0	0	0	0	0	0	0	0	0	0	0	0	0	0	0	347	0	0	0	0	Eukaryota	Nematoda	Enoplea	Triplonchida	Tripylidae	Tripyla	Tripyla_sp.
SSeuks_1558	0	0	0	0	0	0	53	0	0	0	0	0	0	0	0	0	0	0	0	0	424	0	0	0	0	0	0	0	0	0	0	0	0	0	Eukaryota	Fungi	Unclassified_Phylum_Fungi	Unclassified_Phylum_Fungi	Unclassified_Phylum_Fungi	Unclassified_Phylum_Fungi	Unclassified_Phylum_Fungi
SSeuks_1559	0	0	0	0	0	0	0	0	0	0	0	0	0	0	0	0	0	0	594	0	0	0	0	0	0	0	0	0	0	0	0	0	0	0	Eukaryota	Gastrotricha	Unclass_Class_of_Gastrotricha	Chaetonotida	Chaetonotidae	Chaetonotus	Chaetonotus_sp.
SSeuks_1560	0	0	0	0	0	0	0	16	28	0	0	0	0	0	26	0	0	0	0	0	0	0	0	0	0	0	13	0	0	0	12	0	0	0	Eukaryota	Nematoda	Chromadorea	Monhysterida	Monhysteridae	Eumonhystera	Eumonhystera_sp.
SSeuks_1561	0	0	0	0	0	0	0	0	0	0	0	0	0	0	0	0	0	0	0	0	0	0	0	0	0	0	0	0	0	119	0	0	0	0	Eukaryota	Fungi	Chytridiomycota	Chytridiomycotina	Chytridiomycetes	Unclassified_Family_Chytridiomycetes	Unclassified_Family_Chytridiomycetes
SSeuks_1562	0	0	0	0	0	0	0	0	0	0	0	0	0	0	0	0	0	0	0	0	212	0	0	0	0	0	0	0	0	0	0	0	0	0	Eukaryota	Fungi	Chytridiomycota	Chytridiomycotina	Unclassified_Order_Chytridiomycotina	Unclassified_Order_Chytridiomycotina	Unclassified_Order_Chytridiomycotina
SSeuks_1563	0	0	0	0	0	0	0	0	0	0	0	0	0	0	0	0	0	0	0	0	0	0	0	0	0	12	0	0	0	0	0	0	0	0	Eukaryota	Dinoflagellata	Dinophyceae	Peridiniales	Peridiniaceae	Peridinium	Peridinium_willei
SSeuks_1564	0	0	0	134	0	0	0	0	0	0	0	0	0	0	0	0	0	0	0	0	0	0	0	0	0	0	0	0	0	0	0	0	0	0	Eukaryota	Fungi	Chytridiomycota	Chytridiomycotina	Chytridiomycetes	Chytridiomycetes_X	Chytridiomycetes_X_sp.
SSeuks_1565	0	0	0	0	0	0	0	0	0	0	0	0	0	0	0	0	0	0	0	0	0	0	0	0	0	0	0	0	0	17	0	0	0	0	Eukaryota	Unclassified_Kingdom_Eukaryota	Unclassified_Kingdom_Eukaryota	Unclassified_Kingdom_Eukaryota	Unclassified_Kingdom_Eukaryota	Unclassified_Kingdom_Eukaryota	Unclassified_Kingdom_Eukaryota
SSeuks_1566	0	0	0	0	0	0	0	0	0	0	0	0	0	0	0	37	0	0	0	0	0	0	0	0	0	0	0	0	0	0	0	0	0	0	Eukaryota	Dinoflagellata	Dinophyceae	Unclassified_Class_Dinophyceae	Unclassified_Class_Dinophyceae	Unclassified_Class_Dinophyceae	Unclassified_Class_Dinophyceae
SSeuks_1567	0	0	0	0	0	0	0	0	0	0	0	0	0	0	0	0	0	43	201	0	0	0	0	0	0	0	0	0	0	0	0	0	0	0	Eukaryota	Sagenista	Labyrinthulomycetes	Labyrinthulida	Labyrinthulaceae	Labyrinthulaceae_X	Labyrinthulaceae_X_sp.
SSeuks_1568	0	0	0	0	0	0	48	0	0	0	0	0	0	0	0	0	0	0	0	0	0	0	0	0	0	0	0	0	0	0	0	0	0	0	Eukaryota	Rotifera	Monogononta	Ploima	Unclassified_Order_Ploima	Unclassified_Order_Ploima	Unclassified_Order_Ploima
SSeuks_1569	0	49	0	0	0	0	0	0	0	0	0	0	0	0	0	0	0	0	0	0	0	0	0	0	0	12	0	0	0	2	0	0	0	0	Eukaryota	Fungi	Chytridiomycota	Chytridiomycotina	Chytridiomycetes	Unclassified_Family_Chytridiomycetes	Unclassified_Family_Chytridiomycetes
SSeuks_1570	0	0	0	0	0	0	0	0	0	0	0	0	0	0	28	0	0	0	0	0	0	0	0	0	0	0	0	0	0	0	0	0	0	0	Eukaryota	Nematoda	Chromadorea	Monhysterida	Monhysteridae	Eumonhystera	Eumonhystera_sp.
SSeuks_1571	0	0	0	0	0	0	0	0	0	0	0	0	0	0	0	0	0	0	0	0	0	0	0	0	0	0	1	0	0	0	0	0	0	0	Eukaryota	Chrompodellids	Colpodellidea	Colpodellida	Alphamonaceae	Aphamonas	Aphamonas_edax
SSeuks_1572	0	0	0	0	0	0	0	0	0	0	0	0	0	0	0	0	0	0	0	0	0	0	0	0	0	0	0	11	0	18	0	0	0	0	Eukaryota	Unclassified_Kingdom_Eukaryota	Unclassified_Kingdom_Eukaryota	Unclassified_Kingdom_Eukaryota	Unclassified_Kingdom_Eukaryota	Unclassified_Kingdom_Eukaryota	Unclassified_Kingdom_Eukaryota
SSeuks_1573	0	0	0	0	0	0	11	0	0	0	0	0	0	0	0	0	0	0	0	0	0	0	0	0	0	0	0	0	0	0	0	0	0	0	Eukaryota	Rotifera	Monogononta	Ploima	Unclassified_Order_Ploima	Unclassified_Order_Ploima	Unclassified_Order_Ploima
SSeuks_1574	0	0	0	0	0	0	0	0	0	0	0	0	0	0	0	0	0	0	0	0	0	0	0	0	0	0	0	16	0	0	0	0	0	0	Eukaryota	Nematoda	Chromadorea	Monhysterida	Monhysteridae	Eumonhystera	Eumonhystera_sp.
SSeuks_1575	0	0	0	0	0	0	0	0	11	0	0	0	0	0	0	0	0	0	0	0	0	0	0	0	0	0	0	0	0	0	0	0	0	0	Eukaryota	Fungi	Chytridiomycota	Chytridiomycotina	Chytridiomycotina_X	Chytridiomycotina_XX	Chytridiomycotina_XX_sp.
SSeuks_1576	0	0	0	0	0	25	0	0	0	0	0	0	0	0	0	0	0	0	0	0	0	0	0	0	0	0	0	0	0	0	0	0	0	0	Eukaryota	Cercozoa	Novel-clade-10-12	Tremulida	Tremulidae	Tremula	Tremula_longifila
SSeuks_1577	0	0	0	0	0	0	0	0	0	0	0	0	0	0	0	0	0	172	0	0	0	0	0	0	0	0	0	0	0	0	0	0	0	0	Eukaryota	Ochrophyta	Bacillariophyta	Bacillariophyta_X	Araphid-pennate	Punctastriata	Punctastriata_sp.
SSeuks_1578	0	0	0	3	0	0	10	0	0	0	0	0	0	0	0	0	0	0	0	0	21	0	0	0	0	0	0	0	0	0	0	0	0	0	Eukaryota	Lobosa	Tubulinea	Unclassified_Class_Tubulinea	Unclassified_Class_Tubulinea	Unclassified_Class_Tubulinea	Unclassified_Class_Tubulinea
SSeuks_1579	0	0	0	0	0	15	0	0	0	0	0	0	0	0	0	0	0	0	0	0	0	0	0	0	0	0	0	0	0	0	0	0	0	0	Eukaryota	Apicomplexa	Gregarinomorphea	Neogregarinorida	Actinocephalidae	Ascogregarina	Ascogregarina_sp.
SSeuks_1580	0	0	0	0	0	0	0	0	0	0	0	0	0	0	0	0	0	0	0	0	0	0	0	0	0	11	0	0	0	0	0	0	0	0	Eukaryota	Dinoflagellata	Dinophyceae	Peridiniales	Peridiniaceae	Peridinium	Peridinium_willei
SSeuks_1581	0	0	21	0	0	0	0	0	0	0	0	0	0	0	0	0	0	0	0	0	0	0	0	0	0	0	0	0	0	0	0	0	0	0	Eukaryota	Cercozoa	Filosa-Sarcomonadea	Glissomonadida	Sandonidae	Sandona	Sandona_sp.
SSeuks_1582	0	0	0	0	0	0	0	0	0	0	0	0	0	0	0	0	6	0	18	0	0	0	0	0	0	0	0	0	0	0	0	0	0	0	Eukaryota	Sagenista	Labyrinthulomycetes	Labyrinthulida	Labyrinthulaceae	Labyrinthulaceae_X	Labyrinthulaceae_X_sp.
SSeuks_1583	0	0	0	0	0	0	0	0	0	0	0	0	0	18	0	0	0	0	0	0	0	0	0	0	0	0	0	0	0	0	0	0	0	0	Eukaryota	Cercozoa	Filosa-Sarcomonadea	Pansomonadida	Pansomonadida_X	Pansomonadida_XX	Pansomonadida_XX_sp.
SSeuks_1584	0	0	0	0	0	0	0	0	0	0	0	0	0	0	0	0	0	0	14	0	0	0	0	0	0	0	0	0	0	0	0	0	0	0	Eukaryota	Fungi	Unclassified_Phylum_Fungi	Unclassified_Phylum_Fungi	Unclassified_Phylum_Fungi	Unclassified_Phylum_Fungi	Unclassified_Phylum_Fungi
SSeuks_1585	0	0	0	0	0	0	0	0	0	0	0	0	0	0	0	0	0	0	0	0	0	0	0	0	0	0	0	0	0	0	0	0	7	0	Eukaryota	Unclassified_Kingdom_Eukaryota	Unclassified_Kingdom_Eukaryota	Unclassified_Kingdom_Eukaryota	Unclassified_Kingdom_Eukaryota	Unclassified_Kingdom_Eukaryota	Unclassified_Kingdom_Eukaryota
SSeuks_1586	0	0	0	0	0	0	0	0	0	0	0	0	0	0	1	0	0	0	0	0	0	0	0	0	0	0	0	0	0	0	0	0	0	0	Eukaryota	Nematoda	Chromadorea	Monhysterida	Monhysteridae	Eumonhystera	Eumonhystera_sp.
SSeuks_1587	0	0	0	5	0	0	0	0	0	0	0	0	0	0	0	0	0	0	0	0	0	0	0	0	0	0	0	0	0	0	0	0	0	0	Eukaryota	Platyhelminthes	Rhabditophora	Rhabdocoela	Polycystididae	Opisthocystis	Opisthocystis_goettei
SSeuks_1588	0	0	0	112	0	0	0	28	0	0	0	0	0	0	0	0	0	0	0	0	0	0	0	0	0	43	116	0	0	0	0	0	0	0	Eukaryota	Dinoflagellata	Dinophyceae	Gonyaulacales	Ceratiaceae	Ceratium	Ceratium_hirundinella
SSeuks_1589	0	0	0	0	0	0	0	0	0	0	0	0	0	0	0	0	0	0	0	20	0	0	0	0	95	0	0	0	0	0	0	0	0	0	Eukaryota	Unclassified_Kingdom_Eukaryota	Unclassified_Kingdom_Eukaryota	Unclassified_Kingdom_Eukaryota	Unclassified_Kingdom_Eukaryota	Unclassified_Kingdom_Eukaryota	Unclassified_Kingdom_Eukaryota
SSeuks_1590	0	0	0	0	0	0	0	0	0	0	0	0	0	0	0	0	0	0	0	0	0	0	0	7	0	0	0	0	0	0	0	0	0	0	Eukaryota	Ciliophora	Heterotrichea	Heterotrichea_X	Condylostomatidae	Linostomella	Linostomella_sp.
SSeuks_1591	0	0	0	0	0	0	0	0	0	0	0	0	0	0	0	0	0	0	0	0	0	165	94	0	0	0	0	0	0	0	0	0	0	0	Eukaryota	Fungi	Cryptomycota	Cryptomycotina	Cryptomycotina_X	Cryptomycotina_XX	Cryptomycotina_XX_sp.
SSeuks_1592	0	0	0	0	0	0	0	0	0	0	0	0	0	0	0	0	0	0	0	0	0	0	0	0	0	0	25	0	0	0	0	0	0	0	Eukaryota	Dinoflagellata	Dinophyceae	Gonyaulacales	Ceratiaceae	Ceratium	Ceratium_hirundinella
SSeuks_1593	0	0	0	23	0	0	0	0	0	0	0	0	0	0	0	0	0	0	0	0	0	0	0	0	0	0	0	0	0	108	0	0	0	0	Eukaryota	Dinoflagellata	Dinophyceae	Suessiales	Suessiaceae	Asulcocephalium	Asulcocephalium_miricentonis
SSeuks_1594	0	210	0	0	0	0	0	0	0	0	0	0	0	0	0	0	0	0	0	0	0	0	0	0	0	0	0	0	0	0	0	0	0	0	Eukaryota	Fungi	Chytridiomycota	Chytridiomycotina	Chytridiomycetes	Unclassified_Family_Chytridiomycetes	Unclassified_Family_Chytridiomycetes
SSeuks_1595	0	0	0	0	0	0	0	0	0	0	0	0	0	0	0	0	0	0	0	0	0	0	0	0	0	0	0	0	0	0	0	0	283	0	Eukaryota	Fungi	Unclassified_Phylum_Fungi	Unclassified_Phylum_Fungi	Unclassified_Phylum_Fungi	Unclassified_Phylum_Fungi	Unclassified_Phylum_Fungi
SSeuks_1596	0	0	0	0	0	0	0	0	0	0	0	0	0	0	0	0	0	0	0	0	0	0	0	0	0	0	0	0	0	0	0	0	55	0	Eukaryota	Cercozoa	Endomyxa	Vampyrellida	Leptophryidae	Leptophryidae_X	Leptophryidae_X_sp.
SSeuks_1597	0	0	0	0	0	0	0	0	0	0	0	520	0	0	0	0	0	0	0	0	0	0	0	80	0	0	0	0	0	0	0	0	0	0	Eukaryota	Fungi	Cryptomycota	Cryptomycotina	Cryptomycotina_X	Cryptomycotina_XX	Cryptomycotina_XX_sp.
SSeuks_1598	0	0	0	0	0	0	0	0	0	0	0	0	0	0	0	0	0	0	0	0	0	0	0	0	0	7	0	0	0	0	0	0	0	0	Eukaryota	Rotifera	Monogononta	Flosculariaceae	Filinidae	Filinia	Filinia_longiseta
SSeuks_1599	0	0	0	0	0	0	0	0	0	0	0	0	0	0	0	0	0	0	0	0	0	0	0	0	0	0	20	0	0	0	0	0	0	0	Eukaryota	Cercozoa	Endomyxa	Vampyrellida	Penardia-lineage	Penardia-lineage_X	Penardia-lineage_X_sp.
SSeuks_1600	0	0	0	0	0	0	0	0	0	0	0	0	0	0	0	0	0	0	0	0	0	0	0	0	0	0	0	0	0	0	0	0	14	75	Eukaryota	Chlorophyta	Trebouxiophyceae	Trebouxiophyceae_X	Trebouxiophyceae_XX	Choricystis	Choricystis_sp.
SSeuks_1601	0	0	0	0	0	0	0	0	0	0	0	0	0	0	0	51	0	0	0	0	0	0	0	0	0	0	0	0	0	0	0	0	0	0	Eukaryota	Dinoflagellata	Dinophyceae	Unclassified_Class_Dinophyceae	Unclassified_Class_Dinophyceae	Unclassified_Class_Dinophyceae	Unclassified_Class_Dinophyceae
SSeuks_1602	0	0	0	0	0	0	0	0	0	0	0	0	0	0	0	0	0	0	0	0	0	0	0	0	0	0	0	0	0	55	0	0	0	0	Eukaryota	Dinoflagellata	Dinophyceae	Unclassified_Class_Dinophyceae	Unclassified_Class_Dinophyceae	Unclassified_Class_Dinophyceae	Unclassified_Class_Dinophyceae
SSeuks_1603	0	0	0	0	0	0	0	0	0	0	0	0	0	0	0	0	0	0	0	0	0	0	0	197	0	0	0	0	0	0	0	0	0	0	Eukaryota	Chlorophyta	Chlorophyceae	Chlamydomonadales	Chlamydomonadales_X	Chlamydomonas	Unclassified_Genus__Chlamydomonas
SSeuks_1604	0	0	0	0	0	0	0	0	0	0	0	0	0	0	0	45	0	0	0	0	0	0	0	0	0	0	0	0	0	0	0	0	0	0	Eukaryota	Dinoflagellata	Dinophyceae	Unclassified_Class_Dinophyceae	Unclassified_Class_Dinophyceae	Unclassified_Class_Dinophyceae	Unclassified_Class_Dinophyceae
SSeuks_1605	0	0	0	0	0	0	17	0	0	0	0	0	0	0	0	0	0	0	0	0	0	0	0	0	0	0	0	0	0	0	0	0	0	0	Eukaryota	Fungi	Mucoromycota	Mucoromycotina	Mucoromycotina_X	Unclassified_Family_Mucoromycotina_X	Unclassified_Family_Mucoromycotina_X
SSeuks_1606	0	0	0	0	0	0	0	0	0	0	0	0	0	0	0	0	0	0	188	0	0	0	0	0	0	0	0	0	0	0	0	0	0	0	Eukaryota	Unclassified_Kingdom_Eukaryota	Unclassified_Kingdom_Eukaryota	Unclassified_Kingdom_Eukaryota	Unclassified_Kingdom_Eukaryota	Unclassified_Kingdom_Eukaryota	Unclassified_Kingdom_Eukaryota
SSeuks_1607	144	0	0	0	0	0	0	0	0	0	0	0	0	0	0	0	0	0	0	0	0	0	0	0	0	0	0	0	0	0	0	0	0	0	Eukaryota	Unclassified_Kingdom_Eukaryota	Unclassified_Kingdom_Eukaryota	Unclassified_Kingdom_Eukaryota	Unclassified_Kingdom_Eukaryota	Unclassified_Kingdom_Eukaryota	Unclassified_Kingdom_Eukaryota
SSeuks_1608	0	0	0	0	0	0	0	0	0	0	0	0	0	0	0	0	0	0	0	0	0	0	0	0	0	0	0	0	0	0	0	0	72	0	Eukaryota	Chrompodellids	Colpodellidea	Colpodellida	Colpodellida_CHR1	Colpodellida_CHR1_X	Colpodellida_CHR1_X_sp.
SSeuks_1609	62	0	0	0	0	0	0	0	0	0	0	0	0	0	0	0	0	0	0	0	0	0	0	0	0	0	0	0	0	0	0	0	0	0	Eukaryota	Hilomonadea	Planomonadida	Planomonadidae	Planomonadidae_X	Micronuclearia	Micronuclearia_podoventralis
SSeuks_1610	5	0	0	0	0	0	0	0	0	0	5	0	0	0	0	0	0	0	0	0	0	0	0	0	0	0	0	0	0	0	0	0	0	0	Eukaryota	Fungi	Cryptomycota	Cryptomycotina	Cryptomycotina_X	Cryptomycotina_XX	Cryptomycotina_XX_sp.
SSeuks_1611	0	0	0	0	0	0	0	0	0	0	0	0	0	0	0	0	0	0	0	0	0	0	0	0	0	0	0	0	0	10	0	0	0	0	Eukaryota	Unclassified_Kingdom_Eukaryota	Unclassified_Kingdom_Eukaryota	Unclassified_Kingdom_Eukaryota	Unclassified_Kingdom_Eukaryota	Unclassified_Kingdom_Eukaryota	Unclassified_Kingdom_Eukaryota
SSeuks_1612	0	0	0	2	0	0	0	0	0	0	0	0	0	0	0	0	0	0	0	0	0	0	0	0	0	0	3	0	0	0	0	0	0	0	Eukaryota	Dinoflagellata	Dinophyceae	Gonyaulacales	Ceratiaceae	Ceratium	Ceratium_hirundinella
SSeuks_1613	0	0	0	0	0	0	0	0	0	0	0	0	0	0	0	31	0	0	0	0	0	0	0	0	0	0	0	0	0	0	0	0	0	0	Eukaryota	Dinoflagellata	Dinophyceae	Unclassified_Class_Dinophyceae	Unclassified_Class_Dinophyceae	Unclassified_Class_Dinophyceae	Unclassified_Class_Dinophyceae
SSeuks_1614	30	0	0	0	0	0	0	0	0	0	0	0	0	0	0	0	0	0	0	0	0	0	0	0	0	0	0	0	0	0	0	0	0	0	Eukaryota	Cercozoa	Unclassified_Phylum_Cercozoa	Unclassified_Phylum_Cercozoa	Unclassified_Phylum_Cercozoa	Unclassified_Phylum_Cercozoa	Unclassified_Phylum_Cercozoa
SSeuks_1615	0	0	0	0	0	0	0	0	0	0	0	0	0	0	0	0	0	0	0	0	0	0	3	0	0	0	0	0	0	0	0	0	0	0	Eukaryota	Rotifera	Monogononta	Ploima	Brachionidae	Brachionus	Unclassified_Genus__Brachionus
SSeuks_1616	0	0	0	0	0	0	0	0	0	0	0	0	0	0	0	0	0	0	0	0	0	0	0	0	0	0	0	12	0	0	0	0	0	0	Eukaryota	Unclassified_Kingdom_Eukaryota	Unclassified_Kingdom_Eukaryota	Unclassified_Kingdom_Eukaryota	Unclassified_Kingdom_Eukaryota	Unclassified_Kingdom_Eukaryota	Unclassified_Kingdom_Eukaryota
SSeuks_1617	0	0	0	0	0	0	0	0	0	0	11	0	0	0	0	0	0	0	0	0	0	0	0	0	0	0	0	0	0	0	0	0	0	0	Eukaryota	Ciliophora	CONThreeP	CONThreeP_X	Urotrichidae	Urotricha	Urotricha_sp.
SSeuks_1618	0	0	0	0	0	0	0	0	0	37	0	0	0	0	0	0	0	0	0	0	0	0	0	0	0	0	0	0	0	0	0	0	0	0	Eukaryota	Fungi	Unclassified_Phylum_Fungi	Unclassified_Phylum_Fungi	Unclassified_Phylum_Fungi	Unclassified_Phylum_Fungi	Unclassified_Phylum_Fungi
SSeuks_1619	0	0	0	7	0	0	0	0	0	0	0	0	0	0	0	0	0	0	0	0	0	0	0	0	0	0	0	0	0	0	0	0	0	0	Eukaryota	Cercozoa	Unclassified_Phylum_Cercozoa	Unclassified_Phylum_Cercozoa	Unclassified_Phylum_Cercozoa	Unclassified_Phylum_Cercozoa	Unclassified_Phylum_Cercozoa
SSeuks_1620	0	0	0	0	0	0	0	2	0	0	0	0	0	0	0	0	0	0	0	0	0	0	0	0	0	0	0	0	0	0	0	0	0	0	Eukaryota	Cercozoa	Unclassified_Phylum_Cercozoa	Unclassified_Phylum_Cercozoa	Unclassified_Phylum_Cercozoa	Unclassified_Phylum_Cercozoa	Unclassified_Phylum_Cercozoa
SSeuks_1621	0	0	0	0	0	0	0	0	0	0	0	0	0	0	0	0	0	0	0	0	0	0	0	0	0	0	0	0	0	0	0	0	0	7	Eukaryota	Conosa	Variosea	Variosea_X	Unclassified_Order_Variosea_X	Unclassified_Order_Variosea_X	Unclassified_Order_Variosea_X
SSeuks_1622	11	0	0	0	0	0	0	5	0	0	0	0	0	0	0	0	0	0	0	0	0	0	0	0	0	0	0	0	0	0	0	0	0	0	Eukaryota	Fungi	Cryptomycota	Cryptomycotina	Cryptomycotina_X	Cryptomycotina_XX	Cryptomycotina_XX_sp.
SSeuks_1623	0	12	0	0	0	0	0	0	0	0	0	0	0	0	0	0	0	0	0	0	0	0	0	0	0	0	0	0	0	0	0	0	0	0	Eukaryota	Fungi	Chytridiomycota	Chytridiomycotina	Chytridiomycetes	Spizellomycetales-and-Rhizophlyctidales	Spizellomycetales-and-Rhizophlyctidales_sp.
SSeuks_1624	0	0	0	3	0	0	0	0	0	0	0	0	0	0	0	0	0	0	0	0	0	0	0	0	0	0	0	0	0	0	0	0	0	0	Eukaryota	Breviatea	Breviatea_X	Breviatea_XX	Breviata-lineage	Breviata	Breviata_anathema
SSeuks_1625	0	0	0	0	0	0	0	0	0	0	0	0	0	0	0	0	0	0	0	0	0	0	0	0	0	0	0	0	0	0	0	0	0	5	Eukaryota	Cercozoa	Filosa-Sarcomonadea	Cercomonadida	Cercomonadidae	Cercomonas	Cercomonas_sp.
SSeuks_1626	0	12	0	0	0	0	0	0	0	0	0	0	0	0	0	0	0	0	0	0	0	0	0	0	0	0	0	0	0	0	0	0	0	0	Eukaryota	Fungi	Cryptomycota	Cryptomycotina	Cryptomycotina_X	Rozella	Rozella_sp.
SSeuks_1627	0	0	0	0	0	0	0	0	0	0	0	0	0	0	0	0	0	0	0	0	0	0	0	0	0	16	0	0	0	0	0	0	0	0	Eukaryota	Fungi	Cryptomycota	Cryptomycotina	Cryptomycotina_X	Rozella	Rozella_allomycis
SSeuks_1628	4	1	0	0	0	0	0	0	0	0	0	0	0	0	0	0	0	0	0	0	0	0	0	0	0	0	0	0	0	0	0	0	0	0	Eukaryota	Fungi	Unclassified_Phylum_Fungi	Unclassified_Phylum_Fungi	Unclassified_Phylum_Fungi	Unclassified_Phylum_Fungi	Unclassified_Phylum_Fungi
SSeuks_1629	33	0	0	0	0	0	0	0	0	0	0	0	0	0	0	0	0	0	0	0	0	0	0	0	0	0	0	0	0	0	0	0	0	0	Eukaryota	Ciliophora	Oligohymenophorea	Scuticociliatia_2	Scuticociliatia_2_X	Cristigera	Cristigera_pleuronemoides
SSeuks_1630	0	0	0	0	0	0	0	0	0	0	17	0	0	0	0	8	0	0	0	0	0	0	0	0	0	0	0	0	0	0	0	0	0	0	Eukaryota	Chlorophyta	Chlorophyceae	Oedogoniales	Oedogoniales_X	Oedogonium	Unclassified_Genus__Oedogonium
SSeuks_1631	0	0	0	0	0	0	0	0	0	0	0	0	0	0	0	6	0	0	0	0	0	0	0	0	0	0	0	0	0	0	0	0	0	0	Eukaryota	Dinoflagellata	Dinophyceae	Unclassified_Class_Dinophyceae	Unclassified_Class_Dinophyceae	Unclassified_Class_Dinophyceae	Unclassified_Class_Dinophyceae
SSeuks_1632	0	0	0	0	0	2	0	0	0	0	0	0	0	0	0	0	0	0	0	0	0	0	0	0	0	0	0	0	0	0	0	0	0	0	Eukaryota	Fungi	Unclassified_Phylum_Fungi	Unclassified_Phylum_Fungi	Unclassified_Phylum_Fungi	Unclassified_Phylum_Fungi	Unclassified_Phylum_Fungi
SSeuks_1633	11	0	0	0	0	0	0	0	0	0	0	0	0	0	0	0	0	0	0	0	0	0	0	0	0	0	0	0	0	0	0	0	0	0	Eukaryota	Cercozoa	Unclassified_Phylum_Cercozoa	Unclassified_Phylum_Cercozoa	Unclassified_Phylum_Cercozoa	Unclassified_Phylum_Cercozoa	Unclassified_Phylum_Cercozoa
SSeuks_1634	0	0	0	0	0	0	0	0	0	0	0	0	0	0	0	20	0	0	0	0	0	0	0	0	0	0	0	0	0	0	0	0	0	0	Eukaryota	Conosa	Variosea	Variosea_X	Unclassified_Order_Variosea_X	Unclassified_Order_Variosea_X	Unclassified_Order_Variosea_X
SSeuks_1635	0	0	0	0	0	0	0	0	0	0	0	0	0	0	0	0	0	0	0	0	0	0	0	0	0	0	0	0	0	0	0	0	0	1	Eukaryota	Fungi	Cryptomycota	Cryptomycotina	Cryptomycotina_X	Cryptomycotina_XX	Cryptomycotina_XX_sp.
SSeuks_1636	0	0	0	0	0	0	0	0	0	0	0	0	0	0	0	0	0	0	0	0	0	0	0	0	0	0	0	0	0	0	24	0	0	0	Eukaryota	Fungi	Chytridiomycota	Chytridiomycotina	Chytridiomycetes	Unclassified_Family_Chytridiomycetes	Unclassified_Family_Chytridiomycetes
SSeuks_1637	0	0	0	0	0	0	0	0	0	0	0	0	0	0	0	16	0	0	0	0	0	0	0	0	0	0	0	0	0	0	0	0	0	0	Eukaryota	Fungi	Cryptomycota	Cryptomycotina	Cryptomycotina_X	Cryptomycotina_XX	Cryptomycotina_XX_sp.
SSeuks_1638	0	0	0	0	0	0	0	0	0	0	0	0	0	0	0	0	0	0	0	0	0	0	3	0	0	0	0	0	0	0	0	0	0	0	Eukaryota	Cercozoa	Filosa-Sarcomonadea	Cercomonadida	Cercomonadidae	Eocercomonas	Eocercomonas_ramosa
SSeuks_1639	0	0	0	0	0	0	0	0	0	0	0	0	0	0	0	0	0	0	0	0	0	0	0	24	0	0	0	0	0	0	0	0	0	0	Eukaryota	Fungi	Unclassified_Phylum_Fungi	Unclassified_Phylum_Fungi	Unclassified_Phylum_Fungi	Unclassified_Phylum_Fungi	Unclassified_Phylum_Fungi
SSeuks_1640	0	0	0	0	0	0	0	0	0	0	0	0	0	0	0	0	0	0	0	0	0	0	1	0	0	0	0	0	0	0	0	0	0	0	Eukaryota	Cercozoa	Unclassified_Phylum_Cercozoa	Unclassified_Phylum_Cercozoa	Unclassified_Phylum_Cercozoa	Unclassified_Phylum_Cercozoa	Unclassified_Phylum_Cercozoa
SSeuks_1641	0	0	0	0	0	0	0	0	0	0	0	0	0	0	0	0	0	0	0	0	0	0	0	0	0	0	1	0	0	0	0	0	0	0	Eukaryota	Unclassified_Kingdom_Eukaryota	Unclassified_Kingdom_Eukaryota	Unclassified_Kingdom_Eukaryota	Unclassified_Kingdom_Eukaryota	Unclassified_Kingdom_Eukaryota	Unclassified_Kingdom_Eukaryota
SSeuks_1642	0	0	627	0	0	0	0	0	0	0	0	0	0	0	0	0	0	0	0	0	0	0	0	0	0	426	99	0	0	0	0	0	0	0	Eukaryota	Nematoda	Chromadorea	Chromadorida	Cyatholaimidae	Ethmolaimus	Ethmolaimus_pratensis
SSeuks_1643	0	0	0	100	0	0	0	0	0	0	0	0	0	0	0	0	0	0	0	0	0	0	0	0	0	21	63	0	0	0	0	0	0	0	Eukaryota	Dinoflagellata	Dinophyceae	Gonyaulacales	Ceratiaceae	Ceratium	Ceratium_hirundinella
SSeuks_1644	0	0	0	0	0	0	99	0	0	0	0	0	0	0	0	0	0	0	0	0	0	0	0	0	0	0	0	0	0	0	0	0	0	0	Eukaryota	Ciliophora	Spirotrichea	Strombidiida	Pelagostrombidiidae	Limnostrombidium	Limnostrombidium_sp.
SSeuks_1645	0	0	0	0	0	0	0	4	0	0	0	0	0	0	0	0	5	0	0	0	0	0	0	0	0	0	0	0	8	0	0	0	0	0	Eukaryota	Ciliophora	CONThreeP	CONThreeP_X	Urotrichidae	Urotricha	Urotricha_sp.
SSeuks_1646	0	0	0	0	0	0	0	0	0	0	0	0	0	0	0	0	0	0	0	0	0	0	0	41	0	0	0	0	0	0	0	0	0	0	Eukaryota	Streptophyta	Charophyceae	Charophyceae_X	Charophyceae_XX	Nitella	Nitella_capillaris
SSeuks_1647	0	0	0	0	210	0	0	0	0	0	0	0	0	0	0	0	0	0	0	0	0	0	0	0	0	0	0	0	0	0	0	0	0	0	Eukaryota	Annelida	Clitellata	Haplotaxida	Naididae	Tubifex	Tubifex_tubifex
SSeuks_1648	0	0	35	0	0	0	87	0	0	0	0	0	0	0	0	0	0	0	0	0	0	0	0	0	0	0	0	0	0	0	0	0	0	0	Eukaryota	Ciliophora	Spirotrichea	Strombidiida	Pelagostrombidiidae	Limnostrombidium	Limnostrombidium_sp.
SSeuks_1649	0	0	0	6	0	0	0	0	0	0	0	0	0	0	0	0	0	0	0	0	0	0	0	0	0	0	0	0	0	0	0	0	0	0	Eukaryota	Fungi	Chytridiomycota	Chytridiomycotina	Chytridiomycetes	LKM11-Rozella	LKM11-Rozella_sp.
SSeuks_1650	0	0	0	0	0	0	0	0	0	0	0	0	0	0	0	0	0	0	0	8	0	0	0	0	69	0	0	0	0	0	0	0	0	0	Eukaryota	Fungi	Cryptomycota	Cryptomycotina	Cryptomycotina_X	Cryptomycotina_XX	Cryptomycotina_XX_sp.
SSeuks_1651	0	0	0	0	0	0	0	0	0	0	0	0	0	0	0	0	0	0	0	0	0	0	0	0	0	7	29	0	0	0	0	0	0	0	Eukaryota	Dinoflagellata	Dinophyceae	Gonyaulacales	Ceratiaceae	Ceratium	Ceratium_hirundinella
SSeuks_1652	0	0	0	0	0	0	0	0	0	0	0	0	0	0	0	0	0	0	0	0	0	0	0	0	0	11	28	0	0	0	0	0	0	0	Eukaryota	Dinoflagellata	Dinophyceae	Gonyaulacales	Ceratiaceae	Ceratium	Ceratium_hirundinella
SSeuks_1653	0	0	0	0	0	0	0	0	0	0	0	0	0	0	0	0	0	0	0	0	0	0	0	0	0	0	42	0	0	0	0	0	0	0	Eukaryota	Dinoflagellata	Dinophyceae	Gonyaulacales	Ceratiaceae	Ceratium	Ceratium_hirundinella
SSeuks_1654	0	0	0	0	0	0	0	0	0	0	0	0	0	0	0	17	17	0	0	0	0	0	0	0	0	19	0	0	0	0	0	0	0	3	Eukaryota	Fungi	Chytridiomycota	Chytridiomycotina	Chytridiomycetes	Rhyzophidiales_X	Rhyzophidiales_X_sp.
SSeuks_1655	0	0	0	0	0	0	0	0	0	0	0	0	0	0	0	0	0	0	0	0	0	0	0	0	0	0	0	0	0	0	0	110	0	0	Eukaryota	Ciliophora	Spirotrichea	Hypotrichia	Oxytrichidae	Unclassified_Family_Oxytrichidae	Unclassified_Family_Oxytrichidae
SSeuks_1656	0	0	0	0	0	0	0	0	0	0	0	0	0	0	0	0	0	0	0	0	0	0	0	0	0	46	0	0	0	0	0	0	0	0	Eukaryota	Chrompodellids	Colpodellidea	Colpodellida	Alphamonaceae	Aphamonas	Aphamonas_edax
SSeuks_1657	0	42	0	0	0	0	19	0	0	0	0	0	0	0	0	0	0	0	0	0	0	0	0	0	0	0	0	0	0	0	0	0	0	0	Eukaryota	Cercozoa	Filosa-Sarcomonadea	Pansomonadida	Pansomonadida_X	Pansomonadida_XX	Pansomonadida_XX_sp.
SSeuks_1658	0	0	0	0	0	0	0	0	0	0	0	0	0	0	3	0	0	0	0	0	0	0	0	0	0	0	0	0	0	0	0	0	0	0	Eukaryota	Fungi	Chytridiomycota	Chytridiomycotina	Chytridiomycetes	Gromochytrium	Gromochytrium_mamkaevae
SSeuks_1659	0	0	0	0	0	0	0	0	0	0	42	0	0	0	0	20	9	0	5	0	0	0	0	0	0	0	0	0	0	0	0	0	0	0	Eukaryota	Unclassified_Kingdom_Eukaryota	Unclassified_Kingdom_Eukaryota	Unclassified_Kingdom_Eukaryota	Unclassified_Kingdom_Eukaryota	Unclassified_Kingdom_Eukaryota	Unclassified_Kingdom_Eukaryota
SSeuks_1660	0	0	78	0	0	0	0	0	0	0	0	0	0	0	0	0	0	0	0	0	0	0	0	0	0	0	0	0	0	0	0	0	0	0	Eukaryota	Apicomplexa	Gregarinomorphea	Gregarinomorphea_X_GRE7	Gregarinomorphea_X_GRE7_X	Gregarinomorphea_X_GRE7_XX	Gregarinomorphea_X_GRE7_XX_sp.
SSeuks_1661	0	0	0	0	0	0	0	0	0	0	0	0	0	0	0	0	0	0	13	0	0	0	0	0	0	0	0	0	0	0	0	0	0	0	Eukaryota	Chlorophyta	Chlorophyceae	Sphaeropleales	Sphaeropleales_X	Unclassified_Family_Sphaeropleales_X	Unclassified_Family_Sphaeropleales_X
SSeuks_1662	0	0	0	0	0	0	2	0	0	0	0	0	0	0	0	0	0	0	0	0	0	0	0	0	0	0	0	0	0	0	0	0	0	0	Eukaryota	Fungi	Chytridiomycota	Chytridiomycotina	Chytridiomycetes	Unclassified_Family_Chytridiomycetes	Unclassified_Family_Chytridiomycetes
SSeuks_1663	0	0	0	0	0	14	0	0	0	0	0	0	0	0	0	0	0	0	0	0	0	0	0	0	0	0	0	0	0	0	0	0	0	0	Eukaryota	Fungi	Unclassified_Phylum_Fungi	Unclassified_Phylum_Fungi	Unclassified_Phylum_Fungi	Unclassified_Phylum_Fungi	Unclassified_Phylum_Fungi
SSeuks_1664	0	0	0	0	0	0	0	0	0	0	0	0	0	0	0	0	0	0	7	0	0	0	0	0	0	0	0	0	0	0	0	0	0	0	Eukaryota	Fungi	Chytridiomycota	Chytridiomycotina	Chytridiomycetes	Chytridiomycetes_X	Chytridiomycetes_X_sp.
SSeuks_1665	0	0	0	0	0	0	0	0	0	0	9	0	0	0	0	0	0	0	0	0	0	0	0	0	0	0	0	0	0	0	0	6	0	0	Eukaryota	Chlorophyta	Chlorophyceae	Sphaeropleales	Sphaeropleales_X	Unclassified_Family_Sphaeropleales_X	Unclassified_Family_Sphaeropleales_X
SSeuks_1666	0	0	0	0	0	0	0	0	0	0	0	0	0	0	0	0	0	0	0	7	0	0	0	0	0	0	0	0	0	0	0	0	0	0	Eukaryota	Unclassified_Kingdom_Eukaryota	Unclassified_Kingdom_Eukaryota	Unclassified_Kingdom_Eukaryota	Unclassified_Kingdom_Eukaryota	Unclassified_Kingdom_Eukaryota	Unclassified_Kingdom_Eukaryota
SSeuks_1667	21	0	0	0	0	0	2	0	0	0	0	0	0	0	0	0	0	0	0	0	3	0	0	0	0	0	0	0	0	0	0	0	0	0	Eukaryota	Fungi	Cryptomycota	Cryptomycotina	Cryptomycotina_X	Cryptomycotina_XX	Cryptomycotina_XX_sp.
SSeuks_1668	0	0	0	0	0	0	0	0	0	0	0	0	0	0	0	0	0	0	0	0	0	0	0	0	0	0	3	0	0	0	0	0	0	0	Eukaryota	Fungi	Unclassified_Phylum_Fungi	Unclassified_Phylum_Fungi	Unclassified_Phylum_Fungi	Unclassified_Phylum_Fungi	Unclassified_Phylum_Fungi
SSeuks_1669	0	0	0	0	0	0	0	0	0	0	0	0	0	0	0	0	0	0	0	0	0	0	0	0	0	0	0	0	0	0	0	0	10	0	Eukaryota	Cercozoa	Novel-clade-10-12	Novel-clade-12	NC12B-lineage	NC12B-lineage_X	NC12B-lineage_X_sp.
SSeuks_1670	0	0	0	0	0	0	0	0	0	0	0	0	0	0	0	0	0	0	0	0	0	0	0	0	0	0	1	0	0	0	0	0	0	0	Eukaryota	Fungi	Unclassified_Phylum_Fungi	Unclassified_Phylum_Fungi	Unclassified_Phylum_Fungi	Unclassified_Phylum_Fungi	Unclassified_Phylum_Fungi
SSeuks_1671	0	0	0	0	0	0	0	0	0	0	0	0	0	0	0	0	0	0	0	0	0	0	1	0	0	0	0	0	0	0	0	0	0	0	Eukaryota	Cercozoa	Filosa-Thecofilosea	Cryomonadida	Rhogostoma-lineage	Rhogostoma-lineage_X	Rhogostoma-lineage_X_sp.
SSeuks_1672	0	0	0	0	0	0	0	0	0	0	0	0	0	0	1	0	0	0	0	0	0	0	0	0	0	0	0	0	0	0	0	0	0	0	Eukaryota	Cercozoa	Novel-clade-10-12	Novel-clade-10	Novel-clade-10_X	Novel-clade-10_XX	Novel-clade-10_XX_sp.
SSeuks_1673	0	0	0	3	0	0	4	0	0	0	0	0	0	0	0	0	0	0	0	0	0	0	0	0	0	0	0	0	0	0	0	0	0	0	Eukaryota	Chlorophyta	Chlorophyceae	Chlamydomonadales	Chlamydomonadales_X	Protosiphon	Protosiphon_botryoides
SSeuks_1674	0	0	0	0	0	0	0	0	0	0	0	0	0	0	0	0	0	0	0	0	0	0	0	0	0	1	0	0	0	0	0	0	0	0	Eukaryota	Chrompodellids	Colpodellidea	Colpodellida	Alphamonaceae	Aphamonas	Aphamonas_edax
SSeuks_1675	0	0	0	0	0	0	0	0	0	0	0	0	0	0	0	0	0	0	0	0	0	0	0	0	0	12	0	0	0	0	0	0	0	0	Eukaryota	Chlorophyta	Trebouxiophyceae	Chlorellales	Chlorellales_X	Oocystis	Oocystis_marssonii
SSeuks_1676	0	0	0	3	0	0	0	0	0	0	0	0	0	0	0	0	0	0	0	0	0	0	0	0	0	0	0	0	0	0	0	0	0	0	Eukaryota	Fungi	Chytridiomycota	Chytridiomycotina	Chytridiomycetes	Spizellomycetales-and-Rhizophlyctidales	Spizellomycetales-and-Rhizophlyctidales_sp.
SSeuks_1677	0	0	0	0	0	0	0	0	0	0	0	0	0	0	0	0	0	0	0	0	0	0	0	0	0	0	3	0	0	0	0	0	0	0	Eukaryota	Dinoflagellata	Dinophyceae	Gonyaulacales	Ceratiaceae	Ceratium	Ceratium_hirundinella
SSeuks_1678	0	0	0	0	0	0	0	0	0	0	0	0	0	0	0	0	0	0	0	0	0	0	0	0	0	7	0	0	0	0	0	0	0	0	Eukaryota	Dinoflagellata	Dinophyceae	Peridiniales	Peridiniaceae	Peridinium	Peridinium_willei
SSeuks_1679	0	0	0	0	0	0	0	0	0	0	0	0	0	0	0	0	0	0	0	0	0	0	0	0	4	0	0	0	0	0	0	0	0	0	Eukaryota	Streptophyta	Embryophyceae	Embryophyceae_X	Embryophyceae_XX	Unclassified_Family_Embryophyceae_XX	Unclassified_Family_Embryophyceae_XX
SSeuks_1680	0	0	0	0	0	0	0	0	0	0	0	0	0	0	0	0	0	0	0	0	0	0	0	0	0	0	0	0	0	0	0	0	3	0	Eukaryota	Fungi	Unclassified_Phylum_Fungi	Unclassified_Phylum_Fungi	Unclassified_Phylum_Fungi	Unclassified_Phylum_Fungi	Unclassified_Phylum_Fungi
SSeuks_1681	0	0	0	0	0	0	0	0	0	0	0	0	0	0	0	0	0	0	14	0	0	0	0	0	0	0	0	0	0	0	0	0	0	0	Eukaryota	Fungi	Unclassified_Phylum_Fungi	Unclassified_Phylum_Fungi	Unclassified_Phylum_Fungi	Unclassified_Phylum_Fungi	Unclassified_Phylum_Fungi
SSeuks_1682	0	0	0	0	0	0	0	0	3	0	0	0	0	0	0	0	0	0	0	0	0	0	0	0	0	0	0	0	0	0	0	0	0	0	Eukaryota	Unclassified_Kingdom_Eukaryota	Unclassified_Kingdom_Eukaryota	Unclassified_Kingdom_Eukaryota	Unclassified_Kingdom_Eukaryota	Unclassified_Kingdom_Eukaryota	Unclassified_Kingdom_Eukaryota
SSeuks_1683	0	0	0	0	0	0	0	0	0	0	0	0	0	0	0	0	0	0	0	0	0	0	0	0	0	3	0	0	0	0	0	0	0	0	Eukaryota	Fungi	Cryptomycota	Cryptomycotina	Cryptomycotina_X	Cryptomycotina_XX	Cryptomycotina_XX_sp.
SSeuks_1684	0	0	0	0	0	0	0	0	0	0	0	0	0	0	0	0	0	0	0	0	0	0	0	0	0	0	0	0	0	0	0	0	4	4	Eukaryota	Chlorophyta	Trebouxiophyceae	Trebouxiophyceae_X	Trebouxiophyceae_XX	Choricystis	Choricystis_sp.
SSeuks_1685	0	0	0	0	0	0	0	0	0	0	0	0	0	0	0	0	0	0	0	0	0	7089	0	0	0	0	0	0	0	0	0	0	0	0	Eukaryota	Arthropoda	Hexanauplia	Calanoida	Diaptomidae	Unclassified_Family_Diaptomidae	Unclassified_Family_Diaptomidae
SSeuks_1686	0	0	0	0	0	0	0	0	0	0	0	0	0	0	0	0	0	0	0	0	0	0	11759	0	0	0	0	0	0	0	0	0	0	0	Eukaryota	Arthropoda	Hexanauplia	Calanoida	Diaptomidae	Unclassified_Family_Diaptomidae	Unclassified_Family_Diaptomidae
SSeuks_1687	2098	0	720	0	0	0	0	0	0	0	0	0	0	0	0	0	0	0	0	0	0	0	0	0	0	0	0	0	0	1623	0	0	0	0	Eukaryota	Dinoflagellata	Dinophyceae	Unclassified_Class_Dinophyceae	Unclassified_Class_Dinophyceae	Unclassified_Class_Dinophyceae	Unclassified_Class_Dinophyceae
SSeuks_1688	0	0	0	0	0	0	0	0	0	0	0	0	0	0	0	0	0	0	0	0	0	0	1030	0	0	0	0	0	0	0	0	0	0	0	Eukaryota	Dinoflagellata	Dinophyceae	Unclassified_Class_Dinophyceae	Unclassified_Class_Dinophyceae	Unclassified_Class_Dinophyceae	Unclassified_Class_Dinophyceae
SSeuks_1689	0	0	0	0	0	0	0	0	0	0	0	0	0	0	0	0	0	0	0	0	77	0	0	0	0	0	0	0	0	654	0	0	0	0	Eukaryota	Dinoflagellata	Dinophyceae	Suessiales	Suessiaceae	Suessiaceae_X	Suessiaceae_X_sp.
SSeuks_1690	55	0	0	0	0	0	0	0	0	0	0	0	0	0	0	0	0	0	0	0	0	0	0	0	0	0	0	0	0	0	0	0	0	0	Eukaryota	Cercozoa	Endomyxa	Vampyrellida	Leptophryidae	Unclassified_Family_Leptophryidae	Unclassified_Family_Leptophryidae
SSeuks_1691	0	0	0	0	0	0	0	3	0	0	0	0	0	513	28	0	0	0	0	0	0	607	0	0	0	0	0	0	0	0	0	0	0	0	Eukaryota	Streptophyta	Embryophyceae	Embryophyceae_X	Embryophyceae_XX	Isoetes	Isoetes_engelmannii
SSeuks_1692	0	0	0	0	0	0	0	0	0	0	0	0	0	0	0	0	0	0	0	0	0	0	0	0	0	0	0	0	0	587	0	0	0	0	Eukaryota	Dinoflagellata	Dinophyceae	Unclassified_Class_Dinophyceae	Unclassified_Class_Dinophyceae	Unclassified_Class_Dinophyceae	Unclassified_Class_Dinophyceae
SSeuks_1693	0	0	0	0	0	0	0	0	0	0	0	0	0	0	0	0	0	0	0	0	0	0	241	0	0	0	0	0	0	0	0	0	0	0	Eukaryota	Dinoflagellata	Dinophyceae	Unclassified_Class_Dinophyceae	Unclassified_Class_Dinophyceae	Unclassified_Class_Dinophyceae	Unclassified_Class_Dinophyceae
SSeuks_1694	0	0	0	0	0	0	0	0	0	0	0	0	0	0	0	0	0	0	0	0	0	0	0	0	0	8	73	0	0	0	0	0	0	0	Eukaryota	Dinoflagellata	Dinophyceae	Gonyaulacales	Ceratiaceae	Ceratium	Ceratium_hirundinella
SSeuks_1695	0	38	538	0	0	0	249	0	0	0	0	0	0	0	0	0	0	0	0	0	0	0	0	0	0	0	0	0	0	0	0	0	0	0	Eukaryota	Unclassified_Kingdom_Eukaryota	Unclassified_Kingdom_Eukaryota	Unclassified_Kingdom_Eukaryota	Unclassified_Kingdom_Eukaryota	Unclassified_Kingdom_Eukaryota	Unclassified_Kingdom_Eukaryota
SSeuks_1696	0	0	0	0	0	0	0	357	0	0	0	0	0	0	0	0	0	0	0	0	0	0	0	0	0	0	0	0	0	0	0	0	0	0	Eukaryota	Dinoflagellata	Dinophyceae	Unclassified_Class_Dinophyceae	Unclassified_Class_Dinophyceae	Unclassified_Class_Dinophyceae	Unclassified_Class_Dinophyceae
SSeuks_1697	0	0	0	0	0	0	0	0	0	0	0	0	0	0	0	77	0	1324	0	0	0	0	0	0	0	0	0	0	0	0	0	0	0	0	Eukaryota	Ciliophora	Spirotrichea	Hypotrichia	Unclassified_Order_Hypotrichia	Unclassified_Order_Hypotrichia	Unclassified_Order_Hypotrichia
SSeuks_1698	0	0	0	0	0	0	0	331	0	0	0	0	0	0	0	0	0	0	0	0	0	0	0	0	0	0	0	0	0	0	0	0	0	0	Eukaryota	Dinoflagellata	Dinophyceae	Unclassified_Class_Dinophyceae	Unclassified_Class_Dinophyceae	Unclassified_Class_Dinophyceae	Unclassified_Class_Dinophyceae
SSeuks_1699	236	0	0	0	0	0	0	0	0	0	0	0	0	0	0	0	0	0	0	0	0	0	0	0	0	0	0	0	0	225	0	0	0	0	Eukaryota	Dinoflagellata	Dinophyceae	Unclassified_Class_Dinophyceae	Unclassified_Class_Dinophyceae	Unclassified_Class_Dinophyceae	Unclassified_Class_Dinophyceae
SSeuks_1700	0	0	0	0	0	0	0	0	71	14	16	0	0	0	126	0	17	0	0	0	0	0	27	0	0	0	0	0	0	0	0	0	0	9	Eukaryota	Nematoda	Chromadorea	Monhysterida	Monhysteridae	Eumonhystera	Eumonhystera_sp.
SSeuks_1701	0	0	0	0	0	0	0	109	0	0	0	0	0	0	0	0	0	0	0	0	0	0	0	0	0	0	0	0	0	0	0	0	0	0	Eukaryota	Cercozoa	Endomyxa	Vampyrellida	Unclassified_Order_Vampyrellida	Unclassified_Order_Vampyrellida	Unclassified_Order_Vampyrellida
SSeuks_1702	0	0	0	0	0	175	0	0	41	0	0	0	0	0	35	0	0	0	0	0	0	0	0	0	0	0	0	0	0	0	0	0	0	0	Eukaryota	Dinoflagellata	Dinophyceae	Unclassified_Class_Dinophyceae	Unclassified_Class_Dinophyceae	Unclassified_Class_Dinophyceae	Unclassified_Class_Dinophyceae
SSeuks_1703	0	0	0	0	0	0	0	0	58	24	21	0	0	0	76	0	17	0	4	0	51	0	20	0	0	0	0	0	0	0	0	21	0	13	Eukaryota	Nematoda	Chromadorea	Monhysterida	Monhysteridae	Eumonhystera	Eumonhystera_sp.
SSeuks_1704	0	0	0	0	0	0	0	0	0	0	0	0	0	16	0	0	0	0	0	0	0	0	0	0	0	0	0	0	0	0	0	0	0	582	Eukaryota	Apicomplexa	Gregarinomorphea	Neogregarinorida	Actinocephalidae	Unclassified_Family_Actinocephalidae	Unclassified_Family_Actinocephalidae
SSeuks_1705	0	0	0	0	0	0	0	0	84	30	18	0	0	0	91	0	0	0	0	0	0	0	0	0	0	0	0	0	0	0	0	0	0	21	Eukaryota	Nematoda	Chromadorea	Monhysterida	Monhysteridae	Eumonhystera	Eumonhystera_sp.
SSeuks_1706	0	0	0	0	0	0	0	234	0	0	0	0	0	0	0	0	0	0	0	0	0	0	0	0	0	0	0	0	0	0	0	0	0	0	Eukaryota	Dinoflagellata	Dinophyceae	Unclassified_Class_Dinophyceae	Unclassified_Class_Dinophyceae	Unclassified_Class_Dinophyceae	Unclassified_Class_Dinophyceae
SSeuks_1707	0	0	0	0	0	0	0	0	0	0	0	0	0	0	0	0	0	0	0	0	0	0	0	0	0	0	0	0	0	240	0	0	0	0	Eukaryota	Dinoflagellata	Dinophyceae	Unclassified_Class_Dinophyceae	Unclassified_Class_Dinophyceae	Unclassified_Class_Dinophyceae	Unclassified_Class_Dinophyceae
SSeuks_1708	0	0	0	0	0	0	0	0	0	0	0	0	0	0	0	0	0	0	0	0	0	60	0	0	0	0	0	0	0	0	0	0	0	0	Eukaryota	Arthropoda	Hexanauplia	Calanoida	Diaptomidae	Unclassified_Family_Diaptomidae	Unclassified_Family_Diaptomidae
SSeuks_1709	0	0	145	0	0	0	0	0	0	0	0	0	0	0	0	0	0	0	0	0	0	0	0	0	0	0	0	0	0	0	0	0	0	0	Eukaryota	Nematoda	Chromadorea	Monhysterida	Monhysteridae	Eumonhystera	Eumonhystera_sp.
SSeuks_1710	0	0	0	0	0	0	0	0	79	20	10	0	0	0	102	0	13	0	8	0	0	0	24	0	0	0	0	0	0	0	0	0	0	13	Eukaryota	Nematoda	Chromadorea	Monhysterida	Monhysteridae	Eumonhystera	Eumonhystera_sp.
SSeuks_1711	0	0	0	0	0	0	0	0	73	22	25	0	0	0	79	0	19	0	0	0	2	0	29	0	0	0	1	0	0	0	0	0	0	26	Eukaryota	Nematoda	Chromadorea	Monhysterida	Monhysteridae	Eumonhystera	Eumonhystera_sp.
SSeuks_1712	0	0	0	0	0	0	0	0	67	18	33	0	0	0	114	0	19	0	0	0	0	0	23	0	0	0	0	0	0	0	0	0	0	9	Eukaryota	Nematoda	Chromadorea	Monhysterida	Monhysteridae	Eumonhystera	Eumonhystera_sp.
SSeuks_1713	0	0	0	0	0	0	0	0	58	6	12	0	0	0	81	0	0	0	0	0	0	0	18	0	0	0	0	0	0	0	0	0	0	6	Eukaryota	Nematoda	Chromadorea	Monhysterida	Monhysteridae	Eumonhystera	Eumonhystera_sp.
SSeuks_1714	0	0	0	0	0	0	0	0	0	0	0	0	0	0	0	0	0	0	0	0	0	0	0	0	0	0	0	0	0	0	165	0	0	0	Eukaryota	Nematoda	Chromadorea	Monhysterida	Monhysteridae	Eumonhystera	Eumonhystera_sp.
SSeuks_1715	0	0	0	0	0	0	0	0	65	12	16	0	0	0	89	0	0	0	0	0	0	0	14	0	0	0	0	0	0	0	0	0	0	9	Eukaryota	Nematoda	Chromadorea	Monhysterida	Monhysteridae	Eumonhystera	Eumonhystera_sp.
SSeuks_1716	0	0	0	0	0	0	0	0	0	0	0	0	0	0	0	0	0	0	0	0	0	0	0	0	0	0	0	0	0	232	0	0	0	0	Eukaryota	Dinoflagellata	Dinophyceae	Unclassified_Class_Dinophyceae	Unclassified_Class_Dinophyceae	Unclassified_Class_Dinophyceae	Unclassified_Class_Dinophyceae
SSeuks_1717	0	0	0	0	0	0	0	0	0	0	0	0	0	0	0	0	0	0	0	0	0	0	40	0	0	0	0	0	0	0	0	0	0	0	Eukaryota	Dinoflagellata	Dinophyceae	Unclassified_Class_Dinophyceae	Unclassified_Class_Dinophyceae	Unclassified_Class_Dinophyceae	Unclassified_Class_Dinophyceae
SSeuks_1718	0	0	0	0	0	0	0	0	0	0	0	0	0	0	0	0	0	0	0	0	0	0	62	0	0	0	0	0	0	0	0	0	0	0	Eukaryota	Dinoflagellata	Dinophyceae	Unclassified_Class_Dinophyceae	Unclassified_Class_Dinophyceae	Unclassified_Class_Dinophyceae	Unclassified_Class_Dinophyceae
SSeuks_1719	0	0	0	0	0	0	0	0	0	0	0	0	0	0	0	0	0	0	0	0	0	0	197	0	0	0	0	0	0	0	0	0	0	0	Eukaryota	Arthropoda	Hexanauplia	Calanoida	Diaptomidae	Unclassified_Family_Diaptomidae	Unclassified_Family_Diaptomidae
SSeuks_1720	0	0	0	0	0	0	0	0	0	0	0	0	0	0	0	0	0	0	0	0	0	0	0	0	0	0	0	0	0	0	0	68	0	0	Eukaryota	Nematoda	Chromadorea	Monhysterida	Monhysteridae	Eumonhystera	Eumonhystera_sp.
SSeuks_1721	0	0	0	0	0	0	0	0	0	0	0	0	0	0	0	0	0	0	0	0	0	0	0	0	0	0	0	148	0	0	0	11	14	0	Eukaryota	Dinoflagellata	Dinophyceae	Suessiales	Suessiaceae	Asulcocephalium	Asulcocephalium_miricentonis
SSeuks_1722	0	0	0	0	0	0	0	0	0	0	0	0	0	0	0	0	0	0	0	0	189	0	0	0	0	0	0	0	0	0	0	0	0	0	Eukaryota	Ciliophora	Colpodea	Colpodea_X	Bursariomorphida	Unclassified_Family_Bursariomorphida	Unclassified_Family_Bursariomorphida
SSeuks_1723	0	316	0	0	0	0	0	0	0	0	0	0	0	0	0	0	0	0	0	0	0	0	0	0	0	0	0	0	0	0	0	0	0	0	Eukaryota	Fungi	Chytridiomycota	Chytridiomycotina	Chytridiomycetes	Unclassified_Family_Chytridiomycetes	Unclassified_Family_Chytridiomycetes
SSeuks_1724	0	0	0	0	0	0	0	0	0	0	0	0	0	0	0	0	0	0	0	0	0	0	67	0	0	0	0	0	0	0	0	0	0	0	Eukaryota	Dinoflagellata	Dinophyceae	Dinophyceae_X	Dinophyceae_XX	Dinophyceae_XXX	Dinophyceae_XXX_sp.
SSeuks_1725	0	0	0	0	0	0	0	0	47	13	11	0	0	0	88	0	4	0	5	0	0	0	10	0	0	0	0	0	0	0	0	0	0	18	Eukaryota	Nematoda	Chromadorea	Monhysterida	Monhysteridae	Eumonhystera	Eumonhystera_sp.
SSeuks_1726	0	0	0	0	0	0	0	6	0	15	37	0	0	0	0	0	0	0	0	0	0	0	0	0	0	0	0	52	28	0	0	0	0	0	Eukaryota	Nematoda	Chromadorea	Monhysterida	Monhysteridae	Eumonhystera	Eumonhystera_sp.
SSeuks_1727	0	0	0	0	0	0	0	0	0	0	0	0	0	0	0	0	0	0	0	0	0	0	0	0	0	0	0	0	0	181	0	0	0	0	Eukaryota	Dinoflagellata	Dinophyceae	Dinophyceae_X	Tovelliaceae	Tovellia	Tovellia_aveirensis
SSeuks_1728	0	0	13	0	0	0	0	0	0	0	0	0	0	0	0	0	0	0	0	0	0	0	0	0	0	0	0	145	0	0	0	0	0	0	Eukaryota	Dinoflagellata	Dinophyceae	Peridiniales	Peridiniaceae	Peridinium	Peridinium_willei
SSeuks_1729	0	0	0	0	0	0	0	0	36	17	4	0	0	0	90	0	0	0	3	0	0	0	14	0	0	0	0	0	0	0	0	0	0	4	Eukaryota	Nematoda	Chromadorea	Monhysterida	Monhysteridae	Eumonhystera	Eumonhystera_sp.
SSeuks_1730	0	0	0	0	0	0	0	0	0	0	0	0	0	0	0	0	0	0	0	0	0	0	0	0	0	0	0	0	0	0	0	0	128	76	Eukaryota	Streptophyta	Zygnemophyceae	Zygnemophyceae_X	Zygnemophyceae_XX	Hyalotheca	Hyalotheca_dissiliens
SSeuks_1731	0	0	0	0	0	0	0	0	0	0	0	0	0	0	0	0	0	0	0	0	0	0	0	0	0	0	0	0	0	160	0	0	0	0	Eukaryota	Fungi	Chytridiomycota	Chytridiomycotina	Chytridiomycetes	Unclassified_Family_Chytridiomycetes	Unclassified_Family_Chytridiomycetes
SSeuks_1732	0	0	0	0	0	0	0	0	35	10	11	0	0	0	65	0	0	0	0	0	0	0	32	0	0	0	0	0	0	0	0	0	0	12	Eukaryota	Nematoda	Chromadorea	Monhysterida	Monhysteridae	Eumonhystera	Eumonhystera_sp.
SSeuks_1733	0	0	0	0	0	0	0	0	30	15	18	0	0	0	73	0	19	0	0	0	22	0	8	0	0	0	0	0	0	0	0	11	0	22	Eukaryota	Nematoda	Chromadorea	Monhysterida	Monhysteridae	Eumonhystera	Eumonhystera_sp.
SSeuks_1734	0	0	0	0	0	0	0	0	0	0	0	0	0	0	0	0	0	0	0	0	0	0	0	0	0	0	0	0	0	181	0	0	0	0	Eukaryota	Dinoflagellata	Dinophyceae	Unclassified_Class_Dinophyceae	Unclassified_Class_Dinophyceae	Unclassified_Class_Dinophyceae	Unclassified_Class_Dinophyceae
SSeuks_1735	0	0	34	0	0	0	0	0	0	0	0	0	0	0	0	0	0	0	0	0	0	0	0	0	0	0	0	0	0	45	0	0	0	0	Eukaryota	Dinoflagellata	Dinophyceae	Unclassified_Class_Dinophyceae	Unclassified_Class_Dinophyceae	Unclassified_Class_Dinophyceae	Unclassified_Class_Dinophyceae
SSeuks_1736	0	0	0	0	0	0	0	0	0	0	0	0	0	0	0	0	0	0	0	0	0	0	149	0	0	0	0	0	0	0	0	0	0	0	Eukaryota	Fungi	Unclassified_Phylum_Fungi	Unclassified_Phylum_Fungi	Unclassified_Phylum_Fungi	Unclassified_Phylum_Fungi	Unclassified_Phylum_Fungi
SSeuks_1737	0	0	0	0	0	0	0	0	40	0	6	0	0	0	89	0	14	0	0	0	0	0	22	0	0	0	0	0	0	0	0	0	0	12	Eukaryota	Nematoda	Chromadorea	Monhysterida	Monhysteridae	Eumonhystera	Eumonhystera_sp.
SSeuks_1738	0	0	0	0	0	0	0	0	0	0	0	0	0	0	0	0	0	0	0	0	0	0	0	0	0	0	0	0	0	163	0	0	0	0	Eukaryota	Dinoflagellata	Dinophyceae	Dinophyceae_X	Tovelliaceae	Tovellia	Tovellia_aveirensis
SSeuks_1739	0	0	0	0	0	0	0	0	18	12	13	0	0	0	45	0	12	0	0	0	50	0	22	0	0	0	0	0	0	0	0	14	0	10	Eukaryota	Nematoda	Chromadorea	Monhysterida	Monhysteridae	Eumonhystera	Eumonhystera_sp.
SSeuks_1740	0	0	0	0	0	0	0	0	26	26	12	0	0	0	55	0	3	0	0	0	0	0	11	0	0	0	0	0	0	0	0	1	0	13	Eukaryota	Nematoda	Chromadorea	Monhysterida	Monhysteridae	Eumonhystera	Eumonhystera_sp.
SSeuks_1741	0	0	0	0	110	0	0	0	0	0	0	0	0	0	0	0	0	0	0	0	0	0	0	0	0	0	0	0	0	0	0	0	0	0	Eukaryota	Unclassified_Kingdom_Eukaryota	Unclassified_Kingdom_Eukaryota	Unclassified_Kingdom_Eukaryota	Unclassified_Kingdom_Eukaryota	Unclassified_Kingdom_Eukaryota	Unclassified_Kingdom_Eukaryota
SSeuks_1742	0	0	0	0	0	0	0	0	0	0	0	0	0	0	0	0	0	0	0	0	0	0	0	0	0	0	0	0	0	0	154	0	0	0	Eukaryota	Nematoda	Chromadorea	Monhysterida	Monhysteridae	Eumonhystera	Eumonhystera_sp.
SSeuks_1743	0	0	0	0	0	0	0	0	70	5	0	0	0	0	30	0	0	0	0	9	0	0	0	0	0	0	0	0	0	0	0	0	0	0	Eukaryota	Unclassified_Kingdom_Eukaryota	Unclassified_Kingdom_Eukaryota	Unclassified_Kingdom_Eukaryota	Unclassified_Kingdom_Eukaryota	Unclassified_Kingdom_Eukaryota	Unclassified_Kingdom_Eukaryota
SSeuks_1744	0	0	0	0	0	0	0	0	0	0	0	0	0	0	0	0	0	0	0	0	78	0	0	0	0	0	0	0	0	0	0	0	0	0	Eukaryota	Ciliophora	Colpodea	Colpodea_X	Bursariomorphida	Unclassified_Family_Bursariomorphida	Unclassified_Family_Bursariomorphida
SSeuks_1745	202	0	0	0	0	0	0	0	0	0	0	0	0	0	0	0	0	0	0	0	0	0	0	0	0	0	0	0	0	119	0	0	0	0	Eukaryota	Dinoflagellata	Dinophyceae	Unclassified_Class_Dinophyceae	Unclassified_Class_Dinophyceae	Unclassified_Class_Dinophyceae	Unclassified_Class_Dinophyceae
SSeuks_1746	76	0	0	0	0	0	0	0	0	0	0	0	0	0	0	0	0	0	0	0	0	0	0	0	0	0	0	0	0	126	0	0	0	0	Eukaryota	Dinoflagellata	Dinophyceae	Unclassified_Class_Dinophyceae	Unclassified_Class_Dinophyceae	Unclassified_Class_Dinophyceae	Unclassified_Class_Dinophyceae
SSeuks_1747	0	0	0	0	0	0	0	0	0	0	0	0	0	6	0	0	129	37	210	0	0	0	0	0	0	0	0	0	0	0	35	0	0	0	Eukaryota	Nematoda	Chromadorea	Monhysterida	Monhysteridae	Eumonhystera	Eumonhystera_sp.
SSeuks_1748	0	0	0	0	0	0	0	0	0	0	0	0	0	0	0	0	0	0	36	0	0	0	0	0	0	0	0	0	0	0	0	0	0	0	Eukaryota	Gastrotricha	Unclass_Class_of_Gastrotricha	Chaetonotida	Chaetonotidae	Unclassified_Family_Chaetonotidae	Unclassified_Family_Chaetonotidae
SSeuks_1749	0	0	0	0	0	0	0	0	0	0	22	0	0	0	0	0	0	0	0	0	0	0	0	0	0	0	0	28	16	0	0	0	0	6	Eukaryota	Nematoda	Chromadorea	Monhysterida	Monhysteridae	Eumonhystera	Eumonhystera_sp.
SSeuks_1750	0	0	0	0	0	0	0	0	0	0	0	0	0	0	0	0	0	0	0	0	0	166	0	0	0	0	0	0	0	0	0	0	0	0	Eukaryota	Dinoflagellata	Dinophyceae	Unclassified_Class_Dinophyceae	Unclassified_Class_Dinophyceae	Unclassified_Class_Dinophyceae	Unclassified_Class_Dinophyceae
SSeuks_1751	55	0	0	0	0	0	0	0	0	0	0	0	0	0	0	0	0	0	0	0	0	0	0	0	0	0	0	0	0	0	0	0	0	0	Eukaryota	Cercozoa	Filosa-Granofilosea	Filosa-Granofilosea_X	Novel-Gran-5	Novel-Gran-5_X	Novel-Gran-5_X_sp.
SSeuks_1752	0	0	0	0	0	0	0	0	55	14	11	0	0	0	53	0	8	0	4	0	0	0	13	0	0	0	0	0	0	0	0	0	0	11	Eukaryota	Nematoda	Chromadorea	Monhysterida	Monhysteridae	Eumonhystera	Eumonhystera_sp.
SSeuks_1753	0	0	0	0	0	130	0	0	0	0	0	0	0	0	0	0	0	0	0	0	0	0	0	0	36	0	0	0	0	0	0	0	0	0	Eukaryota	Unclassified_Kingdom_Eukaryota	Unclassified_Kingdom_Eukaryota	Unclassified_Kingdom_Eukaryota	Unclassified_Kingdom_Eukaryota	Unclassified_Kingdom_Eukaryota	Unclassified_Kingdom_Eukaryota
SSeuks_1754	0	0	0	0	0	5	0	0	0	0	0	0	0	0	0	0	0	0	0	0	0	0	0	0	0	0	0	0	0	0	0	0	0	0	Eukaryota	Nematoda	Chromadorea	Monhysterida	Monhysteridae	Eumonhystera	Eumonhystera_sp.
SSeuks_1755	0	0	0	0	0	0	0	0	35	0	7	0	0	0	43	0	0	0	0	0	0	0	12	0	0	0	0	0	0	0	0	0	0	0	Eukaryota	Nematoda	Chromadorea	Monhysterida	Monhysteridae	Eumonhystera	Eumonhystera_sp.
SSeuks_1756	0	0	71	0	0	0	0	0	0	0	0	0	0	0	0	0	0	0	0	0	0	0	0	0	0	0	0	0	0	0	0	0	0	0	Eukaryota	Nematoda	Chromadorea	Monhysterida	Monhysteridae	Eumonhystera	Eumonhystera_sp.
SSeuks_1757	87	0	0	0	0	0	0	0	0	0	0	0	0	0	0	0	0	0	0	0	0	0	0	0	0	0	0	0	0	93	0	0	0	0	Eukaryota	Dinoflagellata	Dinophyceae	Unclassified_Class_Dinophyceae	Unclassified_Class_Dinophyceae	Unclassified_Class_Dinophyceae	Unclassified_Class_Dinophyceae
SSeuks_1758	0	0	0	0	0	0	0	14	21	0	0	0	0	0	35	0	0	0	0	0	0	0	0	0	0	0	0	0	0	0	0	0	0	0	Eukaryota	Nematoda	Chromadorea	Monhysterida	Monhysteridae	Eumonhystera	Eumonhystera_sp.
SSeuks_1759	94	0	0	0	0	0	0	0	0	0	0	0	0	0	0	0	0	0	0	0	0	0	0	0	0	0	0	0	0	100	0	0	0	0	Eukaryota	Dinoflagellata	Dinophyceae	Unclassified_Class_Dinophyceae	Unclassified_Class_Dinophyceae	Unclassified_Class_Dinophyceae	Unclassified_Class_Dinophyceae
SSeuks_1760	0	0	0	0	0	0	0	0	0	0	0	0	0	0	0	0	0	0	0	0	221	0	0	0	0	0	0	0	0	0	0	0	0	0	Eukaryota	Ciliophora	Colpodea	Colpodea_X	Bursariomorphida	Unclassified_Family_Bursariomorphida	Unclassified_Family_Bursariomorphida
SSeuks_1761	0	0	0	0	0	0	0	2	0	0	0	0	0	0	72	0	0	0	0	0	0	0	0	0	0	0	0	0	0	0	0	0	0	0	Eukaryota	Nematoda	Chromadorea	Monhysterida	Monhysteridae	Eumonhystera	Eumonhystera_sp.
SSeuks_1762	0	0	0	0	0	0	0	0	0	0	0	0	0	0	0	0	0	0	0	0	0	65	2	0	0	0	0	0	0	0	0	0	0	22	Eukaryota	Fungi	Unclassified_Phylum_Fungi	Unclassified_Phylum_Fungi	Unclassified_Phylum_Fungi	Unclassified_Phylum_Fungi	Unclassified_Phylum_Fungi
SSeuks_1763	0	0	0	0	0	0	0	0	0	0	0	0	0	0	0	0	0	0	0	0	0	0	0	0	0	104	0	0	0	0	0	0	0	0	Eukaryota	Dinoflagellata	Dinophyceae	Gonyaulacales	Ceratiaceae	Ceratium	Ceratium_hirundinella
SSeuks_1764	0	0	0	0	0	73	0	0	19	0	0	0	0	0	17	0	0	0	0	0	0	0	0	0	0	0	0	0	0	0	0	0	0	0	Eukaryota	Dinoflagellata	Dinophyceae	Unclassified_Class_Dinophyceae	Unclassified_Class_Dinophyceae	Unclassified_Class_Dinophyceae	Unclassified_Class_Dinophyceae
SSeuks_1765	0	0	0	0	0	0	0	0	0	0	0	0	0	0	0	0	0	0	0	0	0	0	0	0	0	0	0	0	0	132	0	0	0	0	Eukaryota	Dinoflagellata	Dinophyceae	Unclassified_Class_Dinophyceae	Unclassified_Class_Dinophyceae	Unclassified_Class_Dinophyceae	Unclassified_Class_Dinophyceae
SSeuks_1766	0	0	0	0	0	0	0	0	24	12	9	0	0	0	42	0	19	0	0	0	11	0	3	0	0	0	0	0	0	0	0	0	0	9	Eukaryota	Nematoda	Chromadorea	Monhysterida	Monhysteridae	Eumonhystera	Eumonhystera_sp.
SSeuks_1767	0	0	0	0	0	0	0	0	0	0	0	0	0	0	0	0	0	0	0	0	0	0	0	0	0	0	0	0	0	117	0	0	0	0	Eukaryota	Dinoflagellata	Dinophyceae	Unclassified_Class_Dinophyceae	Unclassified_Class_Dinophyceae	Unclassified_Class_Dinophyceae	Unclassified_Class_Dinophyceae
SSeuks_1768	0	0	0	0	0	0	0	0	38	25	0	0	0	0	45	0	0	0	0	0	0	0	0	0	0	0	0	0	0	0	0	0	0	0	Eukaryota	Nematoda	Chromadorea	Monhysterida	Monhysteridae	Eumonhystera	Eumonhystera_sp.
SSeuks_1769	0	0	0	0	0	0	0	0	6	0	0	0	0	0	0	0	0	0	0	0	0	0	0	0	0	0	0	0	0	0	0	0	0	0	Eukaryota	Nematoda	Chromadorea	Monhysterida	Monhysteridae	Eumonhystera	Eumonhystera_sp.
SSeuks_1770	571	0	0	0	0	0	0	0	0	0	0	0	0	0	0	0	0	0	0	0	0	0	0	0	0	0	0	0	0	0	0	0	0	0	Eukaryota	Gastrotricha	Unclass_Class_of_Gastrotricha	Chaetonotida	Chaetonotidae	Heterolepidoderma	Heterolepidoderma_acidophilum
SSeuks_1771	0	0	40	0	0	0	144	5	0	0	0	0	0	0	0	0	0	0	0	0	0	0	0	0	0	0	0	0	0	0	0	0	0	0	Eukaryota	Rotifera	Monogononta	Ploima	Unclassified_Order_Ploima	Unclassified_Order_Ploima	Unclassified_Order_Ploima
SSeuks_1772	0	0	0	0	0	0	0	0	0	0	0	0	0	0	0	0	0	0	0	0	0	0	0	0	0	0	0	0	0	110	0	0	0	0	Eukaryota	Dinoflagellata	Dinophyceae	Unclassified_Class_Dinophyceae	Unclassified_Class_Dinophyceae	Unclassified_Class_Dinophyceae	Unclassified_Class_Dinophyceae
SSeuks_1773	67	0	0	4	8	0	0	0	0	0	0	0	0	0	0	0	0	0	0	0	0	0	0	0	0	0	0	0	0	0	0	0	0	0	Eukaryota	Unclassified_Kingdom_Eukaryota	Unclassified_Kingdom_Eukaryota	Unclassified_Kingdom_Eukaryota	Unclassified_Kingdom_Eukaryota	Unclassified_Kingdom_Eukaryota	Unclassified_Kingdom_Eukaryota
SSeuks_1774	0	0	0	0	0	0	0	0	0	0	0	0	0	0	0	0	0	0	0	0	0	0	0	0	0	0	0	0	0	40	0	0	0	0	Eukaryota	Fungi	Unclassified_Phylum_Fungi	Unclassified_Phylum_Fungi	Unclassified_Phylum_Fungi	Unclassified_Phylum_Fungi	Unclassified_Phylum_Fungi
SSeuks_1775	0	0	0	0	0	0	0	0	22	0	0	0	0	0	41	0	0	0	0	0	0	0	0	0	0	0	0	0	0	0	0	0	0	6	Eukaryota	Nematoda	Chromadorea	Monhysterida	Monhysteridae	Eumonhystera	Eumonhystera_sp.
SSeuks_1776	0	0	29	0	0	28	0	0	0	0	0	0	0	0	0	0	0	0	0	0	0	0	0	0	0	0	0	0	0	0	0	0	0	0	Eukaryota	Nematoda	Chromadorea	Monhysterida	Monhysteridae	Eumonhystera	Eumonhystera_sp.
SSeuks_1777	0	0	0	0	0	0	0	0	0	0	19	0	0	0	0	0	0	0	3	0	0	0	0	0	0	0	0	33	0	0	0	0	0	2	Eukaryota	Nematoda	Chromadorea	Monhysterida	Monhysteridae	Eumonhystera	Eumonhystera_sp.
SSeuks_1778	0	0	0	0	0	0	0	0	0	7	0	0	0	0	0	64	15	0	5	0	0	0	0	0	0	0	0	0	0	0	0	0	0	0	Eukaryota	Cercozoa	Novel-clade-10-12	Novel-clade-10	Novel-clade-10_X	Novel-clade-10_XX	Novel-clade-10_XX_sp.
SSeuks_1779	0	0	0	0	0	71	0	0	20	0	0	0	0	0	12	0	0	0	0	0	0	0	0	0	0	0	0	0	0	0	0	0	0	0	Eukaryota	Dinoflagellata	Dinophyceae	Unclassified_Class_Dinophyceae	Unclassified_Class_Dinophyceae	Unclassified_Class_Dinophyceae	Unclassified_Class_Dinophyceae
SSeuks_1780	0	0	0	0	0	80	0	0	13	0	0	0	0	0	12	0	0	0	0	0	0	0	0	0	0	0	0	0	0	0	15	0	0	0	Eukaryota	Dinoflagellata	Dinophyceae	Unclassified_Class_Dinophyceae	Unclassified_Class_Dinophyceae	Unclassified_Class_Dinophyceae	Unclassified_Class_Dinophyceae
SSeuks_1781	0	0	0	0	0	0	0	0	27	9	12	0	0	0	35	0	3	0	0	0	0	0	18	0	0	0	1	0	0	0	0	0	0	13	Eukaryota	Nematoda	Chromadorea	Monhysterida	Monhysteridae	Eumonhystera	Eumonhystera_sp.
SSeuks_1782	0	0	0	14	0	0	25	0	0	0	0	0	0	0	0	0	0	0	0	0	106	0	0	0	0	0	0	0	0	0	0	0	0	0	Eukaryota	Ciliophora	Colpodea	Colpodea_X	Bursariomorphida	Bursariomorphida_X	Bursariomorphida_X_sp.
SSeuks_1783	0	0	0	0	0	0	0	0	25	9	1	0	0	0	40	0	0	0	0	0	14	0	0	0	0	0	0	0	0	0	0	2	0	6	Eukaryota	Nematoda	Chromadorea	Monhysterida	Monhysteridae	Eumonhystera	Eumonhystera_sp.
SSeuks_1784	0	0	0	0	0	0	0	0	0	0	0	0	0	0	0	0	0	0	0	0	0	0	0	0	176	0	0	0	0	0	0	0	0	0	Eukaryota	Unclassified_Kingdom_Eukaryota	Unclassified_Kingdom_Eukaryota	Unclassified_Kingdom_Eukaryota	Unclassified_Kingdom_Eukaryota	Unclassified_Kingdom_Eukaryota	Unclassified_Kingdom_Eukaryota
SSeuks_1785	0	0	0	0	0	0	0	80	0	0	0	0	0	0	0	0	0	0	0	0	0	0	0	0	0	0	0	0	0	0	0	0	0	0	Eukaryota	Cercozoa	Unclassified_Phylum_Cercozoa	Unclassified_Phylum_Cercozoa	Unclassified_Phylum_Cercozoa	Unclassified_Phylum_Cercozoa	Unclassified_Phylum_Cercozoa
SSeuks_1786	0	0	0	0	0	0	0	0	3	0	1	0	0	0	57	0	0	0	0	0	0	0	0	0	0	0	0	0	0	0	0	0	0	0	Eukaryota	Dinoflagellata	Dinophyceae	Unclassified_Class_Dinophyceae	Unclassified_Class_Dinophyceae	Unclassified_Class_Dinophyceae	Unclassified_Class_Dinophyceae
SSeuks_1787	0	0	14	0	0	0	19	0	0	0	0	0	0	0	0	0	0	0	0	0	0	0	0	0	231	0	0	0	0	0	0	0	0	0	Eukaryota	Unclassified_Kingdom_Eukaryota	Unclassified_Kingdom_Eukaryota	Unclassified_Kingdom_Eukaryota	Unclassified_Kingdom_Eukaryota	Unclassified_Kingdom_Eukaryota	Unclassified_Kingdom_Eukaryota
SSeuks_1788	0	0	0	0	0	0	0	0	0	0	0	0	0	0	0	0	0	0	0	0	0	0	0	0	0	0	0	0	0	94	0	0	0	0	Eukaryota	Dinoflagellata	Dinophyceae	Unclassified_Class_Dinophyceae	Unclassified_Class_Dinophyceae	Unclassified_Class_Dinophyceae	Unclassified_Class_Dinophyceae
SSeuks_1789	0	0	33	0	0	20	0	0	0	0	0	0	0	0	0	0	0	0	0	0	0	0	0	0	0	0	0	0	0	0	0	0	0	0	Eukaryota	Nematoda	Chromadorea	Monhysterida	Monhysteridae	Eumonhystera	Eumonhystera_sp.
SSeuks_1790	0	0	169	0	0	0	0	0	0	0	0	0	0	0	0	0	0	0	0	0	0	0	0	0	0	0	0	0	0	0	0	0	0	0	Eukaryota	Ciliophora	CONThreeP	CONThreeP_X	CONThreeP_XX	Askenasia	Askenasia_sp.
SSeuks_1791	0	0	0	0	0	0	0	0	0	0	0	0	0	0	1	40	0	0	0	0	0	0	0	0	0	0	0	0	0	0	0	0	0	0	Eukaryota	Dinoflagellata	Dinophyceae	Unclassified_Class_Dinophyceae	Unclassified_Class_Dinophyceae	Unclassified_Class_Dinophyceae	Unclassified_Class_Dinophyceae
SSeuks_1792	0	0	0	0	0	0	0	0	0	0	0	0	0	0	0	0	0	0	0	0	190	0	0	0	0	0	0	0	0	0	0	0	0	0	Eukaryota	Ciliophora	Colpodea	Colpodea_X	Bursariomorphida	Unclassified_Family_Bursariomorphida	Unclassified_Family_Bursariomorphida
SSeuks_1793	0	0	0	0	0	0	0	0	0	0	17	0	0	0	0	0	0	0	0	0	0	0	0	0	0	0	0	11	0	0	0	0	30	0	Eukaryota	Nematoda	Chromadorea	Monhysterida	Monhysteridae	Eumonhystera	Eumonhystera_sp.
SSeuks_1794	0	0	0	0	0	0	0	0	38	7	8	0	0	0	19	0	0	0	0	0	0	0	6	0	0	0	0	0	0	0	0	0	0	9	Eukaryota	Nematoda	Chromadorea	Monhysterida	Monhysteridae	Eumonhystera	Eumonhystera_sp.
SSeuks_1795	0	0	0	0	0	0	0	8	9	0	0	0	0	0	25	0	0	0	0	0	0	0	0	0	0	0	0	0	0	0	0	0	0	0	Eukaryota	Nematoda	Chromadorea	Monhysterida	Monhysteridae	Eumonhystera	Eumonhystera_sp.
SSeuks_1796	0	0	0	0	0	11	0	0	0	0	0	0	0	0	0	0	0	0	0	0	0	0	0	0	0	0	0	0	0	0	0	0	0	0	Eukaryota	Nematoda	Chromadorea	Monhysterida	Monhysteridae	Eumonhystera	Eumonhystera_sp.
SSeuks_1797	0	0	0	0	0	0	0	0	17	7	12	0	0	0	33	0	0	0	0	0	6	0	12	0	0	0	0	0	0	0	0	0	0	5	Eukaryota	Nematoda	Chromadorea	Monhysterida	Monhysteridae	Eumonhystera	Eumonhystera_sp.
SSeuks_1798	0	0	0	0	0	0	0	0	0	0	0	0	0	0	0	0	0	0	0	0	0	89	0	0	0	0	0	0	0	0	0	0	0	0	Eukaryota	Dinoflagellata	Dinophyceae	Unclassified_Class_Dinophyceae	Unclassified_Class_Dinophyceae	Unclassified_Class_Dinophyceae	Unclassified_Class_Dinophyceae
SSeuks_1799	61	0	0	0	0	0	0	0	0	0	0	0	0	0	0	0	0	0	0	0	0	0	0	0	0	0	0	0	0	0	0	0	0	0	Eukaryota	Ciliophora	Spirotrichea	Hypotrichia	Pseudourostylidae	Pseudourostyla	Unclassified_Genus__Pseudourostyla
SSeuks_1800	0	0	0	6	0	0	0	0	0	0	0	0	0	0	0	0	0	0	0	0	0	0	0	0	0	0	0	0	0	0	0	0	0	0	Eukaryota	Dinoflagellata	Dinophyceae	Gonyaulacales	Ceratiaceae	Ceratium	Ceratium_hirundinella
SSeuks_1801	0	0	0	0	0	0	0	0	13	4	0	0	0	0	46	0	0	0	0	0	0	0	0	0	0	0	0	0	0	0	0	0	0	0	Eukaryota	Nematoda	Chromadorea	Monhysterida	Monhysteridae	Eumonhystera	Eumonhystera_sp.
SSeuks_1802	0	0	50	0	0	14	3	0	0	0	0	0	0	0	0	0	0	0	0	0	0	0	0	0	0	0	0	0	0	0	0	0	0	0	Eukaryota	Unclassified_Kingdom_Eukaryota	Unclassified_Kingdom_Eukaryota	Unclassified_Kingdom_Eukaryota	Unclassified_Kingdom_Eukaryota	Unclassified_Kingdom_Eukaryota	Unclassified_Kingdom_Eukaryota
SSeuks_1803	0	0	0	0	0	0	0	0	13	9	9	0	0	0	27	0	8	0	0	0	0	0	15	0	0	0	0	0	0	0	0	0	0	2	Eukaryota	Nematoda	Chromadorea	Monhysterida	Monhysteridae	Eumonhystera	Eumonhystera_sp.
SSeuks_1804	0	0	0	0	0	0	0	0	15	0	0	0	0	0	38	0	0	0	0	0	0	0	12	0	0	0	0	0	0	0	0	0	0	7	Eukaryota	Nematoda	Chromadorea	Monhysterida	Monhysteridae	Eumonhystera	Eumonhystera_sp.
SSeuks_1805	0	0	0	0	0	11	0	4	0	0	0	0	0	0	0	0	0	0	0	0	13	0	0	0	0	0	0	0	0	0	0	0	0	0	Eukaryota	Nematoda	Chromadorea	Monhysterida	Monhysteridae	Eumonhystera	Eumonhystera_sp.
SSeuks_1806	0	0	0	0	0	0	0	0	20	4	9	0	0	0	33	0	4	0	0	0	0	0	0	0	0	0	0	0	0	0	0	0	0	0	Eukaryota	Nematoda	Chromadorea	Monhysterida	Monhysteridae	Eumonhystera	Eumonhystera_sp.
SSeuks_1807	0	0	0	0	0	0	0	0	0	10	0	0	0	0	0	0	0	0	0	0	0	0	0	0	0	0	0	0	0	30	22	0	0	0	Eukaryota	Cercozoa	Filosa-Sarcomonadea	Glissomonadida	Allapsidae	Group-Te	Unclassified_Genus__Group-Te
SSeuks_1808	0	0	38	0	0	0	0	0	0	0	0	0	0	0	0	0	0	0	0	0	0	0	0	0	0	0	0	0	0	0	0	0	0	0	Eukaryota	Nematoda	Chromadorea	Monhysterida	Monhysteridae	Eumonhystera	Eumonhystera_sp.
SSeuks_1809	0	0	21	0	0	20	0	0	0	0	0	0	0	0	0	0	0	0	0	0	0	0	0	0	0	0	0	0	0	0	0	0	0	0	Eukaryota	Nematoda	Chromadorea	Monhysterida	Monhysteridae	Eumonhystera	Eumonhystera_sp.
SSeuks_1810	0	0	0	0	0	0	0	0	11	0	9	0	0	0	27	0	4	51	0	0	16	0	4	0	0	0	0	0	0	0	0	0	0	6	Eukaryota	Nematoda	Chromadorea	Monhysterida	Monhysteridae	Eumonhystera	Eumonhystera_sp.
SSeuks_1811	0	0	0	0	0	0	0	0	0	0	0	0	0	0	0	0	0	0	0	0	0	88	0	0	0	0	0	0	0	0	0	0	0	0	Eukaryota	Dinoflagellata	Dinophyceae	Unclassified_Class_Dinophyceae	Unclassified_Class_Dinophyceae	Unclassified_Class_Dinophyceae	Unclassified_Class_Dinophyceae
SSeuks_1812	0	0	0	0	0	0	0	0	0	34	5	0	0	0	0	0	35	0	158	0	0	0	0	0	0	0	0	0	0	0	0	0	0	0	Eukaryota	Unclassified_Kingdom_Eukaryota	Unclassified_Kingdom_Eukaryota	Unclassified_Kingdom_Eukaryota	Unclassified_Kingdom_Eukaryota	Unclassified_Kingdom_Eukaryota	Unclassified_Kingdom_Eukaryota
SSeuks_1813	0	0	0	0	0	0	0	0	0	0	0	0	0	0	0	0	0	0	0	0	0	0	0	0	0	0	0	0	0	0	0	0	208	5	Eukaryota	Unclassified_Kingdom_Eukaryota	Unclassified_Kingdom_Eukaryota	Unclassified_Kingdom_Eukaryota	Unclassified_Kingdom_Eukaryota	Unclassified_Kingdom_Eukaryota	Unclassified_Kingdom_Eukaryota
SSeuks_1814	0	0	14	0	0	25	0	0	0	0	0	0	0	0	0	0	0	0	0	0	0	0	0	0	0	0	0	0	0	0	0	0	0	0	Eukaryota	Nematoda	Chromadorea	Monhysterida	Monhysteridae	Eumonhystera	Eumonhystera_sp.
SSeuks_1815	0	0	46	0	4	15	8	0	0	0	0	0	0	0	0	0	0	0	0	0	0	0	0	0	0	0	0	0	0	0	0	0	0	0	Eukaryota	Unclassified_Kingdom_Eukaryota	Unclassified_Kingdom_Eukaryota	Unclassified_Kingdom_Eukaryota	Unclassified_Kingdom_Eukaryota	Unclassified_Kingdom_Eukaryota	Unclassified_Kingdom_Eukaryota
SSeuks_1816	0	0	0	0	0	0	0	0	26	0	5	0	0	0	26	0	5	0	0	0	0	0	5	0	0	0	0	0	0	0	0	0	0	3	Eukaryota	Nematoda	Chromadorea	Monhysterida	Monhysteridae	Eumonhystera	Eumonhystera_sp.
SSeuks_1817	0	0	0	0	0	0	0	0	22	8	0	0	0	0	35	0	0	0	0	0	0	0	0	0	0	0	0	0	0	0	0	0	0	0	Eukaryota	Nematoda	Chromadorea	Monhysterida	Monhysteridae	Eumonhystera	Eumonhystera_sp.
SSeuks_1818	0	0	0	0	0	0	0	0	29	7	8	0	0	0	20	0	5	0	0	0	0	0	7	0	0	0	0	0	0	0	0	0	0	5	Eukaryota	Nematoda	Chromadorea	Monhysterida	Monhysteridae	Eumonhystera	Eumonhystera_sp.
SSeuks_1819	0	0	0	0	0	0	0	0	0	0	0	0	0	0	0	0	0	0	0	0	0	0	21	0	0	0	0	0	0	0	0	0	0	0	Eukaryota	Nematoda	Chromadorea	Monhysterida	Monhysteridae	Eumonhystera	Eumonhystera_sp.
SSeuks_1820	0	0	0	0	47	0	0	0	0	0	0	0	0	0	0	0	0	0	0	0	0	0	0	0	0	0	0	0	0	0	0	0	0	0	Eukaryota	Ciliophora	Oligohymenophorea	Unclassified_Class_Oligohymenophorea	Unclassified_Class_Oligohymenophorea	Unclassified_Class_Oligohymenophorea	Unclassified_Class_Oligohymenophorea
SSeuks_1821	0	0	0	0	0	0	0	0	0	0	0	0	0	0	0	19	0	0	0	0	0	0	0	0	0	0	0	0	0	0	0	0	0	0	Eukaryota	Dinoflagellata	Dinophyceae	Unclassified_Class_Dinophyceae	Unclassified_Class_Dinophyceae	Unclassified_Class_Dinophyceae	Unclassified_Class_Dinophyceae
SSeuks_1822	0	0	0	0	0	0	0	0	0	0	0	0	0	0	0	0	0	0	0	0	0	0	0	0	0	0	0	0	0	56	0	0	0	0	Eukaryota	Dinoflagellata	Dinophyceae	Unclassified_Class_Dinophyceae	Unclassified_Class_Dinophyceae	Unclassified_Class_Dinophyceae	Unclassified_Class_Dinophyceae
SSeuks_1823	0	0	0	0	0	0	0	0	34	0	0	0	0	0	0	0	0	0	0	0	0	0	0	0	47	0	0	0	0	0	0	0	0	0	Eukaryota	Nematoda	Chromadorea	Monhysterida	Monhysteridae	Eumonhystera	Eumonhystera_filiformis
SSeuks_1824	0	0	0	0	0	0	0	44	0	0	0	0	0	0	0	0	0	0	0	0	0	0	0	0	0	0	0	0	0	0	0	0	0	0	Eukaryota	Cercozoa	Novel-clade-10-12	Novel-clade-10	Novel-clade-10_X	Novel-clade-10_XX	Novel-clade-10_XX_sp.
SSeuks_1825	0	0	0	0	0	0	0	56	0	0	0	0	0	0	0	0	0	0	0	0	0	0	0	0	0	0	0	0	0	0	0	0	0	0	Eukaryota	Cercozoa	Unclassified_Phylum_Cercozoa	Unclassified_Phylum_Cercozoa	Unclassified_Phylum_Cercozoa	Unclassified_Phylum_Cercozoa	Unclassified_Phylum_Cercozoa
SSeuks_1826	0	0	0	0	0	0	108	0	0	0	0	0	0	0	0	0	0	0	0	0	0	0	0	0	0	0	0	0	0	0	0	0	0	0	Eukaryota	Ciliophora	Spirotrichea	Strombidiida	Pelagostrombidiidae	Limnostrombidium	Limnostrombidium_sp.
SSeuks_1827	0	0	0	0	0	0	0	0	0	0	0	0	0	0	0	0	0	0	0	0	0	0	33	0	0	0	0	0	0	0	0	0	0	0	Eukaryota	Dinoflagellata	Dinophyceae	Dinophyceae_X	Dinophyceae_XX	Dinophyceae_XXX	Dinophyceae_XXX_sp.
SSeuks_1828	0	0	0	0	0	0	0	0	0	0	0	0	0	0	0	0	0	0	0	0	0	23	0	0	0	0	0	0	0	0	0	0	181	0	Eukaryota	Fungi	Cryptomycota	Cryptomycotina	Cryptomycotina_X	Cryptomycotina_XX	Cryptomycotina_XX_sp.
SSeuks_1829	0	0	0	0	0	0	0	0	0	0	0	0	0	0	0	0	0	0	0	0	0	0	0	0	0	0	0	0	0	0	28	0	0	0	Eukaryota	Nematoda	Chromadorea	Monhysterida	Monhysteridae	Eumonhystera	Eumonhystera_sp.
SSeuks_1830	7	0	0	0	0	58	0	0	0	0	0	0	0	0	0	0	0	0	0	0	0	0	0	0	0	0	0	0	0	0	0	0	0	0	Eukaryota	Cercozoa	Endomyxa	Vampyrellida	Penardia-lineage	Penardia-lineage_X	Penardia-lineage_X_sp.
SSeuks_1831	0	0	0	0	0	0	0	0	0	103	8	0	0	0	0	0	0	0	0	0	0	0	0	0	0	0	0	0	0	0	0	0	0	0	Eukaryota	Fungi	Cryptomycota	Cryptomycotina	Cryptomycotina_X	Cryptomycotina_XX	Cryptomycotina_XX_sp.
SSeuks_1832	0	0	0	0	17	0	0	0	0	0	0	0	0	0	0	0	0	0	0	0	0	0	0	0	0	0	0	0	0	0	0	0	0	0	Eukaryota	Annelida	Clitellata	Haplotaxida	Naididae	Tubifex	Tubifex_tubifex
SSeuks_1833	0	0	0	0	0	0	0	0	0	0	0	0	0	0	0	0	0	0	0	0	0	0	0	0	0	0	0	0	0	63	0	0	0	0	Eukaryota	Unclassified_Kingdom_Eukaryota	Unclassified_Kingdom_Eukaryota	Unclassified_Kingdom_Eukaryota	Unclassified_Kingdom_Eukaryota	Unclassified_Kingdom_Eukaryota	Unclassified_Kingdom_Eukaryota
SSeuks_1834	0	0	0	0	0	0	0	0	0	0	0	0	0	0	1	0	0	0	0	0	0	0	0	0	0	0	0	0	0	0	0	0	0	0	Eukaryota	Cercozoa	Novel-clade-10-12	Novel-clade-10	Novel-clade-10_X	Novel-clade-10_XX	Novel-clade-10_XX_sp.
SSeuks_1835	0	0	0	0	0	0	0	0	0	0	0	0	0	0	0	0	0	0	0	0	0	0	0	0	0	0	0	0	0	67	0	0	0	0	Eukaryota	Dinoflagellata	Dinophyceae	Unclassified_Class_Dinophyceae	Unclassified_Class_Dinophyceae	Unclassified_Class_Dinophyceae	Unclassified_Class_Dinophyceae
SSeuks_1836	0	0	0	0	0	0	0	0	0	0	0	0	0	0	0	0	0	0	0	0	0	57	0	0	0	0	0	0	0	0	0	0	0	0	Eukaryota	Cercozoa	Unclassified_Phylum_Cercozoa	Unclassified_Phylum_Cercozoa	Unclassified_Phylum_Cercozoa	Unclassified_Phylum_Cercozoa	Unclassified_Phylum_Cercozoa
SSeuks_1837	0	11	23	0	0	0	63	0	0	0	0	0	0	0	0	0	0	0	0	0	0	0	0	0	0	0	0	0	0	0	0	0	0	0	Eukaryota	Rotifera	Monogononta	Ploima	Unclassified_Order_Ploima	Unclassified_Order_Ploima	Unclassified_Order_Ploima
SSeuks_1838	0	0	0	0	0	0	110	0	0	0	0	0	0	0	0	0	0	0	0	0	0	0	0	0	0	0	0	0	0	0	0	0	0	0	Eukaryota	Dinoflagellata	Dinophyceae	Unclassified_Class_Dinophyceae	Unclassified_Class_Dinophyceae	Unclassified_Class_Dinophyceae	Unclassified_Class_Dinophyceae
SSeuks_1839	0	0	0	0	0	0	0	0	0	0	0	0	0	0	0	0	0	0	0	0	0	0	22	0	0	0	0	0	0	0	0	0	0	0	Eukaryota	Dinoflagellata	Dinophyceae	Dinophyceae_X	Dinophyceae_XX	Dinophyceae_XXX	Dinophyceae_XXX_sp.
SSeuks_1840	0	0	0	0	0	0	0	0	16	4	0	0	0	0	20	0	0	0	0	0	0	0	0	0	0	0	0	0	0	0	0	0	0	0	Eukaryota	Nematoda	Chromadorea	Monhysterida	Monhysteridae	Eumonhystera	Eumonhystera_sp.
SSeuks_1841	0	0	0	0	0	0	0	0	15	0	4	0	0	0	18	0	0	0	0	0	0	0	0	0	0	0	0	0	0	0	0	0	0	8	Eukaryota	Nematoda	Chromadorea	Monhysterida	Monhysteridae	Eumonhystera	Eumonhystera_sp.
SSeuks_1842	0	0	0	0	0	0	0	0	0	0	0	0	0	0	0	0	0	0	0	0	0	0	0	0	0	0	0	0	0	53	0	0	0	0	Eukaryota	Dinoflagellata	Dinophyceae	Unclassified_Class_Dinophyceae	Unclassified_Class_Dinophyceae	Unclassified_Class_Dinophyceae	Unclassified_Class_Dinophyceae
SSeuks_1843	0	0	0	0	0	0	0	0	9	6	2	0	0	0	28	0	0	0	0	0	0	0	2	0	0	0	0	0	0	0	0	0	0	8	Eukaryota	Nematoda	Chromadorea	Monhysterida	Monhysteridae	Eumonhystera	Eumonhystera_sp.
SSeuks_1844	181	14	0	0	0	0	0	0	0	0	0	0	0	0	0	0	0	0	0	0	0	0	0	0	0	0	0	0	0	0	0	0	0	0	Eukaryota	Gastrotricha	Unclass_Class_of_Gastrotricha	Chaetonotida	Chaetonotidae	Unclassified_Family_Chaetonotidae	Unclassified_Family_Chaetonotidae
SSeuks_1845	0	0	0	0	0	0	0	0	0	0	0	0	0	0	0	18	0	0	0	0	80	0	0	0	0	0	0	0	0	0	0	0	0	0	Eukaryota	Dinoflagellata	Dinophyceae	Unclassified_Class_Dinophyceae	Unclassified_Class_Dinophyceae	Unclassified_Class_Dinophyceae	Unclassified_Class_Dinophyceae
SSeuks_1846	0	0	0	0	0	0	0	0	0	0	0	0	0	0	0	0	0	0	0	0	0	0	0	0	0	0	0	0	0	0	0	0	23	0	Eukaryota	Cercozoa	Endomyxa	Vampyrellida	Leptophryidae	Leptophryidae_X	Leptophryidae_X_sp.
SSeuks_1847	0	86	0	0	0	0	0	0	0	0	0	0	0	0	0	0	0	0	0	0	0	0	0	0	0	0	0	0	0	0	0	0	0	0	Eukaryota	Cercozoa	Endomyxa	Vampyrellida	Leptophryidae	Leptophryidae_X	Leptophryidae_X_sp.
SSeuks_1848	0	0	0	0	0	0	0	0	0	0	0	236	0	0	0	0	0	0	0	0	0	22	0	0	0	0	0	0	0	0	0	0	0	0	Eukaryota	Unclassified_Kingdom_Eukaryota	Unclassified_Kingdom_Eukaryota	Unclassified_Kingdom_Eukaryota	Unclassified_Kingdom_Eukaryota	Unclassified_Kingdom_Eukaryota	Unclassified_Kingdom_Eukaryota
SSeuks_1849	0	0	0	0	0	0	0	0	0	0	0	0	0	0	0	0	0	0	0	0	0	0	0	0	0	0	0	0	0	44	0	0	0	0	Eukaryota	Dinoflagellata	Dinophyceae	Dinophyceae_X	Tovelliaceae	Tovellia	Tovellia_aveirensis
SSeuks_1850	0	0	0	0	0	0	0	0	0	0	0	0	0	0	0	0	0	0	0	0	0	57	0	0	0	0	0	0	0	0	0	0	0	0	Eukaryota	Streptophyta	Embryophyceae	Embryophyceae_X	Embryophyceae_XX	Isoetes	Isoetes_engelmannii
SSeuks_1851	0	0	21	0	0	0	0	0	0	0	0	0	0	0	0	0	0	0	0	0	0	0	0	0	0	0	0	0	0	0	0	0	0	0	Eukaryota	Nematoda	Chromadorea	Monhysterida	Monhysteridae	Eumonhystera	Eumonhystera_sp.
SSeuks_1852	0	0	0	0	0	48	0	0	0	0	0	0	0	0	0	0	0	0	0	0	0	0	0	0	0	0	0	0	0	0	0	0	0	0	Eukaryota	Unclassified_Kingdom_Eukaryota	Unclassified_Kingdom_Eukaryota	Unclassified_Kingdom_Eukaryota	Unclassified_Kingdom_Eukaryota	Unclassified_Kingdom_Eukaryota	Unclassified_Kingdom_Eukaryota
SSeuks_1853	0	0	0	0	0	38	0	0	0	0	0	0	0	0	0	0	0	0	0	0	0	0	0	0	0	0	0	0	0	0	0	0	0	0	Eukaryota	Cercozoa	Filosa-Sarcomonadea	Glissomonadida	Allapsidae	Viridiraptor	Viridiraptor_invadens
SSeuks_1854	0	0	0	0	0	0	0	0	8	0	0	0	0	0	0	0	0	0	0	0	0	0	23	0	0	0	0	0	0	0	0	0	0	0	Eukaryota	Unclassified_Kingdom_Eukaryota	Unclassified_Kingdom_Eukaryota	Unclassified_Kingdom_Eukaryota	Unclassified_Kingdom_Eukaryota	Unclassified_Kingdom_Eukaryota	Unclassified_Kingdom_Eukaryota
SSeuks_1855	0	0	0	0	0	0	0	0	15	5	0	0	0	0	21	0	0	0	0	0	0	0	2	0	0	0	0	0	0	0	0	0	0	5	Eukaryota	Nematoda	Chromadorea	Monhysterida	Monhysteridae	Eumonhystera	Eumonhystera_sp.
SSeuks_1856	0	0	0	0	0	0	0	0	0	0	0	0	0	0	0	0	0	0	0	0	0	0	13	0	0	0	0	0	0	0	0	0	0	0	Eukaryota	Ciliophora	Oligohymenophorea	Unclassified_Class_Oligohymenophorea	Unclassified_Class_Oligohymenophorea	Unclassified_Class_Oligohymenophorea	Unclassified_Class_Oligohymenophorea
SSeuks_1857	0	0	0	0	0	0	0	0	0	0	0	0	0	0	0	10	0	0	0	0	0	0	0	0	0	0	0	0	0	0	0	0	0	0	Eukaryota	Unclassified_Kingdom_Eukaryota	Unclassified_Kingdom_Eukaryota	Unclassified_Kingdom_Eukaryota	Unclassified_Kingdom_Eukaryota	Unclassified_Kingdom_Eukaryota	Unclassified_Kingdom_Eukaryota
SSeuks_1858	0	0	0	0	0	0	0	0	0	0	0	0	0	0	0	0	0	0	0	0	0	0	38	0	0	0	0	0	0	0	0	0	0	0	Eukaryota	Unclassified_Kingdom_Eukaryota	Unclassified_Kingdom_Eukaryota	Unclassified_Kingdom_Eukaryota	Unclassified_Kingdom_Eukaryota	Unclassified_Kingdom_Eukaryota	Unclassified_Kingdom_Eukaryota
SSeuks_1859	0	0	0	0	0	0	0	0	0	2	0	0	0	0	3	19	0	0	0	0	0	0	0	0	0	0	0	0	0	0	0	0	0	0	Eukaryota	Dinoflagellata	Dinophyceae	Unclassified_Class_Dinophyceae	Unclassified_Class_Dinophyceae	Unclassified_Class_Dinophyceae	Unclassified_Class_Dinophyceae
SSeuks_1860	0	0	0	0	0	0	0	0	0	0	0	0	0	0	0	0	0	0	0	0	0	40	0	0	0	0	0	0	0	0	0	0	0	0	Eukaryota	Fungi	Chytridiomycota	Chytridiomycotina	Chytridiomycetes	Unclassified_Family_Chytridiomycetes	Unclassified_Family_Chytridiomycetes
SSeuks_1861	0	0	0	0	0	0	19	0	0	0	0	0	0	0	0	0	0	0	0	0	0	0	0	0	0	0	0	0	0	0	0	0	0	0	Eukaryota	Nematoda	Chromadorea	Monhysterida	Monhysteridae	Eumonhystera	Eumonhystera_sp.
SSeuks_1862	0	0	0	0	0	0	0	0	0	0	0	0	0	0	0	0	0	0	0	0	0	0	0	0	0	0	0	0	0	39	0	0	0	0	Eukaryota	Fungi	Unclassified_Phylum_Fungi	Unclassified_Phylum_Fungi	Unclassified_Phylum_Fungi	Unclassified_Phylum_Fungi	Unclassified_Phylum_Fungi
SSeuks_1863	0	0	48	0	0	0	0	0	0	0	0	0	0	0	0	0	0	0	0	0	0	0	0	0	0	0	0	0	0	15	0	0	0	0	Eukaryota	Dinoflagellata	Dinophyceae	Unclassified_Class_Dinophyceae	Unclassified_Class_Dinophyceae	Unclassified_Class_Dinophyceae	Unclassified_Class_Dinophyceae
SSeuks_1864	0	0	0	0	0	0	0	0	0	0	0	0	0	0	1	0	0	0	0	0	0	0	0	0	0	0	0	0	0	39	0	0	0	0	Eukaryota	Dinoflagellata	Dinophyceae	Unclassified_Class_Dinophyceae	Unclassified_Class_Dinophyceae	Unclassified_Class_Dinophyceae	Unclassified_Class_Dinophyceae
SSeuks_1865	0	0	0	9	0	0	34	0	0	0	0	0	0	0	0	0	0	0	0	0	9	0	0	0	0	0	0	0	0	0	0	0	0	0	Eukaryota	Ciliophora	Colpodea	Colpodea_X	Bursariomorphida	Unclassified_Family_Bursariomorphida	Unclassified_Family_Bursariomorphida
SSeuks_1866	0	0	0	23	0	0	0	0	0	0	0	0	0	0	0	0	0	0	0	0	0	0	0	0	0	0	0	0	0	0	0	0	0	0	Eukaryota	Dinoflagellata	Dinophyceae	Suessiales	Suessiaceae	Asulcocephalium	Asulcocephalium_miricentonis
SSeuks_1867	0	0	0	0	0	0	0	0	0	0	0	0	0	0	0	0	0	0	0	0	0	0	0	0	0	0	0	0	0	45	0	0	0	0	Eukaryota	Dinoflagellata	Dinophyceae	Unclassified_Class_Dinophyceae	Unclassified_Class_Dinophyceae	Unclassified_Class_Dinophyceae	Unclassified_Class_Dinophyceae
SSeuks_1868	0	0	0	0	0	0	0	0	0	0	0	0	0	0	0	0	46	0	87	0	0	0	0	0	0	0	0	0	0	0	0	0	0	0	Eukaryota	Nematoda	Chromadorea	Monhysterida	Monhysteridae	Eumonhystera	Eumonhystera_sp.
SSeuks_1869	0	0	0	0	0	0	0	0	19	0	0	0	0	0	0	0	0	0	0	0	0	0	0	0	0	0	0	0	0	0	0	0	0	0	Eukaryota	Fungi	Chytridiomycota	Chytridiomycotina	Chytridiomycetes	Unclassified_Family_Chytridiomycetes	Unclassified_Family_Chytridiomycetes
SSeuks_1870	0	0	0	0	0	0	0	0	0	0	0	0	0	0	0	0	0	0	0	0	0	0	0	0	0	0	0	0	0	1	0	0	0	0	Eukaryota	Dinoflagellata	Dinophyceae	Gonyaulacales	Ceratiaceae	Ceratium	Ceratium_hirundinella
SSeuks_1871	0	0	0	0	0	0	0	0	0	0	0	0	0	0	0	0	0	0	0	0	0	16	0	0	0	0	0	0	0	0	0	0	0	0	Eukaryota	Dinoflagellata	Dinophyceae	Unclassified_Class_Dinophyceae	Unclassified_Class_Dinophyceae	Unclassified_Class_Dinophyceae	Unclassified_Class_Dinophyceae
SSeuks_1872	0	0	0	0	0	0	0	0	0	0	0	0	0	0	0	0	0	0	0	0	0	42	0	0	0	0	0	0	0	0	0	0	0	0	Eukaryota	Fungi	Unclassified_Phylum_Fungi	Unclassified_Phylum_Fungi	Unclassified_Phylum_Fungi	Unclassified_Phylum_Fungi	Unclassified_Phylum_Fungi
SSeuks_1873	0	0	0	0	0	0	0	0	0	0	0	0	0	0	0	0	0	0	0	0	23	0	0	0	0	0	9	0	0	0	0	0	0	0	Eukaryota	Unclassified_Kingdom_Eukaryota	Unclassified_Kingdom_Eukaryota	Unclassified_Kingdom_Eukaryota	Unclassified_Kingdom_Eukaryota	Unclassified_Kingdom_Eukaryota	Unclassified_Kingdom_Eukaryota
SSeuks_1874	0	0	0	0	0	0	0	0	0	0	0	0	0	0	0	0	0	0	0	0	0	45	0	0	0	0	0	0	0	0	0	0	0	0	Eukaryota	Dinoflagellata	Dinophyceae	Unclassified_Class_Dinophyceae	Unclassified_Class_Dinophyceae	Unclassified_Class_Dinophyceae	Unclassified_Class_Dinophyceae
SSeuks_1875	0	0	13	0	0	7	0	0	0	0	0	0	0	0	0	0	0	0	0	0	0	0	0	0	0	0	0	0	0	0	0	0	0	0	Eukaryota	Nematoda	Chromadorea	Monhysterida	Monhysteridae	Eumonhystera	Eumonhystera_sp.
SSeuks_1876	0	0	0	0	0	6	0	0	0	0	0	0	0	0	0	0	0	0	0	0	0	0	14	0	0	0	0	0	0	0	0	0	0	0	Eukaryota	Choanoflagellida	Choanoflagellatea	Craspedida	Unclassified_Order_Craspedida	Unclassified_Order_Craspedida	Unclassified_Order_Craspedida
SSeuks_1877	0	0	0	0	0	0	0	0	0	0	0	0	0	124	0	0	0	0	0	0	0	0	0	0	0	0	0	0	0	0	0	0	0	0	Eukaryota	Dinoflagellata	Dinophyceae	Unclassified_Class_Dinophyceae	Unclassified_Class_Dinophyceae	Unclassified_Class_Dinophyceae	Unclassified_Class_Dinophyceae
SSeuks_1878	0	0	0	0	0	0	0	11	0	0	0	0	0	0	0	0	0	0	0	0	0	30	0	0	0	0	0	0	0	0	0	0	0	0	Eukaryota	Dinoflagellata	Dinophyceae	Unclassified_Class_Dinophyceae	Unclassified_Class_Dinophyceae	Unclassified_Class_Dinophyceae	Unclassified_Class_Dinophyceae
SSeuks_1879	0	0	0	0	0	41	0	0	0	0	0	0	0	0	0	0	0	0	0	0	0	0	0	0	0	0	0	0	0	0	0	0	0	0	Eukaryota	Unclassified_Kingdom_Eukaryota	Unclassified_Kingdom_Eukaryota	Unclassified_Kingdom_Eukaryota	Unclassified_Kingdom_Eukaryota	Unclassified_Kingdom_Eukaryota	Unclassified_Kingdom_Eukaryota
SSeuks_1880	0	0	0	0	0	0	0	13	0	0	0	0	0	0	0	0	0	0	0	0	0	27	0	0	0	0	0	0	0	0	0	0	0	0	Eukaryota	Dinoflagellata	Dinophyceae	Dinophyceae_X	Dinophyceae_XX	Dinophyceae_XXX	Dinophyceae_XXX_sp.
SSeuks_1881	0	0	0	0	0	0	0	0	7	0	4	0	0	0	18	0	0	0	0	0	0	0	0	0	0	0	0	0	0	0	0	0	0	0	Eukaryota	Nematoda	Chromadorea	Monhysterida	Monhysteridae	Eumonhystera	Eumonhystera_sp.
SSeuks_1882	0	0	0	0	0	0	0	10	0	0	0	0	0	0	0	0	0	0	0	0	0	28	0	0	0	0	0	0	0	0	0	0	0	0	Eukaryota	Dinoflagellata	Dinophyceae	Unclassified_Class_Dinophyceae	Unclassified_Class_Dinophyceae	Unclassified_Class_Dinophyceae	Unclassified_Class_Dinophyceae
SSeuks_1883	0	0	0	0	0	0	0	0	0	0	0	0	0	0	0	0	0	0	0	0	0	39	0	0	0	0	0	0	0	0	0	0	0	0	Eukaryota	Dinoflagellata	Dinophyceae	Dinophyceae_X	Dinophyceae_XX	Dinophyceae_XXX	Dinophyceae_XXX_sp.
SSeuks_1884	0	0	0	0	0	0	0	0	0	0	4	0	0	0	0	0	0	0	0	0	0	0	0	0	0	0	0	0	0	0	0	0	0	0	Eukaryota	Cercozoa	Endomyxa	Vampyrellida	Vampyrellidae	Vampyrella	Vampyrella_sp.
SSeuks_1885	0	0	0	0	0	0	0	0	0	0	0	0	0	0	0	0	0	0	0	0	0	41	0	0	0	0	0	0	0	0	0	0	0	0	Eukaryota	Streptophyta	Embryophyceae	Embryophyceae_X	Embryophyceae_XX	Isoetes	Isoetes_engelmannii
SSeuks_1886	159	0	0	0	0	0	0	0	0	0	0	0	0	0	0	0	0	0	0	0	0	0	0	0	0	0	0	0	0	0	0	0	0	0	Eukaryota	Choanoflagellida	Choanoflagellatea	Choanoflagellatea_X	Choanoflagellatea_X_Group_L	Choanoflagellatea_X_Group_L_X	Choanoflagellatea_X_Group_L_X_sp.
SSeuks_1887	0	0	0	0	0	0	0	0	0	0	0	0	0	0	0	0	0	0	0	0	0	0	35	0	0	0	0	0	0	0	0	0	0	0	Eukaryota	Cercozoa	Novel-clade-10-12	Novel-clade-12	NC12A-lineage	NC12A-lineage_X	NC12A-lineage_X_sp.
SSeuks_1888	0	0	0	0	0	0	0	0	0	0	0	0	0	0	0	0	0	0	0	0	0	0	0	0	0	12	0	0	0	0	0	0	0	0	Eukaryota	Dinoflagellata	Dinophyceae	Unclassified_Class_Dinophyceae	Unclassified_Class_Dinophyceae	Unclassified_Class_Dinophyceae	Unclassified_Class_Dinophyceae
SSeuks_1889	0	0	0	0	0	0	0	0	0	0	0	0	0	0	0	0	0	0	0	0	0	0	0	0	0	0	0	0	0	0	3	0	0	0	Eukaryota	Nematoda	Chromadorea	Monhysterida	Monhysteridae	Eumonhystera	Eumonhystera_sp.
SSeuks_1890	0	0	0	0	0	0	0	0	0	0	0	0	0	0	0	0	0	27	13	0	0	0	0	0	0	0	0	0	0	0	0	0	0	0	Eukaryota	Cercozoa	Novel-clade-10-12	Novel-clade-12	NC12B-lineage	NC12B-lineage_X	NC12B-lineage_X_sp.
SSeuks_1891	0	0	0	0	0	0	5	0	0	0	0	77	0	0	0	0	0	0	0	0	0	0	0	58	23	0	0	0	0	0	0	0	0	0	Eukaryota	Apicomplexa	Gregarinomorphea	Eugregarinorida	Gregarinidae	Leidyana1	Unclassified_Genus__Leidyana1
SSeuks_1892	0	0	0	0	0	0	0	0	0	0	0	0	0	0	0	0	47	0	63	0	0	0	0	0	0	0	0	0	0	0	0	0	0	0	Eukaryota	Nematoda	Chromadorea	Monhysterida	Monhysteridae	Eumonhystera	Eumonhystera_sp.
SSeuks_1893	0	0	0	0	0	0	0	0	0	0	0	0	0	0	0	0	0	0	0	0	0	0	30	0	0	0	0	0	0	0	0	0	0	0	Eukaryota	Dinoflagellata	Dinophyceae	Dinophyceae_X	Dinophyceae_XX	Dinophyceae_XXX	Dinophyceae_XXX_sp.
SSeuks_1894	0	0	0	0	0	0	0	0	0	0	0	0	0	0	0	0	0	0	0	0	10	0	0	0	0	0	0	0	0	0	0	0	0	0	Eukaryota	Nematoda	Chromadorea	Monhysterida	Monhysteridae	Eumonhystera	Eumonhystera_sp.
SSeuks_1895	0	0	0	0	0	13	0	0	0	0	0	0	0	0	0	0	0	0	0	0	0	0	0	0	0	0	0	0	0	0	0	0	0	0	Eukaryota	Nematoda	Chromadorea	Monhysterida	Monhysteridae	Eumonhystera	Eumonhystera_sp.
SSeuks_1896	0	0	0	0	0	0	0	0	8	7	3	0	0	0	8	0	0	0	1	0	0	0	5	0	0	0	0	0	0	0	0	0	0	3	Eukaryota	Nematoda	Chromadorea	Monhysterida	Monhysteridae	Eumonhystera	Eumonhystera_sp.
SSeuks_1897	15	0	0	0	0	2	0	0	0	0	0	0	0	0	0	0	0	0	0	0	0	0	0	0	0	0	0	0	0	0	0	0	0	0	Eukaryota	Hilomonadea	Planomonadida	Planomonadidae	Planomonadidae_X	Micronuclearia	Micronuclearia_podoventralis
SSeuks_1898	0	0	0	0	24	0	0	0	0	0	0	0	0	0	0	0	0	0	0	0	0	0	0	0	0	0	0	0	0	0	0	0	0	0	Eukaryota	Annelida	Clitellata	Haplotaxida	Naididae	Tubifex	Tubifex_tubifex
SSeuks_1899	0	0	0	0	0	24	0	0	0	0	0	0	0	0	0	0	0	0	0	0	0	0	0	0	0	0	0	0	0	0	0	0	0	0	Eukaryota	Apicomplexa	Gregarinomorphea	Eugregarinorida	Gregarinidae	Leidyana1	Unclassified_Genus__Leidyana1
[truncated: 802 more rows]
