# Supplementary material for: Human access and deterministic processes play a major role in structuring planktonic and sedimentary bacterial and eukaryotic communities in lakes
Source: PeerJ. 2022 Nov 11;10:e14378. doi: 10.7717/peerj.14378 (PMC9661969; doi:10.7717/peerj.14378)
Supplement: Supplemental Information 7 — Metabarcoding Reveals Lacustrine Picocyanobacteria Respond to Environmental Change Through Adaptive Community Structuring ASV table for the small planktonic eukaryote (SPeuks) component. [file peerj-10-14378-s007.csv]

ASVs	45434	46774	54655	47193	46954	46212	45472	46493	46496	46484	41679	45686	46138	47225	39225	39621	47491	46494	38664	39050	38665	54720	54177	38421	46959	47198	8138	46723	39191	46725	38955	45688	47252	Kingdom	Phylum	Class	Order	Family	Genus	Species
SPeuks_1	0	0	0	0	0	0	0	11524	0	0	0	0	0	0	0	0	0	0	0	0	0	0	0	0	0	0	0	0	0	0	0	0	0	Eukaryota	Arthropoda	Hexanauplia	Calanoida	Diaptomidae	Unclassified_Family_Diaptomidae
SPeuks_2	0	0	0	0	0	0	0	0	0	0	0	0	0	0	10867	0	0	0	0	0	0	0	0	0	0	0	0	0	0	0	0	0	0	Eukaryota	Arthropoda	Hexanauplia	Calanoida	Diaptomidae	Unclassified_Family_Diaptomidae
SPeuks_3	3735	9	0	2	3705	5046	403	0	0	0	891	17	7056	3	77	124	48	0	2	1691	18	0	0	0	3782	0	0	0	345	955	0	0	0	Eukaryota	Arthropoda	Hexanauplia	Cyclopoida	Cyclopidae	Macrocyclops	Macrocyclops_albidus
SPeuks_4	0	0	0	0	0	0	0	0	0	0	0	0	0	0	0	0	0	0	0	0	0	0	0	0	0	0	11562	0	0	0	0	0	0	Eukaryota	Arthropoda	Hexanauplia	Calanoida	Diaptomidae	Unclassified_Family_Diaptomidae
SPeuks_5	0	0	0	2838	0	0	0	0	2	0	1	0	0	2	0	0	2933	0	3194	0	0	0	0	0	0	5324	0	0	3122	0	2822	0	1667	Eukaryota	Dinoflagellata	Dinophyceae	Gonyaulacales	Ceratiaceae	Ceratium	Ceratium_hirundinella
SPeuks_6	0	11028	0	0	0	0	0	0	0	0	0	0	0	0	0	0	0	0	0	0	0	0	0	0	0	0	0	0	0	0	0	0	0	Eukaryota	Arthropoda	Hexanauplia	Calanoida	Diaptomidae	Unclassified_Family_Diaptomidae
SPeuks_7	0	0	11510	0	0	0	0	0	0	0	0	0	0	0	0	0	0	0	0	0	0	0	0	0	0	0	0	0	0	0	0	0	0	Eukaryota	Arthropoda	Hexanauplia	Calanoida	Diaptomidae	Unclassified_Family_Diaptomidae
SPeuks_8	0	0	0	0	0	0	0	0	0	0	0	0	0	0	0	0	0	0	0	0	0	0	0	0	0	0	0	11370	0	0	0	0	0	Eukaryota	Arthropoda	Hexanauplia	Calanoida	Diaptomidae	Unclassified_Family_Diaptomidae
SPeuks_9	0	0	0	0	0	0	0	0	0	0	0	0	0	0	0	0	0	0	0	0	11353	0	0	0	0	0	0	0	0	0	0	0	0	Eukaryota	Arthropoda	Hexanauplia	Calanoida	Diaptomidae	Unclassified_Family_Diaptomidae
SPeuks_10	1734	0	0	0	0	1246	2474	0	0	13	1	0	0	0	0	0	0	0	0	0	0	0	0	0	0	0	0	0	0	0	0	0	1	Eukaryota	Rotifera	Monogononta	Ploima	Brachionidae	Keratella	Keratella_quadrata
SPeuks_11	113	381	0	0	0	1	3083	0	0	0	0	0	0	7	0	0	0	0	0	0	0	0	4511	0	0	0	0	0	59	10	0	0	53	Eukaryota	Dinoflagellata	Dinophyceae	Peridiniales	Peridiniaceae	Peridinium	Peridinium_willei
SPeuks_12	0	0	0	0	0	0	0	0	0	0	0	0	0	0	0	0	0	0	0	0	0	0	0	11025	0	0	0	0	0	0	0	0	0	Eukaryota	Arthropoda	Hexanauplia	Calanoida	Diaptomidae	Unclassified_Family_Diaptomidae
SPeuks_13	0	0	0	388	0	1581	0	0	0	0	0	0	0	150	0	0	7	0	244	0	7	0	0	3	114	40	0	0	0	21	0	33	5604	Eukaryota	Rotifera	Monogononta	Ploima	Brachionidae	Brachionus
SPeuks_14	0	0	0	0	0	0	0	0	0	0	0	0	0	0	0	0	0	0	0	0	0	0	0	0	0	0	0	0	0	0	0	11483	0	Eukaryota	Arthropoda	Hexanauplia	Calanoida	Diaptomidae	Unclassified_Family_Diaptomidae
SPeuks_15	0	0	0	0	0	0	0	0	0	0	0	11481	0	0	0	0	0	0	0	0	0	0	0	0	0	0	0	0	0	0	0	0	0	Eukaryota	Arthropoda	Hexanauplia	Calanoida	Diaptomidae	Unclassified_Family_Diaptomidae
SPeuks_16	0	0	0	211	0	0	0	0	0	0	0	0	0	4931	8	10	26	0	1098	0	22	0	0	160	41	437	0	2	1473	0	1454	0	526	Eukaryota	Arthropoda	Hexanauplia	Cyclopoida	Cyclopidae	Cyclops	Cyclops_sp.
SPeuks_17	0	0	0	0	0	0	0	9	11616	1296	0	0	0	0	0	0	0	0	0	0	0	0	0	0	0	0	0	0	0	0	0	0	0	Eukaryota	Arthropoda	Hexanauplia	Calanoida	Diaptomidae	Unclassified_Family_Diaptomidae
SPeuks_18	0	0	0	0	0	46	2654	1	0	0	0	0	0	0	0	0	0	0	0	0	0	0	3311	0	39	0	0	0	291	0	0	0	0	Eukaryota	Rotifera	Monogononta	Ploima	Unclassified_Order_Ploima	Unclassified_Order_Ploima
SPeuks_19	1565	0	0	0	1569	725	151	0	0	0	383	1	874	0	1	55	24	0	0	240	0	0	0	0	1670	0	0	0	39	46	0	0	0	Eukaryota	Arthropoda	Hexanauplia	Cyclopoida	Cyclopidae	Macrocyclops	Macrocyclops_albidus
SPeuks_20	0	0	0	0	0	0	0	0	0	0	0	0	0	0	0	11101	0	0	0	0	0	0	0	0	0	0	0	0	0	0	0	0	0	Eukaryota	Arthropoda	Hexanauplia	Calanoida	Diaptomidae	Unclassified_Family_Diaptomidae
SPeuks_21	0	0	0	0	0	0	0	0	0	0	0	0	0	0	0	0	4435	0	0	0	0	0	0	0	0	0	0	0	0	0	0	0	0	Eukaryota	Chlorophyta	Chlorophyceae	Chlamydomonadales	Chlamydomonadales_X	Chlamydomonas
SPeuks_22	2	0	0	770	0	0	0	0	0	0	0	0	0	0	0	0	952	0	825	0	0	0	0	0	0	1439	0	0	792	5	777	0	472	Eukaryota	Dinoflagellata	Dinophyceae	Gonyaulacales	Ceratiaceae	Ceratium	Ceratium_hirundinella
SPeuks_23	0	0	0	153	0	0	0	0	0	0	0	0	0	2096	0	8	2	0	131	0	28	0	0	0	2438	569	0	0	24	0	62	0	56	Eukaryota	Rotifera	Monogononta	Ploima	Unclassified_Order_Ploima	Unclassified_Order_Ploima
SPeuks_24	0	0	0	674	0	0	0	0	0	0	1	0	0	0	0	0	756	0	724	0	0	0	0	0	0	1262	0	0	760	0	737	0	404	Eukaryota	Dinoflagellata	Dinophyceae	Gonyaulacales	Ceratiaceae	Ceratium	Ceratium_hirundinella
SPeuks_25	0	0	0	2007	0	0	0	0	0	0	0	0	0	1365	0	0	0	0	0	0	0	0	0	0	0	0	0	0	0	0	0	0	784	Eukaryota	Dinoflagellata	Dinophyceae	Gymnodiniales	Gymnodiniaceae	Gymnodinium	Gymnodinium_sp.
SPeuks_26	0	0	0	0	0	0	0	0	0	0	0	0	0	0	0	0	0	0	0	0	0	11367	0	0	0	0	0	0	0	0	0	0	0	Eukaryota	Arthropoda	Hexanauplia	Calanoida	Diaptomidae	Unclassified_Family_Diaptomidae
SPeuks_27	0	0	0	0	3649	0	0	0	0	0	0	0	0	0	0	0	0	0	0	0	0	0	0	0	0	0	0	0	0	0	0	0	0	Eukaryota	Arthropoda	Hexanauplia	Cyclopoida	Cyclopidae	Unclassified_Family_Cyclopidae
SPeuks_28	0	0	0	17	0	0	0	0	0	0	0	0	0	0	0	0	1269	0	0	0	0	0	0	0	0	7	0	0	913	85	939	0	0	Eukaryota	Chlorophyta	Chlorophyceae	Chlamydomonadales	Chlamydomonadales_X	Volvox	Volvox_globator
SPeuks_29	0	0	0	0	0	0	0	0	0	10110	0	0	0	0	0	0	0	0	0	0	0	0	0	0	0	0	0	0	0	0	0	0	0	Eukaryota	Arthropoda	Hexanauplia	Calanoida	Diaptomidae	Unclassified_Family_Diaptomidae
SPeuks_30	17	13	0	0	0	19	19	0	0	0	1241	0	119	0	0	0	0	0	1	0	0	0	0	0	0	0	1	0	0	0	0	0	0	Eukaryota	Ciliophora	CONThreeP	CONThreeP_X	Urotrichidae	Urotricha	Urotricha_sp.
SPeuks_31	242	2	0	0	233	622	23	0	0	0	44	0	965	0	0	9	1	0	0	264	3	0	0	0	225	0	0	0	42	27	0	0	0	Eukaryota	Arthropoda	Hexanauplia	Cyclopoida	Cyclopidae	Macrocyclops	Macrocyclops_albidus
SPeuks_32	0	0	0	0	0	0	0	0	0	0	0	0	0	0	0	0	0	2283	0	0	0	0	0	0	0	0	0	0	0	0	0	0	0	Eukaryota	Streptophyta	Zygnemophyceae	Zygnemophyceae_X	Zygnemophyceae_XX	Spirogyra	Spirogyra_sp.
SPeuks_33	340	3	0	0	347	359	30	0	0	0	66	0	532	0	1	18	1	0	0	124	0	0	0	0	373	0	0	0	23	17	3	0	0	Eukaryota	Arthropoda	Hexanauplia	Cyclopoida	Cyclopidae	Macrocyclops	Macrocyclops_albidus
SPeuks_34	0	0	0	451	0	0	0	0	0	0	0	0	0	971	0	0	0	0	0	0	0	0	0	0	124	258	0	0	556	486	524	0	55	Eukaryota	Chlorophyta	Chlorophyceae	Chlamydomonadales	Chlamydomonadales_X	Chlamydomonas
SPeuks_35	0	0	0	0	0	0	0	0	0	0	1128	0	0	0	0	0	0	0	0	0	0	0	0	0	0	0	0	0	0	0	0	0	0	Eukaryota	Arthropoda	Hexanauplia	Harpacticoida	Canthocamptidae	Attheyella	Attheyella_crassa
SPeuks_36	0	0	0	357	0	0	0	0	0	9	0	0	0	0	0	0	330	0	431	0	0	0	0	0	0	796	0	0	406	0	409	0	247	Eukaryota	Dinoflagellata	Dinophyceae	Gonyaulacales	Ceratiaceae	Ceratium	Ceratium_hirundinella
SPeuks_37	0	0	0	0	0	0	0	0	0	0	0	0	0	0	0	0	0	0	0	0	0	0	0	0	0	0	0	0	0	7674	0	0	0	Eukaryota	Chlorophyta	Chlorophyceae	Chlamydomonadales	Chlamydomonadales_X	Chlamydomonas
SPeuks_38	483	23	0	0	30	1	223	0	0	0	0	0	117	0	0	0	1	0	0	969	0	0	167	0	476	0	0	0	99	13	0	0	0	Eukaryota	Dinoflagellata	Dinophyceae	Unclassified_Class_Dinophyceae	Unclassified_Class_Dinophyceae	Unclassified_Class_Dinophyceae
SPeuks_39	0	0	0	0	0	0	0	0	0	0	0	0	0	0	0	0	0	0	2133	0	0	0	0	31	0	0	0	0	0	355	0	0	0	Eukaryota	Chlorophyta	Chlorophyceae	Chlamydomonadales	Chlamydomonadales_X	Chlamydomonas
SPeuks_40	0	0	0	0	0	16	0	0	0	0	815	0	256	0	0	0	0	0	0	0	0	0	0	0	0	0	0	0	0	0	0	0	0	Eukaryota	Nematoda	Chromadorea	Rhabditida	Unclassified_Order_Rhabditida	Unclassified_Order_Rhabditida
SPeuks_41	77	0	1	0	0	283	0	0	0	0	468	0	0	0	0	0	3	0	0	0	0	0	0	0	0	0	0	0	0	0	0	0	0	Eukaryota	Ciliophora	Oligohymenophorea	Peritrichia_2	Sessilida	Vorticella	Vorticella_campanula
SPeuks_42	0	0	0	0	0	12	0	0	0	0	0	0	0	0	0	0	0	1473	0	0	0	0	0	0	0	0	0	0	0	0	0	0	0	Eukaryota	Ciliophora	Spirotrichea	Hypotrichia	Oxytrichidae	Stylonychia
SPeuks_43	0	0	0	1837	0	0	0	0	0	0	0	0	0	0	0	0	0	0	0	0	0	0	0	0	0	37	0	0	0	0	0	0	0	Eukaryota	Rotifera	Monogononta	Flosculariaceae	Unclassified_Order_Flosculariaceae	Unclassified_Order_Flosculariaceae
SPeuks_44	0	0	0	154	0	0	0	0	0	0	0	0	0	0	0	0	36	0	90	0	0	0	0	0	0	691	0	0	775	0	803	0	33	Eukaryota	Dinoflagellata	Dinophyceae	Gonyaulacales	Ceratiaceae	Ceratium	Ceratium_hirundinella
SPeuks_45	0	0	0	0	0	0	0	0	0	0	0	0	0	0	0	0	0	1211	0	0	0	0	0	0	0	0	0	0	0	0	0	0	0	Eukaryota	Tardigrada	Eutardigrada	Parachela	Macrobiotidae	Dactylobiotus	Dactylobiotus_ambiguus
SPeuks_46	0	0	0	0	0	0	0	0	0	0	577	0	0	0	0	0	0	0	0	0	0	0	0	0	0	0	0	0	0	0	0	0	0	Eukaryota	Arthropoda	Hexanauplia	Harpacticoida	Canthocamptidae	Unclassified_Family_Canthocamptidae
SPeuks_47	7	40	0	0	0	0	273	0	0	0	0	0	0	0	0	0	0	0	0	0	0	0	532	0	0	0	0	0	0	0	0	0	3	Eukaryota	Dinoflagellata	Dinophyceae	Peridiniales	Peridiniaceae	Peridinium	Peridinium_willei
SPeuks_48	0	0	0	0	1115	0	0	0	0	0	0	0	0	0	0	0	0	0	0	0	0	0	0	0	0	0	0	0	0	0	0	0	0	Eukaryota	Arthropoda	Hexanauplia	Cyclopoida	Cyclopidae	Macrocyclops	Macrocyclops_albidus
SPeuks_49	0	0	0	0	0	0	0	0	0	0	0	0	0	0	0	0	289	0	82	0	12	0	0	2	0	0	0	40	355	95	564	0	0	Eukaryota	Rotifera	Monogononta	Flosculariaceae	Conochilidae	Conochilus	Conochilus_hippocrepis
SPeuks_50	0	0	0	0	0	8	0	0	0	0	497	0	13	0	0	0	0	0	0	0	0	0	0	0	0	0	0	0	0	0	0	0	0	Eukaryota	Nematoda	Chromadorea	Rhabditida	Pratylenchidae	Pratylenchus	Pratylenchus_bolivianus
SPeuks_51	0	0	0	0	0	0	0	0	0	0	0	0	0	0	0	0	0	0	0	5895	0	0	0	0	0	0	0	0	0	0	0	0	0	Eukaryota	Arthropoda	Hexanauplia	Calanoida	Diaptomidae	Unclassified_Family_Diaptomidae
SPeuks_52	7	53	0	0	0	0	242	0	0	0	0	0	0	0	0	0	0	0	0	0	0	0	447	0	0	0	0	0	0	0	0	0	5	Eukaryota	Dinoflagellata	Dinophyceae	Peridiniales	Peridiniaceae	Peridinium	Peridinium_willei
SPeuks_53	0	0	0	0	0	0	0	0	0	0	479	0	0	0	0	0	0	0	0	0	0	0	0	0	0	0	0	0	0	0	0	0	0	Eukaryota	Arthropoda	Hexanauplia	Harpacticoida	Unclassified_Order_Harpacticoida	Unclassified_Order_Harpacticoida
SPeuks_54	5	0	0	0	0	0	101	0	0	0	0	0	0	0	0	0	0	0	0	0	0	0	960	0	0	0	0	0	21	0	0	0	0	Eukaryota	Dinoflagellata	Dinophyceae	Peridiniales	Peridiniaceae	Peridinium	Peridinium_willei
SPeuks_55	0	0	0	0	0	0	0	0	0	0	0	0	0	0	0	0	13	0	5	0	0	0	0	10	932	0	0	0	146	0	266	0	0	Eukaryota	Rotifera	Monogononta	Ploima	Unclassified_Order_Ploima	Unclassified_Order_Ploima
SPeuks_56	5	37	0	0	0	0	215	0	0	0	0	0	0	0	0	0	0	0	0	0	0	0	484	0	0	0	0	0	0	0	0	0	6	Eukaryota	Dinoflagellata	Dinophyceae	Peridiniales	Peridiniaceae	Peridinium	Peridinium_willei
SPeuks_57	0	0	0	0	0	0	0	0	0	0	0	0	0	0	0	0	0	860	0	0	0	0	0	0	0	0	0	0	0	0	0	0	0	Eukaryota	Nematoda	Enoplea	Triplonchida	Prismatolaimidae	Prismatolaimus	Prismatolaimus_dolichurus
SPeuks_58	0	0	0	0	0	0	0	0	0	0	0	0	0	0	285	0	0	0	0	0	0	0	0	0	0	0	0	0	0	0	0	0	0	Eukaryota	Arthropoda	Hexanauplia	Calanoida	Diaptomidae	Unclassified_Family_Diaptomidae
SPeuks_59	484	0	0	0	0	0	12	0	0	0	0	0	0	0	0	0	0	0	0	0	0	0	0	0	0	0	0	0	0	0	0	0	0	Eukaryota	Dinoflagellata	Dinophyceae	Unclassified_Class_Dinophyceae	Unclassified_Class_Dinophyceae	Unclassified_Class_Dinophyceae
SPeuks_60	0	0	0	0	0	17	0	0	0	0	311	0	0	10	0	0	0	0	0	0	0	0	0	0	11	0	0	0	0	0	0	0	0	Eukaryota	Platyhelminthes	Catenulida	Unclass_Order_of_Catenulida	Stenostomidae	Stenostomum	Stenostomum_leucops
SPeuks_61	0	0	0	0	0	0	0	0	0	0	0	0	0	0	13	0	0	0	645	0	0	0	0	0	63	1	0	0	36	0	71	0	0	Eukaryota	Rotifera	Monogononta	Ploima	Unclassified_Order_Ploima	Unclassified_Order_Ploima
SPeuks_62	421	0	0	0	0	0	0	0	0	0	0	0	0	2	0	0	0	0	6	0	0	0	0	0	2	7	0	0	10	7	17	0	7	Eukaryota	Ciliophora	Spirotrichea	Hypotrichia	Halteriidae	Halteriidae_X	Halteriidae_X_sp.
SPeuks_63	195	0	0	0	0	0	166	0	0	0	0	0	0	0	0	0	0	0	0	0	0	0	0	0	0	0	0	0	0	0	0	0	0	Eukaryota	Chlorophyta	Chlorophyceae	Chlamydomonadales	Chlamydomonadales_X	Oogamochlamys
SPeuks_64	0	0	0	0	0	0	0	0	0	0	0	0	0	0	0	0	0	567	0	0	0	0	0	0	0	0	0	0	0	0	0	0	0	Eukaryota	Nematoda	Enoplea	Mermithida	Mermithidae	Limnomermis	Limnomermis_sp.
SPeuks_65	0	0	0	11	0	0	263	0	0	0	0	0	0	0	0	0	0	0	0	0	0	0	0	0	0	0	0	0	20	0	16	0	8	Eukaryota	Ciliophora	Colpodea	Colpodea_X	Bursariomorphida	Bursariomorphida_X	Bursariomorphida_X_sp.
SPeuks_66	0	0	0	0	0	0	0	0	0	0	3	0	0	0	0	0	0	549	0	0	0	0	0	0	0	0	0	0	0	0	0	0	0	Eukaryota	Chlorophyta	Ulvophyceae	Ulotrichales	Ulotrichales_X	Ulothrix	Ulothrix_zonata
SPeuks_67	0	0	0	1	0	57	151	0	0	0	0	0	0	0	0	0	0	0	0	0	0	0	0	0	0	0	0	0	0	0	0	0	0	Eukaryota	Rotifera	Monogononta	Ploima	Brachionidae	Unclassified_Family_Brachionidae
SPeuks_68	0	0	0	0	0	0	0	0	0	0	244	0	0	0	0	0	0	0	0	0	0	0	0	0	0	0	0	0	0	0	0	0	0	Eukaryota	Arthropoda	Hexanauplia	Harpacticoida	Canthocamptidae	Attheyella	Attheyella_crassa
SPeuks_69	0	0	0	0	0	0	0	0	0	0	7	0	0	0	0	0	0	0	459	0	0	0	0	19	12	0	0	0	159	62	0	0	0	Eukaryota	Centroheliozoa	Centroheliozoa_X	Centroheliozoa_XX	Centroheliozoa_XXX	Centroheliozoa_XXXX	Centroheliozoa_XXXX_sp.
SPeuks_70	0	0	0	272	0	0	0	0	0	0	0	0	0	167	0	0	0	0	0	0	0	0	0	0	0	2	0	0	0	0	0	0	127	Eukaryota	Dinoflagellata	Dinophyceae	Gymnodiniales	Gymnodiniaceae	Gymnodinium	Gymnodinium_sp.
SPeuks_71	0	0	0	227	0	0	0	0	0	0	0	0	0	189	0	0	0	0	0	0	0	0	0	0	0	0	0	0	0	0	0	0	94	Eukaryota	Dinoflagellata	Dinophyceae	Gymnodiniales	Gymnodiniaceae	Gymnodinium	Gymnodinium_sp.
SPeuks_72	0	0	0	103	0	0	0	0	0	0	0	0	0	376	0	0	0	0	0	0	0	0	0	0	0	2	0	0	0	0	0	0	17	Eukaryota	Dinoflagellata	Dinophyceae	Gymnodiniales	Gymnodiniaceae	Gymnodinium	Gymnodinium_sp.
SPeuks_73	0	0	0	0	0	0	0	0	0	0	82	0	0	0	0	0	0	306	0	0	0	0	0	0	0	0	0	0	0	0	0	0	0	Eukaryota	Gastrotricha	Unclass_Class_of_Gastrotricha	Chaetonotida	Chaetonotidae	Chaetonotus	Chaetonotus_sp.
SPeuks_74	0	0	0	0	0	0	0	0	0	0	0	0	0	0	158	0	0	0	0	0	0	0	0	0	0	0	0	0	0	0	0	0	0	Eukaryota	Arthropoda	Hexanauplia	Calanoida	Diaptomidae	Unclassified_Family_Diaptomidae
SPeuks_75	0	0	0	226	0	0	0	0	0	0	0	0	0	0	0	0	0	0	5	0	0	0	0	0	0	13	0	0	200	0	312	0	0	Eukaryota	Streptophyta	Zygnemophyceae	Zygnemophyceae_X	Zygnemophyceae_XX	Staurastrum
SPeuks_76	0	0	0	25	0	241	0	0	0	0	0	0	0	2	0	0	1	0	0	0	0	0	0	0	0	0	0	0	0	0	0	0	0	Eukaryota	Rotifera	Monogononta	Flosculariaceae	Filinidae	Filinia	Filinia_longiseta
SPeuks_77	313	0	0	0	0	0	0	0	0	0	0	0	0	0	0	0	0	0	0	0	0	0	0	0	0	0	0	0	0	0	0	0	0	Eukaryota	Dinoflagellata	Dinophyceae	Unclassified_Class_Dinophyceae	Unclassified_Class_Dinophyceae	Unclassified_Class_Dinophyceae
SPeuks_78	0	0	0	0	0	22	0	0	0	0	198	0	0	0	0	0	0	0	0	0	0	0	0	0	0	0	0	0	0	0	0	0	0	Eukaryota	Gastrotricha	Unclass_Class_of_Gastrotricha	Chaetonotida	Chaetonotidae	Chaetonotus	Chaetonotus_sp.
SPeuks_79	0	0	0	0	0	0	0	0	0	0	0	0	0	0	0	0	0	0	0	0	0	0	0	0	0	0	0	0	0	0	0	0	348	Eukaryota	Streptophyta	Zygnemophyceae	Zygnemophyceae_X	Zygnemophyceae_XX	Staurastrum	Staurastrum_sp.
SPeuks_80	0	0	0	0	0	0	0	0	0	0	0	0	0	0	36	0	1	0	0	1154	20	0	0	0	0	0	0	3	0	173	0	0	0	Eukaryota	Rotifera	Monogononta	Flosculariaceae	Unclassified_Order_Flosculariaceae	Unclassified_Order_Flosculariaceae
SPeuks_81	0	0	0	0	0	2	154	0	0	0	0	0	0	0	0	0	0	0	0	0	0	0	0	14	0	0	0	0	0	0	0	0	34	Eukaryota	Chlorophyta	Chlorophyceae	Chlamydomonadales	Chlamydomonadales_X	Paulschulzia	Paulschulzia_pseudovolvox
SPeuks_82	47	0	0	0	57	44	7	0	0	0	9	0	82	0	0	0	1	0	0	26	0	0	0	0	48	0	0	0	5	2	0	0	0	Eukaryota	Arthropoda	Hexanauplia	Cyclopoida	Cyclopidae	Macrocyclops	Macrocyclops_albidus
SPeuks_83	0	0	0	0	0	0	0	89	0	0	0	0	0	0	0	0	0	0	0	0	0	0	0	0	0	0	0	0	0	0	0	0	0	Eukaryota	Arthropoda	Hexanauplia	Calanoida	Diaptomidae	Unclassified_Family_Diaptomidae
SPeuks_84	0	0	0	0	0	15	0	0	0	0	140	0	0	0	0	0	0	0	0	0	0	0	0	0	0	0	0	0	0	0	0	0	0	Eukaryota	Gastrotricha	Unclass_Class_of_Gastrotricha	Chaetonotida	Chaetonotidae	Chaetonotus
SPeuks_85	39	0	0	0	0	22	20	0	0	0	0	0	40	3	5	2	0	0	0	0	0	0	0	0	78	0	0	0	75	129	0	0	0	Eukaryota	Arthropoda	Hexanauplia	Cyclopoida	Cyclopidae	Macrocyclops	Macrocyclops_albidus
SPeuks_86	0	0	0	0	0	1	23	0	0	0	0	0	0	0	0	0	0	0	0	0	0	0	319	0	1	0	0	0	21	0	0	0	0	Eukaryota	Rotifera	Monogononta	Ploima	Unclassified_Order_Ploima	Unclassified_Order_Ploima
SPeuks_87	185	0	0	0	0	0	0	0	0	0	0	0	0	0	0	0	0	0	0	0	0	0	4	0	0	0	0	0	0	0	0	0	0	Eukaryota	Dinoflagellata	Dinophyceae	Unclassified_Class_Dinophyceae	Unclassified_Class_Dinophyceae	Unclassified_Class_Dinophyceae
SPeuks_88	0	0	0	0	0	0	138	0	0	0	0	0	0	0	0	0	0	0	0	0	0	0	0	0	0	0	0	0	0	0	0	0	0	Eukaryota	Dinoflagellata	Dinophyceae	Peridiniales	Peridiniaceae	Peridinium	Peridinium_willei
SPeuks_89	0	0	0	0	0	0	0	0	0	0	0	0	0	0	81	0	0	0	0	0	0	0	0	0	0	0	0	0	0	0	0	0	0	Eukaryota	Arthropoda	Hexanauplia	Calanoida	Diaptomidae	Unclassified_Family_Diaptomidae
SPeuks_90	0	0	0	0	0	0	0	0	0	0	0	0	0	0	0	0	10	0	0	0	0	0	0	5	0	0	0	0	0	0	0	0	209	Eukaryota	Choanoflagellida	Choanoflagellida_X	Choanoflagellida_XX	Clade-2	Sphaeroeca	Sphaeroeca_leprechaunica
SPeuks_91	62	0	0	0	0	4	6	0	0	0	0	0	435	0	0	0	0	0	0	0	0	0	0	0	0	0	0	0	0	0	0	0	0	Eukaryota	Dinoflagellata	Dinophyceae	Unclassified_Class_Dinophyceae	Unclassified_Class_Dinophyceae	Unclassified_Class_Dinophyceae
SPeuks_92	0	0	0	0	0	0	0	0	0	0	118	0	0	0	0	0	0	0	0	0	0	0	0	0	0	0	0	0	0	0	0	0	0	Eukaryota	Annelida	Clitellata	Haplotaxida	Aeolosomatidae	Aeolosoma	Aeolosoma_sp.
SPeuks_93	0	0	0	0	0	4	0	0	0	0	35	0	0	0	0	0	0	176	0	0	0	0	0	0	0	0	0	0	0	0	0	0	0	Eukaryota	Streptophyta	Embryophyceae	Embryophyceae_X	Embryophyceae_XX	Brachypodium	Brachypodium_distachyon
SPeuks_94	0	0	0	0	0	0	0	0	0	0	0	0	0	0	2	0	0	0	52	0	0	0	0	25	0	2	0	0	105	0	273	0	0	Eukaryota	Ciliophora	Oligohymenophorea	Peritrichia_2	Sessilida	Campanella	Campanella_sp.
SPeuks_95	0	0	0	0	0	0	0	0	0	0	111	0	0	0	0	0	0	0	0	0	0	0	0	0	0	0	0	0	0	0	0	0	0	Eukaryota	Arthropoda	Hexanauplia	Harpacticoida	Canthocamptidae	Attheyella	Attheyella_crassa
SPeuks_96	6	0	0	0	0	0	3	0	0	0	41	0	0	0	0	0	0	138	0	0	0	0	0	0	0	0	0	0	0	0	0	0	0	Eukaryota	Nematoda	Chromadorea	Monhysterida	Monhysteridae	Unclassified_Family_Monhysteridae
SPeuks_97	0	0	0	0	0	15	0	0	0	0	104	0	3	0	0	0	0	0	0	0	0	0	0	0	6	0	0	0	0	0	0	0	0	Eukaryota	Rotifera	Bdelloidea	Unclass_Family_of_NA	NA	Rotaria	Rotaria_rotatoria
SPeuks_98	0	0	0	0	0	14	0	0	0	0	91	0	0	0	0	0	0	0	0	0	0	0	0	0	0	0	0	0	0	0	0	0	3	Eukaryota	Gastrotricha	Unclass_Class_of_Gastrotricha	Chaetonotida	Chaetonotidae	Chaetonotus	Chaetonotus_sp.
SPeuks_99	0	0	0	0	0	0	0	0	0	0	0	0	0	0	0	0	0	0	0	0	0	0	327	0	1	0	0	0	27	0	0	0	0	Eukaryota	Rotifera	Monogononta	Ploima	Unclassified_Order_Ploima	Unclassified_Order_Ploima
SPeuks_100	0	0	0	5	0	0	0	0	0	0	0	0	0	194	0	0	0	0	0	0	0	0	0	0	0	67	0	0	0	0	0	0	6	Eukaryota	Rotifera	Monogononta	Ploima	Unclassified_Order_Ploima	Unclassified_Order_Ploima
SPeuks_101	53	0	0	0	65	9	0	2	0	0	17	0	8	0	0	5	0	0	0	19	0	0	0	0	62	0	0	0	0	0	0	0	0	Eukaryota	Arthropoda	Hexanauplia	Cyclopoida	Cyclopidae	Macrocyclops	Macrocyclops_albidus
SPeuks_102	0	0	0	0	0	0	0	0	0	0	0	0	0	157	0	0	0	0	0	0	0	0	0	0	0	0	0	0	0	0	0	0	58	Eukaryota	Rotifera	Monogononta	Flosculariaceae	Flosculariidae	Ptygura	Ptygura_libera
SPeuks_103	150	0	0	0	0	0	0	0	0	0	0	0	0	0	0	0	0	0	0	0	0	0	0	0	0	0	0	0	0	0	0	0	0	Eukaryota	Dinoflagellata	Dinophyceae	Suessiales	Suessiaceae	Unclassified_Family_Suessiaceae
SPeuks_104	110	0	0	0	0	0	26	0	0	0	0	0	0	0	0	0	0	0	0	0	0	0	0	0	0	0	0	0	0	0	0	0	0	Eukaryota	Chlorophyta	Chlorophyceae	Chlamydomonadales	Chlamydomonadales_X	Hafniomonas
SPeuks_105	0	0	0	0	0	0	0	0	0	0	0	0	0	0	0	0	0	200	0	0	0	0	0	0	0	0	0	0	0	0	0	0	0	Eukaryota	Fungi	Ascomycota	Pezizomycotina	Eurotiomycetes	Unclassified_Family_Eurotiomycetes
SPeuks_106	0	0	0	0	0	0	0	0	0	0	0	0	0	0	0	0	0	197	0	0	0	0	0	0	0	0	0	0	0	0	0	0	0	Eukaryota	Ciliophora	Spirotrichea	Hypotrichia	Halteriidae	Halteria	Halteria_grandinella
SPeuks_107	0	0	0	0	181	0	0	0	0	0	0	0	0	0	0	0	0	0	0	0	0	0	0	0	0	0	0	0	0	0	0	0	0	Eukaryota	Arthropoda	Hexanauplia	Cyclopoida	Cyclopidae	Macrocyclops	Macrocyclops_albidus
SPeuks_108	0	0	0	0	0	0	0	0	0	0	0	0	0	0	0	0	0	0	230	0	0	0	0	0	0	0	0	0	0	0	0	0	0	Eukaryota	Cnidaria	Hydrozoa	Limnomedusae	Olindiidae	Craspedacusta	Craspedacusta_sowerbyi
SPeuks_109	0	0	0	0	0	0	0	0	0	0	0	0	0	0	0	1	1	0	0	0	0	0	0	0	52	0	0	0	89	53	182	0	0	Eukaryota	Rotifera	Monogononta	Ploima	Unclassified_Order_Ploima	Unclassified_Order_Ploima
SPeuks_110	0	1	0	0	0	0	0	0	0	5	0	0	0	0	18	44	0	0	2	513	0	0	0	0	0	0	0	0	0	37	0	0	0	Eukaryota	Arthropoda	Hexanauplia	Unclassified_Class_Hexanauplia	Unclassified_Class_Hexanauplia	Unclassified_Class_Hexanauplia
SPeuks_111	0	0	0	2	0	0	0	0	0	0	0	0	0	192	0	0	0	0	0	0	0	0	0	0	0	29	0	0	0	0	0	0	0	Eukaryota	Rotifera	Monogononta	Ploima	Unclassified_Order_Ploima	Unclassified_Order_Ploima
SPeuks_112	0	0	0	0	0	0	0	0	0	0	0	0	0	0	7	1	0	0	109	0	0	0	0	69	0	0	0	0	0	0	1	0	25	Eukaryota	Arthropoda	Hexanauplia	Calanoida	Unclassified_Order_Calanoida	Unclassified_Order_Calanoida
SPeuks_113	0	0	0	0	0	0	0	0	0	0	0	0	0	0	0	0	0	0	0	0	182	0	0	0	0	0	0	0	0	0	0	0	0	Eukaryota	Arthropoda	Hexanauplia	Calanoida	Diaptomidae	Unclassified_Family_Diaptomidae
SPeuks_114	122	0	0	0	0	0	0	0	0	0	7	0	0	0	0	0	0	0	0	0	0	0	0	0	0	0	0	0	0	0	0	0	0	Eukaryota	Fungi	Chytridiomycota	Chytridiomycotina	Chytridiomycotina_X	Chytridiomycotina_XX	Chytridiomycotina_XX_sp.
SPeuks_115	0	0	0	0	0	0	0	0	0	0	0	0	0	0	0	0	0	185	0	0	0	0	0	0	0	0	0	0	0	0	0	0	0	Eukaryota	Ciliophora	Spirotrichea	Hypotrichia	Oxytrichidae	Unclassified_Family_Oxytrichidae
SPeuks_116	0	0	0	0	0	0	0	0	0	0	0	0	0	0	0	0	0	167	0	0	0	0	0	0	0	0	0	0	0	0	0	0	0	Eukaryota	Mesomycetozoa	Ichthyosporea	Ichthyosphonida	Unclassified_Order_Ichthyosphonida	Unclassified_Order_Ichthyosphonida
SPeuks_117	0	0	0	0	0	0	0	0	0	0	0	0	0	0	0	0	0	0	183	0	0	0	0	0	0	0	0	0	0	0	0	0	0	Eukaryota	Arthropoda	Hexanauplia	Poecilostomatoida	Ergasilidae	Unclassified_Family_Ergasilidae
SPeuks_118	78	0	0	0	0	0	25	0	0	0	0	0	0	0	0	0	0	0	0	0	0	0	0	0	0	0	0	0	5	0	0	0	0	Eukaryota	Dinoflagellata	Dinophyceae	Unclassified_Class_Dinophyceae	Unclassified_Class_Dinophyceae	Unclassified_Class_Dinophyceae
SPeuks_119	0	0	0	0	0	0	0	0	0	0	0	0	0	0	0	0	0	0	0	0	0	0	0	0	0	0	0	132	0	0	0	0	0	Eukaryota	Arthropoda	Hexanauplia	Calanoida	Diaptomidae	Unclassified_Family_Diaptomidae
SPeuks_120	0	0	0	0	0	0	0	0	0	0	0	0	0	0	0	0	0	0	0	0	0	0	0	0	0	263	0	0	31	0	38	0	0	Eukaryota	Chlorophyta	Chlorophyceae	Chlamydomonadales	Chlamydomonadales_X	Chlamydomonas
SPeuks_121	0	0	0	0	0	0	0	46	0	0	0	0	0	0	0	0	0	0	0	0	0	0	0	0	0	0	0	0	0	0	0	0	0	Eukaryota	Arthropoda	Hexanauplia	Calanoida	Diaptomidae	Unclassified_Family_Diaptomidae
SPeuks_122	0	0	0	0	0	0	52	0	0	0	0	0	0	0	0	0	0	0	0	0	0	0	42	0	0	0	0	0	0	0	0	0	0	Eukaryota	Dinoflagellata	Dinophyceae	Peridiniales	Peridiniaceae	Peridinium	Peridinium_willei
SPeuks_123	0	0	0	0	0	64	0	0	0	0	0	0	0	0	0	0	0	0	0	0	0	0	0	3	16	0	0	0	0	6	3	0	0	Eukaryota	Ciliophora	Spirotrichea	Choreotrichida	Strobilidiidae_H	Strobilidiidae_H_X	Strobilidiidae_H_X_sp.
SPeuks_124	0	0	0	0	0	2	0	0	0	0	82	0	8	0	0	0	0	0	0	0	0	0	0	0	0	0	0	0	0	0	0	0	0	Eukaryota	Nematoda	Chromadorea	Rhabditida	Pratylenchidae	Pratylenchus
SPeuks_125	0	0	0	0	0	0	0	0	0	0	0	0	0	142	0	0	0	0	0	0	0	0	0	0	0	0	0	0	0	0	15	0	0	Eukaryota	Arthropoda	Hexanauplia	Cyclopoida	Cyclopidae	Cyclops	Cyclops_sp.
SPeuks_126	0	0	0	0	0	4	0	0	0	0	77	0	2	0	0	0	0	0	0	0	0	0	0	0	0	0	0	0	0	0	0	0	0	Eukaryota	Rotifera	Monogononta	Flosculariaceae	Flosculariidae	Unclassified_Family_Flosculariidae
SPeuks_127	0	0	0	0	0	0	0	0	0	0	0	0	0	0	0	0	0	151	0	0	0	0	0	0	0	0	0	0	0	0	0	0	0	Eukaryota	Ciliophora	Spirotrichea	Hypotrichia	Oxytrichidae	Unclassified_Family_Oxytrichidae
SPeuks_128	0	0	0	0	0	39	0	0	0	0	39	0	0	0	0	0	0	0	0	0	0	0	0	0	0	0	0	0	0	0	0	0	0	Eukaryota	Ciliophora	Oligohymenophorea	Peritrichia_2	Sessilida	Campanella
SPeuks_129	0	0	0	0	0	0	0	0	0	0	0	0	0	0	0	0	0	0	149	0	0	0	0	5	13	0	0	0	0	0	0	0	0	Eukaryota	Dinoflagellata	Dinophyceae	Peridiniales	Peridiniaceae	Peridinium	Peridinium_sp.
SPeuks_130	0	0	0	0	0	0	0	0	0	0	80	0	0	0	0	0	0	0	0	0	0	0	0	0	0	0	0	0	0	0	0	0	0	Eukaryota	Nematoda	Chromadorea	Rhabditida	Anguinidae	Unclassified_Family_Anguinidae
SPeuks_131	0	0	0	0	0	0	0	0	0	0	0	0	0	0	0	0	0	0	0	0	0	0	0	0	0	0	0	0	116	0	176	0	0	Eukaryota	Porifera	Demospongiae	Spongillida	Unclassified_Order_Spongillida	Unclassified_Order_Spongillida
SPeuks_132	0	0	0	0	0	0	0	0	0	0	0	0	0	0	0	48	0	0	0	0	0	0	0	71	0	0	0	5	0	125	0	0	0	Eukaryota	Rotifera	Monogononta	Flosculariaceae	Conochilidae	Conochilus
SPeuks_133	0	0	0	0	0	0	0	0	0	0	67	0	0	0	0	0	0	25	0	0	0	0	0	0	0	0	0	0	0	0	0	0	0	Eukaryota	Nematoda	Chromadorea	Monhysterida	Xyalidae	Theristus	Theristus_agilis
SPeuks_134	77	0	0	0	0	0	10	0	0	0	0	0	0	0	0	0	0	0	0	0	0	0	0	0	0	0	0	0	0	0	0	0	0	Eukaryota	Chlorophyta	Chlorophyceae	Chlamydomonadales	Chlamydomonadales_X	Hafniomonas
SPeuks_135	0	0	0	0	0	0	0	0	0	0	0	0	0	0	0	0	0	128	0	0	0	0	0	0	0	0	0	0	0	0	0	0	0	Eukaryota	Gastrotricha	Unclass_Class_of_Gastrotricha	Chaetonotida	Chaetonotidae	Chaetonotus	Chaetonotus_sp.
SPeuks_136	0	0	0	0	22	0	0	0	0	0	0	0	0	0	3	0	2	0	107	0	0	0	0	0	0	0	0	0	0	0	0	0	0	Eukaryota	Ciliophora	CONThreeP	CONThreeP_X	Unclassified_Order_CONThreeP_X	Unclassified_Order_CONThreeP_X
SPeuks_137	0	0	0	0	0	2	0	0	0	0	12	0	0	0	0	0	0	95	0	0	0	0	0	0	0	0	0	0	0	0	0	0	0	Eukaryota	Ciliophora	Oligohymenophorea	Hymenostomatia	Deltopylidae	Agolohymena	Agolohymena_aspidocauda
SPeuks_138	0	0	0	0	0	4	0	0	0	0	70	0	0	0	0	0	0	0	0	0	0	0	0	0	0	0	0	0	0	0	0	0	0	Eukaryota	Nematoda	Chromadorea	Rhabditida	Unclassified_Order_Rhabditida	Unclassified_Order_Rhabditida
SPeuks_139	41	0	0	0	0	0	32	0	0	0	0	0	0	0	0	0	0	0	0	0	0	0	0	0	0	0	0	0	0	0	0	0	0	Eukaryota	Rotifera	Monogononta	Ploima	Brachionidae	Keratella	Keratella_quadrata
SPeuks_140	0	0	0	0	0	0	0	0	0	0	0	0	0	0	41	0	0	0	0	0	0	0	0	0	0	0	0	0	0	0	0	0	0	Eukaryota	Arthropoda	Hexanauplia	Calanoida	Diaptomidae	Unclassified_Family_Diaptomidae
SPeuks_141	0	0	0	0	0	9	0	0	0	0	51	0	0	0	0	0	0	0	0	0	0	0	0	0	0	0	0	0	0	0	0	0	0	Eukaryota	Ciliophora	Oligohymenophorea	Peritrichia_2	Sessilida	Campanella
SPeuks_142	0	0	0	0	0	0	0	0	0	0	0	0	0	0	0	0	52	0	0	0	0	0	0	0	0	0	0	49	0	0	0	0	0	Eukaryota	Unclassified_Kingdom_Eukaryota	Unclassified_Kingdom_Eukaryota	Unclassified_Kingdom_Eukaryota	Unclassified_Kingdom_Eukaryota	Unclassified_Kingdom_Eukaryota
SPeuks_143	0	0	0	0	0	0	0	0	0	0	0	3	0	0	18	17	0	0	0	252	5	0	0	0	0	0	0	0	0	42	0	0	0	Eukaryota	Arthropoda	Hexanauplia	Cyclopoida	Cyclopidae	Macrocyclops	Macrocyclops_albidus
SPeuks_144	8	0	0	133	0	1	0	0	0	0	3	0	0	0	0	0	0	0	0	0	0	0	0	0	0	0	0	0	0	0	0	0	0	Eukaryota	Ciliophora	Oligohymenophorea	Peniculia	Frontoniidae_2	Frontoniidae_2_X	Frontoniidae_2_X_sp.
SPeuks_145	0	0	0	0	110	0	0	0	0	0	0	0	0	0	0	0	0	0	0	0	0	0	0	0	0	0	0	0	0	0	0	0	0	Eukaryota	Arthropoda	Hexanauplia	Cyclopoida	Cyclopidae	Unclassified_Family_Cyclopidae
SPeuks_146	14	3	0	0	8	0	15	0	0	0	5	0	122	0	0	0	0	0	0	0	0	0	0	0	0	0	0	0	0	0	0	0	0	Eukaryota	Dinoflagellata	Dinophyceae	Dinophyceae_X	Dinophyceae_XX	Dinophyceae_XXX	Dinophyceae_XXX_sp.
SPeuks_147	0	0	0	0	0	0	0	0	0	0	0	0	0	116	0	0	0	0	0	0	0	0	0	0	0	6	0	0	20	0	8	0	0	Eukaryota	Arthropoda	Hexanauplia	Cyclopoida	Cyclopidae	Cyclops	Cyclops_sp.
SPeuks_148	46	0	0	0	0	6	27	0	0	0	0	0	0	0	0	0	0	0	4	0	0	0	0	0	0	0	0	0	0	0	0	0	0	Eukaryota	Dinoflagellata	Dinophyceae	Unclassified_Class_Dinophyceae	Unclassified_Class_Dinophyceae	Unclassified_Class_Dinophyceae
SPeuks_149	0	0	0	0	0	54	0	0	0	0	0	0	0	0	0	0	0	1	0	0	0	0	0	0	0	0	0	0	0	0	0	0	1	Eukaryota	Rotifera	Monogononta	Ploima	Brachionidae	Brachionus
SPeuks_150	0	0	0	5	0	0	0	0	0	0	0	0	0	62	0	0	0	0	8	0	0	0	0	0	57	47	0	0	1	0	3	0	0	Eukaryota	Rotifera	Monogononta	Ploima	Unclassified_Order_Ploima	Unclassified_Order_Ploima
SPeuks_151	0	0	0	0	0	1	0	0	0	0	59	0	11	0	0	0	0	0	0	0	0	0	0	0	0	0	0	0	0	0	0	0	0	Eukaryota	Nematoda	Chromadorea	Rhabditida	Criconematidae	Unclassified_Family_Criconematidae
SPeuks_152	0	8	0	0	0	0	0	0	0	0	0	6	0	0	16	44	0	0	0	273	0	0	0	0	0	0	0	0	0	0	0	0	0	Eukaryota	Arthropoda	Hexanauplia	Unclassified_Class_Hexanauplia	Unclassified_Class_Hexanauplia	Unclassified_Class_Hexanauplia
SPeuks_153	0	0	0	0	0	0	0	0	0	0	64	0	0	0	0	0	0	0	0	0	0	0	0	0	0	0	0	0	0	0	0	0	0	Eukaryota	Arthropoda	Hexanauplia	Cyclopoida	Cyclopidae	Apocyclops	Apocyclops_royi
SPeuks_154	0	0	0	0	0	0	0	0	0	0	0	0	0	0	0	0	0	116	0	0	0	0	0	0	0	0	0	0	0	0	0	0	0	Eukaryota	Dinoflagellata	Dinophyceae	Suessiales	Borghiellaceae	Borghiella	Borghiella_tenuissima
SPeuks_155	0	0	0	15	0	0	0	0	0	0	0	0	0	0	0	0	1	0	0	0	0	0	0	0	82	53	0	0	18	0	37	0	3	Eukaryota	Ciliophora	Spirotrichea	Strombidiida_A	Strombidiida_A_X	Strombidiida_A_XX	Strombidiida_A_XX_sp.
SPeuks_156	0	0	0	0	0	25	0	0	0	0	29	0	0	0	0	0	0	0	0	0	0	0	0	0	0	0	0	0	0	0	0	0	0	Eukaryota	Arthropoda	Hexanauplia	Cyclopoida	Cyclopidae	Macrocyclops	Macrocyclops_albidus
SPeuks_157	0	0	0	0	0	0	0	0	0	0	0	0	0	0	0	0	0	0	0	0	0	0	0	0	0	0	0	0	0	466	0	0	0	Eukaryota	Platyhelminthes	Rhabditophora	Rhabdocoela	Typhloplanidae	Strongylostoma
SPeuks_158	0	0	0	0	0	0	0	0	0	0	0	0	0	0	0	0	0	131	0	0	0	0	0	0	0	0	0	0	0	0	0	0	0	Eukaryota	Cercozoa	Endomyxa	Vampyrellida	Leptophryidae	Leptophryidae_X	Leptophryidae_X_sp.
SPeuks_159	0	0	0	0	0	0	0	0	0	0	47	0	0	2	0	0	0	0	1	0	0	0	18	0	0	0	0	0	0	0	0	0	17	Eukaryota	Gastrotricha	Unclass_Class_of_Gastrotricha	Chaetonotida	Chaetonotidae	Chaetonotus	Chaetonotus_sp.
SPeuks_160	0	0	0	0	0	0	0	0	0	0	0	0	0	0	0	0	0	114	0	0	0	0	0	0	0	0	0	0	0	0	0	0	0	Eukaryota	Rotifera	Monogononta	Ploima	Unclassified_Order_Ploima	Unclassified_Order_Ploima
SPeuks_161	0	0	0	0	0	4	0	0	0	0	63	0	0	0	0	0	0	0	0	0	0	0	0	0	0	0	0	0	0	0	0	0	0	Eukaryota	Rotifera	Bdelloidea	Unclass_Family_of_NA	NA	Rotaria	Rotaria_rotatoria
SPeuks_162	0	0	0	0	0	0	0	0	0	0	51	0	0	0	0	0	0	0	0	0	0	0	0	0	0	0	0	0	0	0	0	0	0	Eukaryota	Nematoda	Chromadorea	Unclassified_Class_Chromadorea	Unclassified_Class_Chromadorea	Unclassified_Class_Chromadorea
SPeuks_163	15	0	0	0	64	14	0	0	0	0	0	0	0	0	0	0	0	0	0	0	0	0	0	0	9	0	0	0	0	0	0	0	0	Eukaryota	Arthropoda	Hexanauplia	Cyclopoida	Cyclopidae	Macrocyclops	Macrocyclops_albidus
SPeuks_164	0	78	0	0	0	0	0	0	0	0	0	0	0	0	0	0	0	0	0	0	0	0	0	0	0	0	0	0	0	0	0	0	0	Eukaryota	Arthropoda	Hexanauplia	Calanoida	Diaptomidae	Unclassified_Family_Diaptomidae
SPeuks_165	0	0	0	0	0	0	0	0	0	0	0	23	250	0	0	0	0	0	0	0	0	0	0	0	0	0	0	0	0	0	0	0	0	Eukaryota	Ciliophora	Oligohymenophorea	Peritrichia_2	Sessilida	Unclassified_Family_Sessilida
SPeuks_166	0	0	0	0	0	0	0	0	0	0	0	0	0	0	0	0	0	112	0	0	0	0	0	0	0	0	0	0	0	0	0	0	0	Eukaryota	Streptophyta	Zygnemophyceae	Zygnemophyceae_X	Zygnemophyceae_XX	Zygnema
SPeuks_167	15	0	0	0	0	1	0	0	0	0	1	2	0	0	0	0	2	19	8	0	0	0	0	0	10	0	0	0	0	0	11	7	24	Eukaryota	Rotifera	Monogononta	Ploima	Unclassified_Order_Ploima	Unclassified_Order_Ploima
SPeuks_168	0	0	0	108	0	0	0	0	0	0	0	0	0	0	0	0	0	0	0	0	0	0	0	0	0	9	0	0	11	0	19	0	16	Eukaryota	Streptophyta	Zygnemophyceae	Zygnemophyceae_X	Zygnemophyceae_XX	Staurastrum	Staurastrum_sp.
SPeuks_169	0	0	0	0	0	0	0	0	0	0	3	0	0	0	0	0	0	0	0	0	0	0	0	0	0	0	0	0	0	0	0	0	94	Eukaryota	Centroheliozoa	Centroheliozoa_X	Centroheliozoa_XX	Centroheliozoa_XXX	Centroheliozoa_XXXX	Centroheliozoa_XXXX_sp.
SPeuks_170	0	0	86	0	0	0	0	0	0	0	0	0	0	0	0	0	0	0	0	0	0	0	0	0	0	0	0	0	0	0	0	0	0	Eukaryota	Arthropoda	Hexanauplia	Calanoida	Diaptomidae	Unclassified_Family_Diaptomidae
SPeuks_171	0	0	0	0	0	0	0	0	0	0	0	0	0	6	2	2	0	0	71	0	1	0	0	23	0	0	0	0	0	0	0	0	20	Eukaryota	Arthropoda	Hexanauplia	Cyclopoida	Cyclopidae	Cyclops	Cyclops_sp.
SPeuks_172	0	0	0	0	0	4	0	0	0	0	40	0	0	0	0	0	0	0	0	0	0	0	0	0	0	0	0	0	0	0	0	0	0	Eukaryota	Ciliophora	Oligohymenophorea	Hymenostomatia	Ophryoglenida	Ichthyophthirius	Ichthyophthirius_multifiliis
SPeuks_173	0	0	0	4	0	19	0	0	0	0	0	0	0	13	0	0	0	0	7	0	0	0	0	0	4	0	0	0	0	0	0	0	37	Eukaryota	Rotifera	Monogononta	Ploima	Brachionidae	Brachionus
SPeuks_174	0	0	0	0	0	1	0	0	0	0	48	0	0	0	0	0	0	0	0	0	0	0	0	0	0	0	0	0	0	3	0	0	0	Eukaryota	Nematoda	Chromadorea	Rhabditida	Teratocephalidae	Teratocephalus	Teratocephalus_terrestris
SPeuks_175	0	0	0	0	0	0	0	0	0	0	0	0	0	0	0	0	0	0	0	0	0	0	0	0	0	0	0	0	0	0	0	0	94	Eukaryota	Arthropoda	Hexanauplia	Calanoida	Diaptomidae	Unclassified_Family_Diaptomidae
SPeuks_176	3	0	0	0	0	0	0	0	0	0	0	0	0	0	0	0	0	99	0	0	0	0	0	0	0	0	0	0	0	0	0	0	0	Eukaryota	Fungi	Cryptomycota	Cryptomycotina	Cryptomycotina_X	Cryptomycotina_XX	Cryptomycotina_XX_sp.
SPeuks_177	0	0	0	0	0	0	0	0	0	0	56	0	0	0	0	0	0	0	0	0	0	0	0	0	0	0	0	0	0	0	0	0	0	Eukaryota	Gastrotricha	Unclass_Class_of_Gastrotricha	Chaetonotida	Chaetonotidae	Lepidochaetus
SPeuks_178	4	0	0	0	0	26	15	0	0	0	0	0	0	0	0	0	0	0	3	0	0	0	3	0	0	0	0	0	0	0	0	0	2	Eukaryota	Ciliophora	CONThreeP	CONThreeP_X	CONThreeP_XX	CONThreeP_XXX	CONThreeP_XXX_sp.
SPeuks_179	0	0	0	0	0	0	0	0	0	0	0	0	0	0	0	0	0	0	140	0	0	0	0	0	0	0	0	0	0	0	0	0	0	Eukaryota	Mollusca	Bivalvia	Unionida	Unionidae	Elliptio	Elliptio_complanata
SPeuks_180	0	0	0	0	0	0	0	0	0	0	0	0	0	0	0	0	0	0	0	0	0	0	0	0	0	0	0	87	0	0	0	0	0	Eukaryota	Arthropoda	Hexanauplia	Calanoida	Diaptomidae	Unclassified_Family_Diaptomidae
SPeuks_181	0	0	0	23	0	0	0	0	0	0	0	0	0	0	0	0	21	0	0	0	0	0	0	0	0	24	0	0	28	0	17	0	11	Eukaryota	Dinoflagellata	Dinophyceae	Gonyaulacales	Ceratiaceae	Ceratium	Ceratium_hirundinella
SPeuks_182	0	0	0	0	0	0	0	0	0	0	0	0	0	0	0	0	0	0	0	0	0	0	0	0	0	0	46	0	0	0	0	0	0	Eukaryota	Arthropoda	Hexanauplia	Calanoida	Diaptomidae	Unclassified_Family_Diaptomidae
SPeuks_183	0	0	0	0	0	0	0	0	0	0	0	0	0	0	0	0	0	0	0	0	0	0	0	0	91	0	0	0	0	114	0	0	0	Eukaryota	Ciliophora	Oligohymenophorea	Hymenostomatia	Ophryoglenida	Unclassified_Family_Ophryoglenida
SPeuks_184	0	0	0	0	0	0	0	0	0	0	0	0	0	0	23	0	0	0	0	0	22	0	0	0	0	0	0	0	0	2	0	0	0	Eukaryota	Chlorophyta	Chlorophyceae	Chlamydomonadales	Chlamydomonadales_X	Chlamydomonas
SPeuks_185	0	0	0	0	0	0	0	0	0	0	0	0	0	0	0	0	0	90	0	0	0	0	0	0	0	0	0	0	0	0	0	0	0	Eukaryota	Rotifera	Monogononta	Ploima	Unclassified_Order_Ploima	Unclassified_Order_Ploima
SPeuks_186	0	0	0	0	0	0	0	0	0	0	0	0	0	0	0	0	0	0	0	0	0	0	0	0	0	0	50	0	0	0	0	0	0	Eukaryota	Arthropoda	Hexanauplia	Calanoida	Diaptomidae	Unclassified_Family_Diaptomidae
SPeuks_187	0	0	0	0	0	0	0	0	0	0	0	0	0	0	0	0	0	108	0	0	0	0	0	0	0	0	0	0	0	0	0	0	0	Eukaryota	Chlorophyta	Chlorophyceae	Sphaeropleales	Sphaeropleales_X	Desmodesmus	Desmodesmus_communis
SPeuks_188	0	0	0	0	0	0	0	0	0	0	0	0	0	14	0	0	0	0	0	0	0	0	0	0	0	0	0	0	0	0	0	0	79	Eukaryota	Rotifera	Monogononta	Ploima	Brachionidae	Unclassified_Family_Brachionidae
SPeuks_189	55	0	1	0	0	0	0	0	0	0	0	0	19	0	0	1	0	0	0	0	0	0	0	0	5	0	0	0	0	0	0	0	0	Eukaryota	Ciliophora	Spirotrichea	Choreotrichida	Strobilidiidae_J	Strobilidiidae_J_X	Strobilidiidae_J_X_sp.
SPeuks_190	0	0	0	0	0	49	0	0	0	0	0	0	0	0	0	0	0	0	0	0	0	0	0	0	0	0	0	0	0	0	0	0	0	Eukaryota	Rotifera	Monogononta	Flosculariaceae	Filinidae	Filinia	Filinia_longiseta
SPeuks_191	0	0	0	0	0	0	0	0	0	0	0	0	0	0	0	0	0	92	0	0	0	0	0	0	0	0	0	0	0	0	0	0	0	Eukaryota	Fungi	Chytridiomycota	Chytridiomycotina	Chytridiomycetes	Unclassified_Family_Chytridiomycetes
SPeuks_192	0	0	0	0	0	0	0	19	0	0	0	0	0	0	0	0	0	0	0	0	0	0	0	0	0	0	0	0	0	0	0	0	0	Eukaryota	Arthropoda	Hexanauplia	Calanoida	Diaptomidae	Unclassified_Family_Diaptomidae
SPeuks_193	0	0	0	0	0	0	0	0	0	0	0	0	0	0	0	0	0	0	0	0	0	0	0	92	0	0	0	0	0	0	0	0	0	Eukaryota	Arthropoda	Hexanauplia	Calanoida	Diaptomidae	Unclassified_Family_Diaptomidae
SPeuks_194	0	0	0	0	0	0	0	0	0	0	0	0	0	0	0	0	0	0	0	0	0	0	119	0	0	0	0	0	0	0	0	0	0	Eukaryota	Ciliophora	Spirotrichea	Strombidiida	Pelagostrombidiidae	Limnostrombidium	Limnostrombidium_sp.
SPeuks_195	0	0	0	0	0	2	0	0	0	0	44	0	0	0	0	0	0	0	0	0	0	0	0	0	0	0	0	0	0	0	0	0	0	Eukaryota	Nematoda	Chromadorea	Rhabditida	Aphelenchoididae	Aphelenchoides	Aphelenchoides_fragariae
SPeuks_196	0	0	0	47	0	0	0	0	0	0	0	0	0	51	0	0	0	0	0	0	0	0	0	0	0	0	0	0	0	0	0	0	0	Eukaryota	Dinoflagellata	Dinophyceae	Gymnodiniales	Gymnodiniaceae	Gymnodinium	Gymnodinium_sp.
SPeuks_197	0	0	0	6	0	0	0	0	0	0	0	0	0	38	0	0	0	0	5	0	0	0	0	0	0	8	0	0	44	0	49	0	0	Eukaryota	Arthropoda	Hexanauplia	Cyclopoida	Cyclopidae	Cyclops	Cyclops_sp.
SPeuks_198	15	0	0	0	16	21	0	0	0	0	3	0	0	0	0	0	0	0	0	4	0	0	0	0	14	0	0	0	0	0	0	0	0	Eukaryota	Arthropoda	Hexanauplia	Cyclopoida	Cyclopidae	Macrocyclops	Macrocyclops_albidus
SPeuks_199	0	0	0	0	0	0	31	0	0	0	0	0	0	0	0	0	0	0	0	0	0	0	0	0	0	0	0	0	0	0	0	0	0	Eukaryota	Dinoflagellata	Dinophyceae	Peridiniales	Peridiniaceae	Peridinium	Peridinium_willei
SPeuks_200	0	0	0	0	0	0	29	0	0	0	0	0	0	0	0	0	0	0	0	0	0	0	35	0	0	0	0	0	0	0	0	0	0	Eukaryota	Dinoflagellata	Dinophyceae	Peridiniales	Peridiniaceae	Peridinium	Peridinium_willei
SPeuks_201	0	0	0	0	0	0	42	0	0	0	0	0	0	0	0	0	0	0	0	0	0	0	0	0	0	0	0	0	0	0	0	0	0	Eukaryota	Cercozoa	Unclassified_Phylum_Cercozoa	Unclassified_Phylum_Cercozoa	Unclassified_Phylum_Cercozoa	Unclassified_Phylum_Cercozoa
SPeuks_202	0	0	0	0	0	1	29	0	0	0	0	0	0	0	0	0	0	0	0	0	0	0	28	0	1	0	0	0	0	0	0	0	0	Eukaryota	Rotifera	Monogononta	Ploima	Unclassified_Order_Ploima	Unclassified_Order_Ploima
SPeuks_203	0	0	0	0	0	0	0	0	0	0	46	0	0	0	0	0	0	0	0	0	0	0	0	0	0	0	0	0	0	0	0	0	0	Eukaryota	Arthropoda	Hexanauplia	Harpacticoida	Canthocamptidae	Unclassified_Family_Canthocamptidae
SPeuks_204	0	0	0	0	0	0	0	0	0	0	0	0	0	0	0	0	0	0	0	0	0	0	0	0	0	0	0	0	0	0	0	115	0	Eukaryota	Arthropoda	Hexanauplia	Calanoida	Diaptomidae	Unclassified_Family_Diaptomidae
SPeuks_205	0	0	0	0	0	0	0	0	0	0	54	0	0	0	0	0	0	0	0	0	0	0	0	0	0	0	0	0	0	0	0	0	0	Eukaryota	Platyhelminthes	Catenulida	Unclass_Order_of_Catenulida	Catenulidae	Catenula
SPeuks_206	13	0	0	0	10	18	2	0	0	0	2	0	25	0	0	0	0	0	0	6	0	0	0	0	12	0	0	0	0	0	0	0	0	Eukaryota	Arthropoda	Hexanauplia	Cyclopoida	Cyclopidae	Macrocyclops	Macrocyclops_albidus
SPeuks_207	16	0	0	0	11	15	0	0	0	0	2	0	29	0	0	0	0	0	0	1	0	0	0	0	15	0	0	0	0	0	0	0	0	Eukaryota	Arthropoda	Hexanauplia	Cyclopoida	Cyclopidae	Macrocyclops	Macrocyclops_albidus
SPeuks_208	0	0	0	5	0	0	0	0	0	0	0	0	0	74	0	0	0	0	0	0	0	0	0	0	0	16	0	0	0	0	0	0	0	Eukaryota	Rotifera	Monogononta	Ploima	Unclassified_Order_Ploima	Unclassified_Order_Ploima
SPeuks_209	9	0	0	0	10	19	2	0	0	0	2	0	20	0	0	0	0	0	0	5	0	0	0	0	8	0	0	0	2	0	0	0	0	Eukaryota	Arthropoda	Hexanauplia	Cyclopoida	Cyclopidae	Macrocyclops	Macrocyclops_albidus
SPeuks_210	10	0	0	0	0	12	21	0	0	0	0	0	0	0	0	0	0	0	0	0	0	0	0	0	0	0	0	0	0	0	0	0	0	Eukaryota	Rotifera	Monogononta	Ploima	Brachionidae	Keratella	Keratella_quadrata
SPeuks_211	0	0	0	0	0	15	0	0	0	0	30	0	8	0	0	0	0	0	0	0	0	0	0	0	0	0	0	0	0	0	0	0	0	Eukaryota	Arthropoda	Hexanauplia	Cyclopoida	Cyclopidae	Macrocyclops	Macrocyclops_albidus
SPeuks_212	0	0	0	0	0	0	0	0	0	0	47	0	0	0	0	0	0	0	0	0	0	0	0	0	0	0	0	0	0	0	0	0	0	Eukaryota	Nematoda	Chromadorea	Rhabditida	Teratocephalidae	Metateratocephalus	Metateratocephalus_crassidens
SPeuks_213	0	0	0	9	0	0	0	0	0	0	0	0	0	0	0	0	0	0	8	0	0	0	0	0	0	29	0	0	41	0	75	0	0	Eukaryota	Dinoflagellata	Dinophyceae	Gonyaulacales	Ceratiaceae	Ceratium	Ceratium_hirundinella
SPeuks_214	14	0	0	0	0	0	22	0	0	0	0	0	0	0	0	0	0	0	8	0	0	0	0	0	4	0	0	0	0	0	0	0	0	Eukaryota	Cryptophyta	Cryptophyceae	Cryptomonadales	Cryptomonadales_X	Cryptomonas	Cryptomonas_tetrapyrenoidosa
SPeuks_215	0	0	0	0	0	33	0	0	0	0	0	0	0	0	0	0	0	0	0	0	0	0	0	0	0	0	0	0	0	0	0	0	0	Eukaryota	Rotifera	Monogononta	Ploima	Brachionidae	Keratella	Keratella_quadrata
SPeuks_216	0	0	0	0	0	0	0	0	0	0	0	0	0	0	0	0	0	77	0	0	0	0	0	0	0	0	0	0	0	0	0	0	0	Eukaryota	Nematoda	Enoplea	Triplonchida	Prismatolaimidae	Prismatolaimus	Prismatolaimus_dolichurus
SPeuks_217	13	0	0	0	6	5	1	0	0	0	3	0	9	0	0	0	1	0	0	0	0	0	0	0	14	0	0	0	0	0	0	0	0	Eukaryota	Arthropoda	Hexanauplia	Cyclopoida	Cyclopidae	Macrocyclops	Macrocyclops_albidus
SPeuks_218	0	0	0	0	0	0	0	0	0	0	0	0	0	0	0	0	0	79	0	0	0	0	0	0	0	0	0	0	0	0	0	0	0	Eukaryota	Dinoflagellata	Dinophyceae	Suessiales	Borghiellaceae	Borghiella	Borghiella_tenuissima
SPeuks_219	0	0	0	0	0	7	0	0	0	0	31	0	0	0	0	0	0	0	0	0	0	0	0	0	0	0	0	0	0	0	0	0	0	Eukaryota	Platyhelminthes	Catenulida	Unclass_Order_of_Catenulida	Stenostomidae	Stenostomum
SPeuks_220	0	0	0	0	0	0	0	0	0	0	40	0	0	0	0	0	0	0	0	0	0	0	0	0	0	0	0	0	0	0	0	0	0	Eukaryota	Nematoda	Chromadorea	Monhysterida	Monhysteridae	Eumonhystera	Eumonhystera_sp.
SPeuks_221	0	0	0	0	0	0	0	0	0	0	0	0	0	0	0	0	0	83	0	0	0	0	0	0	0	0	0	0	0	0	0	0	0	Eukaryota	Cercozoa	Endomyxa	Vampyrellida	Leptophryidae	Unclassified_Family_Leptophryidae
SPeuks_222	0	0	0	21	0	9	0	0	0	0	0	0	0	1	0	0	0	0	10	0	0	0	0	0	0	3	0	0	0	2	0	0	7	Eukaryota	Rotifera	Monogononta	Ploima	Brachionidae	Brachionus
SPeuks_223	0	0	0	0	0	0	41	0	0	0	0	0	0	0	0	0	0	0	0	0	0	0	0	0	0	0	0	0	0	0	0	0	0	Eukaryota	Arthropoda	Hexanauplia	Cyclopoida	Cyclopidae	Macrocyclops	Macrocyclops_albidus
SPeuks_224	0	0	0	0	0	0	0	0	0	0	0	0	0	0	0	0	59	0	0	0	0	0	0	0	0	0	0	0	0	0	0	0	0	Eukaryota	Chlorophyta	Chlorophyceae	Chlamydomonadales	Chlamydomonadales_X	Chlamydomonas
SPeuks_225	0	0	0	46	0	0	0	0	0	0	0	0	0	20	0	0	0	0	0	0	0	0	0	0	0	0	0	0	0	0	0	0	22	Eukaryota	Dinoflagellata	Dinophyceae	Gymnodiniales	Gymnodiniaceae	Gymnodinium	Gymnodinium_sp.
SPeuks_226	0	0	0	7	0	0	0	0	0	0	0	0	0	0	0	0	5	0	25	0	0	0	0	0	0	26	0	0	16	0	10	0	6	Eukaryota	Dinoflagellata	Dinophyceae	Gonyaulacales	Ceratiaceae	Ceratium	Ceratium_hirundinella
SPeuks_227	0	0	0	0	0	0	0	0	0	0	0	0	0	0	0	0	0	0	0	0	0	0	0	0	0	0	0	0	0	0	134	0	0	Eukaryota	Arthropoda	Hexanauplia	Cyclopoida	Cyclopidae	Cyclops	Cyclops_sp.
SPeuks_228	0	0	0	0	0	1	0	0	0	0	40	0	0	0	0	0	0	0	0	0	0	0	0	0	0	0	0	0	0	0	0	0	0	Eukaryota	Nematoda	Chromadorea	Rhabditida	Hoplolaimidae	Helicotylenchus
SPeuks_229	0	0	0	0	0	0	33	0	0	0	0	0	0	0	0	0	0	0	0	0	0	0	26	0	0	0	0	0	0	0	0	0	0	Eukaryota	Ciliophora	CONThreeP	CONThreeP_X	Unclassified_Order_CONThreeP_X	Unclassified_Order_CONThreeP_X
SPeuks_230	0	0	0	0	0	0	0	0	0	0	0	0	0	0	0	0	0	71	0	0	0	0	0	0	0	0	0	0	0	0	0	0	0	Eukaryota	Ciliophora	Spirotrichea	Hypotrichia	Unclassified_Order_Hypotrichia	Unclassified_Order_Hypotrichia
SPeuks_231	0	0	0	0	13	23	1	0	0	0	0	0	0	0	0	0	0	0	0	0	0	0	0	0	0	0	0	0	0	2	0	0	0	Eukaryota	Arthropoda	Hexanauplia	Cyclopoida	Cyclopidae	Macrocyclops	Macrocyclops_albidus
SPeuks_232	0	0	0	0	0	0	0	0	0	0	0	4	0	0	0	3	0	0	0	0	0	0	0	0	0	0	0	0	0	0	0	67	0	Eukaryota	Ciliophora	Spirotrichea	Unclassified_Class_Spirotrichea	Unclassified_Class_Spirotrichea	Unclassified_Class_Spirotrichea
SPeuks_233	0	0	0	0	0	0	30	0	0	0	0	0	0	0	0	0	0	0	0	0	0	0	6	0	0	0	0	0	0	0	0	0	0	Eukaryota	Dinoflagellata	Dinophyceae	Peridiniales	Peridiniaceae	Peridinium	Peridinium_willei
SPeuks_234	53	0	0	0	0	0	0	0	0	0	0	0	0	0	0	0	0	0	0	0	0	0	0	0	0	0	0	0	0	0	0	0	0	Eukaryota	Chlorophyta	Chlorophyceae	Chlamydomonadales	Chlamydomonadales_X	Chlorococcales	Chlorococcales_sp.
SPeuks_235	0	0	0	1	0	0	0	0	0	0	0	0	0	0	0	0	20	0	18	0	0	0	0	0	0	14	0	0	0	0	13	0	4	Eukaryota	Dinoflagellata	Dinophyceae	Gonyaulacales	Ceratiaceae	Ceratium	Ceratium_hirundinella
SPeuks_236	0	0	0	0	0	0	0	0	0	0	0	79	0	0	0	0	0	0	0	0	0	0	0	0	0	0	0	0	0	0	0	0	0	Eukaryota	Arthropoda	Hexanauplia	Calanoida	Diaptomidae	Unclassified_Family_Diaptomidae
SPeuks_237	0	0	0	0	0	0	0	0	0	0	31	0	0	0	0	0	0	0	0	0	0	0	0	0	0	0	0	0	0	0	0	0	0	Eukaryota	Ciliophora	Oligohymenophorea	Oligohymenophorea_X	Urocentridae	Urocentrum	Urocentrum_sp.
SPeuks_238	0	0	0	0	0	18	0	0	0	0	19	0	0	0	0	0	0	0	0	0	0	0	0	0	0	0	0	1	0	0	0	0	0	Eukaryota	Streptophyta	Embryophyceae	Embryophyceae_X	Embryophyceae_XX	Unclassified_Family_Embryophyceae_XX
SPeuks_239	0	3	0	0	0	0	27	0	0	0	0	0	0	0	0	0	0	0	0	0	0	0	13	0	0	0	0	0	0	0	0	0	0	Eukaryota	Dinoflagellata	Dinophyceae	Peridiniales	Peridiniaceae	Peridinium	Peridinium_willei
SPeuks_240	0	0	0	5	0	0	0	0	0	0	0	0	0	0	0	0	1	0	0	0	0	0	0	0	0	63	0	0	15	0	28	0	8	Eukaryota	Dinoflagellata	Dinophyceae	Gonyaulacales	Ceratiaceae	Ceratium	Ceratium_hirundinella
SPeuks_241	0	0	0	0	0	0	0	0	0	0	0	0	0	0	1	0	17	0	1	0	0	0	0	0	0	0	0	0	27	0	55	0	0	Eukaryota	Rotifera	Monogononta	Flosculariaceae	Conochilidae	Conochilus
SPeuks_242	0	2	0	0	0	0	23	0	0	0	0	0	0	0	0	0	0	0	0	0	0	0	20	0	0	0	0	0	0	0	0	0	0	Eukaryota	Dinoflagellata	Dinophyceae	Peridiniales	Peridiniaceae	Peridinium	Peridinium_willei
SPeuks_243	0	0	0	0	0	0	0	0	0	0	38	0	0	0	0	0	0	0	0	0	0	0	0	0	0	0	0	0	0	0	0	0	0	Eukaryota	Nematoda	Chromadorea	Rhabditida	Unclassified_Order_Rhabditida	Unclassified_Order_Rhabditida
SPeuks_244	0	0	0	0	0	0	0	0	0	0	0	0	0	0	0	0	16	0	46	0	0	0	0	0	0	0	0	0	0	0	0	0	0	Eukaryota	Dinoflagellata	Dinophyceae	Unclassified_Class_Dinophyceae	Unclassified_Class_Dinophyceae	Unclassified_Class_Dinophyceae
SPeuks_245	0	0	0	0	0	41	0	0	0	0	1	0	0	0	0	0	0	0	0	0	0	0	0	0	0	0	0	0	0	0	0	0	0	Eukaryota	Arthropoda	Hexanauplia	Cyclopoida	Cyclopidae	Macrocyclops	Macrocyclops_albidus
SPeuks_246	0	0	0	2	0	0	0	0	0	0	0	0	0	4	0	0	0	0	1	0	0	0	0	0	39	40	0	0	3	0	4	0	0	Eukaryota	Rotifera	Monogononta	Ploima	Unclassified_Order_Ploima	Unclassified_Order_Ploima
SPeuks_247	9	0	0	0	0	6	0	0	0	0	7	0	0	0	0	0	0	0	2	0	0	0	9	0	0	0	0	0	0	0	0	0	0	Eukaryota	Ciliophora	Heterotrichea	Heterotrichea_X	Stentoridae	Stentor	Stentor_muelleri
SPeuks_248	0	0	0	0	0	0	1	0	0	0	0	0	0	0	0	0	0	10	5	0	0	0	0	0	57	0	0	0	0	0	1	0	0	Eukaryota	Unclassified_Kingdom_Eukaryota	Unclassified_Kingdom_Eukaryota	Unclassified_Kingdom_Eukaryota	Unclassified_Kingdom_Eukaryota	Unclassified_Kingdom_Eukaryota
SPeuks_249	0	0	0	0	0	6	0	0	0	0	10	0	0	0	0	0	0	0	0	0	0	0	0	20	0	0	0	0	0	0	0	0	0	Eukaryota	Centroheliozoa	Centroheliozoa_X	Pterocystida	Choanocystidae	Choanocystis	Choanocystis_sp.
SPeuks_250	0	0	0	0	0	0	0	0	0	0	0	0	0	0	0	0	0	0	0	0	0	0	0	0	70	0	0	0	0	0	0	0	0	Eukaryota	Rotifera	Monogononta	Ploima	Unclassified_Order_Ploima	Unclassified_Order_Ploima
SPeuks_251	0	0	0	0	0	0	0	0	0	0	0	0	0	0	0	0	27	0	0	0	0	0	0	0	0	0	0	0	0	0	19	0	12	Eukaryota	Dinoflagellata	Dinophyceae	Gonyaulacales	Ceratiaceae	Ceratium	Ceratium_hirundinella
SPeuks_252	0	0	0	0	0	0	0	0	0	0	27	0	0	0	0	0	0	0	0	0	0	0	0	0	0	0	0	0	0	0	0	0	0	Eukaryota	Arthropoda	Hexanauplia	Cyclopoida	Cyclopidae	Macrocyclops	Macrocyclops_albidus
SPeuks_253	4	0	0	0	10	12	1	0	0	0	0	0	13	0	0	0	0	0	0	0	0	0	0	0	5	0	0	0	0	0	0	0	0	Eukaryota	Arthropoda	Hexanauplia	Cyclopoida	Cyclopidae	Macrocyclops	Macrocyclops_albidus
SPeuks_254	0	0	0	0	0	0	0	0	0	0	0	0	0	0	0	0	34	0	0	0	0	0	0	0	0	0	0	0	0	0	0	0	0	Eukaryota	Chlorophyta	Chlorophyceae	Chlamydomonadales	Chlamydomonadales_X	Chlamydomonas
SPeuks_255	0	0	0	0	0	0	0	0	0	0	23	0	0	0	0	0	0	0	0	0	0	0	0	0	0	0	0	0	0	0	0	0	0	Eukaryota	Arthropoda	Hexanauplia	Harpacticoida	Canthocamptidae	Unclassified_Family_Canthocamptidae
SPeuks_256	0	2	0	0	0	0	15	0	0	0	0	0	0	0	0	0	0	0	0	0	0	0	19	0	0	0	0	0	0	0	0	0	0	Eukaryota	Dinoflagellata	Dinophyceae	Peridiniales	Peridiniaceae	Peridinium	Peridinium_willei
SPeuks_257	0	0	0	0	55	0	0	0	0	0	0	0	0	0	0	0	0	0	0	0	0	0	0	0	0	0	0	0	0	0	0	0	0	Eukaryota	Arthropoda	Hexanauplia	Cyclopoida	Cyclopidae	Unclassified_Family_Cyclopidae
SPeuks_258	0	0	0	0	0	0	20	0	0	0	0	0	0	0	0	0	0	0	0	0	0	0	0	0	0	0	0	0	0	0	0	0	0	Eukaryota	Dinoflagellata	Dinophyceae	Peridiniales	Peridiniaceae	Peridinium	Peridinium_willei
SPeuks_259	0	0	0	0	0	0	0	0	0	0	0	82	0	0	0	0	0	0	0	0	0	0	0	0	0	0	0	0	0	0	0	0	0	Eukaryota	Dinoflagellata	Dinophyceae	Unclassified_Class_Dinophyceae	Unclassified_Class_Dinophyceae	Unclassified_Class_Dinophyceae
SPeuks_260	0	0	0	0	0	0	0	0	0	0	0	0	0	0	0	0	0	0	0	0	0	0	0	0	0	0	0	0	30	0	72	0	0	Eukaryota	Rotifera	Monogononta	Flosculariaceae	Conochilidae	Conochilus
SPeuks_261	0	0	0	0	0	23	0	0	0	0	4	0	1	0	0	0	0	0	0	0	0	0	0	0	0	0	0	0	0	0	0	0	0	Eukaryota	Arthropoda	Hexanauplia	Cyclopoida	Cyclopidae	Macrocyclops	Macrocyclops_albidus
SPeuks_262	0	0	0	0	0	0	0	0	0	0	0	0	0	0	0	0	33	0	0	0	0	0	0	0	0	0	0	0	0	0	0	0	0	Eukaryota	Rotifera	Monogononta	Flosculariaceae	Filinidae	Filinia	Filinia_longiseta
SPeuks_263	0	0	0	0	0	0	24	0	0	0	0	0	0	0	0	0	0	0	0	0	0	0	0	0	0	0	0	0	0	0	0	0	0	Eukaryota	Rotifera	Monogononta	Ploima	Brachionidae	Keratella	Keratella_quadrata
SPeuks_264	0	0	0	0	0	0	0	0	0	0	30	0	0	0	0	0	0	0	0	0	0	0	0	0	0	0	0	0	0	0	0	0	0	Eukaryota	Ciliophora	Oligohymenophorea	Peritrichia_2	Sessilida	Vorticella
SPeuks_265	0	0	0	0	0	1	0	0	0	0	16	0	0	0	0	0	0	0	1	0	0	0	0	0	5	0	0	0	0	0	0	0	0	Eukaryota	Gastrotricha	Unclass_Class_of_Gastrotricha	Chaetonotida	Chaetonotidae	Chaetonotus	Chaetonotus_sp.
SPeuks_266	0	0	0	0	0	0	0	0	0	0	32	0	0	0	0	0	0	0	0	0	0	0	0	0	0	0	0	0	0	0	0	0	0	Eukaryota	Nematoda	Chromadorea	Rhabditida	Teratocephalidae	Teratocephalus	Teratocephalus_terrestris
SPeuks_267	0	0	36	0	0	0	0	0	0	0	0	0	0	0	0	0	0	0	0	0	0	0	0	0	0	0	0	0	0	0	0	0	0	Eukaryota	Arthropoda	Hexanauplia	Calanoida	Diaptomidae	Unclassified_Family_Diaptomidae
SPeuks_268	0	0	0	0	0	0	0	0	0	0	23	0	0	0	0	0	0	0	0	0	0	0	0	0	0	0	0	0	0	0	0	0	0	Eukaryota	Gastrotricha	Unclass_Class_of_Gastrotricha	Chaetonotida	Chaetonotidae	Heterolepidoderma	Heterolepidoderma_sp.
SPeuks_269	0	0	0	0	0	0	0	0	0	0	33	0	3	0	0	0	0	0	0	0	0	0	0	0	0	0	0	0	0	0	0	0	0	Eukaryota	Rotifera	Monogononta	Ploima	Unclassified_Order_Ploima	Unclassified_Order_Ploima
SPeuks_270	35	0	0	0	0	0	0	0	0	0	0	0	0	0	0	0	0	0	0	0	0	0	0	0	0	0	0	0	0	0	0	0	0	Eukaryota	Chlorophyta	Chlorophyceae	Chlamydomonadales	Chlamydomonadales_X	Unclassified_Family_Chlamydomonadales_X
SPeuks_271	0	0	0	0	0	0	0	0	0	0	0	0	0	11	0	0	0	0	0	0	0	0	0	0	0	0	0	0	0	0	0	0	44	Eukaryota	Arthropoda	Hexanauplia	Cyclopoida	Cyclopidae	Eucyclops	Eucyclops_serrulatus
SPeuks_272	0	0	0	0	0	35	0	0	0	0	0	0	0	0	0	0	0	0	0	0	0	0	0	0	0	0	0	0	0	0	0	0	0	Eukaryota	Arthropoda	Hexanauplia	Harpacticoida	Canthocamptidae	Attheyella	Attheyella_crassa
SPeuks_273	0	0	0	0	0	0	0	0	0	0	0	0	0	0	0	0	0	54	0	0	0	0	0	0	0	0	0	0	0	0	0	0	0	Eukaryota	Ciliophora	Spirotrichea	Hypotrichia	Unclassified_Order_Hypotrichia	Unclassified_Order_Hypotrichia
SPeuks_274	0	0	0	0	0	0	0	0	0	0	1	0	0	0	0	0	0	41	0	0	0	0	0	0	0	0	0	0	0	0	0	0	0	Eukaryota	Rotifera	Monogononta	Ploima	Unclassified_Order_Ploima	Unclassified_Order_Ploima
SPeuks_275	0	0	0	0	0	0	0	0	0	0	26	0	0	0	0	0	0	0	0	0	0	0	0	0	0	0	0	0	0	0	0	0	0	Eukaryota	Rotifera	Monogononta	Ploima	Brachionidae	Brachionus
SPeuks_276	0	0	0	0	0	0	0	0	0	0	24	0	0	0	0	0	0	0	0	0	0	0	0	0	0	0	0	0	0	0	0	0	0	Eukaryota	Streptophyta	Zygnemophyceae	Zygnemophyceae_X	Zygnemophyceae_XX	Spirogyra	Spirogyra_sp.
SPeuks_277	0	0	0	9	0	0	0	0	0	0	0	0	0	0	0	0	34	0	0	0	0	0	0	0	0	0	0	0	0	0	0	0	0	Eukaryota	Dinoflagellata	Dinophyceae	Gonyaulacales	Ceratiaceae	Ceratium	Ceratium_hirundinella
SPeuks_278	0	0	0	0	0	0	15	0	0	0	0	0	0	0	0	0	0	0	0	0	0	0	21	0	0	0	0	0	0	0	0	0	0	Eukaryota	Dinoflagellata	Dinophyceae	Peridiniales	Peridiniaceae	Peridinium	Peridinium_willei
SPeuks_279	0	0	0	0	59	0	0	0	0	0	0	0	0	0	0	0	0	0	0	0	0	0	0	0	8	0	0	0	0	0	0	0	0	Eukaryota	Rotifera	Monogononta	Ploima	Unclassified_Order_Ploima	Unclassified_Order_Ploima
SPeuks_280	0	0	0	0	0	0	0	0	0	0	3	0	8	0	0	0	0	0	28	0	0	0	0	0	26	0	0	0	0	0	12	0	0	Eukaryota	Rotifera	Monogononta	Ploima	Unclassified_Order_Ploima	Unclassified_Order_Ploima
SPeuks_281	0	0	0	0	0	0	0	0	0	0	0	0	0	0	0	0	0	48	0	0	0	0	0	0	0	0	0	0	0	0	0	0	0	Eukaryota	Cercozoa	Endomyxa	Vampyrellida	Leptophryidae	Leptophryidae_X	Leptophryidae_X_sp.
SPeuks_282	0	0	0	0	0	0	0	0	0	0	0	0	0	0	0	0	0	0	44	0	0	0	0	0	7	0	0	0	0	0	0	0	0	Eukaryota	Fungi	Chytridiomycota	Chytridiomycotina	Chytridiomycetes	Unclassified_Family_Chytridiomycetes
SPeuks_283	0	0	0	0	0	18	0	0	0	0	0	0	0	0	0	0	0	0	0	0	0	0	0	0	0	0	0	0	0	0	0	0	0	Eukaryota	Arthropoda	Branchiopoda	Diplostraca	Daphniidae	Daphnia	Daphnia_pulex
SPeuks_284	0	0	0	0	0	0	0	0	0	0	22	0	0	0	0	0	0	0	0	0	0	0	0	0	0	0	0	0	0	0	0	0	0	Eukaryota	Nematoda	Chromadorea	Rhabditida	Pratylenchidae	Pratylenchus	Pratylenchus_bolivianus
SPeuks_285	0	0	0	0	0	5	0	0	0	0	17	0	0	0	0	0	0	0	0	0	0	0	0	0	0	0	0	0	0	0	0	0	0	Eukaryota	Ciliophora	Oligohymenophorea	Peritrichia_2	Sessilida	Unclassified_Family_Sessilida
SPeuks_286	0	0	0	0	0	18	0	0	0	0	0	0	20	0	0	0	0	0	0	0	0	0	0	0	17	0	0	0	0	0	0	0	0	Eukaryota	Arthropoda	Hexanauplia	Cyclopoida	Cyclopidae	Macrocyclops	Macrocyclops_albidus
SPeuks_287	0	0	0	0	0	0	0	0	0	0	23	0	0	0	0	0	0	0	0	0	0	0	0	0	0	0	0	0	0	0	0	0	0	Eukaryota	Arthropoda	Hexanauplia	Harpacticoida	Canthocamptidae	Unclassified_Family_Canthocamptidae
SPeuks_288	0	0	0	0	0	0	0	0	0	0	0	0	0	0	0	0	0	46	0	0	0	0	0	0	0	0	0	0	0	0	0	0	0	Eukaryota	Streptophyta	Zygnemophyceae	Zygnemophyceae_X	Zygnemophyceae_XX	Staurastrum	Staurastrum_sp.
SPeuks_289	0	0	0	0	0	3	0	0	0	0	24	0	0	0	0	0	0	0	0	0	0	0	0	0	0	0	0	0	0	0	0	0	0	Eukaryota	Rotifera	Bdelloidea	Unclass_Family_of_NA	NA	Rotaria	Rotaria_rotatoria
SPeuks_290	0	0	0	0	0	0	0	0	60	21	0	0	0	0	0	0	0	0	0	0	0	0	0	0	0	0	0	0	0	0	0	0	0	Eukaryota	Arthropoda	Hexanauplia	Calanoida	Diaptomidae	Unclassified_Family_Diaptomidae
SPeuks_291	0	0	0	0	10	6	1	0	0	0	1	0	16	0	0	0	0	0	0	0	0	0	0	0	6	0	0	0	0	0	0	0	0	Eukaryota	Arthropoda	Hexanauplia	Cyclopoida	Cyclopidae	Macrocyclops	Macrocyclops_albidus
SPeuks_292	0	0	0	0	0	0	22	0	0	0	0	0	0	0	0	0	0	0	0	0	0	0	0	0	0	0	0	0	0	0	0	0	0	Eukaryota	Rotifera	Monogononta	Ploima	Unclassified_Order_Ploima	Unclassified_Order_Ploima
SPeuks_293	0	0	0	0	0	23	0	0	0	0	0	0	0	0	0	0	0	0	0	0	0	0	0	0	0	0	0	0	0	0	0	0	0	Eukaryota	Arthropoda	Hexanauplia	Harpacticoida	Unclassified_Order_Harpacticoida	Unclassified_Order_Harpacticoida
SPeuks_294	0	0	0	0	0	0	0	0	0	0	0	0	0	0	0	0	0	0	0	0	0	0	0	0	0	0	0	0	0	0	87	0	0	Eukaryota	Arthropoda	Branchiopoda	Diplostraca	Daphniidae	Daphnia	Daphnia_pulex
SPeuks_295	0	0	0	61	0	0	0	0	0	0	0	0	0	0	0	0	0	0	0	0	0	0	0	0	0	0	0	0	0	0	0	0	0	Eukaryota	Rotifera	Monogononta	Flosculariaceae	Unclassified_Order_Flosculariaceae	Unclassified_Order_Flosculariaceae
SPeuks_296	0	0	0	0	0	0	0	0	0	157	0	0	0	0	0	0	0	0	0	0	0	0	0	0	0	0	0	0	0	0	0	0	0	Eukaryota	Arthropoda	Hexanauplia	Calanoida	Diaptomidae	Unclassified_Family_Diaptomidae
SPeuks_297	0	0	0	0	0	0	0	0	0	0	12	0	0	0	0	0	0	29	0	0	0	0	0	0	0	0	0	0	0	0	0	0	0	Eukaryota	Cercozoa	Filosa-Thecofilosea	Cryomonadida	Rhogostoma-lineage	Rhogostoma-lineage_X	Rhogostoma-lineage_X_sp.
SPeuks_298	0	0	0	0	0	13	0	0	0	0	0	0	0	0	0	0	0	0	0	0	0	0	0	0	0	0	0	0	0	0	0	0	0	Eukaryota	Arthropoda	Branchiopoda	Diplostraca	Daphniidae	Daphnia	Daphnia_pulex
SPeuks_299	9	0	0	0	2	1	0	0	0	0	5	0	18	0	0	0	0	0	0	0	0	0	0	0	10	0	0	0	4	0	0	0	0	Eukaryota	Arthropoda	Hexanauplia	Cyclopoida	Cyclopidae	Macrocyclops	Macrocyclops_albidus
SPeuks_300	0	0	0	0	0	0	0	0	0	0	0	0	0	0	0	60	0	0	0	0	0	0	0	0	0	0	0	0	0	0	0	0	0	Eukaryota	Arthropoda	Hexanauplia	Calanoida	Diaptomidae	Unclassified_Family_Diaptomidae
SPeuks_301	0	0	0	0	0	0	0	0	0	0	0	0	0	0	0	0	0	0	0	0	0	0	0	0	52	0	0	0	0	0	0	0	0	Eukaryota	Rotifera	Monogononta	Ploima	Unclassified_Order_Ploima	Unclassified_Order_Ploima
SPeuks_302	0	0	0	0	0	0	0	0	0	0	0	0	0	0	0	0	0	0	0	0	0	0	0	0	69	0	0	0	0	0	0	0	0	Eukaryota	Arthropoda	Arachnida	Sarcoptiformes	Liebstadiidae	Maculobates	Maculobates_bruneiensis
SPeuks_303	0	0	0	28	0	0	0	0	0	0	0	0	0	11	0	0	0	0	0	0	0	0	0	0	0	0	0	0	0	0	0	0	7	Eukaryota	Dinoflagellata	Dinophyceae	Gymnodiniales	Gymnodiniaceae	Gymnodinium	Gymnodinium_sp.
SPeuks_304	0	0	0	0	0	0	18	0	0	0	0	0	0	0	0	0	0	0	0	0	0	0	0	0	0	0	0	0	0	0	0	0	0	Eukaryota	Ciliophora	Colpodea	Colpodea_X	Bursariomorphida	Bursariomorphida_X	Bursariomorphida_X_sp.
SPeuks_305	0	0	0	0	0	0	0	0	0	0	0	0	0	0	0	0	0	46	0	0	0	0	0	0	0	0	0	0	0	0	0	0	0	Eukaryota	Ciliophora	Oligohymenophorea	Peritrichia_2	Sessilida	Vorticella
SPeuks_306	0	0	0	0	0	0	0	0	0	0	0	0	0	0	0	0	0	0	0	0	0	0	0	0	1	0	0	0	29	0	50	0	0	Eukaryota	Porifera	Demospongiae	Spongillida	Spongillidae	Unclassified_Family_Spongillidae
SPeuks_307	0	0	0	36	0	0	0	0	0	0	0	0	0	15	0	0	0	0	0	0	0	0	0	0	0	0	0	0	0	0	0	0	10	Eukaryota	Dinoflagellata	Dinophyceae	Gymnodiniales	Gymnodiniaceae	Gymnodinium	Gymnodinium_sp.
SPeuks_308	0	0	0	0	0	7	0	0	0	0	16	0	0	0	0	0	0	0	0	0	0	0	0	0	0	0	0	0	0	0	0	0	0	Eukaryota	Annelida	Clitellata	Enchytraeida	Enchytraeidae	Cernosvitoviella	Cernosvitoviella_minor
SPeuks_309	0	0	0	0	0	0	0	0	0	0	16	0	0	0	0	0	0	6	0	0	0	0	0	0	0	0	0	0	0	0	0	0	0	Eukaryota	Ciliophora	Oligohymenophorea	Peniculia	Lembadionidae	Lembadion	Lembadion_sp.
SPeuks_310	0	0	0	0	0	0	0	0	0	0	21	0	0	0	0	0	0	0	0	0	0	0	0	0	0	0	0	0	0	0	0	0	0	Eukaryota	Ciliophora	Spirotrichea	Hypotrichia	Oxytrichidae	Oxytrichidae_X	Oxytrichidae_X_sp.
SPeuks_311	29	0	0	0	0	0	0	0	0	0	0	0	0	0	0	0	0	0	0	0	0	0	0	0	0	0	0	0	0	0	0	0	0	Eukaryota	Rotifera	Monogononta	Ploima	Brachionidae	Unclassified_Family_Brachionidae
SPeuks_312	0	0	0	0	0	0	0	0	0	0	0	0	0	0	0	65	0	0	0	0	0	0	0	0	0	0	0	0	0	0	0	0	0	Eukaryota	Arthropoda	Hexanauplia	Calanoida	Diaptomidae	Unclassified_Family_Diaptomidae
SPeuks_313	0	0	0	0	0	0	0	0	0	0	0	0	0	40	0	0	0	0	0	0	0	0	0	0	0	0	0	0	0	0	0	0	0	Eukaryota	Rotifera	Monogononta	Ploima	Unclassified_Order_Ploima	Unclassified_Order_Ploima
SPeuks_314	0	0	0	0	0	11	0	0	0	0	0	0	0	0	0	0	0	0	0	0	0	0	0	0	0	0	0	0	0	0	0	0	0	Eukaryota	Rotifera	Monogononta	Flosculariaceae	Filinidae	Filinia	Filinia_longiseta
SPeuks_315	0	0	0	0	0	0	0	0	0	0	0	0	0	0	0	0	0	52	0	0	0	0	0	0	0	0	0	0	0	0	0	0	0	Eukaryota	Ciliophora	Spirotrichea	Hypotrichia	Unclassified_Order_Hypotrichia	Unclassified_Order_Hypotrichia
SPeuks_316	0	0	0	0	0	0	0	0	0	0	0	0	0	34	0	0	0	0	0	0	0	0	0	0	0	0	0	0	0	0	0	0	0	Eukaryota	Rotifera	Monogononta	Ploima	Unclassified_Order_Ploima	Unclassified_Order_Ploima
SPeuks_317	0	0	0	0	0	1	0	0	0	0	19	0	10	0	0	0	0	0	0	0	0	0	0	0	0	0	0	0	0	0	0	0	0	Eukaryota	Nematoda	Chromadorea	Plectida	Plectidae	Plectus	Plectus_sp.
SPeuks_318	0	0	0	0	0	0	0	0	0	0	18	0	0	0	0	0	0	0	0	0	0	0	0	0	0	0	0	0	0	0	0	0	0	Eukaryota	Ciliophora	Oligohymenophorea	Hymenostomatia	Deltopylidae	Agolohymena	Agolohymena_aspidocauda
SPeuks_319	4	0	0	0	0	1	0	0	0	0	17	0	8	0	0	0	0	0	0	0	0	0	0	0	0	0	0	0	0	0	0	0	0	Eukaryota	Nematoda	Enoplea	Enoplida	Rhabdolaimidae	Rhabdolaimus	Rhabdolaimus_terrestris
SPeuks_320	0	0	0	0	0	14	0	0	0	0	0	0	0	0	0	0	0	0	0	0	0	0	0	0	0	0	0	0	0	0	0	0	0	Eukaryota	Arthropoda	Hexanauplia	Harpacticoida	Canthocamptidae	Attheyella	Attheyella_crassa
SPeuks_321	0	0	0	0	0	0	0	0	0	0	0	0	0	0	0	0	0	0	0	0	0	0	0	0	0	0	0	0	0	0	0	0	38	Eukaryota	Chlorophyta	Chlorophyceae	Chlamydomonadales	Chlamydomonadales_X	Chlamydomonas
SPeuks_322	0	0	0	0	0	0	0	0	0	0	0	0	0	0	0	0	0	0	0	0	0	0	0	0	0	0	0	0	0	169	0	0	0	Eukaryota	Chlorophyta	Chlorophyceae	Chlamydomonadales	Chlamydomonadales_X	Chlamydomonas
SPeuks_323	0	0	0	0	0	0	0	0	0	0	23	0	0	0	0	0	0	0	0	0	0	0	0	0	0	0	0	0	0	0	0	0	0	Eukaryota	Platyhelminthes	Rhabditophora	Rhabdocoela	Provorticidae	Baicalellia	Baicalellia_canadensis
SPeuks_324	0	0	0	0	0	1	0	0	0	0	17	0	0	0	0	0	0	0	0	0	0	0	0	0	0	0	0	0	0	0	0	0	0	Eukaryota	Gastrotricha	Unclass_Class_of_Gastrotricha	Chaetonotida	Chaetonotidae	Chaetonotus
SPeuks_325	0	0	0	0	0	0	0	0	0	0	31	0	0	0	0	0	0	0	0	0	0	0	0	0	0	0	0	0	0	0	0	0	0	Eukaryota	Streptophyta	Embryophyceae	Embryophyceae_X	Embryophyceae_XX	Unclassified_Family_Embryophyceae_XX
SPeuks_326	5	0	0	0	0	0	12	0	0	0	0	0	0	0	0	0	0	0	0	0	0	0	0	0	0	0	0	0	0	0	0	0	0	Eukaryota	Rotifera	Monogononta	Ploima	Brachionidae	Keratella	Keratella_quadrata
SPeuks_327	0	0	0	0	0	0	0	0	0	0	0	0	0	0	0	0	0	0	0	0	0	130	0	0	0	0	0	0	0	0	0	0	0	Eukaryota	Arthropoda	Hexanauplia	Calanoida	Diaptomidae	Unclassified_Family_Diaptomidae
SPeuks_328	0	0	0	0	0	3	0	0	0	0	17	0	0	0	0	0	0	0	0	0	0	0	0	0	1	0	0	0	0	0	0	0	0	Eukaryota	Rotifera	Monogononta	Ploima	Unclassified_Order_Ploima	Unclassified_Order_Ploima
SPeuks_329	0	0	0	0	0	0	0	0	0	0	16	0	0	0	0	0	0	0	0	0	0	0	0	0	0	0	0	0	0	0	0	0	0	Eukaryota	Nematoda	Enoplea	Dorylaimida	Unclassified_Order_Dorylaimida	Unclassified_Order_Dorylaimida
SPeuks_330	0	0	0	0	0	0	0	0	0	0	0	0	0	7	0	0	0	0	0	0	0	0	0	0	0	0	0	0	0	0	0	0	26	Eukaryota	Arthropoda	Hexanauplia	Cyclopoida	Cyclopidae	Eucyclops	Eucyclops_serrulatus
SPeuks_331	0	0	0	0	0	0	0	0	0	0	0	0	0	0	0	0	0	34	0	0	0	0	0	0	0	0	0	0	0	0	0	0	0	Eukaryota	Chlorophyta	Chlorophyceae	Sphaeropleales	Sphaeropleales_X	Mychonastes	Mychonastes_sp.
SPeuks_332	0	0	0	0	0	0	0	0	0	0	21	0	0	0	0	0	0	0	0	0	0	0	0	0	0	0	0	0	0	0	0	0	0	Eukaryota	Streptophyta	Embryophyceae	Embryophyceae_X	Embryophyceae_XX	Sanionia	Sanionia_uncinata
SPeuks_333	0	0	0	0	0	0	0	0	0	0	16	0	0	0	0	0	0	0	0	0	0	0	0	0	0	0	0	0	0	0	0	0	0	Eukaryota	Platyhelminthes	Rhabditophora	Rhabdocoela	Promesostomidae	Unclassified_Family_Promesostomidae
SPeuks_334	0	0	0	0	0	0	0	0	0	0	20	0	0	0	0	0	0	0	0	0	0	0	0	0	0	0	0	0	0	0	0	0	0	Eukaryota	Platyhelminthes	Catenulida	Unclass_Order_of_Catenulida	Catenulidae	Catenula	Catenula_turgida
SPeuks_335	0	0	0	3	0	0	0	0	0	0	0	0	0	0	0	0	7	0	0	0	0	0	0	0	0	0	0	0	0	0	16	0	0	Eukaryota	Dinoflagellata	Dinophyceae	Gonyaulacales	Ceratiaceae	Ceratium	Ceratium_hirundinella
SPeuks_336	0	2	0	0	0	0	11	0	0	0	0	0	0	0	0	0	0	0	0	0	0	0	15	0	0	0	0	0	0	0	0	0	0	Eukaryota	Dinoflagellata	Dinophyceae	Peridiniales	Peridiniaceae	Peridinium	Peridinium_willei
SPeuks_337	0	0	0	0	0	6	0	0	0	0	6	0	10	0	0	0	0	0	0	0	0	0	0	0	0	0	0	0	0	0	0	0	0	Eukaryota	Nematoda	Enoplea	Enoplida	Ironidae	Ironus	Ironus_sp.
SPeuks_338	0	0	0	0	0	0	0	0	0	0	0	0	0	0	0	0	0	0	0	0	0	0	0	0	0	0	0	0	0	139	0	0	0	Eukaryota	Chlorophyta	Chlorophyceae	Chlamydomonadales	Chlamydomonadales_X	Chlamydomonas
SPeuks_339	4	0	0	0	5	6	1	0	0	0	1	0	10	0	0	0	0	0	0	0	0	0	0	0	0	0	0	0	1	0	0	0	0	Eukaryota	Arthropoda	Hexanauplia	Cyclopoida	Cyclopidae	Macrocyclops	Macrocyclops_albidus
SPeuks_340	0	0	0	26	0	0	0	0	0	0	0	0	0	9	0	0	0	0	0	0	0	0	0	0	0	0	0	0	0	0	0	0	5	Eukaryota	Dinoflagellata	Dinophyceae	Gymnodiniales	Gymnodiniaceae	Gymnodinium	Gymnodinium_sp.
SPeuks_341	8	0	0	0	9	5	0	0	0	0	0	0	0	0	0	0	0	0	0	0	0	0	0	0	2	0	0	0	0	0	0	0	0	Eukaryota	Arthropoda	Hexanauplia	Cyclopoida	Cyclopidae	Macrocyclops	Macrocyclops_albidus
SPeuks_342	3	0	0	0	8	9	0	0	0	0	0	0	10	0	0	0	0	0	0	0	0	0	0	0	8	0	0	0	0	0	0	0	0	Eukaryota	Arthropoda	Hexanauplia	Cyclopoida	Cyclopidae	Macrocyclops	Macrocyclops_albidus
SPeuks_343	0	0	0	0	0	3	0	0	0	0	12	0	0	0	0	0	0	4	0	0	0	0	0	0	0	0	0	0	0	0	0	0	0	Eukaryota	Nematoda	Enoplea	Triplonchida	Prismatolaimidae	Prismatolaimus	Prismatolaimus_dolichurus
SPeuks_344	0	0	0	0	0	0	0	0	0	0	13	0	0	0	0	0	0	0	0	0	0	0	0	0	0	0	0	0	0	0	0	0	0	Eukaryota	Streptophyta	Embryophyceae	Embryophyceae_X	Embryophyceae_XX	Unclassified_Family_Embryophyceae_XX
SPeuks_345	0	0	0	0	0	0	0	0	0	0	0	0	0	0	0	0	23	0	0	0	0	0	0	0	0	0	0	0	0	0	0	0	0	Eukaryota	Dinoflagellata	Dinophyceae	Gonyaulacales	Ceratiaceae	Ceratium	Ceratium_hirundinella
SPeuks_346	0	0	0	0	0	0	0	0	0	0	0	0	0	0	7	14	0	0	0	94	0	0	0	0	0	0	0	0	0	0	0	0	0	Eukaryota	Arthropoda	Hexanauplia	Calanoida	Unclassified_Order_Calanoida	Unclassified_Order_Calanoida
SPeuks_347	3	0	0	0	2	12	0	0	0	0	0	0	6	0	0	0	0	0	0	2	0	0	0	0	11	0	0	0	0	0	0	0	0	Eukaryota	Arthropoda	Hexanauplia	Cyclopoida	Cyclopidae	Macrocyclops	Macrocyclops_albidus
SPeuks_348	0	0	0	0	0	0	9	0	0	0	0	0	0	0	0	0	0	0	0	0	0	0	22	0	0	0	0	0	0	0	0	0	0	Eukaryota	Dinoflagellata	Dinophyceae	Peridiniales	Peridiniaceae	Peridinium	Peridinium_willei
SPeuks_349	30	0	0	0	0	0	0	0	0	0	0	0	0	0	0	0	0	0	0	0	0	0	0	0	2	0	0	0	0	0	0	0	0	Eukaryota	Fungi	Chytridiomycota	Chytridiomycotina	Chytridiomycetes	Rhyzophidiales_X	Rhyzophidiales_X_sp.
SPeuks_350	0	0	0	0	0	0	12	0	0	0	0	0	0	0	0	0	0	0	0	0	0	0	0	0	0	0	0	0	0	0	0	0	0	Eukaryota	Platyhelminthes	Rhabditophora	Rhabdocoela	Dalyelliidae	Gieysztoria	Gieysztoria_sp.
SPeuks_351	0	0	0	0	0	0	0	0	0	0	12	0	0	0	0	0	0	0	0	0	0	0	0	0	0	0	0	0	0	0	0	0	0	Eukaryota	Nematoda	Enoplea	Dorylaimida	Qudsianematidae	Eudorylaimus	Eudorylaimus_sp.
SPeuks_352	18	0	0	0	0	2	0	1	0	0	0	0	0	0	0	0	0	0	0	0	0	0	0	0	0	0	0	0	0	0	0	0	0	Eukaryota	Ciliophora	Oligohymenophorea	Peritrichia_2	Sessilida	Vorticella	Vorticella_campanula
SPeuks_353	0	0	0	0	0	0	0	0	0	0	0	0	0	0	0	0	0	0	0	0	0	0	0	0	0	0	0	0	0	0	64	0	0	Eukaryota	Arthropoda	Hexanauplia	Cyclopoida	Cyclopidae	Cyclops	Cyclops_sp.
SPeuks_354	0	0	0	0	0	18	0	0	0	0	0	0	0	0	0	0	0	0	0	0	0	0	0	0	0	0	0	0	0	0	0	0	0	Eukaryota	Arthropoda	Hexanauplia	Harpacticoida	Canthocamptidae	Unclassified_Family_Canthocamptidae
SPeuks_355	27	0	0	0	0	0	0	0	0	0	0	0	0	0	0	0	0	0	0	0	0	0	0	0	0	0	0	0	0	0	0	0	0	Eukaryota	Dinoflagellata	Dinophyceae	Unclassified_Class_Dinophyceae	Unclassified_Class_Dinophyceae	Unclassified_Class_Dinophyceae
SPeuks_356	0	0	0	25	0	0	0	0	0	0	0	0	0	3	0	0	0	0	0	0	0	0	0	1	8	0	0	0	2	0	0	0	1	Eukaryota	Chlorophyta	Chlorophyceae	Chlamydomonadales	Chlamydomonadales_X	Chlamydomonas	Chlamydomonas_reinhardtii
SPeuks_357	0	0	0	0	0	14	0	0	0	0	0	0	18	0	0	0	0	0	0	0	0	0	0	0	0	0	0	0	0	0	0	0	0	Eukaryota	Arthropoda	Hexanauplia	Cyclopoida	Cyclopidae	Macrocyclops	Macrocyclops_albidus
SPeuks_358	0	0	0	0	0	0	0	0	0	0	17	0	0	0	0	0	0	0	0	0	0	0	0	0	0	0	0	0	0	0	0	0	0	Eukaryota	Streptophyta	Zygnemophyceae	Zygnemophyceae_X	Zygnemophyceae_XX	Spirogyra	Spirogyra_sp.
SPeuks_359	0	0	0	0	0	0	0	0	0	0	0	0	0	0	0	0	0	0	35	0	0	0	0	0	0	0	0	0	0	0	0	0	0	Eukaryota	Rotifera	Monogononta	Ploima	Synchaetidae	Unclassified_Family_Synchaetidae
SPeuks_360	0	0	0	0	0	0	0	0	0	0	0	0	0	0	0	0	0	33	0	0	0	0	0	0	0	0	0	0	0	0	0	0	0	Eukaryota	Fungi	Chytridiomycota	Chytridiomycotina	Chytridiomycetes	Clydaea	Clydaea_vesicula
SPeuks_361	0	0	0	0	0	0	0	0	0	0	0	0	0	0	0	0	0	29	0	0	0	0	0	0	0	0	0	0	0	0	0	0	0	Eukaryota	Fungi	Cryptomycota	Cryptomycotina	Cryptomycotina_X	Rozella	Rozella_allomycis
SPeuks_362	0	0	0	0	0	0	0	0	0	0	12	0	0	0	0	0	0	0	0	0	0	0	0	0	0	0	0	0	0	0	0	0	0	Eukaryota	Nematoda	Chromadorea	Rhabditida	Tylenchulidae	Paratylenchus	Paratylenchus_sp.
SPeuks_363	0	0	0	0	0	0	0	0	0	0	0	0	0	0	0	0	0	0	0	0	0	0	0	0	0	0	0	0	0	0	56	0	0	Eukaryota	Chlorophyta	Chlorophyceae	Chlamydomonadales	Chlamydomonadales_X	Volvox	Volvox_globator
SPeuks_364	10	0	0	0	0	0	0	0	0	0	0	0	52	0	0	0	0	0	0	0	0	0	0	0	0	0	0	0	0	0	0	0	0	Eukaryota	Dinoflagellata	Dinophyceae	Unclassified_Class_Dinophyceae	Unclassified_Class_Dinophyceae	Unclassified_Class_Dinophyceae
SPeuks_365	0	0	0	0	0	13	0	0	0	0	0	0	0	0	0	0	0	0	0	0	0	0	0	0	0	0	0	0	0	0	0	0	0	Eukaryota	Arthropoda	Hexanauplia	Harpacticoida	Canthocamptidae	Attheyella	Attheyella_crassa
SPeuks_366	0	0	0	0	0	0	0	0	0	0	19	0	0	0	0	0	0	0	0	0	0	0	0	0	0	0	0	0	0	0	0	0	0	Eukaryota	Ciliophora	Oligohymenophorea	Peritrichia_2	Sessilida	Campanella	Campanella_sp.
SPeuks_367	21	0	0	0	0	0	0	0	0	0	0	0	0	0	0	0	0	0	0	0	0	0	0	0	0	0	0	0	0	0	0	0	0	Eukaryota	Arthropoda	Hexanauplia	Cyclopoida	Cyclopidae	Macrocyclops	Macrocyclops_albidus
SPeuks_368	0	0	0	0	0	0	0	0	0	0	14	0	0	0	0	0	0	0	0	0	0	0	0	0	0	0	0	0	0	0	0	0	0	Eukaryota	Nematoda	Chromadorea	Rhabditida	Teratocephalidae	Teratocephalus	Teratocephalus_lirellus
SPeuks_369	0	0	0	0	0	0	0	0	0	0	16	0	0	0	0	0	0	0	0	0	0	0	0	0	0	0	0	0	0	0	0	0	0	Eukaryota	Nematoda	Enoplea	Dorylaimida	Qudsianematidae	Eudorylaimus	Eudorylaimus_sp.
SPeuks_370	0	0	0	0	0	0	0	0	0	0	0	0	0	0	0	0	0	33	0	0	0	0	0	0	0	0	0	0	0	0	0	0	0	Eukaryota	Nematoda	Chromadorea	Monhysterida	Monhysteridae	Eumonhystera	Eumonhystera_sp.
SPeuks_371	23	0	0	0	0	0	0	0	0	0	0	0	0	0	0	0	0	0	0	0	0	0	0	0	0	0	0	0	0	0	0	0	0	Eukaryota	Rotifera	Monogononta	Ploima	Brachionidae	Keratella	Keratella_quadrata
SPeuks_372	0	0	0	0	0	0	0	0	0	0	20	0	0	0	0	0	0	0	0	0	0	0	0	0	0	0	0	0	0	0	0	0	0	Eukaryota	Nematoda	Chromadorea	Unclassified_Class_Chromadorea	Unclassified_Class_Chromadorea	Unclassified_Class_Chromadorea
SPeuks_373	0	0	0	0	0	0	0	0	0	0	14	0	2	0	0	0	0	0	0	0	0	0	0	0	0	0	0	0	0	0	0	0	0	Eukaryota	Nematoda	Chromadorea	Rhabditida	Tylenchidae	Filenchus	Filenchus_misellus
SPeuks_374	0	0	0	0	0	0	0	0	0	0	0	0	0	0	0	0	0	33	0	0	0	0	0	0	0	0	0	0	0	0	0	0	0	Eukaryota	Fungi	Mucoromycota	Mucoromycotina	Mucoromycotina_X	Mortierella	Mortierella_globulifera
SPeuks_375	0	0	0	0	0	0	0	0	0	0	0	0	0	0	0	0	27	0	0	0	0	0	0	0	0	0	0	0	0	0	0	0	0	Eukaryota	Dinoflagellata	Dinophyceae	Gonyaulacales	Ceratiaceae	Ceratium	Ceratium_hirundinella
SPeuks_376	0	0	0	0	0	0	0	0	0	0	0	0	0	0	0	0	0	0	0	0	0	0	0	0	0	0	0	0	0	0	56	0	0	Eukaryota	Dinoflagellata	Dinophyceae	Gonyaulacales	Ceratiaceae	Ceratium	Ceratium_hirundinella
SPeuks_377	0	0	0	0	0	0	0	0	0	0	0	0	0	0	0	0	0	0	0	0	0	0	0	0	0	0	0	0	0	0	0	0	27	Eukaryota	Cercozoa	Endomyxa	Vampyrellida	Leptophryidae	Leptophryidae_X	Leptophryidae_X_sp.
SPeuks_378	0	0	0	0	0	0	0	0	0	0	0	0	0	0	0	0	0	0	0	0	0	85	0	0	0	0	0	0	0	0	0	0	0	Eukaryota	Arthropoda	Hexanauplia	Calanoida	Diaptomidae	Unclassified_Family_Diaptomidae
SPeuks_379	0	0	0	0	0	0	0	0	0	0	0	0	0	29	0	0	0	0	0	0	0	0	0	0	0	0	0	0	0	0	0	0	0	Eukaryota	Chlorophyta	Chlorophyceae	Chlamydomonadales	Chlamydomonadales_X	Chlamydomonas
SPeuks_380	0	0	0	0	0	0	0	0	0	0	0	0	0	31	0	0	0	0	0	0	0	0	0	0	0	0	0	0	0	0	0	0	0	Eukaryota	Arthropoda	Ostracoda	Podocopida	Cyprididae	Cypridopsis
SPeuks_381	0	0	0	0	0	0	0	0	0	0	14	0	0	0	0	0	0	0	0	0	0	0	0	0	0	0	0	0	0	0	0	0	0	Eukaryota	Arthropoda	Hexanauplia	Harpacticoida	Canthocamptidae	Attheyella	Attheyella_crassa
SPeuks_382	6	0	0	0	0	2	0	0	0	0	0	0	0	0	0	0	0	0	0	0	0	0	0	0	6	0	0	0	0	0	0	0	0	Eukaryota	Arthropoda	Hexanauplia	Cyclopoida	Cyclopidae	Macrocyclops	Macrocyclops_albidus
SPeuks_383	0	0	0	0	0	0	0	0	0	0	15	0	0	0	0	0	0	0	0	0	0	0	0	0	0	0	0	0	0	0	0	0	0	Eukaryota	Streptophyta	Zygnemophyceae	Zygnemophyceae_X	Zygnemophyceae_XX	Mougeotia	Mougeotia_sp.
SPeuks_384	0	0	0	0	0	0	0	0	0	0	0	0	0	0	0	0	0	0	42	0	0	0	0	0	0	0	0	0	0	0	0	0	0	Eukaryota	Rotifera	Monogononta	Ploima	Unclassified_Order_Ploima	Unclassified_Order_Ploima
SPeuks_385	0	0	0	40	0	0	0	0	0	0	0	0	0	0	0	0	0	0	0	0	0	0	0	0	0	0	0	0	0	0	0	0	0	Eukaryota	Dinoflagellata	Dinophyceae	Gymnodiniales	Gymnodiniaceae	Gymnodinium	Gymnodinium_sp.
SPeuks_386	0	0	0	0	0	0	0	0	0	0	16	0	0	0	0	0	0	0	0	0	0	0	0	0	0	0	0	0	0	0	0	0	0	Eukaryota	Nematoda	Enoplea	Dorylaimida	Actinolaimidae	Paractinolaimus	Paractinolaimus_macrolaimus
SPeuks_387	0	0	0	0	0	0	0	0	0	0	0	0	0	0	0	0	0	0	0	0	0	0	0	0	0	0	0	0	63	0	0	0	0	Eukaryota	Dinoflagellata	Dinophyceae	Peridiniales	Peridiniaceae	Peridinium	Peridinium_willei
SPeuks_388	0	0	0	0	0	0	0	0	0	0	0	0	0	0	0	0	0	0	0	0	0	0	0	0	0	0	0	0	0	106	0	0	0	Eukaryota	Chlorophyta	Chlorophyceae	Chlamydomonadales	Chlamydomonadales_X	Chlamydomonas
SPeuks_389	4	0	0	0	0	0	5	0	0	0	0	0	0	0	0	0	0	0	0	0	0	0	11	0	0	0	0	0	0	0	0	0	0	Eukaryota	Dinoflagellata	Dinophyceae	Unclassified_Class_Dinophyceae	Unclassified_Class_Dinophyceae	Unclassified_Class_Dinophyceae
SPeuks_390	0	0	0	0	0	0	0	0	0	0	5	0	4	0	0	0	0	0	0	0	0	0	0	0	0	0	0	0	0	0	0	0	0	Eukaryota	Rotifera	Monogononta	Flosculariaceae	Flosculariidae	Unclassified_Family_Flosculariidae
SPeuks_391	1	0	0	0	5	9	0	0	0	0	2	0	0	0	0	0	0	0	0	0	0	0	0	0	5	0	0	0	0	0	0	0	0	Eukaryota	Arthropoda	Hexanauplia	Cyclopoida	Cyclopidae	Macrocyclops	Macrocyclops_albidus
SPeuks_392	0	0	0	0	0	0	0	0	0	0	3	0	0	0	0	0	0	20	0	0	0	0	0	0	0	0	0	0	0	0	0	0	0	Eukaryota	Streptophyta	Zygnemophyceae	Zygnemophyceae_X	Zygnemophyceae_XX	Cosmarium
SPeuks_393	0	0	0	0	0	0	0	0	0	0	13	0	0	0	0	0	0	0	0	0	0	0	0	0	0	0	0	0	0	0	0	0	0	Eukaryota	Rotifera	Monogononta	Ploima	Unclassified_Order_Ploima	Unclassified_Order_Ploima
SPeuks_394	0	0	0	1	0	0	0	0	0	0	1	0	0	0	0	1	0	0	1	0	0	0	0	0	4	0	0	0	12	14	5	0	8	Eukaryota	Rotifera	Monogononta	Ploima	Unclassified_Order_Ploima	Unclassified_Order_Ploima
SPeuks_395	0	0	0	0	0	0	21	0	0	0	0	0	0	0	0	0	0	0	0	0	0	0	0	0	0	0	0	0	0	0	0	0	0	Eukaryota	Rotifera	Monogononta	Ploima	Unclassified_Order_Ploima	Unclassified_Order_Ploima
SPeuks_396	0	0	0	0	0	1	0	0	0	0	7	0	0	0	0	0	0	0	0	0	0	0	0	0	0	0	0	0	0	0	0	0	0	Eukaryota	Streptophyta	Embryophyceae	Embryophyceae_X	Embryophyceae_XX	Unclassified_Family_Embryophyceae_XX
SPeuks_397	0	0	0	0	0	0	0	0	0	0	0	0	0	0	0	0	0	0	0	0	0	0	0	0	0	0	14	0	0	0	0	0	0	Eukaryota	Arthropoda	Hexanauplia	Calanoida	Diaptomidae	Unclassified_Family_Diaptomidae
SPeuks_398	0	0	0	0	0	0	0	0	0	0	0	0	0	0	0	0	0	0	0	0	0	0	0	0	0	0	0	0	0	0	43	0	0	Eukaryota	Arthropoda	Branchiopoda	Diplostraca	Daphniidae	Daphnia	Daphnia_pulex
SPeuks_399	0	0	0	0	0	0	0	5	0	0	0	0	0	0	0	0	0	0	0	0	0	0	0	0	0	0	0	0	0	0	0	0	0	Eukaryota	Arthropoda	Hexanauplia	Calanoida	Diaptomidae	Unclassified_Family_Diaptomidae
SPeuks_400	0	0	0	20	0	0	0	0	0	0	0	0	0	6	0	0	0	0	0	0	0	0	0	0	0	0	0	0	0	0	0	0	9	Eukaryota	Dinoflagellata	Dinophyceae	Gymnodiniales	Gymnodiniaceae	Gymnodinium	Gymnodinium_sp.
SPeuks_401	0	0	0	0	0	0	0	0	0	0	0	0	0	0	0	0	0	0	20	0	0	0	0	0	0	0	0	0	0	0	0	0	0	Eukaryota	Fungi	Fungi_X	Fungi_XX	Fungi_XXX	Fungi_XXXX	Fungi_XXXX_sp.
SPeuks_402	0	0	0	0	0	0	0	0	0	0	0	0	0	3	0	0	2	0	0	0	0	0	0	0	18	0	0	0	0	0	0	0	0	Eukaryota	Arthropoda	Hexanauplia	Cyclopoida	Cyclopidae	Macrocyclops	Macrocyclops_albidus
SPeuks_403	0	0	0	0	0	6	0	0	0	0	4	0	0	0	0	0	0	0	0	0	0	0	0	0	0	0	0	0	0	0	0	0	0	Eukaryota	Ciliophora	Spirotrichea	Hypotrichia	Oxytrichidae	Oxytrichidae_X	Oxytrichidae_X_sp.
SPeuks_404	0	0	0	0	0	0	0	0	0	0	8	0	0	0	0	0	0	0	0	0	0	0	0	0	0	0	0	0	0	0	0	0	0	Eukaryota	Rotifera	Bdelloidea	Unclassified_Class_Bdelloidea	Unclassified_Class_Bdelloidea	Unclassified_Class_Bdelloidea
SPeuks_405	6	0	0	0	2	2	0	0	0	0	1	0	14	0	0	3	0	0	0	0	0	0	0	0	4	0	0	0	0	0	0	0	0	Eukaryota	Arthropoda	Hexanauplia	Cyclopoida	Cyclopidae	Macrocyclops	Macrocyclops_albidus
SPeuks_406	0	0	0	0	0	0	0	0	0	0	8	0	0	0	0	0	0	0	0	0	0	0	0	0	0	0	0	0	0	0	0	0	0	Eukaryota	Streptophyta	Zygnemophyceae	Zygnemophyceae_X	Zygnemophyceae_XX	Mougeotia	Mougeotia_sp.
SPeuks_407	0	0	0	0	0	0	0	0	0	0	16	0	0	0	0	0	0	0	0	0	0	0	0	0	0	0	0	0	0	0	0	0	0	Eukaryota	Gastrotricha	Unclass_Class_of_Gastrotricha	Chaetonotida	Chaetonotidae	Chaetonotus
SPeuks_408	0	0	0	0	0	0	0	0	0	0	0	0	0	0	0	0	0	0	0	0	0	0	0	0	0	0	0	0	0	0	48	0	0	Eukaryota	Arthropoda	Branchiopoda	Diplostraca	Daphniidae	Daphnia	Daphnia_pulex
SPeuks_409	0	0	0	0	0	0	0	0	0	0	0	0	0	0	1	0	3	0	1	0	0	0	0	0	0	0	0	0	5	13	16	0	0	Eukaryota	Rotifera	Monogononta	Flosculariaceae	Conochilidae	Conochilus
SPeuks_410	0	0	0	0	0	0	0	0	0	0	10	0	0	0	0	0	0	0	0	0	0	0	0	0	0	0	0	0	0	0	0	0	0	Eukaryota	Ciliophora	Oligohymenophorea	Peritrichia_2	Sessilida	Apocarchesium
SPeuks_411	0	0	0	0	0	0	0	0	0	0	0	0	0	0	0	0	0	0	0	0	0	0	39	0	0	0	0	0	0	0	0	0	0	Eukaryota	Dinoflagellata	Dinophyceae	Peridiniales	Peridiniaceae	Peridinium	Peridinium_willei
SPeuks_412	0	0	0	0	0	0	0	0	0	0	15	0	0	0	0	0	0	0	0	0	0	0	0	0	0	0	0	0	0	0	0	0	0	Eukaryota	Nematoda	Chromadorea	Plectida	Plectidae	Plectus	Plectus_sp.
SPeuks_413	0	0	0	0	23	0	0	0	0	0	0	0	0	0	0	0	0	0	0	0	0	0	0	0	0	0	0	0	0	0	0	0	0	Eukaryota	Dinoflagellata	Dinophyceae	Gymnodiniales	Gymnodiniaceae	Gymnodinium
SPeuks_414	0	0	0	0	0	0	0	0	0	0	14	0	0	0	0	0	0	0	0	0	0	0	0	0	0	0	0	0	0	0	0	0	0	Eukaryota	Rotifera	Bdelloidea	Unclass_Family_of_NA	NA	Rotaria	Rotaria_rotatoria
SPeuks_415	0	0	0	0	0	0	0	0	0	0	15	0	0	0	0	0	0	0	0	0	0	0	0	0	0	0	0	0	0	0	0	0	0	Eukaryota	Streptophyta	Embryophyceae	Embryophyceae_X	Embryophyceae_XX	Polytrichastrum	Polytrichastrum_alpinum
SPeuks_416	0	0	0	0	0	0	0	0	0	0	4	0	0	0	0	0	0	24	0	0	0	0	0	0	0	0	0	0	0	0	0	0	0	Eukaryota	Nematoda	Chromadorea	Monhysterida	Monhysteridae	Eumonhystera	Eumonhystera_sp.
SPeuks_417	0	0	0	10	0	0	0	0	0	0	0	0	0	6	0	0	0	0	0	0	0	0	0	0	0	0	0	0	0	0	0	0	0	Eukaryota	Dinoflagellata	Dinophyceae	Gymnodiniales	Gymnodiniaceae	Gymnodinium	Gymnodinium_sp.
SPeuks_418	6	0	0	0	0	1	0	0	0	0	0	0	29	0	0	0	0	0	0	0	0	0	0	0	0	0	0	0	0	0	0	0	0	Eukaryota	Dinoflagellata	Dinophyceae	Unclassified_Class_Dinophyceae	Unclassified_Class_Dinophyceae	Unclassified_Class_Dinophyceae
SPeuks_419	0	0	0	0	0	0	0	0	0	0	0	0	0	0	0	0	24	0	0	0	0	0	0	0	0	0	0	0	0	0	0	0	0	Eukaryota	Chlorophyta	Chlorophyceae	Chlamydomonadales	Chlamydomonadales_X	Chlamydomonas
SPeuks_420	0	0	0	0	0	0	0	0	0	0	0	0	0	0	0	0	0	0	0	0	0	0	26	0	0	0	0	0	15	0	0	0	0	Eukaryota	Dinoflagellata	Dinophyceae	Peridiniales	Peridiniaceae	Peridinium	Peridinium_willei
SPeuks_421	0	0	0	0	0	0	0	0	0	0	0	0	0	0	0	0	0	0	0	0	0	0	0	0	0	0	0	0	0	0	0	0	25	Eukaryota	Streptophyta	Zygnemophyceae	Zygnemophyceae_X	Zygnemophyceae_XX	Staurastrum	Staurastrum_sp.
SPeuks_422	19	0	0	0	0	0	0	0	0	0	0	0	0	0	0	0	0	0	0	0	0	0	0	0	0	0	0	0	0	0	0	0	0	Eukaryota	Fungi	Chytridiomycota	Chytridiomycotina	Chytridiomycetes	Rhyzophidiales_X	Rhyzophidiales_X_sp.
SPeuks_423	0	0	0	0	0	0	0	0	0	0	0	0	0	0	0	1	0	0	6	0	0	0	0	14	0	0	0	0	0	0	0	0	0	Eukaryota	Arthropoda	Hexanauplia	Calanoida	Unclassified_Order_Calanoida	Unclassified_Order_Calanoida
SPeuks_424	0	0	0	0	0	0	0	0	0	0	0	0	0	0	0	0	0	0	0	0	0	31	0	0	0	23	0	0	0	0	1	0	0	Eukaryota	Chlorophyta	Chlorophyceae	Sphaeropleales	Sphaeropleales_X	Unclassified_Family_Sphaeropleales_X
SPeuks_425	0	0	0	0	0	0	0	0	0	0	11	0	0	0	0	0	0	0	0	0	0	0	0	0	0	0	0	0	0	0	0	0	0	Eukaryota	Ciliophora	Heterotrichea	Heterotrichea_X	Stentoridae	Stentor
SPeuks_426	0	0	0	0	0	0	0	0	0	0	0	0	0	0	0	0	0	26	0	0	0	0	0	0	0	0	0	0	0	0	0	0	0	Eukaryota	Rotifera	Monogononta	Ploima	Brachionidae	Unclassified_Family_Brachionidae
SPeuks_427	0	0	0	0	31	0	0	0	0	0	0	0	0	0	0	0	0	0	0	0	0	0	0	0	0	0	0	0	0	0	0	0	0	Eukaryota	Arthropoda	Hexanauplia	Cyclopoida	Cyclopidae	Unclassified_Family_Cyclopidae
SPeuks_428	0	0	0	0	0	0	0	0	0	0	0	0	0	0	0	0	0	0	0	0	28	0	0	0	0	0	0	0	0	0	0	0	0	Eukaryota	Arthropoda	Hexanauplia	Calanoida	Diaptomidae	Unclassified_Family_Diaptomidae
SPeuks_429	0	0	0	0	0	1	0	0	0	0	10	0	0	0	0	0	0	0	0	0	0	0	0	0	0	0	0	0	0	0	0	0	0	Eukaryota	Streptophyta	Embryophyceae	Embryophyceae_X	Embryophyceae_XX	Unclassified_Family_Embryophyceae_XX
SPeuks_430	0	0	0	0	0	0	0	0	0	0	0	0	0	16	0	0	0	0	0	0	0	0	0	0	0	0	0	0	0	0	6	0	0	Eukaryota	Arthropoda	Hexanauplia	Cyclopoida	Cyclopidae	Cyclops	Cyclops_sp.
SPeuks_431	0	0	0	0	22	0	0	0	0	0	0	0	0	0	0	0	0	0	0	0	0	0	0	0	0	0	0	0	0	0	0	0	0	Eukaryota	Arthropoda	Hexanauplia	Cyclopoida	Cyclopidae	Unclassified_Family_Cyclopidae
SPeuks_432	0	0	0	0	0	0	0	0	0	0	8	0	0	0	0	0	0	0	0	0	0	0	0	0	0	0	0	0	0	0	0	0	0	Eukaryota	Arthropoda	Hexanauplia	Harpacticoida	Canthocamptidae	Attheyella	Attheyella_crassa
SPeuks_433	0	0	0	0	0	0	0	0	0	0	13	0	0	0	0	0	0	0	0	0	0	0	0	0	0	0	0	0	0	0	0	0	0	Eukaryota	Nematoda	Chromadorea	Monhysterida	Monhysteridae	Eumonhystera	Eumonhystera_sp.
SPeuks_434	3	0	0	0	6	6	0	0	0	0	0	0	4	0	0	0	0	0	0	2	0	0	0	0	2	0	0	0	0	0	0	0	0	Eukaryota	Arthropoda	Hexanauplia	Cyclopoida	Cyclopidae	Macrocyclops	Macrocyclops_albidus
SPeuks_435	0	0	27	0	0	0	0	0	0	0	0	0	0	0	0	0	0	0	0	0	0	0	0	0	0	0	0	0	0	0	0	0	0	Eukaryota	Ciliophora	Spirotrichea	Unclassified_Class_Spirotrichea	Unclassified_Class_Spirotrichea	Unclassified_Class_Spirotrichea
SPeuks_436	0	0	0	0	0	0	0	0	0	0	0	0	0	0	0	0	0	16	0	0	0	0	0	0	0	0	0	0	0	0	0	0	0	Eukaryota	Fungi	Chytridiomycota	Chytridiomycotina	Unclassified_Order_Chytridiomycotina	Unclassified_Order_Chytridiomycotina
SPeuks_437	0	0	0	0	0	0	0	0	0	0	13	0	0	0	0	0	0	0	0	0	0	0	0	0	0	0	0	0	0	0	0	0	0	Eukaryota	Nematoda	Chromadorea	Rhabditida	Rhabditidae	Caenorhabditis
SPeuks_438	0	0	0	0	0	0	0	0	0	0	0	0	0	0	0	0	0	26	0	0	0	0	0	0	0	0	0	0	0	0	0	0	0	Eukaryota	Nematoda	Enoplea	Mermithida	Mermithidae	Limnomermis	Limnomermis_sp.
SPeuks_439	0	0	0	0	0	0	0	0	0	0	11	0	3	0	0	0	0	0	0	0	0	0	0	0	0	0	0	0	0	0	0	0	0	Eukaryota	Nematoda	Chromadorea	Rhabditida	Teratocephalidae	Metateratocephalus	Metateratocephalus_crassidens
SPeuks_440	0	0	0	0	0	0	0	0	0	0	0	0	0	0	0	35	0	0	0	0	0	0	0	0	0	0	0	0	0	0	0	0	0	Eukaryota	Platyhelminthes	Rhabditophora	Rhabdocoela	Typhloplanidae	Mesostoma	Mesostoma_lingua
SPeuks_441	0	0	0	0	0	0	0	0	0	0	0	0	0	0	0	0	0	0	21	0	0	0	0	0	0	0	0	0	0	0	0	0	0	Eukaryota	Dinoflagellata	Dinophyceae	Gonyaulacales	Ceratiaceae	Ceratium	Ceratium_hirundinella
SPeuks_442	0	0	0	1	0	0	0	0	0	0	0	0	0	0	0	0	0	0	18	0	0	0	0	0	0	8	0	0	0	0	0	0	0	Eukaryota	Rotifera	Monogononta	Flosculariaceae	Testudinellidae	Testudinella
SPeuks_443	1	0	0	0	0	0	0	0	0	0	10	0	0	0	0	0	0	10	0	0	0	0	0	0	0	0	0	0	0	0	0	0	0	Eukaryota	Nematoda	Chromadorea	Monhysterida	Monhysteridae	Eumonhystera	Eumonhystera_sp.
SPeuks_444	0	0	0	0	0	0	0	0	0	0	8	0	0	0	0	0	0	0	0	0	0	0	0	0	0	0	0	0	0	0	0	0	0	Eukaryota	Gastrotricha	Unclass_Class_of_Gastrotricha	Chaetonotida	Chaetonotidae	Unclassified_Family_Chaetonotidae
SPeuks_445	0	0	0	0	0	0	0	0	0	0	11	0	0	0	0	0	0	0	0	0	0	0	0	0	0	0	0	0	0	0	0	0	0	Eukaryota	Nematoda	Chromadorea	Rhabditida	Unclassified_Order_Rhabditida	Unclassified_Order_Rhabditida
SPeuks_446	2	0	0	0	0	7	0	0	0	0	2	0	0	0	0	0	0	0	0	0	0	0	0	0	0	0	0	0	0	0	0	0	0	Eukaryota	Ciliophora	Spirotrichea	Choreotrichida	Strobilidiidae_E	Strobilidium_E	Strobilidium_E_sp.
SPeuks_447	0	0	0	0	0	0	0	0	0	0	12	0	0	0	0	0	0	0	0	0	0	0	0	0	0	0	0	0	0	0	0	0	0	Eukaryota	Rotifera	Bdelloidea	Unclass_Family_of_NA	NA	Rotaria	Rotaria_rotatoria
SPeuks_448	0	0	0	0	0	0	0	0	0	0	10	0	0	0	0	0	0	0	0	0	0	0	0	0	0	0	0	0	0	0	0	0	0	Eukaryota	Rotifera	Monogononta	Ploima	Unclassified_Order_Ploima	Unclassified_Order_Ploima
SPeuks_449	11	0	0	0	0	0	0	0	0	0	0	0	0	0	0	0	0	0	0	0	0	0	0	0	0	0	0	0	0	0	0	0	0	Eukaryota	Chlorophyta	Chlorophyceae	Chlamydomonadales	Chlamydomonadales_X	Unclassified_Family_Chlamydomonadales_X
SPeuks_450	0	0	0	0	30	0	0	0	0	0	0	0	0	0	0	0	0	0	0	0	0	0	0	0	0	0	0	0	0	0	0	0	0	Eukaryota	Arthropoda	Hexanauplia	Cyclopoida	Cyclopidae	Unclassified_Family_Cyclopidae
SPeuks_451	0	0	0	0	0	0	0	0	0	0	13	0	0	0	0	0	0	0	0	0	0	0	0	0	0	0	0	0	0	0	0	0	0	Eukaryota	Dinoflagellata	Dinophyceae	Peridiniales	Peridiniaceae	Peridinium	Peridinium_willei
SPeuks_452	0	0	0	0	0	0	0	0	0	0	0	0	0	0	0	0	16	0	0	0	0	0	0	0	0	0	0	0	0	0	0	0	0	Eukaryota	Dinoflagellata	Dinophyceae	Gonyaulacales	Ceratiaceae	Ceratium	Ceratium_hirundinella
SPeuks_453	0	0	0	0	0	0	0	0	0	0	0	0	0	0	0	0	15	0	0	0	0	0	0	0	0	0	0	0	0	0	0	0	0	Eukaryota	Dinoflagellata	Dinophyceae	Gonyaulacales	Ceratiaceae	Ceratium	Ceratium_hirundinella
SPeuks_454	0	0	0	0	0	0	0	0	0	0	0	0	0	0	0	0	2	0	0	0	0	0	0	0	15	0	0	0	0	11	0	0	0	Eukaryota	Arthropoda	Hexanauplia	Cyclopoida	Cyclopidae	Unclassified_Family_Cyclopidae
SPeuks_455	0	0	0	0	0	0	0	0	0	0	0	0	0	0	0	0	0	22	0	0	0	0	0	0	0	0	0	0	0	0	0	0	0	Eukaryota	Gastrotricha	Unclass_Class_of_Gastrotricha	Chaetonotida	Chaetonotidae	Unclassified_Family_Chaetonotidae
SPeuks_456	0	0	0	0	0	0	0	0	0	0	6	0	0	0	0	0	0	0	0	0	0	0	0	0	0	0	0	0	0	0	0	0	0	Eukaryota	Streptophyta	Zygnemophyceae	Zygnemophyceae_X	Zygnemophyceae_XX	Spirogyra	Spirogyra_sp.
SPeuks_457	0	0	0	0	0	13	0	0	0	0	0	0	0	0	0	0	0	0	0	0	0	0	0	0	0	0	0	0	0	0	0	0	0	Eukaryota	Rotifera	Monogononta	Flosculariaceae	Filinidae	Filinia	Filinia_longiseta
SPeuks_458	0	0	0	0	0	0	11	0	0	0	0	0	0	0	0	0	0	0	0	0	0	0	0	0	0	0	0	0	0	0	0	0	0	Eukaryota	Ciliophora	Colpodea	Colpodea_X	Bursariomorphida	Unclassified_Family_Bursariomorphida
SPeuks_459	0	0	0	0	0	0	0	0	0	0	0	0	0	0	0	0	0	22	0	0	0	0	0	0	0	0	0	0	0	0	0	0	0	Eukaryota	Unclassified_Kingdom_Eukaryota	Unclassified_Kingdom_Eukaryota	Unclassified_Kingdom_Eukaryota	Unclassified_Kingdom_Eukaryota	Unclassified_Kingdom_Eukaryota
SPeuks_460	0	0	0	0	0	0	0	0	0	0	0	0	0	0	0	0	0	0	0	0	0	0	0	0	21	0	0	0	7	0	7	0	0	Eukaryota	Mesomycetozoa	Ichthyosporea	Ichthyosphonida	Ichthyophonidae_Freshwater	Ichthyophonidae_Freshwater_X	Ichthyophonidae_Freshwater_X_sp.
SPeuks_461	0	0	0	0	0	0	0	0	0	0	0	0	0	0	0	0	0	19	0	0	0	0	0	0	0	0	0	0	0	0	0	0	0	Eukaryota	Unclassified_Kingdom_Eukaryota	Unclassified_Kingdom_Eukaryota	Unclassified_Kingdom_Eukaryota	Unclassified_Kingdom_Eukaryota	Unclassified_Kingdom_Eukaryota
SPeuks_462	0	0	0	0	0	0	0	0	0	0	0	0	0	0	0	0	0	23	0	0	0	0	0	0	0	0	0	0	0	0	0	0	0	Eukaryota	Ciliophora	Heterotrichea	Heterotrichea_X	Spirostomidae	Spirostomum
SPeuks_463	8	0	0	0	5	6	0	0	0	0	0	0	0	0	0	0	0	0	0	0	0	0	0	0	0	0	0	0	0	0	0	0	0	Eukaryota	Arthropoda	Hexanauplia	Cyclopoida	Cyclopidae	Macrocyclops	Macrocyclops_albidus
SPeuks_464	0	0	0	0	0	0	0	0	0	0	0	0	0	0	0	0	0	19	0	0	0	0	0	0	0	0	0	0	0	0	0	0	0	Eukaryota	Dinoflagellata	Dinophyceae	Suessiales	Borghiellaceae	Borghiella	Borghiella_tenuissima
SPeuks_465	0	0	0	0	0	0	0	0	0	0	13	0	0	0	0	0	0	0	0	0	0	0	0	0	0	0	0	0	0	0	0	0	0	Eukaryota	Platyhelminthes	Catenulida	Unclass_Order_of_Catenulida	Catenulidae	Catenula	Catenula_lemnae
SPeuks_466	0	0	0	0	0	0	0	0	0	0	4	0	0	0	0	0	0	13	0	0	0	0	0	0	0	0	0	0	0	0	0	0	0	Eukaryota	Annelida	Clitellata	Lumbriculida	Lumbriculidae	Lumbriculus	Lumbriculus_variegatus
SPeuks_467	0	0	0	0	0	0	0	0	0	0	8	0	0	0	0	0	0	0	0	0	0	0	0	0	0	0	0	0	0	0	0	0	0	Eukaryota	Rotifera	Monogononta	Unclassified_Class_Monogononta	Unclassified_Class_Monogononta	Unclassified_Class_Monogononta
SPeuks_468	0	0	0	0	0	0	0	0	0	0	7	0	0	0	0	0	0	0	0	0	0	0	0	0	0	0	0	0	0	0	0	0	0	Eukaryota	Ciliophora	Spirotrichea	Hypotrichia	Unclassified_Order_Hypotrichia	Unclassified_Order_Hypotrichia
SPeuks_469	0	0	0	0	0	0	0	0	0	0	10	0	0	0	0	0	0	0	0	0	0	0	0	0	0	0	0	0	0	0	0	0	0	Eukaryota	Nematoda	Chromadorea	Rhabditida	Unclassified_Order_Rhabditida	Unclassified_Order_Rhabditida
SPeuks_470	0	0	0	0	0	0	0	0	0	0	12	0	0	0	0	0	0	0	0	0	0	0	0	0	0	0	0	0	0	0	0	0	0	Eukaryota	Ciliophora	Heterotrichea	Heterotrichea_X	Stentoridae	Stentor	Stentor_sp.
SPeuks_471	0	0	0	0	0	0	0	0	0	0	0	0	0	0	0	0	0	0	0	0	0	0	0	0	0	0	0	0	43	0	0	0	0	Eukaryota	Rotifera	Monogononta	Ploima	Unclassified_Order_Ploima	Unclassified_Order_Ploima
SPeuks_472	0	0	0	0	0	0	0	0	0	0	0	0	0	0	0	0	0	23	0	0	0	0	0	0	0	0	0	0	0	0	0	0	0	Eukaryota	Fungi	Cryptomycota	Cryptomycotina	Cryptomycotina_X	Cryptomycotina_XX	Cryptomycotina_XX_sp.
SPeuks_473	7	0	0	0	5	0	0	0	0	0	0	0	8	0	0	0	0	0	0	0	0	0	0	0	4	0	0	0	0	0	0	0	0	Eukaryota	Arthropoda	Hexanauplia	Cyclopoida	Cyclopidae	Macrocyclops	Macrocyclops_albidus
SPeuks_474	0	0	0	0	0	4	3	0	0	0	6	0	0	0	0	0	0	0	0	0	0	0	0	0	0	0	0	0	0	0	0	0	0	Eukaryota	Arthropoda	Hexanauplia	Cyclopoida	Cyclopidae	Macrocyclops	Macrocyclops_albidus
SPeuks_475	0	0	0	0	0	0	0	0	0	0	0	0	0	0	0	0	0	14	0	0	0	0	0	0	0	0	0	0	0	0	0	0	0	Eukaryota	Streptophyta	Embryophyceae	Embryophyceae_X	Embryophyceae_XX	Musa	Musa_basjoo
SPeuks_476	0	0	0	0	0	9	0	0	0	0	0	0	0	0	0	0	0	0	0	0	0	0	0	0	0	0	0	0	0	0	0	0	0	Eukaryota	Dinoflagellata	Dinophyceae	Peridiniales	Unclassified_Order_Peridiniales	Unclassified_Order_Peridiniales
SPeuks_477	0	0	0	0	0	0	0	0	0	0	0	0	0	0	0	0	0	0	0	0	0	0	0	22	0	0	0	0	0	0	0	0	0	Eukaryota	Arthropoda	Hexanauplia	Cyclopoida	Cyclopidae	Cyclops	Cyclops_sp.
SPeuks_478	0	0	0	0	0	0	0	0	0	0	11	0	9	0	0	0	0	0	0	0	0	0	0	0	0	0	0	0	0	0	0	0	0	Eukaryota	Nematoda	Enoplea	Dorylaimida	Qudsianematidae	Eudorylaimus	Eudorylaimus_sp.
SPeuks_479	0	0	0	0	0	0	0	0	0	0	14	0	0	0	0	0	0	0	0	0	0	0	0	0	0	0	0	0	0	0	0	0	0	Eukaryota	Rotifera	Bdelloidea	Unclassified_Class_Bdelloidea	Unclassified_Class_Bdelloidea	Unclassified_Class_Bdelloidea
SPeuks_480	14	0	0	0	0	0	0	0	0	0	0	0	0	0	0	0	0	0	0	0	0	0	0	0	0	0	0	0	0	0	0	0	0	Eukaryota	Chlorophyta	Trebouxiophyceae	Trebouxiophyceae_X	Trebouxiophyceae_XX	Botryococcus	Botryococcus_braunii
SPeuks_481	4	0	0	0	2	4	0	0	0	0	0	0	7	0	0	0	0	0	0	0	0	0	0	0	4	0	0	0	0	0	0	0	0	Eukaryota	Arthropoda	Hexanauplia	Cyclopoida	Cyclopidae	Macrocyclops	Macrocyclops_albidus
SPeuks_482	0	0	0	0	0	0	0	0	0	0	0	0	0	21	0	0	0	0	0	0	0	0	0	0	0	0	0	0	0	0	0	0	0	Eukaryota	Rotifera	Monogononta	Ploima	Unclassified_Order_Ploima	Unclassified_Order_Ploima
SPeuks_483	0	0	0	0	0	0	0	0	0	0	0	0	0	0	2	0	0	0	8	0	0	0	0	6	0	0	0	0	0	0	0	0	1	Eukaryota	Arthropoda	Hexanauplia	Calanoida	Diaptomidae	Unclassified_Family_Diaptomidae
SPeuks_484	13	0	0	0	0	0	3	0	0	0	0	0	0	0	0	0	0	0	0	14	0	0	0	0	8	0	0	0	0	0	0	0	0	Eukaryota	Dinoflagellata	Dinophyceae	Unclassified_Class_Dinophyceae	Unclassified_Class_Dinophyceae	Unclassified_Class_Dinophyceae
SPeuks_485	0	0	0	0	0	9	0	0	0	0	2	0	0	0	0	0	0	0	0	0	0	0	0	0	6	0	0	0	0	0	0	0	0	Eukaryota	Arthropoda	Hexanauplia	Cyclopoida	Cyclopidae	Macrocyclops	Macrocyclops_albidus
SPeuks_486	0	0	0	0	0	0	0	0	0	0	2	0	0	0	0	0	0	0	0	0	0	0	0	0	0	0	0	0	0	0	0	0	0	Eukaryota	Centroheliozoa	Centroheliozoa_X	Unclassified_Class_Centroheliozoa_X	Unclassified_Class_Centroheliozoa_X	Unclassified_Class_Centroheliozoa_X
SPeuks_487	0	0	0	0	0	0	0	0	0	0	0	0	0	0	0	0	0	22	0	0	0	0	0	0	0	0	0	0	0	0	0	0	0	Eukaryota	Cercozoa	Filosa-Thecofilosea	Tectofilosida	Pseudodifflugiidae	Pseudodifflugia	Pseudodifflugia_gracilis
SPeuks_488	0	0	0	3	0	0	0	0	0	0	0	0	0	0	0	0	9	0	2	0	0	0	0	0	0	3	0	0	1	0	2	0	1	Eukaryota	Dinoflagellata	Dinophyceae	Gonyaulacales	Ceratiaceae	Ceratium	Ceratium_hirundinella
SPeuks_489	14	0	0	0	0	0	0	0	0	0	0	0	0	0	0	0	0	0	0	0	0	0	0	0	0	0	0	0	0	0	0	0	0	Eukaryota	Ciliophora	Spirotrichea	Hypotrichia	Halteriidae	Halteriidae_X	Halteriidae_X_sp.
SPeuks_490	0	0	0	0	0	0	11	0	0	0	0	0	0	0	0	0	0	0	0	0	0	0	0	0	0	0	0	0	0	0	0	0	0	Eukaryota	Ciliophora	Colpodea	Colpodea_X	Bursariomorphida	Unclassified_Family_Bursariomorphida
SPeuks_491	0	0	0	0	0	0	0	0	0	0	15	0	0	0	0	0	0	0	0	0	0	0	0	0	0	0	0	0	0	0	0	0	0	Eukaryota	Rotifera	Bdelloidea	Unclass_Family_of_NA	NA	Rotaria	Rotaria_rotatoria
SPeuks_492	0	0	0	0	0	0	0	0	0	0	10	0	0	0	0	0	0	0	0	0	0	0	0	0	0	0	0	0	0	0	0	0	0	Eukaryota	Nematoda	Enoplea	Mermithida	Mermithidae	Mermis
SPeuks_493	0	0	0	0	0	0	0	0	0	0	0	0	0	0	0	0	0	0	0	0	0	44	0	0	0	0	0	0	0	0	0	0	0	Eukaryota	Arthropoda	Hexanauplia	Calanoida	Diaptomidae	Unclassified_Family_Diaptomidae
SPeuks_494	0	0	0	0	0	0	0	0	0	0	7	0	0	0	0	0	0	0	0	0	0	0	0	0	0	0	0	0	0	0	0	0	0	Eukaryota	Nematoda	Enoplea	Dorylaimida	Qudsianematidae	Eudorylaimus	Eudorylaimus_sp.
SPeuks_495	0	0	0	0	0	0	0	0	0	0	0	0	0	0	0	0	11	0	0	0	0	0	0	0	0	0	0	0	0	0	0	0	0	Eukaryota	Fungi	Chytridiomycota	Chytridiomycotina	Chytridiomycetes	Rhizidium	Rhizidium_sp.
SPeuks_496	0	0	0	0	0	0	0	0	0	0	0	0	0	0	0	0	0	0	24	0	0	0	0	0	0	0	0	0	0	0	0	0	0	Eukaryota	Fungi	Chytridiomycota	Chytridiomycotina	Chytridiomycetes	Unclassified_Family_Chytridiomycetes
SPeuks_497	0	0	0	0	0	0	12	0	0	0	0	0	0	0	0	0	0	0	0	0	0	0	0	0	0	0	0	0	0	0	0	0	0	Eukaryota	Fungi	Chytridiomycota	Chytridiomycotina	Chytridiomycetes	Unclassified_Family_Chytridiomycetes
SPeuks_498	0	0	0	0	0	0	0	0	0	0	13	0	0	0	0	0	0	0	0	0	0	0	0	0	0	0	0	0	0	0	0	0	0	Eukaryota	Ciliophora	Oligohymenophorea	Peritrichia_2	Sessilida	Vorticella
SPeuks_499	0	0	0	0	0	0	0	0	0	0	11	0	0	0	0	0	0	0	0	0	0	0	0	0	0	0	0	0	0	0	0	0	0	Eukaryota	Nematoda	Enoplea	Mermithida	Mermithidae	Unclassified_Family_Mermithidae
SPeuks_500	0	0	0	0	0	0	14	0	0	0	0	0	0	0	0	0	0	0	0	0	0	0	0	0	0	0	0	0	0	0	0	0	0	Eukaryota	Dinoflagellata	Dinophyceae	Peridiniales	Peridiniaceae	Peridinium	Peridinium_willei
SPeuks_501	0	0	0	0	0	0	0	0	0	0	10	0	0	0	0	0	0	0	0	0	0	0	0	0	0	0	0	0	0	0	0	0	0	Eukaryota	Ciliophora	Armophorea	Armophorea_X	Apometopidae	Urostomides	Urostomides_striatus
SPeuks_502	0	0	0	0	0	3	0	0	0	0	12	0	0	0	0	0	0	0	0	0	0	0	0	0	0	0	0	0	0	0	0	0	0	Eukaryota	Ciliophora	Oligohymenophorea	Peritrichia_2	Sessilida	Unclassified_Family_Sessilida
SPeuks_503	0	0	0	0	0	0	0	0	0	0	0	0	0	0	0	0	0	11	0	0	0	0	0	0	0	0	0	0	0	0	0	0	0	Eukaryota	Fungi	Unclassified_Phylum_Fungi	Unclassified_Phylum_Fungi	Unclassified_Phylum_Fungi	Unclassified_Phylum_Fungi
SPeuks_504	0	0	0	0	0	6	0	0	0	0	0	0	0	0	0	0	0	0	0	0	0	0	0	0	0	0	0	0	0	0	0	0	0	Eukaryota	Arthropoda	Hexanauplia	Harpacticoida	Unclassified_Order_Harpacticoida	Unclassified_Order_Harpacticoida
SPeuks_505	0	0	0	0	0	0	0	0	0	0	10	0	0	0	0	0	0	0	0	0	0	0	0	0	0	0	0	0	0	4	0	0	0	Eukaryota	Streptophyta	Zygnemophyceae	Zygnemophyceae_X	Zygnemophyceae_XX	Staurastrum	Staurastrum_arctiscon
SPeuks_506	0	0	0	0	0	0	0	0	0	0	0	0	0	0	0	0	6	0	1	0	0	0	0	0	0	0	0	0	0	0	10	0	0	Eukaryota	Rotifera	Monogononta	Flosculariaceae	Conochilidae	Conochilus	Conochilus_hippocrepis
SPeuks_507	0	0	0	0	0	0	0	0	0	0	0	0	0	19	0	0	0	0	0	0	0	0	0	0	0	0	0	0	0	0	0	0	0	Eukaryota	Apicomplexa	Gregarinomorphea	Neogregarinorida	Actinocephalidae	Hoplorhynchus	Hoplorhynchus_acanthatholius
SPeuks_508	0	0	0	0	0	0	0	0	0	0	6	0	0	0	0	0	0	0	0	0	0	0	0	0	0	0	0	0	0	0	0	0	0	Eukaryota	Chlorophyta	Chlorophyceae	Oedogoniales	Oedogoniales_X	Oedogonium
SPeuks_509	0	0	0	0	0	0	0	0	0	0	0	0	0	0	0	0	0	0	0	0	0	0	0	0	0	0	13	0	0	0	0	0	0	Eukaryota	Arthropoda	Hexanauplia	Calanoida	Diaptomidae	Unclassified_Family_Diaptomidae
SPeuks_510	0	0	0	0	0	0	0	0	0	0	10	0	0	0	0	0	0	0	0	0	0	0	0	0	0	0	0	0	0	0	0	0	0	Eukaryota	Gastrotricha	Unclass_Class_of_Gastrotricha	Chaetonotida	Chaetonotidae	Unclassified_Family_Chaetonotidae
SPeuks_511	0	0	0	0	0	0	0	0	0	0	0	0	0	17	0	0	0	0	0	0	0	0	0	0	0	0	0	0	0	0	0	0	0	Eukaryota	Chlorophyta	Chlorophyceae	Chlamydomonadales	Chlamydomonadales_X	Unclassified_Family_Chlamydomonadales_X
SPeuks_512	3	0	0	0	0	0	0	0	0	0	0	0	0	0	0	0	0	0	0	0	0	0	10	0	16	0	0	0	0	0	0	0	0	Eukaryota	Cryptophyta	Cryptophyceae	Cryptomonadales	Cryptomonadales_X	Cryptomonas	Cryptomonas_curvata
SPeuks_513	0	0	0	0	0	0	0	0	0	0	0	0	0	0	0	0	0	0	0	0	0	9	0	0	0	0	9	0	0	0	0	0	0	Eukaryota	Ciliophora	Oligohymenophorea	Peritrichia_2	Sessilida	Vorticella	Vorticella_microstoma
SPeuks_514	0	0	0	0	21	0	0	0	0	0	0	0	0	0	0	0	0	0	0	0	0	0	0	0	0	0	0	0	0	0	0	0	0	Eukaryota	Arthropoda	Hexanauplia	Cyclopoida	Cyclopidae	Unclassified_Family_Cyclopidae
SPeuks_515	0	0	0	0	0	0	0	0	0	0	8	0	0	0	0	0	0	0	0	0	0	0	0	0	0	0	0	0	0	0	0	0	0	Eukaryota	Chlorophyta	Chlorophyceae	Oedogoniales	Oedogoniales_X	Oedogonium
SPeuks_516	0	0	0	0	0	0	0	0	0	0	13	0	0	0	0	0	0	0	0	0	0	0	0	0	0	0	0	0	0	0	0	0	0	Eukaryota	Nematoda	Chromadorea	Monhysterida	Monhysteridae	Eumonhystera	Eumonhystera_sp.
SPeuks_517	0	0	0	0	0	0	5	0	0	0	0	0	0	0	0	0	0	0	0	0	0	0	0	0	0	0	0	0	0	0	0	0	0	Eukaryota	Cercozoa	Unclassified_Phylum_Cercozoa	Unclassified_Phylum_Cercozoa	Unclassified_Phylum_Cercozoa	Unclassified_Phylum_Cercozoa
SPeuks_518	0	0	0	0	0	0	0	0	0	0	1	0	0	0	0	0	0	9	0	0	0	0	0	0	0	0	0	0	0	0	0	0	0	Eukaryota	Streptophyta	Zygnemophyceae	Zygnemophyceae_X	Zygnemophyceae_XX	Unclassified_Family_Zygnemophyceae_XX
SPeuks_519	0	0	0	0	0	0	0	0	0	0	9	0	0	0	0	0	0	0	0	0	0	0	0	0	0	0	0	0	0	0	0	0	0	Eukaryota	Nematoda	Chromadorea	Monhysterida	Monhysteridae	Eumonhystera	Eumonhystera_sp.
SPeuks_520	0	0	0	0	0	0	0	0	0	0	0	0	0	0	0	0	0	0	0	0	0	0	0	0	9	0	0	0	0	36	0	0	0	Eukaryota	Arthropoda	Hexanauplia	Cyclopoida	Cyclopidae	Cyclops	Cyclops_sp.
SPeuks_521	0	0	0	0	0	13	0	0	0	0	0	0	0	0	0	0	0	0	0	0	0	0	0	0	0	0	0	0	0	0	0	0	0	Eukaryota	Streptophyta	Zygnemophyceae	Zygnemophyceae_X	Zygnemophyceae_XX	Unclassified_Family_Zygnemophyceae_XX
SPeuks_522	0	0	0	0	0	5	0	0	0	0	0	0	9	0	0	0	0	0	0	3	0	0	0	0	0	0	0	0	0	0	0	0	0	Eukaryota	Arthropoda	Hexanauplia	Cyclopoida	Cyclopidae	Macrocyclops	Macrocyclops_albidus
SPeuks_523	0	0	0	0	0	0	0	0	0	0	12	0	0	0	0	0	0	0	0	0	0	0	0	0	0	0	0	0	0	0	0	0	0	Eukaryota	Nematoda	Chromadorea	Desmodorida	Microlaimidae	Prodesmodora	Prodesmodora_sp.
SPeuks_524	0	0	0	0	19	0	0	0	0	0	0	0	0	0	0	0	0	0	0	0	0	0	0	0	0	0	0	0	0	0	0	0	0	Eukaryota	Arthropoda	Hexanauplia	Cyclopoida	Cyclopidae	Unclassified_Family_Cyclopidae
SPeuks_525	0	0	0	0	0	0	0	0	0	0	7	0	0	0	0	0	0	0	0	0	0	0	0	0	0	0	0	0	0	0	0	0	0	Eukaryota	Rotifera	Monogononta	Ploima	Dicranophoridae	Encentrum	Encentrum_astridae
SPeuks_526	0	0	0	0	0	0	0	0	0	0	0	0	0	0	0	0	0	0	0	0	0	0	0	0	24	0	0	0	0	0	0	0	0	Eukaryota	Arthropoda	Branchiopoda	Diplostraca	Daphniidae	Daphnia	Daphnia_pulex
SPeuks_527	4	0	0	0	3	0	0	0	0	0	0	0	9	0	0	0	0	0	0	0	0	0	0	0	0	0	0	0	0	0	0	0	0	Eukaryota	Arthropoda	Hexanauplia	Cyclopoida	Cyclopidae	Macrocyclops	Macrocyclops_albidus
SPeuks_528	0	0	0	0	0	0	0	0	0	0	5	0	0	0	0	0	0	0	0	0	0	0	0	0	0	0	0	0	0	0	0	0	0	Eukaryota	Streptophyta	Embryophyceae	Embryophyceae_X	Embryophyceae_XX	Unclassified_Family_Embryophyceae_XX
SPeuks_529	0	0	0	0	0	3	0	0	0	0	0	0	0	0	0	0	0	0	0	0	0	0	0	0	0	0	0	0	0	0	0	0	0	Eukaryota	Arthropoda	Hexanauplia	Cyclopoida	Cyclopidae	Macrocyclops	Macrocyclops_albidus
SPeuks_530	0	0	0	0	0	0	0	0	22	0	0	0	0	0	0	0	0	0	0	0	0	0	0	0	0	0	0	0	0	0	0	0	0	Eukaryota	Arthropoda	Hexanauplia	Calanoida	Diaptomidae	Unclassified_Family_Diaptomidae
SPeuks_531	0	0	0	0	0	0	0	0	0	0	0	0	0	0	0	0	0	0	0	0	0	0	0	0	27	0	0	0	0	0	0	0	0	Eukaryota	Cryptophyta	Cryptophyceae	Cryptomonadales	Cryptomonadales_X	Cryptomonas
SPeuks_532	4	0	0	0	0	0	0	0	0	0	5	0	0	0	0	0	0	0	0	0	0	0	0	0	0	0	0	0	0	0	0	0	0	Eukaryota	Tardigrada	Eutardigrada	Parachela	Hypsibiidae	Hypsibius
SPeuks_533	11	0	0	0	1	0	0	0	0	0	0	0	0	0	0	0	0	0	0	0	0	0	0	0	0	0	0	0	0	0	0	0	0	Eukaryota	Arthropoda	Hexanauplia	Cyclopoida	Cyclopidae	Macrocyclops	Macrocyclops_albidus
SPeuks_534	0	0	0	0	0	0	0	0	0	0	0	0	0	0	0	0	0	0	0	0	0	0	26	0	0	0	0	0	0	0	0	0	0	Eukaryota	Unclassified_Kingdom_Eukaryota	Unclassified_Kingdom_Eukaryota	Unclassified_Kingdom_Eukaryota	Unclassified_Kingdom_Eukaryota	Unclassified_Kingdom_Eukaryota
SPeuks_535	8	0	0	0	0	1	0	0	0	0	1	0	4	0	0	0	0	0	0	0	0	0	0	0	0	0	0	0	0	0	0	0	0	Eukaryota	Arthropoda	Hexanauplia	Cyclopoida	Cyclopidae	Macrocyclops	Macrocyclops_albidus
SPeuks_536	6	0	0	0	0	0	0	0	0	0	0	0	0	0	0	0	0	0	0	0	0	0	0	0	0	0	0	0	0	0	0	0	0	Eukaryota	Unclassified_Kingdom_Eukaryota	Unclassified_Kingdom_Eukaryota	Unclassified_Kingdom_Eukaryota	Unclassified_Kingdom_Eukaryota	Unclassified_Kingdom_Eukaryota
SPeuks_537	0	0	0	0	0	0	7	0	0	0	0	0	0	0	0	0	0	0	0	0	0	0	0	0	0	0	0	0	0	0	0	0	0	Eukaryota	Ciliophora	Colpodea	Colpodea_X	Bursariomorphida	Bursariomorphida_X	Bursariomorphida_X_sp.
SPeuks_538	0	0	0	0	0	0	0	0	0	0	10	0	0	0	0	0	0	0	0	0	0	0	0	0	0	0	2	0	0	0	0	0	0	Eukaryota	Streptophyta	Zygnemophyceae	Zygnemophyceae_X	Zygnemophyceae_XX	Hyalotheca	Hyalotheca_dissiliens
SPeuks_539	0	0	0	0	0	0	0	0	0	0	0	0	0	0	0	0	0	16	0	0	0	0	0	0	0	0	0	0	0	0	0	0	0	Eukaryota	Streptophyta	Zygnemophyceae	Zygnemophyceae_X	Zygnemophyceae_XX	Cylindrocystis	Cylindrocystis_sp.
SPeuks_540	0	0	0	0	0	0	0	0	0	0	7	0	0	0	0	0	0	0	0	0	0	0	0	0	0	0	0	0	0	0	0	0	0	Eukaryota	Rotifera	Monogononta	Ploima	Unclassified_Order_Ploima	Unclassified_Order_Ploima
SPeuks_541	0	0	0	0	0	0	0	0	0	0	0	0	0	0	0	0	0	15	0	0	0	0	0	0	0	0	0	0	0	0	0	0	0	Eukaryota	Fungi	Unclassified_Phylum_Fungi	Unclassified_Phylum_Fungi	Unclassified_Phylum_Fungi	Unclassified_Phylum_Fungi
SPeuks_542	0	0	0	0	0	6	0	0	0	0	1	0	0	0	0	0	0	2	0	0	0	0	0	0	0	0	0	0	0	0	0	0	0	Eukaryota	Streptophyta	Embryophyceae	Embryophyceae_X	Embryophyceae_XX	Coprosma
SPeuks_543	0	0	0	0	0	0	0	0	0	0	0	0	0	0	0	0	0	18	0	0	0	0	0	0	0	0	0	0	0	0	0	0	0	Eukaryota	Unclassified_Kingdom_Eukaryota	Unclassified_Kingdom_Eukaryota	Unclassified_Kingdom_Eukaryota	Unclassified_Kingdom_Eukaryota	Unclassified_Kingdom_Eukaryota
SPeuks_544	0	0	0	0	0	0	0	0	0	0	0	0	0	0	0	0	0	14	0	0	0	0	0	0	0	0	0	0	0	0	0	0	0	Eukaryota	Chlorophyta	Ulvophyceae	Ulotrichales	Ulotrichales_X	Unclassified_Family_Ulotrichales_X
SPeuks_545	0	0	0	0	0	0	0	0	0	0	0	0	0	0	0	0	0	15	0	0	0	0	0	0	0	0	0	0	0	0	0	0	0	Eukaryota	Fungi	Chytridiomycota	Chytridiomycotina	Chytridiomycetes	Unclassified_Family_Chytridiomycetes
SPeuks_546	0	0	0	0	0	0	0	0	0	0	0	0	0	1	0	0	1	0	11	0	0	0	0	0	0	0	0	0	0	9	0	0	0	Eukaryota	Rotifera	Monogononta	Flosculariaceae	Flosculariidae	Collotheca	Collotheca_campanulata
SPeuks_547	0	0	0	20	0	0	0	0	0	0	0	0	0	0	0	0	0	0	0	0	0	0	0	0	0	0	0	0	0	0	0	0	0	Eukaryota	Streptophyta	Zygnemophyceae	Zygnemophyceae_X	Zygnemophyceae_XX	Staurastrum
SPeuks_548	0	0	0	24	0	0	0	0	0	0	0	0	0	0	0	0	0	0	0	0	0	0	0	0	0	0	0	0	0	0	0	0	0	Eukaryota	Chlorophyta	Chlorophyceae	Chlamydomonadales	Chlamydomonadales_X	Chlamydomonas
SPeuks_549	2	0	0	0	0	2	2	0	0	0	0	0	0	0	0	0	0	0	0	0	0	0	0	0	5	0	0	0	0	1	0	0	0	Eukaryota	Arthropoda	Hexanauplia	Cyclopoida	Cyclopidae	Macrocyclops	Macrocyclops_albidus
SPeuks_550	0	0	0	0	0	0	0	0	0	0	0	0	0	0	0	0	0	0	0	0	0	0	0	0	28	0	0	0	0	0	0	0	0	Eukaryota	Annelida	Clitellata	Enchytraeida	Enchytraeidae	Unclassified_Family_Enchytraeidae
SPeuks_551	0	0	0	0	0	0	0	0	0	0	0	0	0	0	0	0	0	0	0	0	0	0	0	0	0	0	0	0	0	0	0	0	9	Eukaryota	Cercozoa	Filosa-Sarcomonadea	Unclassified_Class_Filosa-Sarcomonadea	Unclassified_Class_Filosa-Sarcomonadea	Unclassified_Class_Filosa-Sarcomonadea
SPeuks_552	0	0	0	0	0	0	0	0	0	0	7	0	0	0	0	0	0	0	0	0	0	0	0	0	0	0	0	0	0	0	0	0	0	Eukaryota	Streptophyta	Embryophyceae	Embryophyceae_X	Embryophyceae_XX	Unclassified_Family_Embryophyceae_XX
SPeuks_553	0	0	0	0	0	0	0	0	0	0	6	0	0	0	0	0	0	0	0	0	0	0	0	0	0	0	0	0	0	0	0	0	0	Eukaryota	Nematoda	Enoplea	Mermithida	Mermithidae	Mermis
SPeuks_554	0	0	0	0	0	0	0	0	0	0	0	0	0	0	0	0	0	0	6	0	0	0	0	0	0	0	0	0	0	0	8	0	6	Eukaryota	Cercozoa	Filosa-Sarcomonadea	Glissomonadida	Allapsidae	Orciraptor	Orciraptor_agilis
SPeuks_555	7	0	0	0	2	6	0	0	0	0	0	0	5	0	0	0	0	0	0	0	0	0	0	0	0	0	0	0	0	0	0	0	0	Eukaryota	Arthropoda	Hexanauplia	Cyclopoida	Cyclopidae	Macrocyclops	Macrocyclops_albidus
SPeuks_556	0	0	0	3	0	0	0	0	0	0	0	0	0	8	0	0	0	0	0	0	0	0	0	0	0	0	0	0	0	0	0	0	10	Eukaryota	Dinoflagellata	Dinophyceae	Gymnodiniales	Gymnodiniaceae	Gymnodinium	Gymnodinium_sp.
SPeuks_557	0	0	0	0	0	0	6	0	0	0	0	0	0	0	0	0	0	0	0	0	0	0	0	0	0	0	0	0	0	0	0	0	0	Eukaryota	Unclassified_Kingdom_Eukaryota	Unclassified_Kingdom_Eukaryota	Unclassified_Kingdom_Eukaryota	Unclassified_Kingdom_Eukaryota	Unclassified_Kingdom_Eukaryota
SPeuks_558	0	0	0	0	0	0	0	0	0	0	6	0	0	0	0	0	0	0	0	0	0	0	0	0	0	0	0	0	0	0	0	0	0	Eukaryota	Fungi	Ascomycota	Pezizomycotina	Unclassified_Order_Pezizomycotina	Unclassified_Order_Pezizomycotina
SPeuks_559	0	0	0	0	0	0	0	0	0	0	3	0	0	0	0	0	0	0	0	0	0	0	0	0	0	0	0	0	0	0	0	0	0	Eukaryota	Annelida	Clitellata	Enchytraeida	Enchytraeidae	Mesenchytraeus	Mesenchytraeus_straminicolus
SPeuks_560	0	0	0	0	0	0	0	0	0	0	0	0	0	0	0	0	0	17	0	0	0	0	0	0	0	0	0	0	0	0	0	0	0	Eukaryota	Cercozoa	Filosa-Thecofilosea	Tectofilosida	Pseudodifflugiidae	Pseudodifflugiidae_X	Pseudodifflugiidae_X_sp.
SPeuks_561	0	0	0	0	0	0	0	0	0	0	0	0	0	0	0	0	0	0	0	0	0	0	26	0	0	0	0	0	0	0	0	0	0	Eukaryota	Rotifera	Monogononta	Ploima	Unclassified_Order_Ploima	Unclassified_Order_Ploima
SPeuks_562	0	0	0	0	0	0	0	0	0	0	0	0	0	0	0	0	0	0	0	0	0	0	21	0	0	0	0	0	0	0	0	0	0	Eukaryota	Arthropoda	Branchiopoda	Diplostraca	Daphniidae	Unclassified_Family_Daphniidae
SPeuks_563	0	0	0	0	0	0	0	0	0	0	8	0	0	0	0	0	0	0	0	0	0	0	0	0	0	0	0	0	0	0	0	0	0	Eukaryota	Streptophyta	Embryophyceae	Embryophyceae_X	Embryophyceae_XX	Unclassified_Family_Embryophyceae_XX
SPeuks_564	0	0	0	0	0	0	0	0	0	0	8	0	0	0	0	0	0	0	0	0	0	0	0	0	0	0	0	0	0	0	0	0	0	Eukaryota	Ciliophora	Heterotrichea	Heterotrichea_X	Stentoridae	Stentor
SPeuks_565	0	0	0	0	0	0	9	0	0	0	0	0	0	0	0	0	0	0	0	0	0	0	0	0	0	0	0	0	0	0	0	0	0	Eukaryota	Dinoflagellata	Dinophyceae	Peridiniales	Peridiniaceae	Peridinium	Peridinium_willei
SPeuks_566	0	0	0	0	0	0	0	0	0	0	8	0	0	0	0	0	0	0	0	0	0	0	0	0	0	0	0	0	0	0	0	0	0	Eukaryota	Nematoda	Enoplea	Enoplida	Alaimidae	Alaimus
SPeuks_567	0	0	0	0	0	0	0	0	0	0	3	0	0	0	0	0	0	0	0	0	0	0	0	0	0	0	0	0	0	0	0	0	0	Eukaryota	Nematoda	Chromadorea	Monhysterida	Monhysteridae	Eumonhystera	Eumonhystera_sp.
SPeuks_568	16	0	0	0	0	0	0	0	0	0	0	0	0	0	0	0	0	0	0	0	0	0	0	0	0	0	0	0	0	0	0	0	0	Eukaryota	Dinoflagellata	Dinophyceae	Unclassified_Class_Dinophyceae	Unclassified_Class_Dinophyceae	Unclassified_Class_Dinophyceae
SPeuks_569	4	0	0	0	4	3	0	0	0	0	0	0	0	0	0	0	0	0	0	0	0	0	0	0	0	0	0	0	0	0	0	0	0	Eukaryota	Arthropoda	Hexanauplia	Cyclopoida	Cyclopidae	Macrocyclops	Macrocyclops_albidus
SPeuks_570	0	0	0	0	0	0	0	0	0	0	0	0	0	0	0	0	0	12	0	0	0	0	0	0	0	0	0	0	0	0	0	0	0	Eukaryota	Fungi	Chytridiomycota	Chytridiomycotina	Chytridiomycetes	Unclassified_Family_Chytridiomycetes
SPeuks_571	0	0	0	0	0	0	0	0	0	0	0	0	0	0	0	0	0	0	0	0	0	0	0	0	27	0	0	0	0	0	0	0	0	Eukaryota	Chrompodellids	Colpodellidea	Colpodellida	Alphamonaceae	Aphamonas	Aphamonas_edax
SPeuks_572	0	0	0	0	0	0	0	0	0	0	0	0	0	0	0	0	0	0	0	0	0	0	0	0	0	0	0	0	13	0	12	0	0	Eukaryota	Streptophyta	Zygnemophyceae	Zygnemophyceae_X	Zygnemophyceae_XX	Staurastrum	Staurastrum_sp.
SPeuks_573	0	0	0	0	0	0	0	0	0	0	0	0	0	0	0	0	0	0	0	0	0	0	20	0	0	0	0	0	0	0	0	0	0	Eukaryota	Arthropoda	Branchiopoda	Diplostraca	Daphniidae	Unclassified_Family_Daphniidae
SPeuks_574	6	0	0	0	3	0	0	0	0	0	0	0	0	0	0	0	0	0	0	0	0	0	0	0	0	0	0	0	0	0	0	0	0	Eukaryota	Arthropoda	Hexanauplia	Cyclopoida	Cyclopidae	Macrocyclops	Macrocyclops_albidus
SPeuks_575	0	0	0	0	0	9	0	0	0	0	0	0	0	0	0	0	0	0	0	0	0	0	0	0	0	0	0	0	0	0	0	0	0	Eukaryota	Rotifera	Monogononta	Flosculariaceae	Filinidae	Filinia	Filinia_longiseta
SPeuks_576	0	0	0	0	0	5	0	0	0	0	1	0	0	0	0	0	0	0	0	0	0	0	0	0	0	0	0	0	0	0	0	0	0	Eukaryota	Arthropoda	Hexanauplia	Cyclopoida	Cyclopidae	Macrocyclops	Macrocyclops_albidus
SPeuks_577	0	0	0	0	0	0	0	0	0	0	0	0	0	0	0	0	0	13	0	0	0	0	0	0	0	0	0	0	0	0	0	0	0	Eukaryota	Fungi	Chytridiomycota	Chytridiomycotina	Chytridiomycetes	Unclassified_Family_Chytridiomycetes
SPeuks_578	0	0	0	0	0	0	0	0	0	0	0	0	0	0	0	0	0	0	0	0	0	0	23	0	0	0	0	0	0	0	0	0	0	Eukaryota	Arthropoda	Branchiopoda	Diplostraca	Daphniidae	Unclassified_Family_Daphniidae
SPeuks_579	0	0	0	0	13	0	0	0	0	0	0	0	0	0	0	0	0	0	0	0	0	0	0	0	0	0	0	0	0	0	0	0	0	Eukaryota	Ciliophora	Oligohymenophorea	Peritrichia_2	Sessilida	Unclassified_Family_Sessilida
SPeuks_580	0	0	0	0	0	0	0	0	0	0	6	0	0	0	0	0	0	0	0	0	0	0	0	0	0	0	0	0	0	0	0	0	0	Eukaryota	Nematoda	Enoplea	Dorylaimida	Tylencholaimidae	Tylencholaimus	Tylencholaimus_mirabilis
SPeuks_581	0	0	0	0	0	0	0	0	0	0	6	0	0	0	0	0	0	0	0	0	0	0	0	0	0	0	0	0	0	0	0	0	0	Eukaryota	Nematoda	Enoplea	Dorylaimida	Qudsianematidae	Eudorylaimus	Eudorylaimus_sp.
SPeuks_582	0	0	0	0	0	0	0	0	0	0	4	0	0	0	0	0	0	0	0	0	0	0	0	0	0	0	0	0	0	0	0	0	0	Eukaryota	Nematoda	Chromadorea	Monhysterida	Monhysteridae	Eumonhystera	Eumonhystera_sp.
SPeuks_583	0	0	0	0	0	0	0	0	0	0	10	0	0	0	0	0	0	0	0	0	0	0	0	0	0	0	0	0	0	0	0	0	0	Eukaryota	Nematoda	Chromadorea	Rhabditida	Tylenchidae	Tylenchus
SPeuks_584	0	0	0	0	0	0	0	0	0	0	0	0	0	0	0	19	0	0	0	0	0	0	0	0	0	0	0	0	0	0	0	0	0	Eukaryota	Arthropoda	Hexanauplia	Calanoida	Diaptomidae	Unclassified_Family_Diaptomidae
SPeuks_585	5	0	0	0	0	0	0	0	0	0	0	0	1	0	0	0	0	0	0	0	0	0	0	0	0	0	0	0	0	0	0	0	0	Eukaryota	Streptophyta	Embryophyceae	Embryophyceae_X	Embryophyceae_XX	Isoetes	Isoetes_engelmannii
SPeuks_586	2	0	0	0	2	0	0	0	0	0	0	0	0	0	0	0	0	0	0	0	0	0	0	0	5	0	0	0	0	0	0	0	0	Eukaryota	Arthropoda	Hexanauplia	Cyclopoida	Cyclopidae	Macrocyclops	Macrocyclops_albidus
SPeuks_587	0	0	0	0	0	10	0	0	0	0	0	0	0	0	0	0	0	0	0	0	0	0	0	0	0	0	0	0	0	0	0	0	0	Eukaryota	Chlorophyta	Trebouxiophyceae	Unclassified_Class_Trebouxiophyceae	Unclassified_Class_Trebouxiophyceae	Unclassified_Class_Trebouxiophyceae
SPeuks_588	0	0	0	0	0	0	0	0	0	0	4	0	0	0	0	0	0	0	0	0	0	0	0	0	0	0	0	0	0	0	0	0	0	Eukaryota	Fungi	Ascomycota	Pezizomycotina	Leotiomycetes	Unclassified_Family_Leotiomycetes
SPeuks_589	0	0	0	0	0	0	0	0	0	0	9	0	0	0	0	0	0	0	0	0	0	0	0	0	0	0	0	0	0	0	0	0	0	Eukaryota	Gastrotricha	Unclass_Class_of_Gastrotricha	Chaetonotida	Chaetonotidae	Unclassified_Family_Chaetonotidae
SPeuks_590	0	0	0	0	0	0	0	0	0	0	8	0	0	0	0	0	0	0	0	0	0	0	0	0	0	0	0	0	0	0	0	0	0	Eukaryota	Ciliophora	Oligohymenophorea	Peritrichia_2	Unclassified_Order_Peritrichia_2	Unclassified_Order_Peritrichia_2
SPeuks_591	0	0	0	0	0	0	0	0	0	0	0	0	0	0	0	0	0	11	0	0	0	0	0	0	0	0	0	0	0	0	0	0	0	Eukaryota	Cercozoa	Endomyxa	Vampyrellida	Leptophryidae	Leptophryidae_X	Leptophryidae_X_sp.
SPeuks_592	0	0	0	0	0	0	0	0	0	0	3	0	0	0	0	0	0	0	0	0	0	0	0	0	0	0	0	0	0	0	0	0	0	Eukaryota	Nematoda	Chromadorea	Monhysterida	Monhysteridae	Eumonhystera	Eumonhystera_sp.
SPeuks_593	0	0	0	0	0	0	0	0	0	0	0	0	0	0	0	0	0	16	0	0	0	0	0	0	0	0	0	0	0	0	0	0	0	Eukaryota	Sagenista	Labyrinthulomycetes	Labyrinthulida	Labyrinthulaceae	Labyrinthulaceae_X	Labyrinthulaceae_X_sp.
SPeuks_594	0	0	0	0	0	0	0	0	0	0	0	0	0	0	0	0	0	11	0	0	0	0	0	0	0	0	0	0	0	0	0	0	0	Eukaryota	Nematoda	Chromadorea	Monhysterida	Monhysteridae	Eumonhystera	Eumonhystera_sp.
SPeuks_595	10	0	0	0	0	0	0	0	0	0	0	0	0	0	0	0	0	0	0	0	0	0	0	0	0	0	0	0	0	0	0	0	0	Eukaryota	Dinoflagellata	Dinophyceae	Unclassified_Class_Dinophyceae	Unclassified_Class_Dinophyceae	Unclassified_Class_Dinophyceae
SPeuks_596	0	0	0	0	0	2	2	0	0	0	0	0	0	1	0	1	0	0	0	4	0	0	0	0	7	0	0	0	4	0	0	0	0	Eukaryota	Arthropoda	Hexanauplia	Cyclopoida	Cyclopidae	Macrocyclops	Macrocyclops_albidus
SPeuks_597	0	0	0	0	0	0	0	0	0	0	9	0	0	0	0	0	0	0	0	0	0	0	0	0	0	0	0	0	0	0	0	0	0	Eukaryota	Rotifera	Monogononta	Unclassified_Class_Monogononta	Unclassified_Class_Monogononta	Unclassified_Class_Monogononta
SPeuks_598	0	0	0	0	0	0	0	0	0	0	0	0	0	0	0	0	0	12	0	0	0	0	0	0	0	0	0	0	0	0	0	0	0	Eukaryota	Fungi	Chytridiomycota	Chytridiomycotina	Chytridiomycetes	Rhyzophidiales_X	Rhyzophidiales_X_sp.
SPeuks_599	0	0	0	0	0	0	0	0	0	0	0	0	0	0	0	0	0	9	0	0	0	0	0	0	0	0	0	0	0	0	0	0	0	Eukaryota	Rotifera	Monogononta	Ploima	Unclassified_Order_Ploima	Unclassified_Order_Ploima
SPeuks_600	0	0	0	0	0	2	0	0	0	0	0	0	0	0	0	0	0	0	0	0	0	0	0	0	9	0	0	0	0	1	5	0	0	Eukaryota	Ciliophora	CONThreeP	CONThreeP_X	CONThreeP_XX	Askenasia	Askenasia_sp.
SPeuks_601	0	0	0	0	0	15	0	0	0	0	0	0	0	0	0	0	0	0	0	0	0	0	0	0	0	0	0	0	0	0	0	0	0	Eukaryota	Streptophyta	Embryophyceae	Embryophyceae_X	Embryophyceae_XX	Sanionia	Sanionia_uncinata
SPeuks_602	7	0	0	0	0	5	0	0	0	0	1	0	0	0	0	0	0	0	0	0	0	0	0	0	0	0	0	0	0	0	0	0	0	Eukaryota	Arthropoda	Hexanauplia	Cyclopoida	Cyclopidae	Macrocyclops	Macrocyclops_albidus
SPeuks_603	0	0	0	0	0	7	0	0	0	0	0	0	0	0	0	0	0	0	0	0	0	0	0	0	0	0	0	0	0	0	0	0	0	Eukaryota	Ciliophora	Spirotrichea	Spirotrichea_X	Spirotrichea_XX	Phacodinium	Phacodinium_metchnikoffi
SPeuks_604	0	0	0	0	0	0	0	0	0	0	6	0	0	0	0	0	0	0	0	0	0	0	0	0	0	0	0	0	0	0	0	0	0	Eukaryota	Nematoda	Enoplea	Enoplida	Alaimidae	Alaimus	Alaimus_sp.
SPeuks_605	0	0	0	0	0	0	0	0	0	0	0	0	0	0	0	0	0	9	0	0	0	0	0	0	0	0	0	0	0	0	0	0	0	Eukaryota	Rotifera	Monogononta	Ploima	Unclassified_Order_Ploima	Unclassified_Order_Ploima
SPeuks_606	0	0	0	0	0	0	0	0	0	0	0	0	0	0	0	0	0	0	11	0	0	0	0	0	0	0	0	0	0	0	0	0	0	Eukaryota	Fungi	Chytridiomycota	Chytridiomycotina	Chytridiomycetes	Unclassified_Family_Chytridiomycetes
SPeuks_607	0	0	0	0	0	0	0	0	0	0	0	0	0	0	0	0	0	0	0	0	0	0	0	12	0	0	0	0	0	0	0	0	0	Eukaryota	Arthropoda	Hexanauplia	Calanoida	Diaptomidae	Unclassified_Family_Diaptomidae
SPeuks_608	0	0	0	0	0	8	0	0	0	0	0	0	0	0	0	0	0	0	0	0	0	0	0	0	0	0	0	0	0	0	0	0	0	Eukaryota	Arthropoda	Hexanauplia	Cyclopoida	Cyclopidae	Macrocyclops	Macrocyclops_albidus
SPeuks_609	0	0	0	0	0	0	0	0	0	0	0	0	0	0	0	0	0	13	0	0	0	0	0	0	0	0	0	0	0	0	0	0	0	Eukaryota	Fungi	Unclassified_Phylum_Fungi	Unclassified_Phylum_Fungi	Unclassified_Phylum_Fungi	Unclassified_Phylum_Fungi
SPeuks_610	0	0	0	0	0	0	0	0	0	0	0	0	0	0	0	0	0	0	0	0	0	0	0	15	0	0	0	0	0	0	0	0	0	Eukaryota	Arthropoda	Hexanauplia	Calanoida	Diaptomidae	Unclassified_Family_Diaptomidae
SPeuks_611	0	0	0	0	0	0	0	0	0	0	3	0	0	0	0	0	0	0	0	0	0	0	0	0	0	0	0	0	0	0	0	0	0	Eukaryota	Ciliophora	Oligohymenophorea	Peritrichia_2	Sessilida	Vorticella	Vorticella_aequilata
SPeuks_612	0	0	0	0	6	0	1	0	0	0	0	0	11	0	0	0	0	0	0	0	0	0	0	0	0	0	0	0	0	0	0	0	0	Eukaryota	Arthropoda	Hexanauplia	Cyclopoida	Cyclopidae	Macrocyclops	Macrocyclops_albidus
SPeuks_613	0	0	0	0	0	4	0	0	0	0	0	0	0	0	0	0	0	0	0	0	0	0	0	0	0	0	0	0	0	0	0	0	0	Eukaryota	Arthropoda	Hexanauplia	Cyclopoida	Cyclopidae	Macrocyclops	Macrocyclops_albidus
SPeuks_614	0	0	0	0	0	0	0	0	0	0	8	0	0	0	0	0	0	0	0	0	0	0	0	0	0	0	0	0	0	0	0	0	0	Eukaryota	Nematoda	Enoplea	Triplonchida	Prismatolaimidae	Prismatolaimus	Prismatolaimus_intermedius
SPeuks_615	0	0	0	0	0	0	0	0	0	0	0	0	0	0	0	0	0	21	0	0	0	0	0	0	0	0	0	0	0	0	0	0	0	Eukaryota	Fungi	Cryptomycota	Cryptomycotina	Cryptomycotina_X	Rozella	Rozella_allomycis
SPeuks_616	0	0	0	0	0	2	0	0	0	0	0	0	4	0	0	0	0	0	0	0	0	0	0	0	0	0	0	0	0	0	0	0	0	Eukaryota	Arthropoda	Hexanauplia	Cyclopoida	Cyclopidae	Macrocyclops	Macrocyclops_albidus
SPeuks_617	0	0	0	0	0	0	0	0	0	0	5	0	0	0	0	0	0	0	0	0	0	0	0	0	0	0	0	0	0	0	0	0	0	Eukaryota	Cercozoa	Filosa-Imbricatea	Euglyphida	Unclassified_Order_Euglyphida	Unclassified_Order_Euglyphida
SPeuks_618	0	0	0	0	0	0	0	0	0	0	0	0	0	0	0	0	0	0	0	0	0	0	0	0	0	0	0	0	0	0	0	0	10	Eukaryota	Chlorophyta	Chlorophyceae	Chlamydomonadales	Chlamydomonadales_X	Paulschulzia	Paulschulzia_pseudovolvox
SPeuks_619	0	0	0	16	0	0	0	0	0	0	0	0	0	0	0	0	0	0	0	0	0	0	0	0	0	0	0	0	0	0	0	0	0	Eukaryota	Rotifera	Monogononta	Flosculariaceae	Unclassified_Order_Flosculariaceae	Unclassified_Order_Flosculariaceae
SPeuks_620	0	0	0	0	0	0	0	0	0	0	6	0	0	0	0	0	0	0	0	0	0	0	0	0	0	0	0	0	0	0	0	0	0	Eukaryota	Rotifera	Monogononta	Ploima	Brachionidae	Brachionus	Brachionus_calyciflorus
SPeuks_621	0	0	0	0	0	0	0	0	0	0	0	0	0	0	0	0	0	0	0	0	0	0	0	0	0	20	0	0	0	0	18	0	0	Eukaryota	Dinoflagellata	Dinophyceae	Gonyaulacales	Ceratiaceae	Ceratium	Ceratium_hirundinella
SPeuks_622	2	0	0	0	6	1	0	0	0	0	0	0	0	0	0	0	0	0	0	0	0	0	0	0	1	0	0	0	0	0	0	0	0	Eukaryota	Arthropoda	Hexanauplia	Cyclopoida	Cyclopidae	Macrocyclops	Macrocyclops_albidus
SPeuks_623	0	0	0	0	0	0	0	0	0	0	0	0	0	11	0	0	0	0	0	0	0	0	0	0	0	0	0	0	0	0	0	0	0	Eukaryota	Rotifera	Monogononta	Ploima	Unclassified_Order_Ploima	Unclassified_Order_Ploima
SPeuks_624	0	0	0	0	0	0	0	0	0	0	0	0	0	0	0	0	0	12	0	0	0	0	0	0	0	0	0	0	0	0	0	0	0	Eukaryota	Fungi	Cryptomycota	Cryptomycotina	Cryptomycotina_X	Cryptomycotina_XX	Cryptomycotina_XX_sp.
SPeuks_625	0	0	0	0	0	0	0	0	0	0	0	0	0	0	1	0	0	0	2	0	0	0	0	0	12	0	0	0	0	0	0	0	0	Eukaryota	Rotifera	Monogononta	Ploima	Unclassified_Order_Ploima	Unclassified_Order_Ploima
SPeuks_626	0	0	0	20	0	0	0	0	0	0	0	0	0	0	0	0	0	0	0	0	0	0	0	0	0	0	0	0	0	0	0	0	0	Eukaryota	Rotifera	Monogononta	Ploima	Brachionidae	Unclassified_Family_Brachionidae
SPeuks_627	0	10	0	0	0	0	0	0	0	0	0	0	0	0	0	0	0	0	0	0	0	0	0	0	0	0	0	0	0	0	0	0	0	Eukaryota	Arthropoda	Hexanauplia	Calanoida	Diaptomidae	Unclassified_Family_Diaptomidae
SPeuks_628	0	0	3	0	0	0	0	0	0	0	0	0	0	0	0	0	0	0	0	0	0	0	0	0	0	0	0	0	0	0	0	0	12	Eukaryota	Fungi	Entomophthoromycota	Entomophthoromycotina	Entomophthorales	Basidiobolus	Basidiobolus_sp.
SPeuks_629	0	0	0	0	0	0	0	0	0	0	0	0	0	0	0	0	0	0	0	0	0	0	0	0	0	0	9	0	0	0	0	0	0	Eukaryota	Arthropoda	Hexanauplia	Calanoida	Diaptomidae	Unclassified_Family_Diaptomidae
SPeuks_630	0	0	0	0	0	0	0	0	0	0	0	0	0	0	5	0	0	0	0	0	0	0	0	0	0	0	0	0	0	0	0	0	0	Eukaryota	Arthropoda	Hexanauplia	Calanoida	Diaptomidae	Unclassified_Family_Diaptomidae
SPeuks_631	0	0	0	0	0	0	0	0	0	0	2	0	0	0	0	0	0	4	0	0	0	0	0	0	0	0	0	0	0	0	0	0	0	Eukaryota	Streptophyta	Embryophyceae	Embryophyceae_X	Embryophyceae_XX	Unclassified_Family_Embryophyceae_XX
SPeuks_632	0	0	0	0	0	0	0	0	0	0	0	0	0	0	0	0	0	15	0	0	0	0	0	0	0	0	0	0	0	0	0	0	0	Eukaryota	Cercozoa	Endomyxa	Vampyrellida	Leptophryidae	Leptophryidae_X	Leptophryidae_X_sp.
SPeuks_633	0	0	0	0	0	0	0	0	0	0	0	0	0	0	0	0	0	8	0	0	0	0	0	0	0	0	0	0	0	0	0	0	0	Eukaryota	Nematoda	Chromadorea	Monhysterida	Monhysteridae	Eumonhystera	Eumonhystera_sp.
SPeuks_634	0	0	0	0	0	1	0	0	0	0	3	0	0	0	0	0	0	0	0	0	0	0	0	0	0	0	0	0	0	0	0	0	0	Eukaryota	Streptophyta	Embryophyceae	Embryophyceae_X	Embryophyceae_XX	Unclassified_Family_Embryophyceae_XX
SPeuks_635	0	0	0	0	0	0	2	0	0	0	0	0	0	0	0	0	0	0	0	0	0	0	0	0	0	0	0	0	0	0	0	0	0	Eukaryota	Chlorophyta	Chlorophyceae	Chlamydomonadales	Chlamydomonadales_X	Chlamydomonadales_XX	Chlamydomonadales_XX_sp.
SPeuks_636	0	0	0	22	0	0	0	0	0	0	0	0	0	0	0	0	0	0	0	0	0	0	0	0	0	0	0	0	0	0	0	0	0	Eukaryota	Rotifera	Monogononta	Flosculariaceae	Unclassified_Order_Flosculariaceae	Unclassified_Order_Flosculariaceae
SPeuks_637	0	0	0	0	0	0	0	0	0	0	0	0	0	0	8	0	0	0	0	0	0	0	0	0	0	0	0	0	0	0	0	0	0	Eukaryota	Arthropoda	Branchiopoda	Diplostraca	Daphniidae	Daphnia	Daphnia_pulex
SPeuks_638	0	0	0	0	0	0	0	0	0	0	0	0	0	0	0	0	0	0	0	0	0	0	0	0	0	0	0	0	0	42	0	0	0	Eukaryota	Chlorophyta	Chlorophyceae	Chlamydomonadales	Chlamydomonadales_X	Unclassified_Family_Chlamydomonadales_X
SPeuks_639	9	0	0	0	0	0	0	0	0	0	0	0	0	0	0	0	0	0	0	0	0	0	0	0	0	0	0	0	0	0	0	0	0	Eukaryota	Nematoda	Enoplea	Enoplida	Rhabdolaimidae	Rhabdolaimus	Rhabdolaimus_terrestris
SPeuks_640	0	0	0	0	0	0	0	0	0	0	0	0	0	0	0	0	7	0	0	0	0	0	0	0	0	0	0	0	0	0	0	0	0	Eukaryota	Chlorophyta	Chlorophyceae	Chlamydomonadales	Chlamydomonadales_X	Unclassified_Family_Chlamydomonadales_X
SPeuks_641	0	0	0	0	0	0	0	0	0	0	0	0	0	0	0	0	0	14	0	0	0	0	0	0	0	0	0	0	0	0	0	0	0	Eukaryota	Cercozoa	Endomyxa	Vampyrellida	Penardia-lineage	Unclassified_Family_Penardia-lineage
SPeuks_642	0	0	0	18	0	0	0	0	0	0	0	0	0	0	0	0	0	0	0	0	0	0	0	0	0	0	0	0	0	0	0	0	0	Eukaryota	Arthropoda	Branchiopoda	Diplostraca	Daphniidae	Simocephalus
SPeuks_643	0	0	0	0	0	0	0	0	0	0	4	0	0	0	0	0	0	0	0	0	0	0	0	0	0	0	0	0	0	0	0	0	0	Eukaryota	Rotifera	Bdelloidea	Unclass_Family_of_NA	NA	Rotaria	Rotaria_rotatoria
SPeuks_644	0	0	0	0	0	0	0	0	0	0	0	0	0	0	0	0	0	11	0	0	0	0	0	0	0	0	0	0	0	0	0	0	0	Eukaryota	Annelida	Clitellata	Haplotaxida	Naididae	Nais	Nais_communis
SPeuks_645	1	0	0	0	2	2	0	0	0	0	0	0	0	0	0	0	0	0	0	0	0	0	0	0	4	0	0	0	0	0	0	0	0	Eukaryota	Arthropoda	Hexanauplia	Cyclopoida	Cyclopidae	Macrocyclops	Macrocyclops_albidus
SPeuks_646	0	0	0	0	0	0	0	3	0	0	0	0	0	0	0	0	0	0	0	0	0	0	0	0	0	0	0	0	0	0	0	0	0	Eukaryota	Arthropoda	Hexanauplia	Calanoida	Diaptomidae	Unclassified_Family_Diaptomidae
SPeuks_647	0	0	0	0	0	0	0	0	0	0	4	0	0	0	0	0	0	0	0	0	0	0	0	0	0	0	0	0	0	0	0	0	0	Eukaryota	Rotifera	Monogononta	Ploima	Unclassified_Order_Ploima	Unclassified_Order_Ploima
SPeuks_648	0	0	0	0	0	0	0	0	0	0	5	0	0	0	0	0	0	0	0	0	0	0	0	0	0	0	0	0	0	0	0	0	0	Eukaryota	Nematoda	Enoplea	Enoplida	Unclassified_Order_Enoplida	Unclassified_Order_Enoplida
SPeuks_649	0	0	0	0	0	0	0	0	0	0	6	0	0	0	0	0	0	0	0	0	0	0	0	0	0	0	0	0	0	0	0	0	0	Eukaryota	Streptophyta	Embryophyceae	Embryophyceae_X	Embryophyceae_XX	Unclassified_Family_Embryophyceae_XX
SPeuks_650	0	0	0	0	0	0	0	0	0	0	4	0	0	0	0	0	0	0	0	0	0	0	0	0	0	0	0	0	0	0	0	0	0	Eukaryota	Nematoda	Chromadorea	Monhysterida	Monhysteridae	Eumonhystera	Eumonhystera_sp.
SPeuks_651	0	0	0	0	0	0	0	0	0	0	0	0	0	0	0	0	0	0	0	0	0	0	0	0	14	0	0	0	0	0	0	0	0	Eukaryota	Platyhelminthes	Rhabditophora	Rhabdocoela	Typhloplanidae	Styloplanella	Styloplanella_strongylostomoides
SPeuks_652	0	0	0	0	0	0	0	0	0	0	0	0	0	0	0	0	0	0	0	0	0	0	0	0	0	0	0	0	0	0	0	0	6	Eukaryota	Dinoflagellata	Dinophyceae	Gymnodiniales	Gymnodiniaceae	Gymnodinium	Gymnodinium_sp.
SPeuks_653	0	0	0	11	0	0	0	0	0	0	0	0	0	0	0	0	0	0	0	0	0	0	0	0	0	1	0	0	0	0	0	0	0	Eukaryota	Mesomycetozoa	Ichthyosporea	Ichthyosphonida	Ichthyophonidae_Freshwater	Ichthyophonidae_Freshwater_X	Ichthyophonidae_Freshwater_X_sp.
SPeuks_654	0	0	0	15	0	0	0	0	0	0	0	0	0	0	0	0	0	0	0	0	0	0	0	0	0	0	0	0	0	0	0	0	0	Eukaryota	Dinoflagellata	Dinophyceae	Gymnodiniales	Gymnodiniaceae	Gymnodinium	Gymnodinium_sp.
SPeuks_655	0	0	0	0	0	0	0	0	0	0	3	0	0	0	0	0	0	0	0	0	0	0	0	0	0	0	0	0	0	0	0	0	0	Eukaryota	Rotifera	Bdelloidea	Unclass_Family_of_NA	NA	Rotaria	Rotaria_rotatoria
SPeuks_656	0	0	0	0	0	0	0	0	0	0	3	0	0	0	0	0	0	0	0	0	0	0	0	0	0	0	0	0	0	0	0	0	0	Eukaryota	Nematoda	Chromadorea	Rhabditida	Tylenchidae	Filenchus
SPeuks_657	0	0	0	0	0	0	0	0	0	0	0	0	0	0	0	0	0	0	0	66	0	0	0	0	0	0	0	0	0	0	0	0	0	Eukaryota	Arthropoda	Hexanauplia	Calanoida	Diaptomidae	Unclassified_Family_Diaptomidae
SPeuks_658	0	0	0	0	0	0	0	0	0	0	0	0	0	0	0	0	0	0	0	0	0	0	0	0	0	0	0	0	0	0	0	0	12	Eukaryota	Dinoflagellata	Dinophyceae	Gonyaulacales	Ceratiaceae	Ceratium	Ceratium_hirundinella
SPeuks_659	0	0	0	0	0	0	0	4	0	0	0	0	0	0	0	0	0	0	0	0	0	0	0	0	0	0	0	0	0	0	0	0	0	Eukaryota	Arthropoda	Hexanauplia	Calanoida	Diaptomidae	Unclassified_Family_Diaptomidae
SPeuks_660	0	0	0	0	0	0	0	0	0	0	0	0	0	0	0	0	0	12	0	0	0	0	0	0	0	0	0	0	0	0	0	0	0	Eukaryota	Cercozoa	Endomyxa	Vampyrellida	Leptophryidae	Leptophrys	Leptophrys_vorax
SPeuks_661	0	0	0	0	0	0	0	0	0	0	0	0	0	0	0	0	0	15	0	0	0	0	0	0	0	0	0	0	0	0	0	0	0	Eukaryota	Fungi	Cryptomycota	Cryptomycotina	Cryptomycotina_X	Rozella	Rozella_allomycis
SPeuks_662	0	0	0	0	0	0	0	0	0	0	0	0	0	0	0	0	0	0	0	0	0	0	0	18	0	0	0	0	0	0	0	0	0	Eukaryota	Cryptophyta	Cryptophyceae	Cryptomonadales	Cryptomonadales_X	Cryptomonas	Cryptomonas_tetrapyrenoidosa
SPeuks_663	0	0	0	0	0	1	0	0	0	0	2	0	0	0	0	0	0	0	0	0	0	0	0	0	0	0	0	0	0	0	0	0	0	Eukaryota	Chlorophyta	Trebouxiophyceae	Prasiolales	Prasiolales_X	Prasiolales_XX	Prasiolales_XX_sp.
SPeuks_664	0	0	0	13	0	0	0	0	0	0	0	0	0	0	0	0	0	0	0	0	0	0	0	0	0	0	0	0	0	0	0	0	0	Eukaryota	Rotifera	Monogononta	Flosculariaceae	Unclassified_Order_Flosculariaceae	Unclassified_Order_Flosculariaceae
SPeuks_665	3	0	0	0	0	0	0	0	0	0	1	0	0	0	0	0	0	0	0	0	0	0	0	0	0	0	0	0	0	0	0	0	0	Eukaryota	Rotifera	Monogononta	Ploima	Unclassified_Order_Ploima	Unclassified_Order_Ploima
SPeuks_666	7	0	0	0	0	0	0	0	0	0	0	0	0	0	0	0	0	0	0	0	0	0	0	0	8	0	0	0	0	0	0	0	0	Eukaryota	Arthropoda	Hexanauplia	Cyclopoida	Cyclopidae	Macrocyclops	Macrocyclops_albidus
SPeuks_667	0	0	0	0	0	0	0	0	0	0	4	0	0	0	0	0	0	0	0	0	0	0	0	0	0	0	0	0	0	0	0	0	0	Eukaryota	Streptophyta	Zygnemophyceae	Zygnemophyceae_X	Zygnemophyceae_XX	Mougeotia	Mougeotia_sp.
SPeuks_668	0	0	0	0	0	0	0	0	0	0	5	0	0	0	0	0	0	0	0	0	0	0	0	0	0	0	0	0	0	0	0	0	0	Eukaryota	Streptophyta	Zygnemophyceae	Zygnemophyceae_X	Zygnemophyceae_XX	Mougeotia	Mougeotia_sp.
SPeuks_669	0	0	0	0	0	0	0	0	0	0	3	0	0	0	0	0	0	0	0	0	0	0	0	0	0	0	0	0	0	0	0	0	0	Eukaryota	Nematoda	Chromadorea	Rhabditida	Aphelenchoididae	Unclassified_Family_Aphelenchoididae
SPeuks_670	0	0	0	0	0	5	0	0	0	0	0	0	0	0	0	0	0	0	0	0	0	0	0	0	0	0	0	0	0	0	0	0	0	Eukaryota	Arthropoda	Hexanauplia	Cyclopoida	Cyclopidae	Macrocyclops	Macrocyclops_albidus
SPeuks_671	0	0	0	0	0	0	0	0	0	0	8	0	0	0	0	0	0	0	0	0	0	0	0	0	0	0	0	0	0	0	0	0	0	Eukaryota	Arthropoda	Hexanauplia	Harpacticoida	Canthocamptidae	Unclassified_Family_Canthocamptidae
SPeuks_672	0	0	0	0	0	0	0	0	0	0	4	0	0	0	0	0	0	0	0	0	0	0	0	0	0	0	0	0	0	0	0	0	0	Eukaryota	Rotifera	Monogononta	Ploima	Unclassified_Order_Ploima	Unclassified_Order_Ploima
SPeuks_673	0	0	0	0	0	0	0	0	0	0	4	0	0	0	0	0	0	0	0	0	0	0	0	0	0	0	0	0	0	0	0	0	0	Eukaryota	Streptophyta	Embryophyceae	Embryophyceae_X	Embryophyceae_XX	Bryum
SPeuks_674	0	0	0	0	0	0	0	0	0	0	0	0	0	0	0	0	0	0	0	0	0	0	0	0	0	0	0	0	0	0	0	0	5	Eukaryota	Ciliophora	CONTH_4	CONTH_4_X	CONTH_4_XX	CONTH_4_XXX	CONTH_4_XXX_sp.
SPeuks_675	0	0	7	0	0	0	0	0	0	0	0	0	0	0	0	0	0	0	0	0	0	0	0	0	0	0	0	0	0	0	0	0	0	Eukaryota	Arthropoda	Hexanauplia	Calanoida	Diaptomidae	Unclassified_Family_Diaptomidae
SPeuks_676	0	0	0	0	0	0	0	0	0	0	4	0	0	0	0	0	0	0	0	0	0	0	0	0	0	0	0	0	0	0	0	0	0	Eukaryota	Dinoflagellata	Dinophyceae	Unclassified_Class_Dinophyceae	Unclassified_Class_Dinophyceae	Unclassified_Class_Dinophyceae
SPeuks_677	0	0	0	0	0	0	0	0	0	0	4	0	0	0	0	0	0	0	0	0	0	0	0	0	0	0	0	0	0	0	0	0	0	Eukaryota	Chlorophyta	Chlorophyceae	Chaetophorales	Chaetophorales_X	Chaetophora	Chaetophora_incrassata
SPeuks_678	0	0	0	0	0	0	0	0	0	0	0	0	0	0	0	0	0	10	0	0	0	0	0	0	0	0	0	0	0	0	0	0	0	Eukaryota	Fungi	Chytridiomycota	Chytridiomycotina	Chytridiomycetes	Unclassified_Family_Chytridiomycetes
SPeuks_679	1	0	0	0	0	5	0	0	0	0	0	0	0	0	0	0	0	0	0	0	0	0	0	0	0	0	0	0	0	0	0	0	0	Eukaryota	Arthropoda	Hexanauplia	Cyclopoida	Cyclopidae	Macrocyclops	Macrocyclops_albidus
SPeuks_680	0	0	0	0	0	0	0	0	0	0	8	0	0	0	0	0	0	0	0	0	0	0	0	0	0	0	0	0	0	0	0	0	0	Eukaryota	Ciliophora	Prostomatea_3	Prostomatea_3_X	Holophryidae	Pelagothrix	Pelagothrix_alveolata
SPeuks_681	0	0	0	0	0	0	0	0	0	0	0	0	0	0	0	0	0	0	0	0	0	0	0	0	0	0	0	0	21	0	0	0	0	Eukaryota	Centroheliozoa	Centroheliozoa_X	Centroheliozoa_XX	Centroheliozoa_XXX	Centroheliozoa_XXXX	Centroheliozoa_XXXX_sp.
SPeuks_682	0	0	0	1	0	0	0	0	0	0	0	0	0	0	0	0	4	0	0	0	0	0	0	0	0	4	0	0	0	0	3	0	1	Eukaryota	Dinoflagellata	Dinophyceae	Gonyaulacales	Ceratiaceae	Ceratium	Ceratium_hirundinella
SPeuks_683	0	0	0	13	0	0	0	0	0	0	0	0	0	0	0	0	0	0	0	0	0	0	0	0	0	0	0	0	0	0	0	0	0	Eukaryota	Arthropoda	Branchiopoda	Diplostraca	Daphniidae	Unclassified_Family_Daphniidae
SPeuks_684	0	0	0	0	0	3	0	0	0	0	2	0	0	0	0	0	0	0	0	0	0	0	0	0	0	0	0	0	0	0	0	0	0	Eukaryota	Ciliophora	Oligohymenophorea	Peritrichia_2	Sessilida	Vorticella
SPeuks_685	0	0	0	0	0	0	0	0	0	0	8	0	0	0	0	0	0	0	0	0	0	0	0	0	0	0	0	0	0	0	0	0	0	Eukaryota	Ciliophora	Spirotrichea	Hypotrichia	Oxytrichidae	Oxytricha	Oxytricha_trifallax
SPeuks_686	0	0	0	0	0	0	0	0	0	0	6	0	0	0	0	0	0	0	0	0	0	0	0	0	0	0	0	0	0	0	0	0	0	Eukaryota	Streptophyta	Embryophyceae	Embryophyceae_X	Embryophyceae_XX	Unclassified_Family_Embryophyceae_XX
SPeuks_687	0	0	0	0	0	0	0	0	0	0	6	0	0	0	0	0	0	0	0	0	0	0	0	0	0	0	0	0	0	0	0	0	0	Eukaryota	Nematoda	Chromadorea	Monhysterida	Monhysteridae	Eumonhystera	Eumonhystera_sp.
SPeuks_688	0	0	0	0	0	0	0	0	0	0	0	0	0	0	0	0	0	9	0	0	0	0	0	0	0	0	0	0	0	0	0	0	0	Eukaryota	Dinoflagellata	Dinophyceae	Suessiales	Borghiellaceae	Borghiella	Borghiella_tenuissima
SPeuks_689	0	0	0	0	0	0	0	0	0	0	0	0	0	0	0	0	0	8	0	0	0	0	0	0	0	0	0	0	0	0	0	0	0	Eukaryota	Fungi	Chytridiomycota	Chytridiomycotina	Chytridiomycetes	Lobulomyces	Lobulomyces_angularis
SPeuks_690	0	0	0	0	0	0	2	0	0	0	0	0	0	0	0	0	0	0	3	0	0	0	0	0	0	0	0	0	0	0	1	0	0	Eukaryota	Katablepharidophyta	Katablepharidaceae	Katablepharidales	Katablepharidales_X	Katablepharidales_XX	Katablepharidales_XX_sp.
SPeuks_691	0	0	0	0	0	0	0	0	0	0	0	0	0	0	0	0	0	11	0	0	0	0	0	0	0	0	0	0	0	0	0	0	0	Eukaryota	Streptophyta	Zygnemophyceae	Zygnemophyceae_X	Zygnemophyceae_XX	Spirogyra	Spirogyra_sp.
SPeuks_692	0	0	0	0	0	0	0	0	0	0	0	0	0	0	0	0	0	0	0	0	0	0	0	0	0	0	0	5	0	0	0	0	0	Eukaryota	Unclassified_Kingdom_Eukaryota	Unclassified_Kingdom_Eukaryota	Unclassified_Kingdom_Eukaryota	Unclassified_Kingdom_Eukaryota	Unclassified_Kingdom_Eukaryota
SPeuks_693	6	0	0	0	3	0	0	0	0	0	0	0	0	0	0	0	0	0	0	0	0	0	0	0	0	0	0	0	0	0	0	0	0	Eukaryota	Arthropoda	Hexanauplia	Cyclopoida	Cyclopidae	Macrocyclops	Macrocyclops_albidus
SPeuks_694	0	0	0	0	0	0	0	0	0	0	5	0	0	0	0	0	0	0	0	0	0	0	0	0	0	0	0	0	0	0	0	0	0	Eukaryota	Nematoda	Chromadorea	Rhabditida	Tylenchidae	Basiria
SPeuks_695	0	0	0	0	0	0	0	0	0	0	0	0	0	0	0	0	0	10	0	0	0	0	0	0	0	0	0	0	0	0	0	0	0	Eukaryota	Fungi	Chytridiomycota	Chytridiomycotina	Chytridiomycetes	Unclassified_Family_Chytridiomycetes
SPeuks_696	0	0	0	0	0	0	0	0	0	0	0	0	0	0	0	0	0	7	0	0	0	0	0	0	0	0	0	0	0	0	0	0	0	Eukaryota	Fungi	Unclassified_Phylum_Fungi	Unclassified_Phylum_Fungi	Unclassified_Phylum_Fungi	Unclassified_Phylum_Fungi
SPeuks_697	0	0	0	0	0	0	0	0	0	0	0	0	0	0	0	0	0	0	0	0	0	0	0	0	0	0	0	0	0	0	0	0	9	Eukaryota	Streptophyta	Zygnemophyceae	Zygnemophyceae_X	Zygnemophyceae_XX	Staurastrum	Staurastrum_sp.
SPeuks_698	0	0	0	0	0	0	0	0	0	0	0	0	0	0	2	0	0	0	0	0	0	0	0	0	0	0	0	0	0	0	0	0	0	Eukaryota	Rotifera	Monogononta	Flosculariaceae	Unclassified_Order_Flosculariaceae	Unclassified_Order_Flosculariaceae
SPeuks_699	0	0	3	0	0	1	0	0	0	0	0	0	2	0	0	0	0	0	0	0	0	0	0	0	0	0	0	0	0	0	0	0	0	Eukaryota	Rotifera	Monogononta	Ploima	Unclassified_Order_Ploima	Unclassified_Order_Ploima
SPeuks_700	0	0	0	0	0	0	0	0	0	0	6	0	0	0	0	0	0	0	0	0	0	0	0	0	0	0	0	0	0	0	0	0	0	Eukaryota	Ciliophora	Spirotrichea	Hypotrichia	Unclassified_Order_Hypotrichia	Unclassified_Order_Hypotrichia
SPeuks_701	0	0	0	0	0	0	0	0	0	0	0	0	0	0	0	0	0	8	0	0	0	0	0	0	0	0	0	0	0	0	0	0	0	Eukaryota	Ciliophora	Oligohymenophorea	OLIGO4	OLIGO4_X	OLIGO4_XX	OLIGO4_XX_sp.
SPeuks_702	0	0	0	0	0	0	0	0	0	0	0	0	0	0	5	0	0	0	0	0	0	0	0	0	0	0	0	0	0	0	0	0	0	Eukaryota	Arthropoda	Branchiopoda	Diplostraca	Daphniidae	Daphnia	Daphnia_pulex
SPeuks_703	5	0	0	0	0	0	0	0	0	0	0	0	0	0	0	0	0	0	0	0	0	0	0	0	0	0	0	0	0	0	0	0	0	Eukaryota	Arthropoda	Hexanauplia	Cyclopoida	Cyclopidae	Macrocyclops	Macrocyclops_albidus
SPeuks_704	0	0	0	0	0	0	0	0	0	0	4	0	0	0	0	0	0	2	0	0	0	0	0	0	0	0	0	0	0	0	0	0	0	Eukaryota	Lobosa	Tubulinea	Nolandida	Nolandellidae	Nolandellidae_X	Nolandellidae_X_sp.
SPeuks_705	0	0	0	0	0	0	0	0	0	0	0	0	0	0	0	0	0	13	0	0	0	0	0	0	0	0	0	0	0	0	0	0	0	Eukaryota	Protalveolata_X	Colponemea	Colponemida	Colponemidae	Colponema	Colponema_sp.
SPeuks_706	0	0	0	0	0	0	0	0	0	0	0	0	0	0	0	0	0	0	0	0	0	0	0	0	0	0	0	0	0	0	0	0	8	Eukaryota	Ciliophora	Spirotrichea	Hypotrichia	Urostylidae	Uroleptus
SPeuks_707	10	0	0	0	0	0	0	0	0	0	0	0	0	0	0	0	0	0	0	0	0	0	0	0	0	0	0	0	0	0	0	0	0	Eukaryota	Haptophyta	Pavlovophyceae	Pavlovales	Pavlovaceae	Diacronema
SPeuks_708	7	0	0	0	0	0	0	0	0	0	0	0	0	0	0	0	0	0	0	0	0	0	0	0	0	0	0	0	0	0	0	0	0	Eukaryota	Chlorophyta	Chlorophyceae	Chlamydomonadales	Chlamydomonadales_X	Oogamochlamys
SPeuks_709	5	0	0	0	0	0	0	0	0	0	0	0	0	0	0	0	0	0	0	0	0	0	0	0	0	0	0	0	0	0	0	0	0	Eukaryota	Arthropoda	Hexanauplia	Cyclopoida	Cyclopidae	Macrocyclops	Macrocyclops_albidus
SPeuks_710	8	0	0	0	0	0	0	0	0	0	0	0	0	0	0	0	0	0	0	0	0	0	0	0	0	0	0	0	0	0	0	0	0	Eukaryota	Arthropoda	Hexanauplia	Cyclopoida	Cyclopidae	Macrocyclops	Macrocyclops_albidus
SPeuks_711	0	0	0	0	0	5	0	0	0	0	0	0	0	0	0	0	0	0	0	0	0	0	0	0	0	0	0	0	0	0	0	0	0	Eukaryota	Rotifera	Bdelloidea	Unclass_Family_of_NA	NA	Rotaria	Rotaria_rotatoria
SPeuks_712	0	0	0	0	0	5	0	0	0	0	0	0	0	0	0	0	0	0	0	0	0	0	0	0	0	0	0	0	0	0	0	0	0	Eukaryota	Nematoda	Chromadorea	Rhabditida	Rhabditidae	Cephaloboides	Cephaloboides_armata
SPeuks_713	0	0	0	0	0	0	0	0	0	0	7	0	0	0	0	0	0	0	0	0	0	0	0	0	0	0	0	0	0	0	0	0	0	Eukaryota	Nematoda	Chromadorea	Monhysterida	Monhysteridae	Eumonhystera	Eumonhystera_sp.
SPeuks_714	0	0	0	0	0	0	0	0	0	0	0	0	0	0	0	0	0	8	0	0	0	0	0	0	0	0	0	0	0	0	0	0	0	Eukaryota	Cercozoa	Filosa-Sarcomonadea	Glissomonadida	Sandonidae	Unclassified_Family_Sandonidae
SPeuks_715	0	0	0	0	0	0	0	0	0	0	0	0	0	0	0	0	0	0	0	0	0	0	0	13	0	0	0	0	0	0	0	0	0	Eukaryota	Arthropoda	Hexanauplia	Calanoida	Diaptomidae	Unclassified_Family_Diaptomidae
SPeuks_716	0	0	0	0	0	0	0	0	0	0	0	0	0	0	0	0	0	0	0	0	0	0	0	0	0	11	0	0	11	0	0	0	0	Eukaryota	Dinoflagellata	Dinophyceae	Gonyaulacales	Ceratiaceae	Ceratium	Ceratium_hirundinella
SPeuks_717	3	0	0	0	0	0	0	0	0	0	0	0	0	0	0	0	0	0	0	0	0	0	0	0	0	0	0	0	0	0	0	0	0	Eukaryota	Arthropoda	Hexanauplia	Cyclopoida	Cyclopidae	Macrocyclops	Macrocyclops_albidus
SPeuks_718	0	0	0	0	4	2	0	0	0	0	0	0	3	0	0	0	0	0	0	0	0	0	0	0	0	0	0	0	0	0	0	0	0	Eukaryota	Arthropoda	Hexanauplia	Cyclopoida	Cyclopidae	Macrocyclops	Macrocyclops_albidus
SPeuks_719	0	0	0	0	5	0	0	0	0	0	0	0	0	0	0	0	0	0	0	0	0	0	0	0	0	0	0	0	0	0	0	0	0	Eukaryota	Arthropoda	Hexanauplia	Cyclopoida	Cyclopidae	Macrocyclops	Macrocyclops_albidus
SPeuks_720	0	0	0	0	0	0	8	0	0	0	0	0	0	0	0	0	0	0	0	0	0	0	0	0	0	0	0	0	0	0	0	0	0	Eukaryota	Ciliophora	Colpodea	Colpodea_X	Bursariomorphida	Unclassified_Family_Bursariomorphida
SPeuks_721	0	0	0	0	0	0	0	0	0	0	3	0	0	0	0	0	0	0	0	0	0	0	0	0	0	0	0	0	0	0	0	0	0	Eukaryota	Cercozoa	Filosa-Thecofilosea	Cryomonadida	Rhogostoma-lineage	Rhogostoma-lineage_X	Rhogostoma-lineage_X_sp.
SPeuks_722	0	0	0	0	0	0	0	0	0	0	6	0	0	0	0	0	0	0	0	0	0	0	0	0	0	0	0	0	0	0	0	0	0	Eukaryota	Cercozoa	Filosa-Sarcomonadea	Glissomonadida	Sandonidae	Sandona	Sandona_sp.
SPeuks_723	0	0	0	0	0	0	0	0	0	0	4	0	0	0	0	0	0	0	0	0	0	0	0	0	0	0	0	0	0	0	0	0	0	Eukaryota	Fungi	Ascomycota	Pezizomycotina	Leotiomycetes	Unclassified_Family_Leotiomycetes
SPeuks_724	0	0	0	0	0	0	0	0	0	0	0	0	0	0	0	0	0	11	0	0	0	0	0	0	0	0	0	0	0	0	0	0	0	Eukaryota	Ciliophora	CONThreeP	CONThreeP_X	Urotrichidae	Urotricha	Urotricha_sp.
SPeuks_725	0	0	0	0	0	0	0	0	0	0	0	0	0	0	0	0	0	12	0	0	0	0	0	0	0	0	0	0	0	0	0	0	0	Eukaryota	Fungi	Chytridiomycota	Chytridiomycotina	Chytridiomycetes	Chytridiomycetes_X	Chytridiomycetes_X_sp.
SPeuks_726	0	0	0	0	0	0	0	0	0	0	0	0	0	0	0	0	0	8	0	0	0	0	0	0	0	0	0	0	0	0	0	0	0	Eukaryota	Nematoda	Chromadorea	Monhysterida	Monhysteridae	Eumonhystera	Eumonhystera_sp.
SPeuks_727	0	0	0	0	0	0	0	0	0	0	0	0	0	0	5	0	0	0	0	0	0	0	0	0	0	0	0	0	0	0	0	0	0	Eukaryota	Arthropoda	Branchiopoda	Diplostraca	Daphniidae	Simocephalus
SPeuks_728	0	0	0	0	0	7	0	0	0	0	0	0	0	0	0	0	0	0	0	0	0	0	0	0	0	0	0	0	0	0	0	0	0	Eukaryota	Rotifera	Monogononta	Flosculariaceae	Flosculariidae	Unclassified_Family_Flosculariidae
SPeuks_729	0	0	0	0	0	0	5	0	0	0	0	0	0	0	0	0	0	0	0	0	0	0	0	0	0	0	0	0	0	0	0	0	0	Eukaryota	Ciliophora	Colpodea	Colpodea_X	Bursariomorphida	Unclassified_Family_Bursariomorphida
SPeuks_730	0	0	0	0	0	0	2	0	0	0	0	0	0	0	0	0	0	0	0	0	0	0	0	0	0	0	0	0	0	0	0	0	0	Eukaryota	Ciliophora	Colpodea	Colpodea_X	Bursariomorphida	Unclassified_Family_Bursariomorphida
SPeuks_731	0	0	0	0	0	0	0	3	0	0	0	0	0	0	0	0	0	0	0	0	0	0	0	0	0	0	0	0	0	0	0	0	0	Eukaryota	Arthropoda	Hexanauplia	Calanoida	Diaptomidae	Unclassified_Family_Diaptomidae
SPeuks_732	0	0	0	0	0	0	0	0	0	0	0	0	9	0	0	1	0	0	0	0	0	0	0	0	7	0	0	0	0	0	0	0	0	Eukaryota	Arthropoda	Hexanauplia	Cyclopoida	Cyclopidae	Macrocyclops	Macrocyclops_albidus
SPeuks_733	0	0	0	0	0	0	0	0	0	0	0	0	0	0	0	0	0	0	0	0	0	0	0	0	0	0	0	0	0	0	0	0	11	Eukaryota	Arthropoda	Arachnida	Trombidiformes	Hydrachnidae	Hydrachna
SPeuks_734	0	0	0	0	0	0	0	0	0	0	0	0	0	0	0	0	0	0	0	0	0	0	0	0	0	0	0	0	0	27	0	0	0	Eukaryota	Gastrotricha	Unclass_Class_of_Gastrotricha	Chaetonotida	Chaetonotidae	Chaetonotus	Chaetonotus_microchaetus
SPeuks_735	7	0	0	0	3	0	0	0	0	0	0	0	0	0	0	0	0	0	0	0	0	0	0	0	0	0	0	0	0	0	0	0	0	Eukaryota	Arthropoda	Hexanauplia	Cyclopoida	Cyclopidae	Macrocyclops	Macrocyclops_albidus
SPeuks_736	0	0	0	0	4	2	0	0	0	0	0	0	0	0	0	0	0	0	0	0	0	0	0	0	3	0	0	0	0	0	0	0	0	Eukaryota	Arthropoda	Hexanauplia	Cyclopoida	Cyclopidae	Macrocyclops	Macrocyclops_albidus
SPeuks_737	0	0	0	0	4	0	0	0	0	0	3	0	0	0	0	0	0	0	0	0	0	0	0	0	0	0	0	0	0	0	0	0	0	Eukaryota	Arthropoda	Hexanauplia	Cyclopoida	Cyclopidae	Macrocyclops	Macrocyclops_albidus
SPeuks_738	0	0	0	0	0	0	5	0	0	0	0	0	0	0	0	0	0	0	0	0	0	0	0	0	0	0	0	0	0	0	0	0	0	Eukaryota	Ciliophora	Colpodea	Colpodea_X	Bursariomorphida	Unclassified_Family_Bursariomorphida
SPeuks_739	0	0	0	0	0	0	0	0	0	33	0	0	0	0	0	0	0	0	0	0	0	0	0	0	0	0	0	0	0	0	0	0	0	Eukaryota	Arthropoda	Hexanauplia	Calanoida	Diaptomidae	Unclassified_Family_Diaptomidae
SPeuks_740	0	0	0	0	0	0	0	0	0	0	2	0	0	0	0	0	0	0	0	0	0	0	0	0	0	0	0	0	0	0	0	0	0	Eukaryota	Rotifera	Bdelloidea	Unclass_Family_of_NA	NA	Rotaria	Rotaria_rotatoria
SPeuks_741	0	0	0	0	0	0	0	0	0	0	2	0	0	0	0	0	0	0	0	0	0	0	0	0	0	0	0	0	0	0	0	0	0	Eukaryota	Cercozoa	Filosa-Sarcomonadea	Glissomonadida	Allapsidae	Unclassified_Family_Allapsidae
SPeuks_742	0	0	0	0	0	0	0	0	0	0	2	0	8	0	0	0	0	0	0	0	0	0	0	0	0	0	0	0	0	0	0	0	0	Eukaryota	Nematoda	Chromadorea	Monhysterida	Monhysteridae	Eumonhystera	Eumonhystera_sp.
SPeuks_743	0	0	0	0	0	0	0	0	0	0	4	0	0	0	0	0	0	0	0	0	0	0	0	0	0	0	0	0	0	0	0	0	0	Eukaryota	Nematoda	Enoplea	Mermithida	Mermithidae	Unclassified_Family_Mermithidae
SPeuks_744	0	0	0	0	0	0	0	0	0	0	1	0	0	0	0	0	0	0	0	0	0	0	0	0	0	0	0	0	0	0	0	0	0	Eukaryota	Nematoda	Chromadorea	Rhabditida	Aphelenchoididae	Aphelenchoides
SPeuks_745	0	0	0	0	0	0	0	0	0	0	0	0	0	0	0	0	4	0	0	0	0	0	0	0	0	0	0	0	0	0	0	0	0	Eukaryota	Dinoflagellata	Dinophyceae	Gonyaulacales	Ceratiaceae	Ceratium	Ceratium_hirundinella
SPeuks_746	0	0	0	0	0	0	0	0	0	0	0	0	0	0	0	0	0	8	0	0	0	0	0	0	0	0	0	0	0	0	0	0	0	Eukaryota	Ciliophora	Spirotrichea	Hypotrichia	Unclassified_Order_Hypotrichia	Unclassified_Order_Hypotrichia
SPeuks_747	0	0	0	0	0	0	0	0	0	0	0	0	0	0	0	0	0	0	0	0	0	0	0	0	0	0	0	0	0	0	0	0	7	Eukaryota	Rotifera	Monogononta	Ploima	Brachionidae	Unclassified_Family_Brachionidae
SPeuks_748	0	0	0	0	5	3	0	0	0	0	0	0	0	0	0	0	0	0	0	0	0	0	0	0	0	0	0	0	0	0	0	0	0	Eukaryota	Arthropoda	Hexanauplia	Cyclopoida	Cyclopidae	Macrocyclops	Macrocyclops_albidus
SPeuks_749	0	0	0	0	0	6	0	0	0	0	0	0	0	0	0	0	0	0	0	0	0	0	0	0	0	0	0	0	0	0	0	0	0	Eukaryota	Ciliophora	Oligohymenophorea	Hymenostomatia	Deltopylidae	Agolohymena	Agolohymena_aspidocauda
SPeuks_750	0	0	0	0	0	7	0	0	0	0	0	0	0	0	0	0	0	0	0	0	0	0	0	0	0	0	0	0	0	0	0	0	0	Eukaryota	Nematoda	Chromadorea	Monhysterida	Monhysteridae	Eumonhystera	Eumonhystera_sp.
SPeuks_751	0	0	0	0	0	0	0	0	0	0	3	0	0	0	0	0	0	0	0	0	0	0	0	0	0	0	0	0	0	0	0	0	0	Eukaryota	Platyhelminthes	Catenulida	Unclass_Order_of_Catenulida	Stenostomidae	Stenostomum
SPeuks_752	0	0	0	0	0	0	0	0	0	0	6	0	0	0	0	0	0	0	0	0	0	0	0	0	0	0	0	0	0	0	0	0	0	Eukaryota	Streptophyta	Zygnemophyceae	Zygnemophyceae_X	Zygnemophyceae_XX	Mougeotia
SPeuks_753	0	0	0	0	0	0	0	0	0	0	0	0	0	0	0	0	0	10	0	0	0	0	0	0	0	0	0	0	0	0	0	0	0	Eukaryota	Unclassified_Kingdom_Eukaryota	Unclassified_Kingdom_Eukaryota	Unclassified_Kingdom_Eukaryota	Unclassified_Kingdom_Eukaryota	Unclassified_Kingdom_Eukaryota
SPeuks_754	0	0	0	0	4	2	0	0	0	0	0	0	0	0	0	0	0	0	0	0	0	0	0	0	0	0	0	0	0	0	0	0	0	Eukaryota	Arthropoda	Hexanauplia	Cyclopoida	Cyclopidae	Macrocyclops	Macrocyclops_albidus
SPeuks_755	0	0	0	0	0	0	0	0	0	0	1	0	0	0	0	0	0	0	0	0	0	0	0	0	0	0	0	0	0	0	0	0	0	Eukaryota	Rotifera	Bdelloidea	Unclass_Family_of_NA	NA	Rotaria	Rotaria_rotatoria
SPeuks_756	0	0	0	0	0	0	0	0	0	0	0	0	0	0	0	0	0	0	5	0	0	0	0	0	0	0	0	0	0	0	0	0	0	Eukaryota	Ciliophora	Heterotrichea	Heterotrichea_X	Stentoridae	Stentor	Stentor_polymorphus
SPeuks_757	2	0	0	0	0	0	0	0	0	0	0	0	0	0	0	0	0	0	0	0	0	0	0	0	0	0	0	0	0	0	0	0	0	Eukaryota	Fungi	Chytridiomycota	Chytridiomycotina	Chytridiomycetes	Unclassified_Family_Chytridiomycetes
SPeuks_758	0	0	0	0	4	3	0	0	0	0	0	0	0	0	0	0	0	0	0	0	0	0	0	0	0	0	0	0	0	0	0	0	0	Eukaryota	Arthropoda	Hexanauplia	Cyclopoida	Cyclopidae	Macrocyclops	Macrocyclops_albidus
SPeuks_759	0	0	0	0	0	4	0	0	0	0	0	0	0	0	0	0	0	0	0	0	0	0	0	0	0	0	0	0	0	0	0	0	0	Eukaryota	Arthropoda	Hexanauplia	Cyclopoida	Cyclopidae	Macrocyclops	Macrocyclops_albidus
SPeuks_760	0	0	0	0	0	0	0	0	0	0	5	0	0	0	0	0	0	0	0	0	0	0	0	0	0	0	0	0	0	0	0	0	0	Eukaryota	Nematoda	Chromadorea	Monhysterida	Monhysteridae	Eumonhystera	Eumonhystera_sp.
SPeuks_761	0	0	0	0	0	0	0	0	0	0	0	0	25	0	0	0	0	0	0	0	0	0	0	0	0	0	0	0	0	0	0	0	0	Eukaryota	Dinoflagellata	Dinophyceae	Peridiniales	Peridiniaceae	Peridinium	Peridinium_willei
SPeuks_762	0	0	0	0	0	0	0	0	0	0	0	0	0	0	0	0	0	10	0	0	0	0	0	0	0	0	0	0	0	0	0	0	0	Eukaryota	Fungi	Unclassified_Phylum_Fungi	Unclassified_Phylum_Fungi	Unclassified_Phylum_Fungi	Unclassified_Phylum_Fungi
SPeuks_763	0	0	0	0	0	0	0	0	0	0	0	0	0	0	0	0	0	7	0	0	0	0	0	0	0	0	0	0	0	0	0	0	0	Eukaryota	Fungi	Chytridiomycota	Chytridiomycotina	Chytridiomycetes	Unclassified_Family_Chytridiomycetes
SPeuks_764	0	0	0	0	0	0	0	0	0	0	0	0	0	0	0	0	0	0	0	0	0	0	0	0	0	0	0	0	9	0	10	0	0	Eukaryota	Chlorophyta	Chlorophyceae	Chlamydomonadales	Chlamydomonadales_X	Unclassified_Family_Chlamydomonadales_X
SPeuks_765	0	0	0	0	2	4	0	0	0	0	0	0	0	0	0	0	0	0	0	0	0	0	0	0	0	0	0	0	0	0	0	0	0	Eukaryota	Arthropoda	Hexanauplia	Cyclopoida	Cyclopidae	Macrocyclops	Macrocyclops_albidus
SPeuks_766	0	0	0	0	0	2	0	0	0	0	0	0	0	0	0	0	0	0	0	0	0	0	0	0	0	0	0	0	0	0	0	0	0	Eukaryota	Unclassified_Kingdom_Eukaryota	Unclassified_Kingdom_Eukaryota	Unclassified_Kingdom_Eukaryota	Unclassified_Kingdom_Eukaryota	Unclassified_Kingdom_Eukaryota
SPeuks_767	0	0	0	0	0	0	0	0	0	0	4	0	0	0	0	0	0	0	0	0	0	0	0	0	0	0	0	0	0	0	0	0	0	Eukaryota	Nematoda	Enoplea	Triplonchida	Prismatolaimidae	Prismatolaimus
SPeuks_768	0	0	0	0	0	0	0	0	0	0	2	0	0	0	0	0	0	0	0	0	0	0	0	0	0	0	0	0	0	0	0	0	0	Eukaryota	Streptophyta	Embryophyceae	Embryophyceae_X	Embryophyceae_XX	Polytrichastrum	Polytrichastrum_alpinum
SPeuks_769	0	0	0	0	0	0	0	0	0	0	3	0	0	0	0	0	0	0	0	0	0	0	0	0	0	0	0	0	0	0	0	0	0	Eukaryota	Nematoda	Chromadorea	Rhabditida	Anguinidae	Ditylenchus	Ditylenchus_sp.
SPeuks_770	0	0	0	0	0	0	0	0	0	0	0	0	20	0	0	0	0	0	0	0	0	0	0	0	0	0	0	0	0	0	0	0	0	Eukaryota	Dinoflagellata	Dinophyceae	Unclassified_Class_Dinophyceae	Unclassified_Class_Dinophyceae	Unclassified_Class_Dinophyceae
SPeuks_771	0	0	0	0	0	0	0	0	0	0	0	0	0	0	0	0	0	8	0	0	0	0	0	0	0	0	0	0	0	0	0	0	0	Eukaryota	Fungi	Chytridiomycota	Chytridiomycotina	Chytridiomycetes	Unclassified_Family_Chytridiomycetes
SPeuks_772	0	0	0	0	0	0	0	0	0	0	0	0	0	0	0	0	0	8	0	0	0	0	0	0	0	0	0	0	0	0	0	0	0	Eukaryota	Chlorophyta	Chlorophyceae	Oedogoniales	Oedogoniales_X	Oedogonium	Oedogonium_sp.
SPeuks_773	0	0	0	0	0	0	0	0	0	0	0	0	0	0	0	0	0	7	0	0	0	0	0	0	0	0	0	0	0	0	0	0	0	Eukaryota	Streptophyta	Zygnemophyceae	Zygnemophyceae_X	Zygnemophyceae_XX	Mougeotia
SPeuks_774	0	0	0	0	0	0	0	0	0	0	0	0	0	0	0	0	0	0	0	0	0	0	0	0	0	0	0	0	0	25	0	0	0	Eukaryota	Arthropoda	Hexanauplia	Harpacticoida	Canthocamptidae	Unclassified_Family_Canthocamptidae
SPeuks_775	2	0	0	0	0	0	0	0	0	0	0	0	5	0	0	0	0	0	0	0	0	0	0	0	0	0	0	0	0	0	0	0	0	Eukaryota	Arthropoda	Hexanauplia	Cyclopoida	Cyclopidae	Macrocyclops	Macrocyclops_albidus
SPeuks_776	2	0	0	0	0	3	0	0	0	0	0	0	0	0	0	0	0	0	0	1	0	0	0	0	0	0	0	0	0	0	0	0	0	Eukaryota	Arthropoda	Hexanauplia	Cyclopoida	Cyclopidae	Macrocyclops	Macrocyclops_albidus
SPeuks_777	1	0	0	0	4	0	0	0	0	0	0	0	0	0	0	0	0	0	0	0	0	0	0	0	2	0	0	0	0	0	0	0	0	Eukaryota	Arthropoda	Hexanauplia	Cyclopoida	Cyclopidae	Macrocyclops	Macrocyclops_albidus
SPeuks_778	0	0	4	0	0	0	0	0	0	0	0	0	0	0	0	0	0	0	0	0	0	0	0	0	0	0	0	0	0	0	0	0	0	Eukaryota	Arthropoda	Hexanauplia	Calanoida	Diaptomidae	Unclassified_Family_Diaptomidae
SPeuks_779	0	0	0	0	7	0	0	0	0	0	0	0	0	0	0	0	0	0	0	0	0	0	0	0	0	0	0	0	0	0	0	0	0	Eukaryota	Unclassified_Kingdom_Eukaryota	Unclassified_Kingdom_Eukaryota	Unclassified_Kingdom_Eukaryota	Unclassified_Kingdom_Eukaryota	Unclassified_Kingdom_Eukaryota
SPeuks_780	0	0	0	0	0	3	0	0	0	0	0	0	8	0	0	0	0	0	0	5	0	0	0	0	0	0	0	0	0	0	0	0	0	Eukaryota	Arthropoda	Hexanauplia	Cyclopoida	Cyclopidae	Macrocyclops	Macrocyclops_albidus
SPeuks_781	0	0	0	0	0	0	0	0	0	28	0	0	0	0	0	0	0	0	0	0	0	0	0	0	0	0	0	0	0	0	0	0	0	Eukaryota	Arthropoda	Hexanauplia	Calanoida	Diaptomidae	Unclassified_Family_Diaptomidae
SPeuks_782	0	0	0	0	0	0	0	0	0	0	4	0	0	0	0	0	0	0	0	0	0	0	0	0	0	0	0	0	0	0	0	0	0	Eukaryota	Rotifera	Monogononta	Ploima	Brachionidae	Brachionus	Brachionus_calyciflorus
SPeuks_783	0	0	0	0	0	0	0	0	0	0	5	0	0	0	0	0	0	0	0	0	0	0	0	0	0	0	0	0	0	0	0	0	0	Eukaryota	Rotifera	Monogononta	Ploima	Lepadellidae	Lepadella	Lepadella_patella
SPeuks_784	0	0	0	0	0	0	0	0	0	0	4	0	0	0	0	0	0	0	0	0	0	0	0	0	0	0	0	0	0	0	0	0	0	Eukaryota	Streptophyta	Klebsormidiophyceae	Klebsormidiophyceae_X	Klebsormidiophyceae_XX	Klebsormidium	Klebsormidium_nitens
SPeuks_785	0	0	0	0	0	0	0	0	0	0	0	0	0	0	0	0	8	0	0	0	0	0	0	0	0	0	0	0	0	0	0	0	0	Eukaryota	Arthropoda	Branchiopoda	Diplostraca	Daphniidae	Unclassified_Family_Daphniidae
SPeuks_786	0	0	0	0	0	0	0	0	0	0	0	0	0	0	0	0	0	9	0	0	0	0	0	0	0	0	0	0	0	0	0	0	0	Eukaryota	Fungi	Unclassified_Phylum_Fungi	Unclassified_Phylum_Fungi	Unclassified_Phylum_Fungi	Unclassified_Phylum_Fungi
SPeuks_787	0	0	0	0	0	0	0	0	0	0	0	0	0	0	0	0	0	8	0	0	0	0	0	0	0	0	0	0	0	0	0	0	0	Eukaryota	Mesomycetozoa	Ichthyosporea	Ichthyosphonida	Unclassified_Order_Ichthyosphonida	Unclassified_Order_Ichthyosphonida
SPeuks_788	0	0	0	0	0	0	0	0	0	0	0	0	0	0	0	0	0	0	3	0	0	0	0	0	0	1	0	0	2	0	2	0	6	Eukaryota	Dinoflagellata	Dinophyceae	Gonyaulacales	Ceratiaceae	Ceratium	Ceratium_hirundinella
SPeuks_789	5	0	0	0	0	0	0	0	0	0	0	0	0	0	0	0	0	0	0	0	0	0	0	0	0	0	0	0	0	0	0	0	0	Eukaryota	Dinoflagellata	Dinophyceae	Suessiales	Suessiaceae	Unclassified_Family_Suessiaceae
SPeuks_790	0	0	0	0	0	0	0	0	0	0	6	0	0	0	0	0	0	0	0	0	0	0	0	0	0	0	0	0	0	0	0	0	0	Eukaryota	Nematoda	Enoplea	Triplonchida	Unclassified_Order_Triplonchida	Unclassified_Order_Triplonchida
SPeuks_791	0	0	0	0	0	0	0	0	0	0	1	0	0	0	0	0	0	0	0	0	0	0	0	0	0	0	0	0	0	0	0	0	0	Eukaryota	Nematoda	Enoplea	Dorylaimida	Tylencholaimidae	Tylencholaimus	Tylencholaimus_parvus
SPeuks_792	0	0	0	0	0	0	0	0	0	0	4	0	0	0	0	0	0	0	0	0	0	0	0	0	0	0	0	0	0	0	0	0	0	Eukaryota	Streptophyta	Zygnemophyceae	Zygnemophyceae_X	Zygnemophyceae_XX	Zygnema
SPeuks_793	0	0	0	0	0	0	0	0	0	0	3	0	0	0	0	0	0	0	0	0	0	0	0	0	0	0	0	0	0	0	0	0	0	Eukaryota	Nematoda	Chromadorea	Monhysterida	Monhysteridae	Eumonhystera	Eumonhystera_sp.
SPeuks_794	0	0	0	0	0	0	0	0	0	0	0	0	0	0	0	0	0	10	0	0	0	0	0	0	0	0	0	0	0	0	0	0	0	Eukaryota	Cercozoa	Endomyxa	Vampyrellida	Vampyrellidae	Vampyrella	Vampyrella_sp.
SPeuks_795	0	0	0	0	0	0	0	0	0	0	0	0	0	7	0	0	0	0	0	0	0	0	0	0	0	0	0	0	0	0	0	0	0	Eukaryota	Ciliophora	Oligohymenophorea	Peritrichia_2	Sessilida	Vorticella	Vorticella_campanula
SPeuks_796	3	0	0	0	0	0	0	0	0	0	0	0	0	0	0	0	0	0	0	0	0	0	0	0	0	0	0	0	0	0	0	0	0	Eukaryota	Chlorophyta	Chlorophyceae	Chlamydomonadales	Chlamydomonadales_X	Unclassified_Family_Chlamydomonadales_X
SPeuks_797	0	0	0	0	0	0	0	0	0	0	0	0	0	0	0	0	0	0	7	0	0	0	0	0	1	0	0	0	0	0	0	0	0	Eukaryota	Cercozoa	Filosa-Imbricatea	Thaumatomonadida	Peregriniidae	Peregrinia	Peregrinia_sp.
SPeuks_798	0	0	0	0	0	0	1	0	0	0	0	0	0	0	0	0	0	0	0	0	0	0	4	0	0	0	0	0	0	0	0	0	0	Eukaryota	Dinoflagellata	Dinophyceae	Peridiniales	Peridiniaceae	Peridinium	Peridinium_willei
SPeuks_799	0	0	0	0	0	0	0	0	0	0	5	0	0	0	0	0	0	0	0	0	0	0	0	0	0	0	0	0	0	0	0	0	0	Eukaryota	Cercozoa	Filosa-Sarcomonadea	Glissomonadida	Allapsidae	Group-Te	Group_Te_sp.
SPeuks_800	0	0	0	0	0	0	0	0	0	0	3	0	0	0	0	0	0	0	0	0	0	0	0	0	0	0	0	0	0	0	0	0	0	Eukaryota	Ciliophora	Oligohymenophorea	Hymenostomatia	Ophryoglenida	Unclassified_Family_Ophryoglenida
SPeuks_801	0	0	0	0	0	0	0	0	0	0	0	0	0	0	0	0	0	5	0	0	0	0	0	0	0	0	0	0	0	0	0	0	0	Eukaryota	Cercozoa	Endomyxa	Vampyrellida	Vampyrellidae	Vampyrella	Vampyrella_sp.
SPeuks_802	2	0	0	0	1	0	0	0	0	0	0	0	0	0	0	0	0	0	0	0	0	0	0	0	0	0	0	0	0	0	0	0	0	Eukaryota	Arthropoda	Hexanauplia	Cyclopoida	Cyclopidae	Macrocyclops	Macrocyclops_albidus
SPeuks_803	0	0	0	0	0	2	0	0	0	0	0	0	0	0	0	0	0	0	0	0	0	0	0	0	0	0	0	0	0	0	0	0	0	Eukaryota	Ciliophora	Oligohymenophorea	Peritrichia_2	Sessilida	Unclassified_Family_Sessilida
SPeuks_804	0	0	0	0	0	0	0	0	0	27	0	0	0	0	0	0	0	0	0	0	0	0	0	0	0	0	0	0	0	0	0	0	0	Eukaryota	Arthropoda	Hexanauplia	Calanoida	Diaptomidae	Unclassified_Family_Diaptomidae
SPeuks_805	0	0	0	0	0	0	0	0	0	0	2	0	0	0	0	0	0	0	0	0	0	0	0	0	0	0	0	0	0	0	0	0	0	Eukaryota	Platyhelminthes	Catenulida	Unclass_Order_of_Catenulida	Stenostomidae	Stenostomum	Stenostomum_sp.
SPeuks_806	0	0	0	0	0	0	0	0	0	0	4	0	0	0	0	0	0	0	0	0	0	0	0	0	0	0	0	0	0	0	0	0	0	Eukaryota	Platyhelminthes	Catenulida	Unclass_Order_of_Catenulida	Stenostomidae	Stenostomum
SPeuks_807	0	0	0	0	0	0	0	0	0	0	3	0	0	0	0	0	0	0	0	0	0	0	0	0	0	0	0	0	0	0	0	0	0	Eukaryota	Cercozoa	Filosa-Sarcomonadea	Glissomonadida	Allapsidae	Allapsidae_X	Allapsidae_X_sp.
SPeuks_808	0	0	0	0	0	0	0	0	0	0	8	0	0	0	0	0	0	0	0	0	0	0	0	0	0	0	0	0	0	0	0	0	0	Eukaryota	Streptophyta	Embryophyceae	Embryophyceae_X	Embryophyceae_XX	Polytrichastrum	Polytrichastrum_alpinum
SPeuks_809	0	0	0	0	0	0	0	0	0	0	0	0	24	0	0	0	0	0	0	0	0	0	0	0	0	0	0	0	0	0	0	0	0	Eukaryota	Arthropoda	Hexanauplia	Harpacticoida	Canthocamptidae	Unclassified_Family_Canthocamptidae
SPeuks_810	0	0	0	0	0	0	0	0	0	0	0	0	0	0	0	0	0	10	0	0	0	0	0	0	0	0	0	0	0	0	0	0	0	Eukaryota	Fungi	Chytridiomycota	Chytridiomycotina	Chytridiomycetes	Chytriomyces	Chytriomyces_sp.
SPeuks_811	0	0	0	0	0	0	0	0	0	0	0	0	0	0	0	0	0	0	0	0	0	0	0	0	0	0	0	0	0	0	11	0	0	Eukaryota	Dinoflagellata	Dinophyceae	Gonyaulacales	Ceratiaceae	Ceratium	Ceratium_hirundinella
SPeuks_812	0	0	0	14	0	0	0	0	0	0	0	0	0	0	0	0	0	0	0	0	0	0	0	0	0	0	0	0	0	0	0	0	0	Eukaryota	Chlorophyta	Chlorophyceae	Chlamydomonadales	Chlamydomonadales_X	Chlamydomonas	Chlamydomonas_reinhardtii
SPeuks_813	3	0	0	0	0	0	0	0	0	0	0	0	9	0	0	0	0	0	0	0	0	0	0	0	0	0	0	0	0	0	0	0	0	Eukaryota	Dinoflagellata	Dinophyceae	Unclassified_Class_Dinophyceae	Unclassified_Class_Dinophyceae	Unclassified_Class_Dinophyceae
SPeuks_814	0	0	0	0	0	4	0	0	0	0	0	0	0	0	0	0	0	0	0	0	0	0	0	0	0	0	0	0	0	0	0	0	0	Eukaryota	Ciliophora	Heterotrichea	Heterotrichea_X	Stentoridae	Stentor
SPeuks_815	0	0	0	0	0	3	0	0	0	0	0	0	0	0	0	0	0	0	0	0	0	0	0	0	0	0	0	0	0	0	0	0	0	Eukaryota	Nematoda	Chromadorea	Rhabditida	Bunonematidae	Bunonema	Bunonema_richtersi
SPeuks_816	0	0	0	0	0	0	0	0	0	0	2	0	0	0	0	0	0	0	0	0	0	0	0	0	0	0	0	0	0	0	0	0	0	Eukaryota	Fungi	Ascomycota	Pezizomycotina	Leotiomycetes	Helotiales	Helotiales_sp.
SPeuks_817	0	0	0	0	0	0	0	0	0	0	6	0	0	0	0	0	0	0	0	0	0	0	0	0	0	0	0	0	0	0	0	0	0	Eukaryota	Ciliophora	Colpodea	Colpodea_X	Colpodida	Colpoda	Colpoda_aspera
SPeuks_818	0	0	0	0	0	0	0	0	0	0	0	0	0	0	0	0	0	8	0	0	0	0	0	0	0	0	0	0	0	0	0	0	0	Eukaryota	Cercozoa	Endomyxa	Vampyrellida	Penardia-lineage	Unclassified_Family_Penardia-lineage
SPeuks_819	0	0	0	0	0	0	0	0	0	0	0	0	0	0	0	0	0	5	0	0	0	0	0	0	0	0	0	0	0	0	0	0	0	Eukaryota	Cercozoa	Filosa-Sarcomonadea	Glissomonadida	Allapsidae	Allapsidae_X	Allapsidae_X_sp.
SPeuks_820	0	0	0	0	0	0	0	0	0	0	0	0	0	0	0	0	0	7	0	0	0	0	0	0	0	0	0	0	0	0	0	0	0	Eukaryota	Fungi	Chytridiomycota	Chytridiomycotina	Chytridiomycetes	Unclassified_Family_Chytridiomycetes
SPeuks_821	0	0	0	0	0	0	0	0	0	0	0	0	0	0	0	0	0	0	0	0	0	0	0	0	12	0	0	0	0	0	0	0	0	Eukaryota	Rotifera	Monogononta	Ploima	Unclassified_Order_Ploima	Unclassified_Order_Ploima
SPeuks_822	0	0	0	15	0	0	0	0	0	0	0	0	0	0	0	0	0	0	0	0	0	0	0	0	0	0	0	0	0	0	0	0	0	Eukaryota	Ciliophora	Oligohymenophorea	Peritrichia_2	Sessilida	Vorticella	Vorticella_microstoma
SPeuks_823	0	0	6	0	0	0	0	0	0	0	0	0	0	0	0	0	0	0	0	0	0	0	0	0	0	0	0	0	0	0	0	0	0	Eukaryota	Platyhelminthes	Catenulida	Unclass_Order_of_Catenulida	Stenostomidae	Stenostomum	Stenostomum_leucops
SPeuks_824	0	0	0	0	0	0	0	0	0	0	0	0	0	0	0	0	0	0	0	0	0	24	0	0	0	0	0	0	0	0	0	0	0	Eukaryota	Fungi	Chytridiomycota	Chytridiomycotina	Chytridiomycetes	Unclassified_Family_Chytridiomycetes
SPeuks_825	0	0	0	0	0	0	3	0	0	0	0	0	0	0	0	0	0	0	0	0	0	0	0	0	0	0	0	0	0	0	0	0	0	Eukaryota	Unclassified_Kingdom_Eukaryota	Unclassified_Kingdom_Eukaryota	Unclassified_Kingdom_Eukaryota	Unclassified_Kingdom_Eukaryota	Unclassified_Kingdom_Eukaryota
SPeuks_826	0	0	0	0	0	0	0	0	0	0	5	0	0	0	0	0	0	0	0	0	0	0	0	0	0	0	0	0	0	0	0	0	0	Eukaryota	Ciliophora	Colpodea	Colpodea_X	Colpodida	Colpodida_X	Colpodida_X_sp.
SPeuks_827	0	0	0	0	0	0	0	0	0	0	6	0	0	0	0	0	0	0	0	0	0	0	0	0	0	0	0	0	0	0	0	0	0	Eukaryota	Streptophyta	Embryophyceae	Embryophyceae_X	Embryophyceae_XX	Unclassified_Family_Embryophyceae_XX
SPeuks_828	0	0	0	0	0	0	0	0	0	0	4	0	0	0	0	0	0	0	0	0	0	0	0	0	0	0	0	0	0	0	0	0	0	Eukaryota	Ciliophora	Heterotrichea	Heterotrichea_X	Stentoridae	Stentor	Stentor_sp.
SPeuks_829	0	0	0	0	0	0	0	0	0	0	4	0	0	0	0	0	0	0	0	0	0	0	0	0	0	0	0	0	0	0	0	0	0	Eukaryota	Nematoda	Chromadorea	Rhabditida	Tylenchidae	Unclassified_Family_Tylenchidae
SPeuks_830	0	0	0	0	0	0	0	0	0	0	0	0	0	0	0	0	0	0	0	0	0	0	0	0	7	0	0	0	0	0	0	0	0	Eukaryota	Ciliophora	Spirotrichea	Choreotrichida	Strobilidiidae_J	Strobilidiidae_J_X	Strobilidiidae_J_X_sp.
SPeuks_831	0	0	0	0	0	0	0	0	0	0	0	0	0	0	0	0	0	0	0	0	0	0	0	0	0	0	0	3	0	0	0	0	0	Eukaryota	Arthropoda	Hexanauplia	Calanoida	Diaptomidae	Unclassified_Family_Diaptomidae
SPeuks_832	0	0	0	0	0	0	0	0	0	0	0	0	0	0	0	0	8	0	0	0	0	0	0	0	0	1	0	0	0	0	0	0	0	Eukaryota	Fungi	Chytridiomycota	Chytridiomycotina	Chytridiomycetes	Chytriomyces	Chytriomyces_sp.
SPeuks_833	0	0	0	0	0	0	0	0	0	0	0	0	10	0	0	0	0	0	0	0	0	0	0	0	0	0	0	0	0	0	0	0	0	Eukaryota	Streptophyta	Zygnemophyceae	Zygnemophyceae_X	Zygnemophyceae_XX	Cosmarium
SPeuks_834	0	0	0	0	0	0	0	0	0	0	4	0	0	0	0	0	0	0	0	0	0	0	0	0	0	0	0	0	0	0	0	0	0	Eukaryota	Rotifera	Monogononta	Flosculariaceae	Flosculariidae	Unclassified_Family_Flosculariidae
SPeuks_835	0	0	0	0	0	0	0	0	0	0	0	0	0	0	0	0	0	8	0	0	0	0	0	0	0	0	0	0	0	0	0	0	0	Eukaryota	Streptophyta	Embryophyceae	Embryophyceae_X	Embryophyceae_XX	Unclassified_Family_Embryophyceae_XX
SPeuks_836	0	0	0	0	0	0	0	0	0	0	0	0	0	0	0	0	0	0	0	0	0	0	0	0	7	0	0	0	0	0	0	0	0	Eukaryota	Ciliophora	Oligohymenophorea	Oligohymenophorea_X	Urocentridae	Urocentrum	Urocentrum_sp.
SPeuks_837	0	0	0	0	0	0	0	0	0	0	0	0	0	0	0	0	0	0	0	0	0	0	0	0	0	0	0	0	0	0	16	0	0	Eukaryota	Chlorophyta	Chlorophyceae	Chlamydomonadales	Chlamydomonadales_X	Volvox	Volvox_globator
SPeuks_838	0	0	0	0	0	0	0	0	0	0	5	0	0	0	0	0	0	0	0	0	0	0	0	0	0	0	0	0	0	0	0	0	0	Eukaryota	Ciliophora	Oligohymenophorea	Hymenostomatia	Deltopylidae	Agolohymena	Agolohymena_aspidocauda
SPeuks_839	0	0	0	0	0	0	0	0	0	0	2	0	0	0	0	0	0	0	0	0	0	0	0	0	0	0	0	0	0	0	0	0	0	Eukaryota	Rotifera	Monogononta	Ploima	Unclassified_Order_Ploima	Unclassified_Order_Ploima
SPeuks_840	0	0	0	0	0	0	0	0	0	0	2	0	0	0	0	0	0	0	0	0	0	0	0	0	0	0	0	0	0	0	0	0	0	Eukaryota	Streptophyta	Zygnemophyceae	Zygnemophyceae_X	Zygnemophyceae_XX	Mougeotia	Mougeotia_scalaris
SPeuks_841	0	0	0	0	0	0	0	0	0	0	0	0	0	0	0	0	2	0	0	0	0	0	0	0	0	0	0	0	0	0	5	0	1	Eukaryota	Dinoflagellata	Dinophyceae	Gonyaulacales	Ceratiaceae	Ceratium	Ceratium_hirundinella
SPeuks_842	0	0	0	0	0	0	0	0	0	0	0	0	0	0	0	0	5	0	0	0	0	0	0	0	0	0	0	0	0	0	0	0	0	Eukaryota	Dinoflagellata	Dinophyceae	Gonyaulacales	Ceratiaceae	Ceratium	Ceratium_hirundinella
SPeuks_843	0	0	0	0	0	0	0	0	0	0	0	0	0	0	0	0	6	0	0	0	0	0	0	0	0	0	0	0	0	0	0	0	0	Eukaryota	Dinoflagellata	Dinophyceae	Gonyaulacales	Ceratiaceae	Ceratium	Ceratium_hirundinella
SPeuks_844	0	0	0	0	0	0	0	0	0	0	0	0	0	0	0	0	0	3	0	0	0	0	0	0	0	0	0	0	0	0	0	0	0	Eukaryota	Ciliophora	Phyllopharyngea	Cyrtophoria_4	Chilodonellidae	Pseudochilodonopsis	Pseudochilodonopsis_fluviatilis
SPeuks_845	0	0	0	0	0	0	0	0	0	0	0	0	0	0	0	0	0	5	0	0	0	0	0	0	0	0	0	0	0	0	0	0	0	Eukaryota	Ciliophora	Oligohymenophorea	OLIGO4	OLIGO4_X	OLIGO4_XX	OLIGO4_XX_sp.
SPeuks_846	0	0	0	0	0	0	0	0	0	0	0	0	0	0	0	0	0	3	0	0	0	0	0	0	0	0	0	0	0	0	0	0	0	Eukaryota	Fungi	Chytridiomycota	Chytridiomycotina	Chytridiomycetes	Unclassified_Family_Chytridiomycetes
SPeuks_847	0	0	0	0	0	0	0	0	0	0	0	0	0	0	0	0	0	5	0	0	0	0	0	0	0	0	0	0	0	0	0	0	0	Eukaryota	Nematoda	Chromadorea	Monhysterida	Monhysteridae	Eumonhystera	Eumonhystera_sp.
SPeuks_848	0	0	0	0	0	0	0	0	0	0	0	0	0	0	0	0	0	0	0	0	0	0	0	9	0	0	0	0	0	0	0	0	0	Eukaryota	Arthropoda	Hexanauplia	Calanoida	Diaptomidae	Unclassified_Family_Diaptomidae
SPeuks_849	0	0	0	0	0	0	0	0	0	0	0	0	0	0	0	0	0	0	0	0	0	0	9	0	0	0	0	0	0	0	0	0	0	Eukaryota	Fungi	Chytridiomycota	Chytridiomycotina	Unclassified_Order_Chytridiomycotina	Unclassified_Order_Chytridiomycotina
SPeuks_850	1	0	0	0	0	1	0	0	0	0	0	0	0	0	0	0	0	0	0	0	0	0	0	0	0	0	0	0	0	0	0	0	0	Eukaryota	Arthropoda	Hexanauplia	Cyclopoida	Cyclopidae	Macrocyclops	Macrocyclops_albidus
SPeuks_851	0	0	0	0	0	0	0	0	0	0	7	0	0	0	0	0	0	0	0	0	0	0	0	0	0	0	0	0	0	0	0	0	0	Eukaryota	Streptophyta	Embryophyceae	Embryophyceae_X	Embryophyceae_XX	Unclassified_Family_Embryophyceae_XX
SPeuks_852	0	0	0	0	0	0	0	0	0	0	5	0	0	0	0	0	0	0	0	0	0	0	0	0	0	0	0	0	0	0	0	0	0	Eukaryota	Nematoda	Chromadorea	Rhabditida	Tylenchidae	Filenchus	Filenchus_discrepans
SPeuks_853	0	0	0	0	0	0	0	0	0	0	6	0	0	0	0	0	0	0	0	0	0	0	0	0	0	0	0	0	0	0	0	0	0	Eukaryota	Nematoda	Chromadorea	Rhabditida	Unclassified_Order_Rhabditida	Unclassified_Order_Rhabditida
SPeuks_854	0	0	0	0	0	0	0	0	0	0	3	0	0	0	0	0	0	0	0	0	0	0	0	0	0	0	0	0	0	0	0	0	0	Eukaryota	Nematoda	Chromadorea	Rhabditida	Ecphyadophoridae	Lelenchus	Lelenchus_leptosoma
SPeuks_855	0	0	0	0	0	0	0	0	0	0	0	0	0	0	0	3	0	0	0	0	0	0	0	0	0	0	0	0	0	0	0	0	0	Eukaryota	Arthropoda	Hexanauplia	Calanoida	Diaptomidae	Unclassified_Family_Diaptomidae
SPeuks_856	0	0	0	0	0	0	0	0	0	0	0	0	0	0	0	0	0	6	0	0	0	0	0	0	0	0	0	0	0	0	0	0	0	Eukaryota	Ciliophora	Unclassified_Phylum_Ciliophora	Unclassified_Phylum_Ciliophora	Unclassified_Phylum_Ciliophora	Unclassified_Phylum_Ciliophora
SPeuks_857	0	0	0	0	0	0	0	0	0	0	0	0	0	0	5	0	0	0	0	0	0	0	0	0	0	0	0	0	0	0	0	0	0	Eukaryota	Arthropoda	Hexanauplia	Calanoida	Diaptomidae	Unclassified_Family_Diaptomidae
SPeuks_858	5	0	0	0	0	0	0	0	0	0	0	0	0	0	0	0	0	0	0	0	0	0	0	0	0	0	0	0	0	0	0	0	0	Eukaryota	Arthropoda	Hexanauplia	Cyclopoida	Cyclopidae	Macrocyclops	Macrocyclops_albidus
SPeuks_859	0	0	0	0	0	0	0	0	0	0	3	0	0	0	0	0	0	0	0	0	0	0	0	0	0	0	0	0	0	0	0	0	0	Eukaryota	Fungi	Ascomycota	Pezizomycotina	Leotiomycetes	Rhexocercosporidium	Rhexocercosporidium_sp.
SPeuks_860	0	0	0	0	0	0	0	0	0	0	2	0	0	0	0	0	0	0	0	0	0	0	0	0	0	0	0	0	0	0	0	0	0	Eukaryota	Fungi	Ascomycota	Pezizomycotina	Leotiomycetes	Unclassified_Family_Leotiomycetes
SPeuks_861	0	0	0	0	0	0	0	0	0	0	4	0	0	0	0	0	0	0	0	0	0	0	0	0	0	0	0	0	0	0	0	0	0	Eukaryota	Fungi	Unclassified_Phylum_Fungi	Unclassified_Phylum_Fungi	Unclassified_Phylum_Fungi	Unclassified_Phylum_Fungi
SPeuks_862	0	0	0	0	0	0	0	0	0	0	3	0	0	0	0	0	0	0	0	0	0	0	0	0	0	0	0	0	0	0	0	0	0	Eukaryota	Nematoda	Chromadorea	Rhabditida	Unclassified_Order_Rhabditida	Unclassified_Order_Rhabditida
SPeuks_863	0	0	0	0	0	0	0	0	0	0	0	0	0	0	0	0	0	7	0	0	0	0	0	0	0	0	0	0	0	0	0	0	0	Eukaryota	Cercozoa	Filosa-Sarcomonadea	Glissomonadida	Sandonidae	Unclassified_Family_Sandonidae
SPeuks_864	0	0	0	0	0	0	0	0	0	0	0	0	0	0	0	0	0	7	0	0	0	0	0	0	0	0	0	0	0	0	0	0	0	Eukaryota	Fungi	Ascomycota	Pezizomycotina	Dothideomycetes	Leptosphaeria	Leptosphaeria_sp.
SPeuks_865	0	0	0	0	0	0	0	0	0	0	0	0	0	0	0	0	0	8	0	0	0	0	0	0	0	0	0	0	0	0	0	0	0	Eukaryota	Fungi	Unclassified_Phylum_Fungi	Unclassified_Phylum_Fungi	Unclassified_Phylum_Fungi	Unclassified_Phylum_Fungi
SPeuks_866	0	0	0	0	0	0	0	0	0	0	0	0	0	0	0	0	0	4	0	0	0	0	0	0	0	0	0	0	0	0	0	0	0	Eukaryota	Sagenista	Labyrinthulomycetes	Labyrinthulida	Labyrinthulaceae	Labyrinthulaceae_X	Labyrinthulaceae_X_sp.
SPeuks_867	0	0	0	0	0	0	0	0	0	0	0	0	0	0	0	0	0	5	0	0	0	0	0	0	0	0	0	0	0	0	0	0	0	Eukaryota	Nematoda	Chromadorea	Monhysterida	Monhysteridae	Eumonhystera	Eumonhystera_sp.
SPeuks_868	0	0	0	0	0	0	0	0	0	0	0	0	0	0	0	0	0	0	8	0	0	0	0	0	0	0	0	0	0	0	0	0	0	Eukaryota	Arthropoda	Branchiopoda	Diplostraca	Daphniidae	Daphnia	Daphnia_pulex
SPeuks_869	0	0	0	0	0	0	0	0	0	0	0	0	0	0	0	0	3	0	0	0	0	0	0	0	2	0	0	0	0	0	0	0	0	Eukaryota	Gastrotricha	Unclass_Class_of_Gastrotricha	Chaetonotida	Chaetonotidae	Chaetonotus
SPeuks_870	5	0	0	0	0	0	0	0	0	0	0	0	0	0	0	0	0	0	0	0	0	0	0	0	0	0	0	0	0	0	0	0	0	Eukaryota	Chlorophyta	Chlorophyceae	Chlamydomonadales	Chlamydomonadales_X	Carteria	Carteria_sp.
SPeuks_871	3	0	0	0	0	0	0	0	0	0	0	0	0	0	0	0	0	0	0	0	0	0	0	0	0	0	0	0	0	0	0	0	2	Eukaryota	Streptophyta	Zygnemophyceae	Zygnemophyceae_X	Zygnemophyceae_XX	Staurastrum	Staurastrum_sp.
SPeuks_872	0	0	0	0	0	3	0	0	0	0	0	0	2	0	0	0	0	0	0	0	0	0	0	0	0	0	0	0	0	0	0	0	0	Eukaryota	Arthropoda	Hexanauplia	Cyclopoida	Cyclopidae	Macrocyclops	Macrocyclops_albidus
SPeuks_873	0	0	0	0	0	3	0	0	0	0	0	0	0	0	0	0	0	0	0	0	0	0	0	0	0	0	0	0	0	0	0	0	0	Eukaryota	Arthropoda	Hexanauplia	Cyclopoida	Cyclopidae	Macrocyclops	Macrocyclops_albidus
SPeuks_874	0	0	0	0	4	0	0	0	0	0	0	0	0	0	0	0	0	0	0	0	0	0	0	0	0	0	0	0	0	0	0	0	0	Eukaryota	Arthropoda	Hexanauplia	Cyclopoida	Cyclopidae	Macrocyclops	Macrocyclops_albidus
SPeuks_875	0	0	0	0	8	1	0	0	0	0	0	0	0	0	0	0	0	0	0	4	0	0	0	0	0	0	0	0	0	0	0	0	0	Eukaryota	Arthropoda	Hexanauplia	Cyclopoida	Cyclopidae	Macrocyclops	Macrocyclops_albidus
SPeuks_876	0	0	0	0	0	1	0	0	0	0	0	0	5	0	0	0	0	0	0	0	0	0	0	0	0	0	0	0	0	0	0	0	0	Eukaryota	Nematoda	Enoplea	Dorylaimida	Qudsianematidae	Eudorylaimus	Eudorylaimus_sp.
SPeuks_877	0	0	0	0	0	1	0	0	0	0	0	0	3	0	0	0	0	0	0	0	0	0	0	0	0	0	0	0	0	0	0	0	0	Eukaryota	Arthropoda	Hexanauplia	Cyclopoida	Cyclopidae	Macrocyclops	Macrocyclops_albidus
SPeuks_878	0	0	0	0	0	0	0	0	0	0	1	0	0	0	0	0	0	0	0	0	0	0	0	0	4	0	0	0	0	0	0	0	0	Eukaryota	Ciliophora	Unclassified_Phylum_Ciliophora	Unclassified_Phylum_Ciliophora	Unclassified_Phylum_Ciliophora	Unclassified_Phylum_Ciliophora
SPeuks_879	0	0	0	0	0	0	0	0	0	0	3	0	0	0	0	0	0	0	0	0	0	0	0	0	0	0	0	0	0	0	0	0	0	Eukaryota	Nematoda	Chromadorea	Plectida	Aphanolaimidae	Paraphanolaimus	Paraphanolaimus_behningi
SPeuks_880	0	0	0	0	0	0	0	0	0	0	0	0	16	0	0	0	0	0	0	0	0	0	0	0	0	0	0	0	0	0	0	0	0	Eukaryota	Dinoflagellata	Dinophyceae	Unclassified_Class_Dinophyceae	Unclassified_Class_Dinophyceae	Unclassified_Class_Dinophyceae
SPeuks_881	0	0	0	0	0	0	0	0	0	0	0	0	0	0	0	0	0	3	0	0	0	0	0	0	0	0	0	0	0	0	0	0	0	Eukaryota	Unclassified_Kingdom_Eukaryota	Unclassified_Kingdom_Eukaryota	Unclassified_Kingdom_Eukaryota	Unclassified_Kingdom_Eukaryota	Unclassified_Kingdom_Eukaryota
SPeuks_882	0	0	0	0	0	0	0	0	0	0	0	0	0	0	0	0	0	6	0	0	0	0	0	0	0	0	0	0	0	0	0	0	0	Eukaryota	Fungi	Chytridiomycota	Chytridiomycotina	Chytridiomycetes	Unclassified_Family_Chytridiomycetes
SPeuks_883	0	0	0	0	0	0	0	0	0	0	0	0	0	0	0	0	0	9	0	0	0	0	0	0	0	0	0	0	0	0	0	0	0	Eukaryota	Streptophyta	Embryophyceae	Embryophyceae_X	Embryophyceae_XX	Unclassified_Family_Embryophyceae_XX
SPeuks_884	0	0	0	0	0	0	0	0	0	0	0	0	0	0	0	0	0	0	9	0	0	0	0	0	0	0	0	0	0	0	0	0	0	Eukaryota	Streptophyta	Zygnemophyceae	Zygnemophyceae_X	Zygnemophyceae_XX	Unclassified_Family_Zygnemophyceae_XX
SPeuks_885	0	0	0	0	0	0	0	0	0	0	0	0	0	0	0	0	0	0	0	0	0	0	0	0	0	0	0	0	13	0	0	0	0	Eukaryota	Arthropoda	Branchiopoda	Diplostraca	Daphniidae	Simocephalus
SPeuks_886	0	0	0	0	0	0	0	0	0	0	0	0	0	0	0	0	0	0	0	0	0	0	0	0	0	0	0	0	6	0	0	0	0	Eukaryota	Arthropoda	Branchiopoda	Diplostraca	Daphniidae	Simocephalus	Simocephalus_vetulus
SPeuks_887	3	0	0	0	0	0	0	0	0	0	0	0	0	0	0	0	0	0	0	0	0	0	0	0	0	0	0	0	0	0	0	0	0	Eukaryota	Arthropoda	Hexanauplia	Cyclopoida	Cyclopidae	Macrocyclops	Macrocyclops_albidus
SPeuks_888	1	0	0	0	0	1	0	0	0	0	0	0	0	0	0	0	0	0	0	0	0	0	0	0	0	0	0	0	0	0	0	0	0	Eukaryota	Arthropoda	Hexanauplia	Cyclopoida	Cyclopidae	Macrocyclops	Macrocyclops_albidus
SPeuks_889	0	3	0	0	0	0	0	0	0	0	0	0	0	0	0	0	0	0	0	0	0	0	0	0	0	0	0	0	0	0	0	0	0	Eukaryota	Arthropoda	Hexanauplia	Calanoida	Diaptomidae	Unclassified_Family_Diaptomidae
SPeuks_890	0	0	0	0	0	1	0	0	0	0	0	0	0	0	0	0	0	0	0	0	0	0	0	0	0	0	0	0	0	0	0	0	0	Eukaryota	Nematoda	Enoplea	Triplonchida	Unclassified_Order_Triplonchida	Unclassified_Order_Triplonchida
SPeuks_891	0	0	0	0	0	0	0	0	0	0	3	0	0	0	0	0	0	0	0	0	0	0	0	0	0	0	0	0	0	0	0	0	0	Eukaryota	Cercozoa	Endomyxa	Vampyrellida	Vampyrellidae	Vampyrella	Vampyrella_lateritia
SPeuks_892	0	0	0	0	0	0	0	0	0	0	3	0	0	0	0	0	0	0	0	0	0	0	0	0	0	0	0	0	0	0	0	0	0	Eukaryota	Gastrotricha	Unclass_Class_of_Gastrotricha	Chaetonotida	Chaetonotidae	Lepidochaetus
SPeuks_893	0	0	0	0	0	0	0	0	0	0	5	0	0	0	0	0	0	0	0	0	0	0	0	0	0	0	0	0	0	0	0	0	0	Eukaryota	Ciliophora	Heterotrichea	Heterotrichea_X	Stentoridae	Stentor
SPeuks_894	0	0	0	0	0	0	0	0	0	0	2	0	0	0	0	0	0	0	0	0	0	0	0	0	0	0	0	0	0	0	0	0	0	Eukaryota	Nematoda	Chromadorea	Rhabditida	Unclassified_Order_Rhabditida	Unclassified_Order_Rhabditida
SPeuks_895	0	0	0	0	0	0	0	0	0	0	3	0	0	0	0	0	0	0	0	0	0	0	0	0	0	0	0	0	0	0	0	0	0	Eukaryota	Nematoda	Chromadorea	Rhabditida	Tylenchidae	Unclassified_Family_Tylenchidae
SPeuks_896	0	0	0	0	0	0	0	0	0	0	0	0	0	0	0	0	0	0	9	0	0	0	0	0	0	0	0	0	0	0	0	0	0	Eukaryota	Ciliophora	CONThreeP	CONThreeP_X	CONThreeP_XX	Askenasia	Askenasia_sp.
SPeuks_897	0	0	0	0	0	0	0	0	0	0	0	0	0	0	0	0	0	0	0	0	0	0	0	0	0	0	0	0	0	0	20	0	0	Eukaryota	Rotifera	Monogononta	Flosculariaceae	Conochilidae	Conochilus
SPeuks_898	0	0	0	0	0	0	0	0	0	0	0	0	0	0	0	0	0	0	0	0	0	0	0	0	0	0	0	0	0	21	0	0	0	Eukaryota	Chlorophyta	Chlorophyceae	Chlamydomonadales	Chlamydomonadales_X	Unclassified_Family_Chlamydomonadales_X
SPeuks_899	3	0	0	0	0	0	1	0	0	0	0	0	0	0	0	0	0	0	0	10	0	0	0	0	2	0	0	0	0	0	0	0	0	Eukaryota	Dinoflagellata	Dinophyceae	Unclassified_Class_Dinophyceae	Unclassified_Class_Dinophyceae	Unclassified_Class_Dinophyceae
SPeuks_900	0	0	0	0	0	1	0	0	0	0	3	0	0	0	0	0	0	0	0	0	0	0	0	0	0	0	0	0	0	0	0	0	0	Eukaryota	Cercozoa	Filosa-Sarcomonadea	Glissomonadida	Sandonidae	Sandona	Sandona_sp.
SPeuks_901	0	0	0	0	0	6	0	0	0	0	0	0	0	0	0	0	0	0	0	0	0	0	0	0	0	0	0	0	0	0	0	0	0	Eukaryota	Ciliophora	Oligohymenophorea	Hymenostomatia	Deltopylidae	Agolohymena	Agolohymena_aspidocauda
SPeuks_902	0	0	0	0	0	0	0	0	0	0	5	0	0	0	0	0	0	0	0	0	0	0	0	0	0	0	0	0	0	0	0	0	0	Eukaryota	Fungi	Ascomycota	Pezizomycotina	Lecanoromycetes	Unclassified_Family_Lecanoromycetes
SPeuks_903	0	0	0	0	0	0	0	0	0	0	3	0	0	0	0	0	0	0	0	0	0	0	0	0	0	0	0	0	0	0	0	0	0	Eukaryota	Platyhelminthes	Catenulida	Unclass_Order_of_Catenulida	Stenostomidae	Stenostomum	Stenostomum_sp.
SPeuks_904	0	0	0	0	0	0	0	0	0	0	3	0	0	0	0	0	0	0	0	0	0	0	0	0	0	0	0	0	0	0	0	0	0	Eukaryota	Apicomplexa	Gregarinomorphea	Neogregarinorida	Actinocephalidae	Unclassified_Family_Actinocephalidae
SPeuks_905	0	0	0	0	0	0	0	0	0	0	2	0	0	0	0	0	0	0	0	0	0	0	0	0	0	0	0	0	0	0	0	0	0	Eukaryota	Chlorophyta	Trebouxiophyceae	Chlorellales	Chlorellales_X	Oocystis	Oocystis_nephrocytioides
SPeuks_906	0	0	0	0	0	0	0	0	0	0	0	0	0	0	0	0	7	0	0	0	0	0	0	0	0	0	0	0	0	0	0	0	0	Eukaryota	Dinoflagellata	Dinophyceae	Gonyaulacales	Ceratiaceae	Ceratium	Ceratium_hirundinella
SPeuks_907	0	0	0	0	0	0	0	0	0	0	0	0	0	0	0	0	0	7	0	0	0	0	0	0	0	0	0	0	0	0	0	0	0	Eukaryota	Fungi	Cryptomycota	Cryptomycotina	Cryptomycotina_X	Cryptomycotina_XX	Cryptomycotina_XX_sp.
SPeuks_908	0	0	0	0	0	0	0	0	0	0	0	0	0	0	0	0	0	8	0	0	0	0	0	0	0	0	0	0	0	0	0	0	0	Eukaryota	Ciliophora	CONThreeP	CONThreeP_X	Urotrichidae	Urotricha	Urotricha_sp.
SPeuks_909	0	0	0	0	0	0	0	0	0	0	0	0	0	0	0	0	0	6	0	0	0	0	0	0	0	0	0	0	0	0	0	0	0	Eukaryota	Fungi	Chytridiomycota	Chytridiomycotina	Chytridiomycetes	Unclassified_Family_Chytridiomycetes
SPeuks_910	0	0	0	0	0	0	0	0	0	0	0	0	0	0	0	0	0	7	0	0	0	0	0	0	0	0	0	0	0	0	0	0	0	Eukaryota	Chlorophyta	Chlorophyceae	Unclassified_Class_Chlorophyceae	Unclassified_Class_Chlorophyceae	Unclassified_Class_Chlorophyceae
SPeuks_911	0	0	0	0	4	0	0	0	0	0	0	0	0	0	0	0	0	0	0	0	0	0	0	0	0	0	0	0	0	0	0	0	0	Eukaryota	Arthropoda	Hexanauplia	Cyclopoida	Cyclopidae	Macrocyclops	Macrocyclops_albidus
SPeuks_912	0	0	0	0	0	2	0	0	0	0	0	0	0	0	0	0	0	0	0	1	0	0	0	0	0	0	0	0	0	0	0	0	0	Eukaryota	Arthropoda	Hexanauplia	Cyclopoida	Cyclopidae	Macrocyclops	Macrocyclops_albidus
SPeuks_913	0	0	0	0	0	0	0	0	0	0	2	0	0	0	0	0	0	0	0	0	0	0	0	0	0	0	0	0	0	0	0	0	0	Eukaryota	Cercozoa	Endomyxa	Vampyrellida	Leptophryidae	Leptophryidae_X	Leptophryidae_X_sp.
SPeuks_914	0	0	0	0	0	0	0	0	0	0	3	0	0	0	0	0	0	0	0	0	0	0	0	0	0	0	0	0	0	0	0	0	0	Eukaryota	Rotifera	Bdelloidea	Unclass_Family_of_NA	NA	Rotaria	Rotaria_rotatoria
SPeuks_915	0	0	0	0	0	0	0	0	0	0	2	0	0	0	0	0	0	0	0	0	0	0	0	0	0	0	0	0	0	0	0	0	0	Eukaryota	Cercozoa	Unclassified_Phylum_Cercozoa	Unclassified_Phylum_Cercozoa	Unclassified_Phylum_Cercozoa	Unclassified_Phylum_Cercozoa
SPeuks_916	0	0	0	0	0	0	0	0	0	0	3	0	0	0	0	0	0	0	0	0	0	0	0	0	0	0	0	0	0	0	0	0	0	Eukaryota	Fungi	Ascomycota	Pezizomycotina	Eurotiomycetes	Chaetothyriales	Chaetothyriales_sp.
SPeuks_917	0	0	0	0	0	0	0	0	0	0	0	0	16	0	0	0	0	0	0	0	0	0	0	0	0	0	0	0	0	0	0	0	0	Eukaryota	Dinoflagellata	Dinophyceae	Gymnodiniales	Gymnodiniaceae	Gymnodinium	Gymnodinium_fuscum
SPeuks_918	0	0	0	0	0	0	0	0	0	0	0	0	12	0	0	0	0	0	0	0	0	0	0	0	0	0	0	0	0	0	0	0	0	Eukaryota	Streptophyta	Zygnemophyceae	Zygnemophyceae_X	Zygnemophyceae_XX	Staurodesmus
SPeuks_919	0	0	0	0	0	0	0	0	0	0	0	0	0	0	0	0	1	0	0	0	0	0	0	0	0	0	0	0	0	0	0	0	0	Eukaryota	Arthropoda	Branchiopoda	Diplostraca	Daphniidae	Unclassified_Family_Daphniidae
SPeuks_920	0	0	0	0	0	0	0	0	0	0	0	0	0	0	0	0	0	6	0	0	0	0	0	0	0	0	0	0	0	0	0	0	0	Eukaryota	Cercozoa	Endomyxa	Vampyrellida	Penardia-lineage	Penardia-lineage_X	Penardia-lineage_X_sp.
SPeuks_921	0	0	0	0	0	0	0	0	0	0	0	0	0	0	0	0	0	8	0	0	0	0	0	0	0	0	0	0	0	0	0	0	0	Eukaryota	Cercozoa	Endomyxa-SPeuksmyxea	Plasmodiophorida	Plasmodiophorida_X	Plasmodiophorida_XX	Plasmodiophorida_XX_sp.
SPeuks_922	0	0	0	0	0	0	0	0	0	0	0	0	0	0	0	0	0	3	0	0	0	0	0	0	0	0	0	0	0	0	0	0	0	Eukaryota	Fungi	Cryptomycota	Cryptomycotina	Cryptomycotina_X	Cryptomycotina_XX	Cryptomycotina_XX_sp.
SPeuks_923	0	0	0	0	0	0	0	0	0	0	0	0	0	0	0	0	0	0	0	0	0	0	0	0	5	0	0	0	0	0	0	0	0	Eukaryota	Ciliophora	Oligohymenophorea	Hymenostomatia	Tetrahymenida	Colpidium
SPeuks_924	0	0	0	0	0	0	0	0	0	0	0	0	0	0	0	0	0	0	0	0	0	0	0	0	4	0	0	0	0	0	0	0	0	Eukaryota	Arthropoda	Hexanauplia	Cyclopoida	Cyclopidae	Macrocyclops	Macrocyclops_albidus
SPeuks_925	0	0	0	0	0	0	0	0	0	0	0	0	0	0	0	0	0	0	0	0	0	0	0	0	0	0	0	5	0	0	0	0	0	Eukaryota	Arthropoda	Hexanauplia	Calanoida	Diaptomidae	Unclassified_Family_Diaptomidae
SPeuks_926	0	0	0	0	0	0	0	0	0	0	0	0	0	0	0	0	0	0	0	0	0	0	0	0	0	0	0	0	0	0	0	0	3	Eukaryota	Fungi	Chytridiomycota	Chytridiomycotina	Unclassified_Order_Chytridiomycotina	Unclassified_Order_Chytridiomycotina
SPeuks_927	0	0	0	1	0	0	0	0	0	0	0	0	0	0	0	0	0	0	0	0	0	0	0	0	0	0	0	0	6	0	8	0	0	Eukaryota	Ciliophora	CONThreeP	CONThreeP_X	CONThreeP_XX	Askenasia	Askenasia_sp.
SPeuks_928	4	0	0	0	0	0	0	0	0	0	0	0	0	0	0	0	0	0	0	0	0	0	0	0	0	0	0	0	0	0	0	0	0	Eukaryota	Arthropoda	Hexanauplia	Cyclopoida	Cyclopidae	Macrocyclops	Macrocyclops_albidus
SPeuks_929	0	3	0	0	0	0	0	0	0	0	0	0	0	0	0	0	0	0	0	0	0	0	0	0	0	0	0	0	0	0	0	0	0	Eukaryota	Arthropoda	Hexanauplia	Calanoida	Diaptomidae	Unclassified_Family_Diaptomidae
SPeuks_930	0	0	0	0	8	0	0	0	0	0	0	0	0	0	0	0	0	0	0	0	0	0	0	0	0	0	0	0	0	0	0	0	0	Eukaryota	Arthropoda	Hexanauplia	Cyclopoida	Cyclopidae	Macrocyclops	Macrocyclops_albidus
SPeuks_931	0	0	0	0	0	1	0	0	0	0	0	0	0	0	0	0	0	0	0	0	0	0	0	0	0	0	0	0	0	0	0	0	0	Eukaryota	Platyhelminthes	Catenulida	Unclass_Order_of_Catenulida	Catenulidae	Catenula
SPeuks_932	0	0	0	0	0	0	0	0	0	0	2	0	0	0	0	0	0	0	0	0	0	0	0	0	0	0	0	0	0	0	0	0	0	Eukaryota	Fungi	Ascomycota	Pezizomycotina	Dothideomycetes	Unclassified_Family_Dothideomycetes
SPeuks_933	0	0	0	0	0	0	0	0	0	0	3	0	0	0	0	0	0	0	0	0	0	0	0	0	0	0	0	0	0	0	0	0	0	Eukaryota	Chlorophyta	Chlorophyceae	Chlamydomonadales	Chlamydomonadales_X	Unclassified_Family_Chlamydomonadales_X
SPeuks_934	0	0	0	0	0	0	0	0	0	0	5	0	0	0	0	0	0	0	0	0	0	0	0	0	0	0	0	0	0	0	0	0	0	Eukaryota	Streptophyta	Zygnemophyceae	Zygnemophyceae_X	Zygnemophyceae_XX	Cosmarium
SPeuks_935	0	0	0	0	0	0	0	0	0	0	2	0	0	0	0	0	0	0	0	0	0	0	0	0	0	0	0	0	0	0	0	0	0	Eukaryota	Nematoda	Chromadorea	Rhabditida	Unclassified_Order_Rhabditida	Unclassified_Order_Rhabditida
SPeuks_936	0	0	0	0	0	0	0	0	0	0	0	0	0	0	0	0	1	0	0	0	0	0	0	0	1	0	0	0	0	0	0	0	1	Eukaryota	Ciliophora	CONTH_4	CONTH_4_X	CONTH_4_XX	CONTH_4_XXX	CONTH_4_XXX_sp.
SPeuks_937	0	0	0	0	0	0	0	0	0	0	0	0	0	0	0	0	5	0	0	0	0	0	0	0	0	0	0	0	0	0	0	0	0	Eukaryota	Chlorophyta	Chlorophyceae	Chlamydomonadales	Chlamydomonadales_X	Chlamydomonas
SPeuks_938	0	0	0	0	0	0	0	0	0	0	0	0	0	0	0	0	0	3	0	0	0	0	0	0	0	0	0	0	0	0	0	0	0	Eukaryota	Unclassified_Kingdom_Eukaryota	Unclassified_Kingdom_Eukaryota	Unclassified_Kingdom_Eukaryota	Unclassified_Kingdom_Eukaryota	Unclassified_Kingdom_Eukaryota
SPeuks_939	0	0	0	0	0	0	0	0	0	0	0	0	0	0	0	0	0	6	0	0	0	0	0	0	0	0	0	0	0	0	0	0	0	Eukaryota	Ciliophora	Colpodea	Colpodea_X	Platyophryida	Platyophrya	Platyophrya_sp.
SPeuks_940	0	0	0	0	0	0	0	0	0	0	0	0	0	0	0	0	0	6	0	0	0	0	0	0	0	0	0	0	0	0	0	0	0	Eukaryota	Ciliophora	Oligohymenophorea	Peritrichia_2	Sessilida	Vorticella	Vorticella_microstoma
SPeuks_941	0	0	0	0	0	0	0	0	0	0	0	0	0	0	0	0	0	6	0	0	0	0	0	0	0	0	0	0	0	0	0	0	0	Eukaryota	Fungi	Chytridiomycota	Chytridiomycotina	Chytridiomycetes	Chytriomyces	Chytriomyces_sp.
SPeuks_942	0	0	0	0	0	0	0	0	0	0	0	0	0	0	0	0	0	4	0	0	0	0	0	0	0	0	0	0	0	0	0	0	0	Eukaryota	Fungi	Chytridiomycota	Chytridiomycotina	Chytridiomycetes	Chytriomyces	Chytriomyces_sp.
SPeuks_943	0	0	0	0	0	0	0	0	0	0	0	0	0	0	0	0	0	6	0	0	0	0	0	0	0	0	0	0	0	0	0	0	0	Eukaryota	Perkinsea	Perkinsida	Perkinsida_X	Perkinsida_XX	Perkinsida_XXX	Perkinsida_XXX_sp.
SPeuks_944	0	0	0	0	0	0	0	0	0	0	0	0	0	0	0	0	0	4	0	0	0	0	0	0	0	0	0	0	0	0	0	0	0	Eukaryota	Unclassified_Kingdom_Eukaryota	Unclassified_Kingdom_Eukaryota	Unclassified_Kingdom_Eukaryota	Unclassified_Kingdom_Eukaryota	Unclassified_Kingdom_Eukaryota
SPeuks_945	0	0	0	0	2	0	0	0	0	0	0	0	0	0	0	0	0	0	0	0	0	0	0	0	4	0	0	0	0	0	0	0	0	Eukaryota	Arthropoda	Hexanauplia	Cyclopoida	Cyclopidae	Macrocyclops	Macrocyclops_albidus
SPeuks_946	0	0	0	0	3	0	0	0	0	0	0	0	0	0	0	0	0	0	0	0	0	0	0	0	0	0	0	0	0	0	0	0	0	Eukaryota	Arthropoda	Hexanauplia	Cyclopoida	Cyclopidae	Macrocyclops	Macrocyclops_albidus
SPeuks_947	0	0	0	0	0	2	0	0	0	0	0	0	0	0	0	0	0	0	0	0	0	0	0	0	0	0	0	0	0	0	0	0	0	Eukaryota	Arthropoda	Hexanauplia	Cyclopoida	Cyclopidae	Macrocyclops	Macrocyclops_albidus
SPeuks_948	0	0	0	0	0	3	0	0	0	0	0	0	0	0	0	0	0	0	0	0	0	0	0	0	0	0	0	0	0	0	0	0	0	Eukaryota	Streptophyta	Embryophyceae	Embryophyceae_X	Embryophyceae_XX	Unclassified_Family_Embryophyceae_XX
SPeuks_949	0	0	0	0	0	1	0	0	0	0	0	0	0	0	0	0	0	0	0	0	0	0	0	0	0	0	0	0	0	0	0	0	0	Eukaryota	Arthropoda	Hexanauplia	Harpacticoida	Canthocamptidae	Attheyella	Attheyella_crassa
SPeuks_950	0	0	0	0	0	0	0	0	0	0	2	0	0	0	0	0	0	0	0	0	0	0	0	0	0	0	0	0	0	0	0	0	0	Eukaryota	Unclassified_Kingdom_Eukaryota	Unclassified_Kingdom_Eukaryota	Unclassified_Kingdom_Eukaryota	Unclassified_Kingdom_Eukaryota	Unclassified_Kingdom_Eukaryota
SPeuks_951	0	0	0	0	0	0	0	0	0	0	2	0	0	0	0	0	0	0	0	0	0	0	0	0	0	0	0	0	0	0	0	0	0	Eukaryota	Fungi	Unclassified_Phylum_Fungi	Unclassified_Phylum_Fungi	Unclassified_Phylum_Fungi	Unclassified_Phylum_Fungi
SPeuks_952	0	0	0	0	0	0	0	0	0	0	2	0	0	0	0	0	0	0	0	0	0	0	0	0	0	0	0	0	0	0	0	0	0	Eukaryota	Fungi	Ascomycota	Pezizomycotina	Orbiliomycetes	Lecophagus
SPeuks_953	0	0	0	0	0	0	0	0	0	0	2	0	0	0	0	0	0	0	0	0	0	0	0	0	0	0	0	0	0	0	0	0	0	Eukaryota	Streptophyta	Embryophyceae	Embryophyceae_X	Embryophyceae_XX	Unclassified_Family_Embryophyceae_XX
SPeuks_954	0	0	0	0	0	0	0	0	0	0	1	0	0	0	0	0	0	0	0	0	0	0	0	0	0	0	0	0	0	0	0	0	0	Eukaryota	Tardigrada	Eutardigrada	Parachela	Hypsibiidae	Diphascon	Diphascon_pingue
SPeuks_955	0	0	0	0	0	0	0	0	0	0	1	0	0	0	0	0	0	0	0	0	0	0	0	0	0	0	0	0	0	0	0	0	0	Eukaryota	Unclassified_Kingdom_Eukaryota	Unclassified_Kingdom_Eukaryota	Unclassified_Kingdom_Eukaryota	Unclassified_Kingdom_Eukaryota	Unclassified_Kingdom_Eukaryota
SPeuks_956	0	0	0	0	0	0	0	0	0	0	4	0	0	0	0	0	0	0	0	0	0	0	0	0	0	0	0	0	0	0	0	0	0	Eukaryota	Nematoda	Chromadorea	Rhabditida	Unclassified_Order_Rhabditida	Unclassified_Order_Rhabditida
SPeuks_957	0	0	0	0	0	0	0	0	0	0	1	0	0	0	0	0	0	0	0	0	0	0	0	0	0	0	0	0	0	0	0	0	0	Eukaryota	Nematoda	Chromadorea	Rhabditida	Tylenchidae	Filenchus	Filenchus_discrepans
SPeuks_958	0	0	0	0	0	0	0	0	0	0	2	0	0	0	0	0	0	0	0	0	0	0	0	0	0	0	0	0	0	0	0	0	0	Eukaryota	Nematoda	Chromadorea	Rhabditida	Unclassified_Order_Rhabditida	Unclassified_Order_Rhabditida
SPeuks_959	0	0	0	0	0	0	0	0	0	0	0	0	18	0	0	0	0	0	0	0	0	0	0	0	0	0	0	0	0	0	0	0	0	Eukaryota	Rotifera	Monogononta	Ploima	Notommatidae	Eothinia	Eothinia_elongata
SPeuks_960	0	0	0	0	0	0	0	0	0	0	0	0	0	0	0	0	0	3	0	0	0	0	0	0	0	0	0	0	0	0	0	0	0	Eukaryota	Fungi	Cryptomycota	Cryptomycotina	Cryptomycotina_X	Cryptomycotina_XX	Cryptomycotina_XX_sp.
SPeuks_961	0	0	0	0	0	0	0	0	0	0	0	0	0	0	0	0	0	7	0	0	0	0	0	0	0	0	0	0	0	0	0	0	0	Eukaryota	Fungi	Chytridiomycota	Chytridiomycotina	Chytridiomycetes	Unclassified_Family_Chytridiomycetes
SPeuks_962	0	0	0	0	0	0	0	0	0	0	0	0	0	0	0	0	0	4	0	0	0	0	0	0	0	0	0	0	0	0	0	0	0	Eukaryota	Fungi	Chytridiomycota	Chytridiomycotina	Chytridiomycetes	Unclassified_Family_Chytridiomycetes
SPeuks_963	0	0	0	0	0	0	0	0	0	0	0	0	0	0	0	0	0	0	4	0	0	0	0	0	0	0	0	0	0	0	0	0	0	Eukaryota	Gastrotricha	Unclass_Class_of_Gastrotricha	Chaetonotida	Chaetonotidae	Lepidodermella	Lepidodermella_intermedia
SPeuks_964	0	0	0	0	0	0	0	0	0	0	0	0	0	0	0	0	0	0	0	0	0	10	0	0	0	0	1	0	0	0	0	0	0	Eukaryota	Chlorophyta	Chlorophyceae	Chlamydomonadales	Chlamydomonadales_X	Chlamydomonas	Chlamydomonas_sordida
SPeuks_965	0	0	0	0	0	0	0	0	0	0	3	0	0	0	0	0	0	0	0	0	0	0	0	0	0	0	0	0	0	0	0	0	0	Eukaryota	Ciliophora	Spirotrichea	Hypotrichia	Hypotrichia_X	Hypotrichia_XX	Hypotrichia_XX_sp.
SPeuks_966	0	0	0	0	0	0	0	0	0	0	3	0	0	0	0	0	0	0	0	0	0	0	0	0	0	0	0	0	0	0	0	0	0	Eukaryota	Ciliophora	Oligohymenophorea	Peritrichia_2	Sessilida	Vorticella	Vorticella_gracilis
SPeuks_967	0	0	0	0	0	0	0	0	0	0	1	0	0	0	0	0	0	0	0	0	0	0	0	0	0	0	0	0	0	0	0	0	0	Eukaryota	Rotifera	Monogononta	Ploima	Unclassified_Order_Ploima	Unclassified_Order_Ploima
SPeuks_968	0	0	0	0	0	0	0	0	0	0	5	0	0	0	0	0	0	0	0	0	0	0	0	0	0	0	0	0	0	0	0	0	0	Eukaryota	Rotifera	Monogononta	Ploima	Unclassified_Order_Ploima	Unclassified_Order_Ploima
SPeuks_969	0	0	0	0	0	0	0	0	0	0	2	0	0	0	0	0	0	0	0	0	0	0	0	0	0	0	0	0	0	0	0	0	0	Eukaryota	Rotifera	Monogononta	Ploima	Unclassified_Order_Ploima	Unclassified_Order_Ploima
SPeuks_970	0	0	0	0	0	0	0	0	0	0	3	0	0	0	0	0	0	0	0	0	0	0	0	0	0	0	0	0	0	0	0	0	0	Eukaryota	Streptophyta	Embryophyceae	Embryophyceae_X	Embryophyceae_XX	Coriaria
SPeuks_971	0	0	0	0	0	0	0	0	0	0	3	0	0	0	0	0	0	0	0	0	0	0	0	0	0	0	0	0	0	0	0	0	0	Eukaryota	Chlorophyta	Chlorophyceae	Chaetophorales	Chaetophorales_X	Stigeoclonium
SPeuks_972	0	0	0	0	0	0	0	0	0	0	3	0	0	0	0	0	0	0	0	0	0	0	0	0	0	0	0	0	0	0	0	0	0	Eukaryota	Nematoda	Chromadorea	Rhabditida	Unclassified_Order_Rhabditida	Unclassified_Order_Rhabditida
SPeuks_973	0	0	0	0	0	0	0	0	0	0	1	0	0	0	0	0	0	0	0	0	0	0	0	0	0	0	0	0	0	0	0	0	0	Eukaryota	Nematoda	Chromadorea	Rhabditida	Unclassified_Order_Rhabditida	Unclassified_Order_Rhabditida
SPeuks_974	0	0	0	0	0	0	0	0	0	0	0	0	15	0	0	0	0	0	0	0	0	0	0	0	0	0	0	0	0	0	0	0	0	Eukaryota	Arthropoda	Hexanauplia	Cyclopoida	Cyclopidae	Macrocyclops	Macrocyclops_albidus
SPeuks_975	0	0	0	0	0	0	0	0	0	0	0	0	0	0	0	0	0	2	0	0	0	0	0	0	0	0	0	0	0	0	0	0	0	Eukaryota	Streptophyta	Embryophyceae	Embryophyceae_X	Embryophyceae_XX	Juncus	Juncus_effusus
SPeuks_976	0	0	0	0	0	0	0	0	0	0	0	0	0	0	0	0	0	3	0	0	0	0	0	0	0	0	0	0	0	0	0	0	0	Eukaryota	Streptophyta	Zygnemophyceae	Zygnemophyceae_X	Zygnemophyceae_XX	Unclassified_Family_Zygnemophyceae_XX
SPeuks_977	0	0	0	0	0	0	0	0	0	0	0	0	2	0	0	0	0	0	0	0	0	0	0	0	0	0	0	0	0	0	0	0	0	Eukaryota	Tardigrada	Eutardigrada	Parachela	Hypsibiidae	Diphascon	Diphascon_pingue
SPeuks_978	0	0	0	0	0	0	0	0	0	0	1	0	0	0	0	0	0	0	0	0	0	0	0	0	0	0	0	0	0	0	0	0	0	Eukaryota	Platyhelminthes	Catenulida	Unclass_Order_of_Catenulida	Catenulidae	Catenula
SPeuks_979	0	0	0	0	0	0	0	0	0	0	4	0	0	0	0	0	0	0	0	0	0	0	0	0	0	0	0	0	0	0	0	0	0	Eukaryota	Fungi	Ascomycota	Pezizomycotina	Unclassified_Order_Pezizomycotina	Unclassified_Order_Pezizomycotina
SPeuks_980	0	0	0	0	0	0	0	0	0	0	1	0	0	0	0	0	0	0	0	0	0	0	0	0	0	0	0	0	0	0	0	0	0	Eukaryota	Fungi	Ascomycota	Pezizomycotina	Dothideomycetes	Unclassified_Family_Dothideomycetes
SPeuks_981	0	0	0	0	0	0	0	0	0	0	2	0	0	0	0	0	0	0	0	0	0	0	0	0	0	0	0	0	0	0	0	0	0	Eukaryota	Rotifera	Monogononta	Ploima	Unclassified_Order_Ploima	Unclassified_Order_Ploima
SPeuks_982	0	0	0	0	0	0	0	0	0	0	0	0	0	0	0	0	0	8	0	0	0	0	0	0	0	0	0	0	0	0	0	0	0	Eukaryota	Cercozoa	Filosa-Sarcomonadea	Glissomonadida	Sandonidae	Unclassified_Family_Sandonidae
SPeuks_983	0	0	0	0	0	0	0	0	0	0	0	0	0	0	0	0	0	9	0	0	0	0	0	0	0	0	0	0	0	0	0	0	0	Eukaryota	Fungi	Unclassified_Phylum_Fungi	Unclassified_Phylum_Fungi	Unclassified_Phylum_Fungi	Unclassified_Phylum_Fungi
SPeuks_984	0	0	0	0	0	0	0	0	0	0	0	0	0	0	0	0	0	4	0	0	0	0	0	0	0	0	0	0	0	0	0	0	0	Eukaryota	Fungi	Unclassified_Phylum_Fungi	Unclassified_Phylum_Fungi	Unclassified_Phylum_Fungi	Unclassified_Phylum_Fungi
SPeuks_985	0	0	0	0	0	0	0	0	0	0	0	0	0	0	0	0	0	8	0	0	0	0	0	0	0	0	0	0	0	0	0	0	0	Eukaryota	Sagenista	Labyrinthulomycetes	Labyrinthulida	Labyrinthulaceae	Labyrinthulaceae_X	Labyrinthulaceae_X_sp.
SPeuks_986	0	0	0	0	0	0	0	0	0	0	0	0	0	0	0	0	0	0	7	0	0	0	0	0	0	0	0	0	0	0	0	0	0	Eukaryota	Arthropoda	Branchiopoda	Diplostraca	Daphniidae	Daphnia	Daphnia_pulex
SPeuks_987	0	0	0	0	0	4	0	0	0	0	0	0	0	0	0	0	0	0	0	0	0	0	0	0	0	0	0	0	0	0	0	0	0	Eukaryota	Arthropoda	Hexanauplia	Harpacticoida	Canthocamptidae	Unclassified_Family_Canthocamptidae
SPeuks_988	0	0	0	0	0	2	0	0	0	0	0	0	0	0	0	0	0	0	0	0	0	0	0	0	0	0	0	0	0	0	0	0	0	Eukaryota	Arthropoda	Hexanauplia	Cyclopoida	Cyclopidae	Macrocyclops	Macrocyclops_albidus
SPeuks_989	0	0	0	0	0	0	0	0	0	0	1	0	0	0	0	0	0	0	0	0	0	0	0	0	0	0	0	0	0	0	0	0	0	Eukaryota	Fungi	Chytridiomycota	Chytridiomycotina	Chytridiomycetes	Rhizophlyctis	Rhizophlyctis_rosea
SPeuks_990	0	0	0	0	0	0	0	0	0	0	2	0	0	0	0	0	0	0	0	0	0	0	0	0	0	0	0	0	0	0	0	0	0	Eukaryota	Cercozoa	Filosa-Sarcomonadea	Glissomonadida	Glissomonadida_X	Glissomonadida_XX	Glissomonadida_XX_sp.
SPeuks_991	0	0	0	0	0	0	0	0	0	0	3	0	0	0	0	0	0	0	0	0	0	0	0	0	0	0	0	0	0	0	0	0	0	Eukaryota	Ciliophora	Oligohymenophorea	Peritrichia_2	Unclassified_Order_Peritrichia_2	Unclassified_Order_Peritrichia_2
SPeuks_992	0	0	0	0	0	0	0	0	0	0	0	0	0	0	0	0	0	7	0	0	0	0	0	0	0	0	0	0	0	0	0	0	0	Eukaryota	Ciliophora	Oligohymenophorea	Hymenostomatia	Tetrahymenida	Unclassified_Family_Tetrahymenida
SPeuks_993	0	0	0	0	0	0	0	0	0	0	0	0	0	0	0	0	0	4	0	0	0	0	0	0	0	0	0	0	0	0	0	0	0	Eukaryota	Chlorophyta	Chlorophyceae	Chlamydomonadales	Chlamydomonadales_X	Pleurastrum	Pleurastrum_sp.
SPeuks_994	0	0	0	0	0	0	0	0	0	0	0	0	0	0	0	0	0	3	0	0	0	0	0	0	0	0	0	0	0	0	0	0	0	Eukaryota	Chlorophyta	Chlorophyceae	Chaetophorales	Chaetophorales_X	Aphanochaete
SPeuks_995	0	0	0	0	0	0	0	0	0	0	0	0	0	0	0	0	0	0	4	0	0	0	0	0	0	0	0	0	0	0	0	0	0	Eukaryota	Cnidaria	Hydrozoa	Unclassified_Class_Hydrozoa	Unclassified_Class_Hydrozoa	Unclassified_Class_Hydrozoa
SPeuks_996	0	0	0	0	0	0	0	0	0	0	0	0	0	0	0	0	0	0	0	0	0	0	0	0	0	0	0	0	0	0	15	0	0	Eukaryota	Arthropoda	Branchiopoda	Diplostraca	Daphniidae	Daphnia	Daphnia_pulex
SPeuks_997	1	0	0	0	0	0	0	0	0	0	0	0	0	0	0	0	0	0	0	0	0	0	0	0	0	0	0	0	0	0	0	0	0	Eukaryota	Fungi	Chytridiomycota	Chytridiomycotina	Chytridiomycetes	Unclassified_Family_Chytridiomycetes
SPeuks_998	5	0	0	0	0	0	0	0	0	0	0	0	0	0	0	0	0	0	0	0	0	0	0	0	0	0	0	0	0	0	0	0	0	Eukaryota	Arthropoda	Hexanauplia	Cyclopoida	Cyclopidae	Macrocyclops	Macrocyclops_albidus
SPeuks_999	0	0	0	0	3	0	0	0	0	0	0	0	0	0	0	0	0	0	0	0	0	0	0	0	0	0	0	0	0	0	0	0	0	Eukaryota	Arthropoda	Hexanauplia	Cyclopoida	Cyclopidae	Macrocyclops	Macrocyclops_albidus
SPeuks_1000	0	0	0	0	0	3	0	0	0	0	0	0	0	0	0	0	0	0	0	0	0	0	0	0	0	0	0	0	0	0	0	0	0	Eukaryota	Platyhelminthes	Rhabditophora	Rhabdocoela	Typhloplanidae	Acrochordonoposthia	Acrochordonoposthia_conica
SPeuks_1001	0	0	0	0	0	2	0	0	0	0	0	0	0	0	0	0	0	0	0	0	0	0	0	0	0	0	0	0	0	0	0	0	0	Eukaryota	Gastrotricha	Unclass_Class_of_Gastrotricha	Chaetonotida	Chaetonotidae	Ichthydium	Ichthydium_skandicum
SPeuks_1002	0	0	0	0	0	0	2	0	0	0	0	0	0	0	0	0	0	0	0	0	0	0	0	0	0	0	0	0	0	0	0	0	0	Eukaryota	Ciliophora	Colpodea	Colpodea_X	Bursariomorphida	Unclassified_Family_Bursariomorphida
SPeuks_1003	0	0	0	0	0	0	0	0	0	0	1	0	0	0	0	0	0	0	0	0	0	0	0	0	0	0	0	0	0	0	0	0	0	Eukaryota	Cercozoa	Endomyxa	Vampyrellida	Leptophryidae	Leptophryidae_X	Leptophryidae_X_sp.
SPeuks_1004	0	0	0	0	0	0	0	0	0	0	1	0	0	0	0	0	0	0	0	0	0	0	0	0	0	0	0	0	0	0	0	0	0	Eukaryota	Platyhelminthes	Rhabditophora	Macrostomida	Macrostomidae	Macrostomum
SPeuks_1005	0	0	0	0	0	0	0	0	0	0	0	4	0	0	0	0	0	0	0	0	0	0	0	0	0	0	0	0	0	0	0	0	0	Eukaryota	Arthropoda	Hexanauplia	Calanoida	Diaptomidae	Unclassified_Family_Diaptomidae
SPeuks_1006	0	0	0	0	0	0	0	0	0	0	0	0	0	0	0	0	0	6	0	0	0	0	0	0	0	0	0	0	0	0	0	0	0	Eukaryota	Rotifera	Monogononta	Ploima	Unclassified_Order_Ploima	Unclassified_Order_Ploima
SPeuks_1007	0	0	0	0	0	0	0	0	0	0	0	0	0	0	0	0	0	3	0	0	0	0	0	0	0	0	0	0	0	0	0	0	0	Eukaryota	Cercozoa	Filosa-Sarcomonadea	Glissomonadida	Sandonidae	Sandona	Sandona_sp.
SPeuks_1008	0	0	0	0	0	0	0	0	0	0	0	0	0	0	0	0	0	9	0	0	0	0	0	0	0	0	0	0	0	0	0	0	0	Eukaryota	Streptophyta	Embryophyceae	Embryophyceae_X	Embryophyceae_XX	Unclassified_Family_Embryophyceae_XX
SPeuks_1009	0	0	0	0	0	0	0	0	0	0	0	0	0	0	0	0	0	0	7	0	0	0	0	0	0	0	0	0	0	0	0	0	0	Eukaryota	Dinoflagellata	Dinophyceae	Gonyaulacales	Ceratiaceae	Ceratium	Ceratium_hirundinella
SPeuks_1010	0	0	0	1	0	0	0	0	0	0	0	0	0	4	0	0	0	0	0	0	0	0	0	0	0	0	0	0	0	0	0	0	1	Eukaryota	Dinoflagellata	Dinophyceae	Gymnodiniales	Gymnodiniaceae	Gymnodinium	Gymnodinium_sp.
SPeuks_1011	2	0	0	0	0	0	0	0	0	0	0	0	0	0	0	0	0	0	0	0	0	0	0	0	0	0	0	0	0	0	0	0	0	Eukaryota	Chlorophyta	Chlorophyceae	Chlamydomonadales	Chlamydomonadales_X	Unclassified_Family_Chlamydomonadales_X
SPeuks_1012	2	0	0	0	0	0	0	0	0	0	0	0	0	0	0	0	0	0	0	0	0	0	0	0	0	0	0	0	0	0	0	0	0	Eukaryota	Arthropoda	Hexanauplia	Cyclopoida	Cyclopidae	Macrocyclops	Macrocyclops_albidus
SPeuks_1013	0	0	3	0	0	0	0	0	0	0	0	0	0	0	0	0	0	0	0	0	0	0	0	0	0	0	0	0	0	0	0	0	0	Eukaryota	Streptophyta	Zygnemophyceae	Zygnemophyceae_X	Zygnemophyceae_XX	Mougeotia	Mougeotia_sp.
SPeuks_1014	0	0	0	0	5	0	0	0	0	0	0	0	0	0	0	0	0	0	0	0	0	0	0	0	0	0	0	0	0	0	0	0	0	Eukaryota	Arthropoda	Hexanauplia	Cyclopoida	Cyclopidae	Macrocyclops	Macrocyclops_albidus
SPeuks_1015	0	0	0	0	0	1	0	0	0	0	1	0	0	0	0	0	0	0	0	0	0	0	0	0	0	0	0	0	0	0	0	0	0	Eukaryota	Nematoda	Chromadorea	Rhabditida	Tylenchulidae	Paratylenchus	Paratylenchus_sp.
SPeuks_1016	0	0	0	0	0	0	0	0	7	0	0	0	0	0	0	0	0	0	0	0	0	0	0	0	0	0	0	0	0	0	0	0	0	Eukaryota	Arthropoda	Hexanauplia	Calanoida	Diaptomidae	Unclassified_Family_Diaptomidae
SPeuks_1017	0	0	0	0	0	0	0	0	0	0	3	0	0	0	0	0	0	0	0	0	0	0	0	0	0	0	0	0	0	0	0	0	0	Eukaryota	Nematoda	Chromadorea	Monhysterida	Monhysteridae	Eumonhystera	Eumonhystera_sp.
SPeuks_1018	0	0	0	0	0	0	0	0	0	0	0	0	0	0	0	0	3	0	0	0	0	0	0	0	0	0	0	0	0	0	0	0	0	Eukaryota	Fungi	Fungi_X	Fungi_XX	Fungi_XXX	Fungi_XXXX	Fungi_XXXX_sp.
SPeuks_1019	0	0	0	0	0	0	0	0	0	0	0	0	0	0	0	0	0	5	0	0	0	0	0	0	0	0	0	0	0	0	0	0	0	Eukaryota	Cercozoa	Endomyxa	Vampyrellida	Penardia-lineage	Penardia-lineage_X	Penardia-lineage_X_sp.
SPeuks_1020	0	0	0	0	0	0	0	0	0	0	0	0	0	0	0	0	0	4	0	0	0	0	0	0	0	0	0	0	0	0	0	0	0	Eukaryota	Cercozoa	Filosa-Sarcomonadea	Glissomonadida	Sandonidae	Sandona	Sandona_sp.
SPeuks_1021	0	0	0	0	0	0	0	0	0	0	0	0	0	0	0	0	0	6	0	0	0	0	0	0	0	0	0	0	0	0	0	0	0	Eukaryota	Conosa	Variosea	Variosea_X	Unclassified_Order_Variosea_X	Unclassified_Order_Variosea_X
SPeuks_1022	0	0	0	0	0	0	0	0	0	0	0	0	0	0	0	0	0	8	0	0	0	0	0	0	0	0	0	0	0	0	0	0	0	Eukaryota	Fungi	Chytridiomycota	Chytridiomycotina	Chytridiomycetes	Unclassified_Family_Chytridiomycetes
SPeuks_1023	0	0	0	0	6	0	0	0	0	0	0	0	0	0	0	0	0	0	0	0	0	0	0	0	0	0	0	0	0	0	0	0	0	Eukaryota	Arthropoda	Hexanauplia	Cyclopoida	Cyclopidae	Macrocyclops	Macrocyclops_albidus
SPeuks_1024	0	0	0	0	0	2	0	0	0	0	0	0	0	0	0	0	0	0	0	0	0	0	0	0	0	0	0	0	0	0	0	0	0	Eukaryota	Gastrotricha	Unclass_Class_of_Gastrotricha	Chaetonotida	Chaetonotidae	Lepidodermella	Lepidodermella_intermedia
SPeuks_1025	0	0	0	0	0	0	1	0	0	0	0	0	0	0	0	0	0	0	0	0	0	0	0	0	0	0	0	0	0	0	0	0	0	Eukaryota	Dinoflagellata	Dinophyceae	Peridiniales	Peridiniaceae	Peridinium	Peridinium_willei
SPeuks_1026	0	0	0	0	0	0	0	0	0	0	1	0	0	0	0	0	0	0	0	0	0	0	0	0	0	0	0	0	0	0	0	0	0	Eukaryota	Arthropoda	Hexanauplia	Harpacticoida	Canthocamptidae	Attheyella	Attheyella_crassa
SPeuks_1027	0	0	0	0	0	0	0	0	0	0	1	0	0	0	0	0	0	0	0	0	0	0	0	0	0	0	0	0	0	0	0	0	0	Eukaryota	Nematoda	Enoplea	Dorylaimida	Actinolaimidae	Paractinolaimus	Paractinolaimus_macrolaimus
SPeuks_1028	0	0	0	0	0	0	0	0	0	0	1	0	0	0	0	0	0	0	0	0	0	0	0	0	0	0	0	0	0	0	0	0	0	Eukaryota	Ciliophora	Heterotrichea	Heterotrichea_X	Stentoridae	Stentor	Stentor_sp.
SPeuks_1029	0	0	0	0	0	0	0	0	0	0	3	0	0	0	0	0	0	0	0	0	0	0	0	0	0	0	0	0	0	0	0	0	0	Eukaryota	Nematoda	Chromadorea	Rhabditida	Anguinidae	Ditylenchus	Ditylenchus_sp.
SPeuks_1030	0	0	0	0	0	0	0	0	0	0	4	0	0	0	0	0	0	0	0	0	0	0	0	0	0	0	0	0	0	0	0	0	0	Eukaryota	Nematoda	Chromadorea	Rhabditida	Unclassified_Order_Rhabditida	Unclassified_Order_Rhabditida
SPeuks_1031	0	0	0	0	0	0	0	0	0	0	0	4	0	0	0	0	0	0	0	0	0	0	0	0	0	0	0	0	0	0	0	0	0	Eukaryota	Dinoflagellata	Dinophyceae	Peridiniales	Peridiniaceae	Peridinium	Peridinium_sp.
SPeuks_1032	0	0	0	0	0	0	0	0	0	0	0	0	7	0	0	0	0	0	0	0	0	0	0	0	0	0	0	0	0	0	0	0	0	Eukaryota	Platyhelminthes	Catenulida	Unclass_Order_of_Catenulida	Stenostomidae	Stenostomum	Stenostomum_simplex
SPeuks_1033	0	0	0	0	0	0	0	0	0	0	0	0	0	0	0	0	5	0	0	0	0	0	0	0	0	0	0	0	0	0	0	0	0	Eukaryota	Dinoflagellata	Dinophyceae	Gonyaulacales	Ceratiaceae	Ceratium	Ceratium_hirundinella
SPeuks_1034	0	0	0	0	0	0	0	0	0	0	0	0	0	0	0	0	0	4	0	0	0	0	0	0	0	0	0	0	0	0	0	0	0	Eukaryota	Cercozoa	Filosa-Sarcomonadea	Glissomonadida	Sandonidae	Sandona	Sandona_sp.
SPeuks_1035	0	0	0	0	0	0	0	0	0	0	0	0	0	0	0	0	0	10	0	0	0	0	0	0	0	0	0	0	0	0	0	0	0	Eukaryota	Ciliophora	Nassophorea	Nassophorea_X	Nassulida	Obertrumia	Obertrumia_georgiana
SPeuks_1036	0	0	0	0	0	0	0	0	0	0	0	0	0	0	0	0	0	1	0	0	0	0	0	0	0	0	0	0	0	0	0	0	0	Eukaryota	Unclassified_Kingdom_Eukaryota	Unclassified_Kingdom_Eukaryota	Unclassified_Kingdom_Eukaryota	Unclassified_Kingdom_Eukaryota	Unclassified_Kingdom_Eukaryota
SPeuks_1037	0	0	0	0	0	0	0	0	0	0	0	0	0	0	0	0	0	0	0	0	0	0	0	0	0	0	2	0	0	0	0	0	0	Eukaryota	Arthropoda	Hexanauplia	Calanoida	Diaptomidae	Unclassified_Family_Diaptomidae
SPeuks_1038	0	0	0	5	0	0	0	0	0	0	0	0	0	0	0	0	0	0	0	0	0	0	0	0	0	0	0	0	0	0	0	0	0	Eukaryota	Rotifera	Monogononta	Flosculariaceae	Unclassified_Order_Flosculariaceae	Unclassified_Order_Flosculariaceae
SPeuks_1039	4	0	0	0	0	0	0	0	0	0	0	0	0	0	0	0	0	0	0	0	0	0	0	0	0	0	0	0	0	0	0	0	0	Eukaryota	Unclassified_Kingdom_Eukaryota	Unclassified_Kingdom_Eukaryota	Unclassified_Kingdom_Eukaryota	Unclassified_Kingdom_Eukaryota	Unclassified_Kingdom_Eukaryota
SPeuks_1040	0	0	0	0	0	2	0	0	0	0	0	0	0	0	0	0	0	0	0	0	0	0	0	0	0	0	0	0	0	0	0	0	0	Eukaryota	Arthropoda	Hexanauplia	Cyclopoida	Cyclopidae	Macrocyclops	Macrocyclops_albidus
SPeuks_1041	0	0	0	0	0	0	0	0	0	0	1	0	0	0	0	0	0	0	0	0	0	0	0	0	0	0	0	0	0	0	0	0	0	Eukaryota	Cercozoa	Endomyxa	Vampyrellida	Leptophryidae	Leptophrys	Leptophrys_vorax
SPeuks_1042	0	0	0	0	0	0	0	0	0	0	4	0	0	0	0	0	0	0	0	0	0	0	0	0	0	0	0	0	0	0	0	0	0	Eukaryota	Fungi	Ascomycota	Pezizomycotina	Eurotiomycetes	Thelidium
SPeuks_1043	0	0	0	0	0	0	0	0	0	0	2	0	0	0	0	0	0	0	0	0	0	0	0	0	0	0	0	0	0	0	0	0	0	Eukaryota	Rotifera	Monogononta	Ploima	Unclassified_Order_Ploima	Unclassified_Order_Ploima
SPeuks_1044	0	0	0	0	0	0	0	0	0	0	2	0	0	0	0	0	0	0	0	0	0	0	0	0	0	0	0	0	0	0	0	0	0	Eukaryota	Unclassified_Kingdom_Eukaryota	Unclassified_Kingdom_Eukaryota	Unclassified_Kingdom_Eukaryota	Unclassified_Kingdom_Eukaryota	Unclassified_Kingdom_Eukaryota
SPeuks_1045	0	0	0	0	0	0	0	0	0	0	1	0	0	0	0	0	0	0	0	0	0	0	0	0	0	0	0	0	0	0	0	0	0	Eukaryota	Fungi	Ascomycota	Pezizomycotina	Eurotiomycetes	Unclassified_Family_Eurotiomycetes
SPeuks_1046	0	0	0	0	0	0	0	0	0	0	2	0	0	0	0	0	0	0	0	0	0	0	0	0	0	0	0	0	0	0	0	0	0	Eukaryota	Ciliophora	CONThreeP	CONThreeP_X	Urotrichidae	Urotricha	Urotricha_sp.
SPeuks_1047	0	0	0	0	0	0	0	0	0	0	1	0	0	0	0	0	0	0	0	0	0	0	0	0	0	0	0	0	0	0	0	0	0	Eukaryota	Nematoda	Chromadorea	Rhabditida	Tylenchidae	Unclassified_Family_Tylenchidae
SPeuks_1048	0	0	0	0	0	0	0	0	0	0	0	0	11	0	0	0	0	0	0	0	0	0	0	0	0	0	0	0	0	0	0	0	0	Eukaryota	Fungi	Chytridiomycota	Chytridiomycotina	Chytridiomycetes	Rhizoclosmatium	Rhizoclosmatium_globosum
SPeuks_1049	0	0	0	0	0	0	0	0	0	0	0	0	0	0	0	0	0	5	0	0	0	0	0	0	0	0	0	0	0	0	0	0	0	Eukaryota	Cercozoa	Novel-clade-10-12	Novel-clade-12	NC12B-lineage	NC12B-lineage_X	NC12B-lineage_X_sp.
SPeuks_1050	0	0	0	0	0	0	0	0	0	0	0	0	0	0	0	0	0	2	0	0	0	0	0	0	0	0	0	0	0	0	0	0	0	Eukaryota	Cercozoa	Filosa-Sarcomonadea	Cercomonadida	Cercomonadidae	Cercomonas
SPeuks_1051	0	0	0	0	0	0	0	0	0	0	0	0	0	0	0	0	0	4	0	0	0	0	0	0	0	0	0	0	0	0	0	0	0	Eukaryota	Fungi	Ascomycota	Pezizomycotina	Dothideomycetes	Unclassified_Family_Dothideomycetes
SPeuks_1052	0	0	0	0	0	0	0	0	0	0	0	0	0	0	0	0	0	5	0	0	0	0	0	0	0	0	0	0	0	0	0	0	0	Eukaryota	Unclassified_Kingdom_Eukaryota	Unclassified_Kingdom_Eukaryota	Unclassified_Kingdom_Eukaryota	Unclassified_Kingdom_Eukaryota	Unclassified_Kingdom_Eukaryota
SPeuks_1053	0	0	0	0	0	0	0	0	0	0	0	0	0	0	0	0	0	0	6	0	0	0	0	0	0	0	0	0	0	0	4	0	0	Eukaryota	Fungi	Chytridiomycota	Chytridiomycotina	Chytridiomycetes	Unclassified_Family_Chytridiomycetes
SPeuks_1054	0	0	0	0	0	0	0	0	0	0	0	0	0	0	0	0	0	0	4	0	0	0	0	0	0	0	0	0	0	0	0	0	0	Eukaryota	Fungi	Unclassified_Phylum_Fungi	Unclassified_Phylum_Fungi	Unclassified_Phylum_Fungi	Unclassified_Phylum_Fungi
SPeuks_1055	0	0	0	0	0	0	0	0	0	0	0	0	0	0	0	0	0	0	3	0	0	0	0	0	0	0	0	0	0	0	0	0	0	Eukaryota	Unclassified_Kingdom_Eukaryota	Unclassified_Kingdom_Eukaryota	Unclassified_Kingdom_Eukaryota	Unclassified_Kingdom_Eukaryota	Unclassified_Kingdom_Eukaryota
SPeuks_1056	0	0	0	0	0	0	0	0	0	0	0	0	0	0	0	0	0	0	5	0	0	0	0	0	0	0	0	0	0	0	0	0	0	Eukaryota	Chlorophyta	Chlorophyceae	Chlamydomonadales	Chlamydomonadales_X	Chlamydomonas
SPeuks_1057	0	0	0	0	0	0	0	0	0	0	0	0	0	0	0	0	0	0	0	0	0	0	0	0	6	0	0	0	0	0	0	0	0	Eukaryota	Unclassified_Kingdom_Eukaryota	Unclassified_Kingdom_Eukaryota	Unclassified_Kingdom_Eukaryota	Unclassified_Kingdom_Eukaryota	Unclassified_Kingdom_Eukaryota
SPeuks_1058	0	0	0	0	1	0	0	0	0	0	0	0	0	0	0	0	0	0	0	0	0	0	0	0	0	0	0	0	0	0	0	0	0	Eukaryota	Arthropoda	Hexanauplia	Cyclopoida	Cyclopidae	Macrocyclops	Macrocyclops_albidus
SPeuks_1059	0	0	0	0	0	1	0	0	0	0	0	0	0	0	0	0	0	0	0	0	0	0	0	0	0	0	0	0	0	0	0	0	0	Eukaryota	Ciliophora	Colpodea	Colpodea_X	Colpodida	Unclassified_Family_Colpodida
SPeuks_1060	0	0	0	0	0	1	0	0	0	0	2	0	0	0	0	0	0	0	0	0	0	0	0	0	0	0	0	0	0	0	0	0	0	Eukaryota	Rotifera	Monogononta	Ploima	Unclassified_Order_Ploima	Unclassified_Order_Ploima
SPeuks_1061	0	0	0	0	0	2	0	0	0	0	0	0	0	0	0	0	0	0	0	0	0	0	0	0	0	0	0	0	0	0	0	0	0	Eukaryota	Platyhelminthes	Rhabditophora	Lecithoepitheliata	Prorhynchidae	Unclassified_Family_Prorhynchidae
SPeuks_1062	0	0	0	0	0	1	0	0	0	0	0	0	0	0	0	0	0	0	0	0	0	0	0	0	0	0	0	0	0	0	0	0	0	Eukaryota	Cercozoa	Filosa-Sarcomonadea	Cercomonadida	Paracercomonadidae	Paracercomonas
SPeuks_1063	0	0	0	0	0	2	0	0	0	0	0	0	0	0	0	0	0	0	0	0	0	0	0	0	0	0	0	0	0	0	0	0	0	Eukaryota	Arthropoda	Hexanauplia	Cyclopoida	Cyclopidae	Macrocyclops	Macrocyclops_albidus
SPeuks_1064	0	0	0	0	0	0	3	0	0	0	0	0	0	0	0	0	0	0	0	0	0	0	0	0	0	0	0	0	0	0	0	0	0	Eukaryota	Chlorophyta	Chlorophyceae	Chlamydomonadales	Chlamydomonadales_X	Unclassified_Family_Chlamydomonadales_X
SPeuks_1065	0	0	0	0	0	0	0	0	0	0	5	0	0	0	0	0	0	0	0	0	0	0	0	0	0	0	0	0	0	0	0	0	0	Eukaryota	Fungi	Ascomycota	Pezizomycotina	Dothideomycetes	Unclassified_Family_Dothideomycetes
SPeuks_1066	0	0	0	0	0	0	0	0	0	0	1	0	0	0	0	0	0	0	0	0	0	0	0	0	0	0	0	0	0	0	0	0	0	Eukaryota	Fungi	Chytridiomycota	Chytridiomycotina	Chytridiomycetes	Unclassified_Family_Chytridiomycetes
SPeuks_1067	0	0	0	0	0	0	0	0	0	0	4	0	0	0	0	0	0	0	0	0	0	0	0	0	0	0	0	0	0	0	0	0	0	Eukaryota	Fungi	Zoopagomycota	Zoopagomycotina	Zoopagomycotina_X	Acaulopage	Acaulopage_tetraceros
SPeuks_1068	0	0	0	0	0	0	0	0	0	0	1	0	0	0	0	0	0	0	0	0	0	0	0	0	0	0	0	0	0	0	0	0	0	Eukaryota	Streptophyta	Embryophyceae	Embryophyceae_X	Embryophyceae_XX	Unclassified_Family_Embryophyceae_XX
SPeuks_1069	0	0	0	0	0	0	0	0	0	0	0	0	0	0	0	0	0	0	0	3	0	0	0	0	1	0	0	0	0	0	0	0	0	Eukaryota	Arthropoda	Hexanauplia	Cyclopoida	Cyclopidae	Macrocyclops	Macrocyclops_albidus
SPeuks_1070	0	0	0	0	0	0	0	0	0	0	2	0	0	0	0	0	0	0	0	0	0	0	0	0	0	0	0	0	0	0	0	0	0	Eukaryota	Nematoda	Chromadorea	Araeolaimida	Diplopeltidae	Cylindrolaimus	Cylindrolaimus_sp.
SPeuks_1071	0	0	0	0	0	0	0	0	0	0	0	0	0	0	0	0	0	4	0	0	0	0	0	0	0	0	0	0	0	0	0	0	0	Eukaryota	Fungi	Unclassified_Phylum_Fungi	Unclassified_Phylum_Fungi	Unclassified_Phylum_Fungi	Unclassified_Phylum_Fungi
SPeuks_1072	0	0	0	0	0	0	0	0	0	0	0	0	0	0	0	0	0	0	6	0	0	0	0	0	0	0	0	0	0	0	0	0	0	Eukaryota	Cryptophyta	Cryptophyceae	Cryptomonadales	Cryptomonadales_X	Cryptomonas	Cryptomonas_pyrenoidifera
SPeuks_1073	4	0	0	0	0	0	0	0	0	0	0	0	0	0	0	0	0	0	0	0	0	0	0	0	0	0	0	0	0	0	0	0	0	Eukaryota	Arthropoda	Hexanauplia	Cyclopoida	Cyclopidae	Macrocyclops	Macrocyclops_albidus
SPeuks_1074	0	0	0	2	0	0	0	0	0	0	0	0	0	0	0	0	1	0	0	0	0	0	0	0	0	0	0	0	0	0	1	0	0	Eukaryota	Dinoflagellata	Dinophyceae	Gonyaulacales	Ceratiaceae	Ceratium	Ceratium_hirundinella
SPeuks_1075	0	0	0	0	0	1	0	0	0	0	0	0	0	0	0	0	0	0	0	0	0	0	0	0	0	0	0	0	0	0	0	0	0	Eukaryota	Arthropoda	Hexanauplia	Cyclopoida	Cyclopidae	Unclassified_Family_Cyclopidae
SPeuks_1076	0	0	0	0	0	0	0	0	0	0	1	0	0	0	0	0	0	0	0	0	0	0	0	0	0	0	0	0	0	0	0	0	0	Eukaryota	Cercozoa	Filosa-Thecofilosea	Cryomonadida	Rhogostoma-lineage	Rhogostoma-lineage_X	Rhogostoma-lineage_X_sp.
SPeuks_1077	0	0	0	0	0	0	0	0	0	0	1	0	0	0	0	0	0	0	0	0	0	0	0	0	0	0	0	0	0	0	0	0	0	Eukaryota	Nematoda	Enoplea	Enoplida	Rhabdolaimidae	Rhabdolaimus	Rhabdolaimus_terrestris
SPeuks_1078	0	0	0	0	0	0	0	0	0	0	2	0	0	0	0	0	0	0	0	0	0	0	0	0	0	0	0	0	0	0	0	0	0	Eukaryota	Ciliophora	Oligohymenophorea	Peritrichia_2	Unclassified_Order_Peritrichia_2	Unclassified_Order_Peritrichia_2
SPeuks_1079	0	0	0	0	0	0	0	0	0	0	4	0	0	0	0	0	0	0	0	0	0	0	0	0	0	0	0	0	0	0	0	0	0	Eukaryota	Cercozoa	Filosa-Imbricatea	Spongomonadida	Spongomonadidae	Spongomonadidae_X	Spongomonadidae_X_sp.
SPeuks_1080	0	0	0	0	0	0	0	0	0	0	1	0	0	0	0	0	0	0	0	0	0	0	0	0	0	0	0	0	0	0	0	0	0	Eukaryota	Cercozoa	Unclassified_Phylum_Cercozoa	Unclassified_Phylum_Cercozoa	Unclassified_Phylum_Cercozoa	Unclassified_Phylum_Cercozoa
SPeuks_1081	0	0	0	0	0	0	0	0	0	0	3	0	0	0	0	0	0	0	0	0	0	0	0	0	0	0	0	0	0	0	0	0	0	Eukaryota	Nematoda	Chromadorea	Rhabditida	Ecphyadophoridae	Ecphyadophora
SPeuks_1082	0	0	0	0	0	0	0	0	0	0	0	0	12	0	0	0	0	0	0	0	0	0	0	0	0	0	0	0	0	0	0	0	0	Eukaryota	Nematoda	Enoplea	Enoplida	Rhabdolaimidae	Rhabdolaimus	Rhabdolaimus_terrestris
SPeuks_1083	0	0	0	0	0	0	0	0	0	0	0	0	0	2	0	0	0	0	0	0	0	0	0	0	0	0	0	0	0	0	0	0	0	Eukaryota	Unclassified_Kingdom_Eukaryota	Unclassified_Kingdom_Eukaryota	Unclassified_Kingdom_Eukaryota	Unclassified_Kingdom_Eukaryota	Unclassified_Kingdom_Eukaryota
SPeuks_1084	0	0	0	0	0	0	0	0	0	0	0	0	0	0	0	0	0	4	0	0	0	0	0	0	0	0	0	0	0	0	0	0	0	Eukaryota	Fungi	Ascomycota	Pezizomycotina	Dothideomycetes	Unclassified_Family_Dothideomycetes
SPeuks_1085	0	0	0	0	0	0	0	0	0	0	0	0	0	0	0	0	0	2	0	0	0	0	0	0	0	0	0	0	0	0	0	0	0	Eukaryota	Cercozoa	Filosa-Sarcomonadea	Cercomonadida	Paracercomonadidae	Paracercomonas	Paracercomonas_compacta
SPeuks_1086	4	0	0	0	0	0	0	0	0	0	0	0	0	0	0	0	0	0	0	0	0	0	0	0	0	0	0	0	0	0	0	0	0	Eukaryota	Chlorophyta	Chlorophyceae	Chlamydomonadales	Chlamydomonadales_X	Unclassified_Family_Chlamydomonadales_X
SPeuks_1087	3	0	0	0	0	0	0	0	0	0	0	0	0	0	0	0	0	0	0	0	0	0	0	0	0	0	0	0	0	0	0	0	0	Eukaryota	Chlorophyta	Chlorophyceae	Chlamydomonadales	Chlamydomonadales_X	Unclassified_Family_Chlamydomonadales_X
SPeuks_1088	3	0	0	0	0	0	0	0	0	0	0	0	0	0	0	0	0	0	0	0	0	0	0	0	0	0	0	0	0	0	0	0	0	Eukaryota	Arthropoda	Hexanauplia	Cyclopoida	Cyclopidae	Macrocyclops	Macrocyclops_albidus
SPeuks_1089	0	0	0	0	0	0	0	0	0	0	3	0	0	0	0	0	0	0	0	0	0	0	0	0	0	0	0	0	0	0	0	0	0	Eukaryota	Cercozoa	Endomyxa	Vampyrellida	Vampyrellidae	Vampyrella	Vampyrella_sp.
SPeuks_1090	0	0	0	0	0	0	0	0	0	0	3	0	0	0	0	0	0	0	0	0	0	0	0	0	0	0	0	0	0	0	0	0	0	Eukaryota	Cercozoa	Filosa-Sarcomonadea	Glissomonadida	Sandonidae	Sandona	Sandona_sp.
SPeuks_1091	0	0	0	0	0	0	0	0	0	0	2	0	0	0	0	0	0	0	0	0	0	0	0	0	0	0	0	0	0	0	0	0	0	Eukaryota	Fungi	Ascomycota	Pezizomycotina	Pezizomycetes	Peziza	Peziza_vesiculosa
SPeuks_1092	0	0	0	0	0	0	0	0	0	0	1	0	0	0	0	0	0	0	0	0	0	0	0	0	0	0	0	0	0	0	0	0	0	Eukaryota	Rotifera	Monogononta	Ploima	Brachionidae	Brachionus
SPeuks_1093	0	0	0	0	0	0	0	0	0	0	1	0	0	0	0	0	0	0	0	0	0	0	0	0	0	0	0	0	0	0	0	0	0	Eukaryota	Rotifera	Monogononta	Flosculariaceae	Flosculariidae	Unclassified_Family_Flosculariidae
SPeuks_1094	0	0	0	0	0	0	0	0	0	0	2	0	0	0	0	0	0	0	0	0	0	0	0	0	0	0	0	0	0	0	0	0	0	Eukaryota	Fungi	Chytridiomycota	Chytridiomycotina	Chytridiomycetes	Lobulomyces	Lobulomyces_sp.
SPeuks_1095	0	0	0	0	0	0	0	0	0	0	3	0	0	0	0	0	0	0	0	0	0	0	0	0	0	0	0	0	0	0	0	0	0	Eukaryota	Cercozoa	Filosa-Imbricatea	Euglyphida	Trinematidae	Trinematidae_X	Trinematidae_X_sp.
SPeuks_1096	0	0	0	0	0	0	0	0	0	0	2	0	0	0	0	0	0	0	0	0	0	0	0	0	0	0	0	0	0	0	0	0	0	Eukaryota	Nematoda	Chromadorea	Monhysterida	Monhysteridae	Eumonhystera	Eumonhystera_sp.
SPeuks_1097	0	0	0	0	0	0	0	0	0	0	1	0	0	0	0	0	0	0	0	0	0	0	0	0	0	0	0	0	0	0	0	0	0	Eukaryota	Nematoda	Chromadorea	Rhabditida	Anguinidae	Ditylenchus	Ditylenchus_sp.
SPeuks_1098	0	0	0	0	0	0	0	0	0	0	0	0	6	0	0	0	0	0	0	0	0	0	0	0	0	0	0	0	0	0	0	0	0	Eukaryota	Arthropoda	Hexanauplia	Cyclopoida	Cyclopidae	Macrocyclops	Macrocyclops_albidus
SPeuks_1099	0	0	0	0	0	0	0	0	0	0	0	0	0	4	0	0	0	0	0	0	0	0	0	0	0	0	0	0	0	0	0	0	0	Eukaryota	Rotifera	Monogononta	Ploima	Unclassified_Order_Ploima	Unclassified_Order_Ploima
SPeuks_1100	0	0	0	0	0	0	0	0	0	0	0	0	0	0	0	0	0	2	0	0	0	0	0	0	0	0	0	0	0	0	0	0	0	Eukaryota	Arthropoda	Arachnida	Sarcoptiformes	Unclassified_Order_Sarcoptiformes	Unclassified_Order_Sarcoptiformes
SPeuks_1101	0	0	0	0	0	0	0	0	0	0	0	0	0	0	0	0	0	3	0	0	0	0	0	0	0	0	0	0	0	0	0	0	0	Eukaryota	Chlorophyta	Trebouxiophyceae	Unclassified_Class_Trebouxiophyceae	Unclassified_Class_Trebouxiophyceae	Unclassified_Class_Trebouxiophyceae
SPeuks_1102	0	0	0	0	0	0	0	0	0	0	0	0	0	0	0	0	0	0	0	21	0	0	0	0	0	0	0	0	0	0	0	0	0	Eukaryota	Arthropoda	Hexanauplia	Calanoida	Diaptomidae	Unclassified_Family_Diaptomidae
SPeuks_1103	0	0	0	0	0	0	0	0	0	0	0	0	0	0	0	0	0	0	0	0	0	0	0	4	0	0	0	0	0	0	0	0	0	Eukaryota	Dinoflagellata	Dinophyceae	Peridiniales	Peridiniaceae	Peridinium	Peridinium_cinctum
SPeuks_1104	0	0	0	0	0	0	0	0	0	0	0	0	0	0	0	0	0	0	0	0	0	0	0	0	0	0	0	0	0	0	4	0	0	Eukaryota	Ciliophora	Heterotrichea	Heterotrichea_X	Stentoridae	Stentor
SPeuks_1105	0	0	0	0	0	0	0	0	0	0	0	0	0	0	0	0	0	0	0	0	0	0	0	0	0	0	0	0	0	0	0	0	3	Eukaryota	Streptophyta	Zygnemophyceae	Zygnemophyceae_X	Zygnemophyceae_XX	Staurodesmus
SPeuks_1106	3	0	0	0	0	0	0	0	0	0	0	0	0	0	0	0	0	0	0	0	0	0	0	0	0	0	0	0	0	0	0	0	0	Eukaryota	Arthropoda	Hexanauplia	Cyclopoida	Cyclopidae	Macrocyclops	Macrocyclops_albidus
SPeuks_1107	1	0	0	0	2	0	0	0	0	0	0	0	0	0	0	0	0	0	0	0	0	0	0	0	0	0	0	0	0	0	0	0	0	Eukaryota	Arthropoda	Hexanauplia	Cyclopoida	Cyclopidae	Macrocyclops	Macrocyclops_albidus
SPeuks_1108	0	0	0	0	0	2	0	0	0	0	0	0	0	0	0	0	0	0	0	0	0	0	0	0	0	0	0	0	0	0	0	0	0	Eukaryota	Ciliophora	Oligohymenophorea	Hymenostomatia	Glaucomidae	Glaucomidae_X	Glaucomidae_X_sp.
SPeuks_1109	0	0	0	0	0	1	0	0	0	0	0	0	0	0	0	0	0	0	0	0	0	0	0	0	0	0	0	0	0	0	0	0	0	Eukaryota	Nematoda	Enoplea	Triplonchida	Unclassified_Order_Triplonchida	Unclassified_Order_Triplonchida
SPeuks_1110	0	0	0	0	0	3	0	0	0	0	0	0	0	0	0	0	0	0	0	0	0	0	0	0	0	0	0	0	0	0	0	0	0	Eukaryota	Streptophyta	Embryophyceae	Embryophyceae_X	Embryophyceae_XX	Panax	Panax_ginseng
SPeuks_1111	0	0	0	0	0	0	0	0	0	0	2	0	0	0	0	0	0	0	0	0	0	0	0	0	0	0	0	0	0	0	0	0	0	Eukaryota	Ciliophora	Oligohymenophorea	Peritrichia_2	Sessilida	Campanella	Campanella_sp.
SPeuks_1112	0	0	0	0	0	0	0	0	0	0	3	0	0	0	0	0	0	0	0	0	0	0	0	0	0	0	0	0	0	0	0	0	0	Eukaryota	Rotifera	Bdelloidea	Unclass_Family_of_NA	NA	Rotaria	Rotaria_rotatoria
SPeuks_1113	0	0	0	0	0	0	0	0	0	0	1	0	0	0	0	0	0	0	0	0	0	0	0	0	0	0	0	0	0	0	0	0	0	Eukaryota	Platyhelminthes	Rhabditophora	Lecithoepitheliata	Prorhynchidae	Unclassified_Family_Prorhynchidae
SPeuks_1114	0	0	0	0	0	0	0	0	0	0	1	0	0	0	0	0	0	0	0	0	0	0	0	0	0	0	0	0	0	0	0	0	0	Eukaryota	Nematoda	Chromadorea	Unclassified_Class_Chromadorea	Unclassified_Class_Chromadorea	Unclassified_Class_Chromadorea
SPeuks_1115	0	0	0	0	0	0	0	0	0	0	3	0	0	0	0	0	0	0	0	0	0	0	0	0	0	0	0	0	0	0	0	0	0	Eukaryota	Nematoda	Chromadorea	Rhabditida	Tylenchidae	Basiria
SPeuks_1116	0	0	0	0	0	0	0	0	0	0	1	0	0	0	0	0	0	0	0	0	0	0	0	0	0	0	0	0	0	0	0	0	0	Eukaryota	Nematoda	Chromadorea	Rhabditida	Unclassified_Order_Rhabditida	Unclassified_Order_Rhabditida
SPeuks_1117	0	0	0	0	0	0	0	0	0	0	0	0	10	0	0	0	0	0	0	0	0	0	0	0	0	0	0	0	0	0	0	0	0	Eukaryota	Fungi	Chytridiomycota	Chytridiomycotina	Chytridiomycetes	Rhyzophidiales_X	Rhyzophidiales_X_sp.
SPeuks_1118	0	0	0	0	0	0	0	0	0	0	0	0	0	0	0	7	0	0	0	0	0	0	0	0	0	0	0	0	0	0	0	0	0	Eukaryota	Arthropoda	Hexanauplia	Calanoida	Diaptomidae	Unclassified_Family_Diaptomidae
SPeuks_1119	0	0	0	0	0	0	0	0	0	0	0	0	0	0	0	0	1	0	0	0	0	0	0	0	0	0	0	0	0	0	0	0	0	Eukaryota	Dinoflagellata	Dinophyceae	Gonyaulacales	Ceratiaceae	Ceratium	Ceratium_hirundinella
SPeuks_1120	0	0	0	0	0	0	0	0	0	0	0	0	0	0	0	0	0	4	0	0	0	0	0	0	0	0	0	0	0	0	0	0	0	Eukaryota	Cercozoa	Filosa-Thecofilosea	Cryomonadida	Rhogostoma-lineage	Rhogostoma-lineage_X	Rhogostoma-lineage_X_sp.
SPeuks_1121	0	0	0	0	0	0	0	0	0	0	0	0	0	0	0	0	0	6	0	0	0	0	0	0	0	0	0	0	0	0	0	0	0	Eukaryota	Fungi	Chytridiomycota	Chytridiomycotina	Chytridiomycetes	Rhyzophidiales_X	Rhyzophidiales_X_sp.
SPeuks_1122	0	0	0	0	0	0	0	0	0	0	0	0	0	0	0	0	0	4	0	0	0	0	0	0	0	0	0	0	0	0	0	0	0	Eukaryota	Streptophyta	Embryophyceae	Embryophyceae_X	Embryophyceae_XX	Unclassified_Family_Embryophyceae_XX
SPeuks_1123	0	0	0	0	0	0	0	0	0	0	0	0	0	0	0	0	0	6	0	0	0	0	0	0	0	0	0	0	0	0	0	0	0	Eukaryota	Chlorophyta	Trebouxiophyceae	Prasiolales	Prasiolales_X	Stichococcus
SPeuks_1124	0	0	0	0	0	0	0	0	0	0	0	0	0	0	0	0	0	0	1	0	0	0	0	0	0	0	0	0	0	0	0	0	0	Eukaryota	Mesomycetozoa	Unclassified_Phylum_Mesomycetozoa	Unclassified_Phylum_Mesomycetozoa	Unclassified_Phylum_Mesomycetozoa	Unclassified_Phylum_Mesomycetozoa
SPeuks_1125	0	0	0	0	0	0	0	0	0	0	0	0	0	0	0	0	0	0	1	0	0	0	0	0	0	0	0	0	0	0	0	0	0	Eukaryota	Rotifera	Monogononta	Ploima	Unclassified_Order_Ploima	Unclassified_Order_Ploima
SPeuks_1126	0	0	0	0	0	0	0	0	0	0	0	0	0	0	0	0	0	0	0	0	0	0	0	0	4	0	0	0	0	0	0	0	0	Eukaryota	Platyhelminthes	Rhabditophora	Rhabdocoela	Typhloplanidae	Acrochordonoposthia	Acrochordonoposthia_conica
SPeuks_1127	0	0	0	0	0	0	0	0	0	0	0	0	0	0	0	0	0	0	0	0	0	0	0	0	0	0	0	0	0	0	11	0	0	Eukaryota	Porifera	Demospongiae	Spongillida	Unclassified_Order_Spongillida	Unclassified_Order_Spongillida
SPeuks_1128	0	0	0	2	0	0	0	0	0	0	0	0	0	0	0	0	0	0	0	0	0	0	0	0	0	0	0	0	5	0	0	0	0	Eukaryota	Ciliophora	CONThreeP	CONThreeP_X	CONThreeP_XX	Askenasia	Askenasia_sp.
SPeuks_1129	5	0	0	0	0	0	0	0	0	0	0	0	0	0	0	0	0	0	0	0	0	0	0	0	0	0	0	0	0	0	0	0	0	Eukaryota	Chlorophyta	Chlorophyceae	Chlamydomonadales	Chlamydomonadales_X	Unclassified_Family_Chlamydomonadales_X
SPeuks_1130	0	0	0	0	0	1	0	0	0	0	0	0	0	0	0	0	0	0	0	0	0	0	0	0	0	0	0	0	0	0	0	0	0	Eukaryota	Arthropoda	Hexanauplia	Cyclopoida	Cyclopidae	Unclassified_Family_Cyclopidae
SPeuks_1131	0	0	0	0	0	0	0	0	0	0	1	0	0	0	0	0	0	0	0	0	0	0	0	0	0	0	0	0	0	0	0	0	0	Eukaryota	Rotifera	Monogononta	Ploima	Unclassified_Order_Ploima	Unclassified_Order_Ploima
SPeuks_1132	0	0	0	0	0	0	0	0	0	0	4	0	0	0	0	0	0	0	0	0	0	0	0	0	0	0	0	0	0	0	0	0	0	Eukaryota	Rotifera	Bdelloidea	Unclass_Family_of_NA	NA	Rotaria	Rotaria_rotatoria
SPeuks_1133	0	0	0	0	0	0	0	0	0	0	2	0	0	0	0	0	0	0	0	0	0	0	0	0	0	0	0	0	0	0	0	0	0	Eukaryota	Chlorophyta	Chlorophyceae	Unclassified_Class_Chlorophyceae	Unclassified_Class_Chlorophyceae	Unclassified_Class_Chlorophyceae
SPeuks_1134	0	0	0	0	0	0	0	0	0	0	1	0	0	0	0	0	0	0	0	0	0	0	0	0	0	0	0	0	0	0	0	0	0	Eukaryota	Nematoda	Chromadorea	Rhabditida	Tylenchidae	Boleodorus	Boleodorus_thylactus
SPeuks_1135	0	0	0	0	0	0	0	0	0	0	1	0	0	0	0	0	0	0	0	0	0	0	0	0	0	0	0	0	0	0	0	0	0	Eukaryota	Ciliophora	Oligohymenophorea	Peritrichia_2	OLIGO2	OLIGO2_X	OLIGO2_X_sp.
SPeuks_1136	0	0	0	0	0	0	0	0	0	0	0	0	0	0	0	0	0	5	0	0	0	0	0	0	0	0	0	0	0	0	0	0	0	Eukaryota	Platyhelminthes	Rhabditophora	Rhabdocoela	Typhloplanidae	Castrada
SPeuks_1137	0	0	0	0	0	0	0	0	0	0	0	0	0	0	0	0	0	3	0	0	0	0	0	0	0	0	0	0	0	0	0	0	0	Eukaryota	Unclassified_Kingdom_Eukaryota	Unclassified_Kingdom_Eukaryota	Unclassified_Kingdom_Eukaryota	Unclassified_Kingdom_Eukaryota	Unclassified_Kingdom_Eukaryota
SPeuks_1138	0	0	0	0	0	0	0	0	0	0	0	0	0	0	0	0	0	0	6	0	0	0	0	0	0	0	0	0	0	0	0	0	0	Eukaryota	Dinoflagellata	Dinophyceae	Gonyaulacales	Ceratiaceae	Ceratium	Ceratium_hirundinella
SPeuks_1139	0	0	0	0	0	0	0	0	0	0	0	0	0	0	0	0	0	0	0	0	0	0	0	0	0	0	0	0	0	0	0	0	2	Eukaryota	Choanoflagellida	Choanoflagellatea	Craspedida	Monosigidae_Group_O	Monosigidae_Group_O_X	Monosigidae_Group_O_X_sp.
SPeuks_1140	0	0	0	0	0	0	0	0	0	0	0	0	0	0	0	0	0	0	0	0	0	0	0	0	0	0	0	0	0	0	0	0	5	Eukaryota	Arthropoda	Hexanauplia	Cyclopoida	Cyclopidae	Cyclops	Cyclops_sp.
SPeuks_1141	3	0	0	0	0	0	0	0	0	0	0	0	0	0	0	0	0	0	0	0	0	0	0	0	0	0	0	0	0	0	0	0	0	Eukaryota	Fungi	Chytridiomycota	Chytridiomycotina	Unclassified_Order_Chytridiomycotina	Unclassified_Order_Chytridiomycotina
SPeuks_1142	0	0	4	0	0	0	0	0	0	0	0	0	0	0	0	0	0	0	0	0	0	0	0	0	0	0	0	0	0	0	0	0	0	Eukaryota	Arthropoda	Hexanauplia	Calanoida	Diaptomidae	Unclassified_Family_Diaptomidae
SPeuks_1143	0	0	0	0	0	1	0	0	0	0	0	0	0	0	0	0	0	0	0	0	0	0	0	0	0	0	0	0	0	0	0	0	0	Eukaryota	Arthropoda	Ostracoda	Podocopida	Cyprididae	Unclassified_Family_Cyprididae
SPeuks_1144	0	0	0	0	0	0	1	0	0	0	0	0	0	0	0	0	0	0	0	0	0	0	0	0	0	0	0	0	0	0	0	0	0	Eukaryota	Dinoflagellata	Dinophyceae	Peridiniales	Peridiniaceae	Peridinium	Peridinium_willei
SPeuks_1145	0	0	0	0	0	0	2	0	0	0	0	0	0	0	0	0	0	0	0	0	0	0	0	0	0	0	0	0	0	0	0	0	0	Eukaryota	Dinoflagellata	Dinophyceae	Peridiniales	Peridiniaceae	Peridinium	Peridinium_willei
SPeuks_1146	0	0	0	0	0	0	1	0	0	0	0	0	0	0	0	0	0	0	0	0	0	0	0	0	0	0	0	0	0	0	0	0	0	Eukaryota	Gastrotricha	Unclass_Class_of_Gastrotricha	Chaetonotida	Chaetonotidae	Lepidodermella	Lepidodermella_squamata
SPeuks_1147	0	0	0	0	0	0	0	0	0	0	2	0	0	0	0	0	0	0	0	0	0	0	0	0	0	0	0	0	0	0	0	0	0	Eukaryota	Streptophyta	Embryophyceae	Embryophyceae_X	Embryophyceae_XX	Unclassified_Family_Embryophyceae_XX
SPeuks_1148	0	0	0	0	0	0	0	0	0	0	4	0	0	0	0	0	0	0	0	0	0	0	0	0	0	0	0	0	0	0	0	0	0	Eukaryota	Streptophyta	Zygnemophyceae	Zygnemophyceae_X	Zygnemophyceae_XX	Closterium	Closterium_tumidum
SPeuks_1149	0	0	0	0	0	0	0	0	0	0	3	0	0	0	0	0	0	0	0	0	0	0	0	0	0	0	0	0	0	0	0	0	0	Eukaryota	Nematoda	Chromadorea	Rhabditida	Tylenchidae	Filenchus
SPeuks_1150	0	0	0	0	0	0	0	0	0	0	0	0	0	0	0	0	0	4	0	0	0	0	0	0	0	0	0	0	0	0	0	0	0	Eukaryota	Cercozoa	Filosa-Thecofilosea	Tectofilosida	Pseudodifflugiidae	Pseudodifflugiidae_X	Pseudodifflugiidae_X_sp.
SPeuks_1151	0	0	0	0	0	0	0	0	0	0	0	0	0	0	0	0	0	0	2	0	0	0	0	0	0	0	0	0	0	0	0	0	0	Eukaryota	Dinoflagellata	Dinophyceae	Gonyaulacales	Ceratiaceae	Ceratium	Ceratium_hirundinella
SPeuks_1152	0	0	0	0	0	0	0	0	0	0	0	0	0	0	0	0	0	0	0	0	0	0	0	0	0	0	0	0	0	0	0	0	5	Eukaryota	Cryptophyta	Cryptophyceae	Cryptomonadales	Cryptomonadales_X	Cryptomonas
SPeuks_1153	0	0	0	0	0	0	0	0	0	0	0	0	0	0	0	0	0	0	0	0	0	0	0	0	0	0	0	0	6	0	0	0	0	Eukaryota	Chlorophyta	Chlorophyceae	Chlamydomonadales	Chlamydomonadales_X	Unclassified_Family_Chlamydomonadales_X
SPeuks_1154	3	0	0	0	0	0	0	0	0	0	0	0	0	0	0	0	0	0	0	0	0	0	0	0	0	0	0	0	0	0	0	0	0	Eukaryota	Ciliophora	Litostomatea	Unclassified_Class_Litostomatea	Unclassified_Class_Litostomatea	Unclassified_Class_Litostomatea
SPeuks_1155	3	0	0	0	0	0	0	0	0	0	0	0	0	0	0	0	0	0	0	0	0	0	0	0	0	0	0	0	0	0	0	0	0	Eukaryota	Ciliophora	CONTH_4	CONTH_4_X	CONTH_4_XX	CONTH_4_XXX	CONTH_4_XXX_sp.
SPeuks_1156	2	0	0	0	0	0	0	0	0	0	0	0	0	0	0	0	0	0	0	0	0	0	0	0	0	0	0	0	0	0	0	0	0	Eukaryota	Chlorophyta	Trebouxiophyceae	Chlorellales	Chlorellales_X	Unclassified_Family_Chlorellales_X
SPeuks_1157	2	0	0	0	0	0	0	0	0	0	0	0	0	0	0	0	0	0	0	0	0	0	0	0	0	0	0	0	0	0	0	0	0	Eukaryota	Arthropoda	Hexanauplia	Cyclopoida	Cyclopidae	Macrocyclops	Macrocyclops_albidus
SPeuks_1158	0	0	2	0	0	0	0	0	0	0	0	0	0	0	0	0	0	0	0	0	0	0	0	0	0	0	0	0	0	0	0	0	0	Eukaryota	Arthropoda	Hexanauplia	Calanoida	Diaptomidae	Unclassified_Family_Diaptomidae
SPeuks_1159	0	0	0	0	3	0	0	0	0	0	0	0	0	0	0	0	0	0	0	0	0	0	0	0	0	0	0	0	0	0	0	0	0	Eukaryota	Rotifera	Monogononta	Ploima	Unclassified_Order_Ploima	Unclassified_Order_Ploima
SPeuks_1160	0	0	0	0	0	1	0	0	0	0	0	0	0	0	0	0	0	0	0	0	0	0	0	0	0	0	0	0	0	0	0	0	0	Eukaryota	Arthropoda	Hexanauplia	Cyclopoida	Cyclopidae	Unclassified_Family_Cyclopidae
SPeuks_1161	0	0	0	0	0	2	0	0	0	0	0	0	0	0	0	0	0	0	0	0	0	0	0	0	0	0	0	0	0	0	0	0	0	Eukaryota	Ciliophora	Oligohymenophorea	Hymenostomatia	Deltopylidae	Agolohymena	Agolohymena_aspidocauda
SPeuks_1162	0	0	0	0	0	0	0	0	0	0	1	0	0	0	0	0	0	0	0	0	0	0	0	0	0	0	0	0	0	0	0	0	0	Eukaryota	Cercozoa	Endomyxa	Vampyrellida	Leptophryidae	Leptophryidae_X	Leptophryidae_X_sp.
SPeuks_1163	0	0	0	0	0	0	0	0	0	0	1	0	0	0	0	0	0	0	0	0	0	0	0	0	0	0	0	0	0	0	0	0	0	Eukaryota	Cercozoa	Endomyxa	Vampyrellida	Leptophryidae	Leptophryidae_X	Leptophryidae_X_sp.
SPeuks_1164	0	0	0	0	0	0	0	0	0	0	1	0	0	0	0	0	0	0	0	0	0	0	0	0	0	0	0	0	0	0	0	0	0	Eukaryota	Rotifera	Bdelloidea	Philodinida	Philodinidae	Dissotrocha	Dissotrocha_aculeata
SPeuks_1165	0	0	0	0	0	0	0	0	0	0	2	0	0	0	0	0	0	0	0	0	0	0	0	0	0	0	0	0	0	0	0	0	0	Eukaryota	Nematoda	Chromadorea	Desmodorida	Microlaimidae	Prodesmodora	Prodesmodora_sp.
SPeuks_1166	0	0	0	0	0	0	0	0	0	0	1	0	0	0	0	0	0	0	0	0	0	0	0	0	0	0	0	0	0	0	0	0	0	Eukaryota	Fungi	Ascomycota	Pezizomycotina	Unclassified_Order_Pezizomycotina	Unclassified_Order_Pezizomycotina
SPeuks_1167	0	0	0	0	0	0	0	0	0	0	1	0	0	0	0	0	0	0	0	0	0	0	0	0	0	0	0	0	0	0	0	0	0	Eukaryota	Fungi	Ascomycota	Pezizomycotina	Leotiomycetes	Tetracladium	Tetracladium_breve
SPeuks_1168	0	0	0	0	0	0	0	0	0	0	1	0	0	0	0	0	0	0	0	0	0	0	0	0	0	0	0	0	0	0	0	0	0	Eukaryota	Fungi	Cryptomycota	Cryptomycotina	Cryptomycotina_X	Cryptomycotina_XX	Cryptomycotina_XX_sp.
SPeuks_1169	0	0	0	0	0	0	0	0	0	0	3	0	0	0	0	0	0	0	0	0	0	0	0	0	0	0	0	0	0	0	0	0	0	Eukaryota	Unclassified_Kingdom_Eukaryota	Unclassified_Kingdom_Eukaryota	Unclassified_Kingdom_Eukaryota	Unclassified_Kingdom_Eukaryota	Unclassified_Kingdom_Eukaryota
SPeuks_1170	0	0	0	0	0	0	0	0	0	0	1	0	0	0	0	0	0	0	0	0	0	0	0	0	0	0	0	0	0	0	0	0	0	Eukaryota	Nematoda	Chromadorea	Desmodorida	Microlaimidae	Prodesmodora	Prodesmodora_circulata
SPeuks_1171	0	0	0	0	0	0	0	0	0	0	1	0	0	0	0	0	0	0	0	0	0	0	0	0	0	0	0	0	0	0	0	0	0	Eukaryota	Cercozoa	Filosa-Sarcomonadea	Glissomonadida	Allapsidae	Unclassified_Family_Allapsidae
SPeuks_1172	0	0	0	0	0	0	0	0	0	0	1	0	0	0	0	0	0	0	0	0	0	0	0	0	0	0	0	0	0	0	0	0	0	Eukaryota	Streptophyta	Embryophyceae	Embryophyceae_X	Embryophyceae_XX	Unclassified_Family_Embryophyceae_XX
SPeuks_1173	0	0	0	0	0	0	0	0	0	0	1	0	0	0	0	0	0	0	0	0	0	0	0	0	0	0	0	0	0	0	0	0	0	Eukaryota	Nematoda	Chromadorea	Rhabditida	Tylenchidae	Filenchus	Filenchus_discrepans
SPeuks_1174	0	0	0	0	0	0	0	0	0	0	3	0	0	0	0	0	0	0	0	0	0	0	0	0	0	0	0	0	0	0	0	0	0	Eukaryota	Nematoda	Chromadorea	Rhabditida	Tylenchidae	Unclassified_Family_Tylenchidae
SPeuks_1175	0	0	0	0	0	0	0	0	0	0	1	0	0	0	0	0	0	0	0	0	0	0	0	0	0	0	0	0	0	0	0	0	0	Eukaryota	Nematoda	Chromadorea	Rhabditida	Ecphyadophoridae	Lelenchus	Lelenchus_leptosoma
SPeuks_1176	0	0	0	0	0	0	0	0	0	0	2	0	0	0	0	0	0	0	0	0	0	0	0	0	0	0	0	0	0	0	0	0	0	Eukaryota	Nematoda	Chromadorea	Rhabditida	Aphelenchoididae	Aphelenchoides
SPeuks_1177	0	0	0	0	0	0	0	0	0	0	0	0	0	0	0	0	0	3	0	0	0	0	0	0	0	0	0	0	0	0	0	0	0	Eukaryota	Cercozoa	Endomyxa	Vampyrellida	sm27-lineage	sm27-lineage_X	sm27-lineage_X_sp.
SPeuks_1178	0	0	0	0	0	0	0	0	0	0	0	0	0	0	0	0	0	2	0	0	0	0	0	0	0	0	0	0	0	0	0	0	0	Eukaryota	Streptophyta	Zygnemophyceae	Zygnemophyceae_X	Zygnemophyceae_XX	Unclassified_Family_Zygnemophyceae_XX
SPeuks_1179	0	0	0	0	0	0	0	0	0	0	0	0	0	0	0	0	0	2	0	0	0	0	0	0	0	0	0	0	0	0	0	0	0	Eukaryota	Nematoda	Chromadorea	Monhysterida	Monhysteridae	Eumonhystera	Eumonhystera_sp.
SPeuks_1180	0	0	0	0	0	0	0	0	0	0	0	0	0	0	0	0	0	0	3	0	0	0	0	0	0	0	0	0	0	0	0	0	0	Eukaryota	Cnidaria	Hydrozoa	Limnomedusae	Olindiidae	Craspedacusta	Craspedacusta_sowerbyi
SPeuks_1181	0	0	0	0	0	0	0	0	0	0	0	0	0	0	0	0	0	0	0	0	0	0	0	0	7	0	0	0	0	0	0	0	0	Eukaryota	Cercozoa	Filosa-Thecofilosea	Cryomonadida	Rhogostoma-lineage	Rhogostoma-lineage_X	Rhogostoma-lineage_X_sp.
SPeuks_1182	0	0	0	0	0	0	0	0	0	0	0	0	0	0	0	0	0	0	0	0	0	0	0	0	0	0	0	0	0	0	6	0	0	Eukaryota	Ciliophora	CONThreeP	CONThreeP_X	CONThreeP_XX	Askenasia	Askenasia_sp.
SPeuks_1183	0	0	0	0	0	0	0	0	0	0	0	0	0	0	0	0	0	0	0	0	0	0	0	0	0	0	0	0	0	0	0	0	2	Eukaryota	Dinoflagellata	Dinophyceae	Peridiniales	Peridiniopsidaceae	Parvodinium	Parvodinium_inconspicuum
SPeuks_1184	0	0	0	0	0	0	0	0	0	0	0	0	0	0	0	0	0	0	0	0	0	0	0	0	0	0	0	0	0	0	0	0	8	Eukaryota	Chlorophyta	Chlorophyceae	Chlamydomonadales	Chlamydomonadales_X	Chlamydomonas
SPeuks_1185	0	0	0	0	0	0	0	0	0	0	0	0	0	0	0	0	0	0	0	0	0	0	0	0	0	3	0	0	0	0	0	0	0	Eukaryota	Ciliophora	Spirotrichea	Choreotrichida	Strobilidiidae_D	Rimostrombidium_D	Rimostrombidium_D_sp.
SPeuks_1186	2	0	0	0	0	0	0	0	0	0	0	0	0	0	0	0	0	0	0	0	0	0	0	0	0	0	0	0	0	0	0	0	0	Eukaryota	Arthropoda	Hexanauplia	Cyclopoida	Cyclopidae	Macrocyclops	Macrocyclops_albidus
SPeuks_1187	2	0	0	0	0	0	0	0	0	0	0	0	0	0	0	0	0	0	0	0	0	0	0	0	0	0	0	0	0	0	0	0	0	Eukaryota	Streptophyta	Zygnemophyceae	Zygnemophyceae_X	Zygnemophyceae_XX	Staurastrum	Staurastrum_orbiculare
SPeuks_1188	0	0	0	0	1	0	0	0	0	0	0	0	0	0	0	0	0	0	0	0	0	0	0	0	0	0	0	0	0	0	0	0	0	Eukaryota	Dinoflagellata	Dinophyceae	Unclassified_Class_Dinophyceae	Unclassified_Class_Dinophyceae	Unclassified_Class_Dinophyceae
SPeuks_1189	0	0	0	0	0	2	0	0	0	0	0	0	0	0	0	0	0	0	0	0	0	0	0	0	0	0	0	0	0	0	0	0	0	Eukaryota	Arthropoda	Hexanauplia	Cyclopoida	Cyclopidae	Macrocyclops	Macrocyclops_albidus
SPeuks_1190	0	0	0	0	0	0	4	0	0	0	0	0	0	0	0	0	0	0	0	0	0	0	0	0	0	0	0	0	0	0	0	0	0	Eukaryota	Dinoflagellata	Dinophyceae	Peridiniales	Peridiniaceae	Peridinium	Peridinium_willei
SPeuks_1191	0	0	0	0	0	0	0	0	0	0	2	0	0	0	0	0	0	0	0	0	0	0	0	0	0	0	0	0	0	0	0	0	0	Eukaryota	Ciliophora	Oligohymenophorea	Peritrichia_2	OLIGO2	OLIGO2_X	OLIGO2_X_sp.
SPeuks_1192	0	0	0	0	0	0	0	0	0	0	2	0	0	0	0	0	0	0	0	0	0	0	0	0	0	0	0	0	0	0	0	0	0	Eukaryota	Ciliophora	Oligohymenophorea	Peritrichia_2	Sessilida	Sessilida_X	Sessilida_X_sp.
SPeuks_1193	0	0	0	0	0	0	0	0	0	0	1	0	0	0	0	0	0	0	0	0	0	0	0	0	0	0	0	0	0	0	0	0	0	Eukaryota	Fungi	Unclassified_Phylum_Fungi	Unclassified_Phylum_Fungi	Unclassified_Phylum_Fungi	Unclassified_Phylum_Fungi
SPeuks_1194	0	0	0	0	0	0	0	0	0	0	3	0	0	0	0	0	0	0	0	0	0	0	0	0	0	0	0	0	0	0	0	0	0	Eukaryota	Rotifera	Monogononta	Ploima	Unclassified_Order_Ploima	Unclassified_Order_Ploima
SPeuks_1195	0	0	0	0	0	0	0	0	0	0	2	0	0	0	0	0	0	0	0	0	0	0	0	0	0	0	0	0	0	0	0	0	0	Eukaryota	Arthropoda	Hexanauplia	Cyclopoida	Cyclopidae	Macrocyclops	Macrocyclops_albidus
SPeuks_1196	0	0	0	0	0	0	0	0	0	0	1	0	0	0	0	0	0	0	0	0	0	0	0	0	0	0	0	0	0	0	0	0	0	Eukaryota	Nematoda	Chromadorea	Rhabditida	Tylenchidae	Tylenchus	Tylenchus_arcuatus
SPeuks_1197	0	0	0	0	0	0	0	0	0	0	0	0	5	0	0	0	0	0	0	0	0	0	0	0	0	0	0	0	0	0	0	0	0	Eukaryota	Rotifera	Bdelloidea	Unclass_Family_of_NA	NA	Rotaria	Rotaria_rotatoria
SPeuks_1198	0	0	0	0	0	0	0	0	0	0	0	0	8	0	0	0	0	0	0	0	0	0	0	0	0	0	0	0	0	0	0	0	0	Eukaryota	Annelida	Clitellata	Haplotaxida	Naididae	Unclassified_Family_Naididae
SPeuks_1199	0	0	0	0	0	0	0	0	0	0	0	0	0	6	0	0	0	0	0	0	0	0	0	0	0	0	0	0	0	0	0	0	0	Eukaryota	Streptophyta	Charophyceae	Charophyceae_X	Charophyceae_XX	Chara	Chara_australis
SPeuks_1200	0	0	0	0	0	0	0	0	0	0	0	0	0	0	0	0	1	0	0	0	0	0	0	0	0	0	0	0	0	0	0	0	0	Eukaryota	Unclassified_Kingdom_Eukaryota	Unclassified_Kingdom_Eukaryota	Unclassified_Kingdom_Eukaryota	Unclassified_Kingdom_Eukaryota	Unclassified_Kingdom_Eukaryota
SPeuks_1201	0	0	0	0	0	0	0	0	0	0	0	0	0	0	0	0	0	2	0	0	0	0	0	0	0	0	0	0	0	0	0	0	0	Eukaryota	Fungi	Chytridiomycota	Chytridiomycotina	Chytridiomycetes	Rhizophydiales	Rhizophydiales_sp.
SPeuks_1202	0	0	0	0	0	0	0	0	0	0	0	0	0	0	0	0	0	4	0	0	0	0	0	0	0	0	0	0	0	0	0	0	0	Eukaryota	Cercozoa	Filosa-Sarcomonadea	Cercomonadida	Paracercomonadidae	Metabolomonas	Metabolomonas_insania
SPeuks_1203	0	0	0	0	0	0	0	0	0	0	0	0	0	0	0	0	0	2	0	0	0	0	0	0	0	0	0	0	0	0	0	0	0	Eukaryota	Fungi	Ascomycota	Pezizomycotina	Eurotiomycetes	Rhinocladiella
SPeuks_1204	0	0	0	0	0	0	0	0	0	0	0	0	0	0	0	0	0	1	0	0	0	0	0	0	0	0	0	0	0	0	0	0	0	Eukaryota	Chlorophyta	Chlorophyceae	Sphaeropleales	Sphaeropleales_X	Unclassified_Family_Sphaeropleales_X
SPeuks_1205	0	0	0	0	0	0	0	0	0	0	0	0	0	0	0	0	0	0	3	0	0	0	0	0	0	0	0	0	0	0	0	0	0	Eukaryota	Choanoflagellida	Choanoflagellatea	Craspedida	Salpingoecidae_Group_C1	Salpingoeca_C1	Salpingoeca_fusiformis
SPeuks_1206	0	0	0	0	0	0	0	0	0	0	0	0	0	0	0	0	0	0	3	0	0	0	0	0	0	0	0	0	0	0	0	0	0	Eukaryota	Dinoflagellata	Dinophyceae	Unclassified_Class_Dinophyceae	Unclassified_Class_Dinophyceae	Unclassified_Class_Dinophyceae
SPeuks_1207	0	0	0	0	0	0	0	0	0	0	0	0	0	0	0	0	0	0	0	0	0	0	0	0	0	0	0	4	0	0	0	0	0	Eukaryota	Arthropoda	Hexanauplia	Calanoida	Diaptomidae	Unclassified_Family_Diaptomidae
SPeuks_1208	0	0	0	0	0	0	0	0	0	0	0	0	0	0	0	0	0	0	0	0	0	0	0	0	0	0	0	0	0	0	4	0	0	Eukaryota	Chlorophyta	Chlorophyceae	Chlamydomonadales	Chlamydomonadales_X	Unclassified_Family_Chlamydomonadales_X
SPeuks_1209	0	0	0	6	0	0	0	0	0	0	0	0	0	0	0	0	0	0	0	0	0	0	0	0	0	0	0	0	0	0	0	0	0	Eukaryota	Streptophyta	Zygnemophyceae	Zygnemophyceae_X	Zygnemophyceae_XX	Cosmarium
SPeuks_1210	3	0	0	0	0	0	0	0	0	0	0	0	0	0	0	0	0	0	0	0	0	0	0	0	0	0	0	0	0	0	0	0	0	Eukaryota	Cercozoa	Endomyxa	Vampyrellida	Leptophryidae	Leptophrys	Leptophrys_vorax
SPeuks_1211	4	0	0	0	0	0	0	0	0	0	0	0	0	0	0	0	0	0	0	0	0	0	0	0	0	0	0	0	0	0	0	0	0	Eukaryota	Unclassified_Kingdom_Eukaryota	Unclassified_Kingdom_Eukaryota	Unclassified_Kingdom_Eukaryota	Unclassified_Kingdom_Eukaryota	Unclassified_Kingdom_Eukaryota
SPeuks_1212	1	0	0	0	0	0	0	0	0	0	0	0	0	0	0	0	0	0	0	0	0	0	0	0	0	0	0	0	0	0	0	0	0	Eukaryota	Dinoflagellata	Dinophyceae	Unclassified_Class_Dinophyceae	Unclassified_Class_Dinophyceae	Unclassified_Class_Dinophyceae
SPeuks_1213	1	0	0	0	0	0	0	0	0	0	0	0	0	0	0	0	0	0	0	0	0	0	0	0	0	0	0	0	0	0	0	0	0	Eukaryota	Cercozoa	Filosa-Imbricatea	Euglyphida	Trinematidae	Unclassified_Family_Trinematidae
SPeuks_1214	0	1	0	0	0	0	0	0	0	0	0	0	0	0	0	0	0	0	0	0	0	0	0	0	0	0	0	0	0	0	0	0	0	Eukaryota	Arthropoda	Hexanauplia	Calanoida	Diaptomidae	Unclassified_Family_Diaptomidae
SPeuks_1215	0	0	0	0	0	2	0	0	0	0	0	0	0	0	0	0	0	0	0	0	0	0	0	0	0	0	0	0	0	0	0	0	0	Eukaryota	Ciliophora	Oligohymenophorea	Peritrichia_2	Sessilida	Carchesium	Carchesium_polypinum
SPeuks_1216	0	0	0	0	0	1	0	0	0	0	0	0	0	0	0	0	0	0	0	0	0	0	0	0	0	0	0	0	0	0	0	0	0	Eukaryota	Chlorophyta	Chlorophyceae	Oedogoniales	Oedogoniales_X	Oedogonium	Oedogonium_sp.
SPeuks_1217	0	0	0	0	0	2	0	0	0	0	0	0	0	0	0	0	0	0	0	0	0	0	0	0	0	0	0	0	0	0	0	0	0	Eukaryota	Unclassified_Kingdom_Eukaryota	Unclassified_Kingdom_Eukaryota	Unclassified_Kingdom_Eukaryota	Unclassified_Kingdom_Eukaryota	Unclassified_Kingdom_Eukaryota
SPeuks_1218	0	0	0	0	0	0	0	0	0	0	2	0	0	0	0	0	0	0	0	0	0	0	0	0	0	0	0	0	0	0	0	0	0	Eukaryota	Fungi	Ascomycota	Pezizomycotina	Lecanoromycetes	Unclassified_Family_Lecanoromycetes
SPeuks_1219	0	0	0	0	0	0	0	0	0	0	1	0	0	0	0	0	0	0	0	0	0	0	0	0	0	0	0	0	0	0	0	0	0	Eukaryota	Rotifera	Monogononta	Ploima	Unclassified_Order_Ploima	Unclassified_Order_Ploima
SPeuks_1220	0	0	0	0	0	0	0	0	0	0	1	0	0	0	0	0	0	0	0	0	0	0	0	0	0	0	0	0	0	0	0	0	0	Eukaryota	Fungi	Ascomycota	Pezizomycotina	Unclassified_Order_Pezizomycotina	Unclassified_Order_Pezizomycotina
SPeuks_1221	0	0	0	0	0	0	0	0	0	0	3	0	0	0	0	0	0	0	0	0	0	0	0	0	0	0	0	0	0	0	0	0	0	Eukaryota	Ciliophora	CONThreeP	CONThreeP_X	CONThreeP_XX	Askenasia	Askenasia_sp.
SPeuks_1222	0	0	0	0	0	0	0	0	0	0	4	0	0	0	0	0	0	0	0	0	0	0	0	0	0	0	0	0	0	0	0	0	0	Eukaryota	Fungi	Chytridiomycota	Chytridiomycotina	Chytridiomycetes	Rhizophydium	Rhizophydium_sphaerotheca
SPeuks_1223	0	0	0	0	0	0	0	0	0	0	2	0	0	0	0	0	0	0	0	0	0	0	0	0	0	0	0	0	0	0	0	0	0	Eukaryota	Fungi	Cryptomycota	Cryptomycotina	Cryptomycotina_X	Cryptomycotina_XX	Cryptomycotina_XX_sp.
SPeuks_1224	0	0	0	0	0	0	0	0	0	0	2	0	0	0	0	0	0	0	0	0	0	0	0	0	0	0	0	0	0	0	0	0	0	Eukaryota	Cercozoa	Filosa-Imbricatea	Spongomonadida	Spongomonadidae	Spongomonadidae_X	Spongomonadidae_X_sp.
SPeuks_1225	0	0	0	0	0	0	0	0	0	0	1	0	0	0	0	0	0	0	0	0	0	0	0	0	0	0	0	0	0	0	0	0	0	Eukaryota	Nematoda	Enoplea	Triplonchida	Prismatolaimidae	Prismatolaimus
SPeuks_1226	0	0	0	0	0	0	0	0	0	0	1	0	0	0	0	0	0	0	0	0	0	0	0	0	0	0	0	0	0	0	0	0	0	Eukaryota	Chlorophyta	Chlorophyceae	Sphaeropleales	Unclassified_Order_Sphaeropleales	Unclassified_Order_Sphaeropleales
SPeuks_1227	0	0	0	0	0	0	0	0	0	0	1	0	0	0	0	0	0	0	0	0	0	0	0	0	0	0	0	0	0	0	0	0	0	Eukaryota	Gastrotricha	Unclass_Class_of_Gastrotricha	Chaetonotida	Chaetonotidae	Unclassified_Family_Chaetonotidae
SPeuks_1228	0	0	0	0	0	0	0	0	0	0	2	0	0	0	0	0	0	0	0	0	0	0	0	0	0	0	0	0	0	0	0	0	0	Eukaryota	Unclassified_Kingdom_Eukaryota	Unclassified_Kingdom_Eukaryota	Unclassified_Kingdom_Eukaryota	Unclassified_Kingdom_Eukaryota	Unclassified_Kingdom_Eukaryota
SPeuks_1229	0	0	0	0	0	0	0	0	0	0	1	0	0	0	0	0	0	0	0	0	0	0	0	0	0	0	0	0	0	0	0	0	0	Eukaryota	Nematoda	Chromadorea	Rhabditida	Pratylenchidae	Pratylenchus
SPeuks_1230	0	0	0	0	0	0	0	0	0	0	0	0	0	5	0	0	0	0	0	0	0	0	0	0	0	0	0	0	0	0	0	0	0	Eukaryota	Arthropoda	Hexanauplia	Cyclopoida	Cyclopidae	Cyclops	Cyclops_sp.
SPeuks_1231	0	0	0	0	0	0	0	0	0	0	0	0	0	0	0	0	0	4	0	0	0	0	0	0	0	0	0	0	0	0	0	0	0	Eukaryota	Fungi	Unclassified_Phylum_Fungi	Unclassified_Phylum_Fungi	Unclassified_Phylum_Fungi	Unclassified_Phylum_Fungi
SPeuks_1232	0	0	0	0	0	0	0	0	0	0	0	0	0	0	0	0	0	3	0	0	0	0	0	0	0	0	0	0	0	0	0	0	0	Eukaryota	Fungi	Ascomycota	Pezizomycotina	Dothideomycetes	Unclassified_Family_Dothideomycetes
SPeuks_1233	0	0	0	0	0	0	0	0	0	0	0	0	0	0	0	0	0	5	0	0	0	0	0	0	0	0	0	0	0	0	0	0	0	Eukaryota	Fungi	Chytridiomycota	Chytridiomycotina	Chytridiomycetes	Unclassified_Family_Chytridiomycetes
SPeuks_1234	0	0	0	0	0	0	0	0	0	0	0	0	0	0	0	0	0	4	0	0	0	0	0	0	0	0	0	0	0	0	0	0	0	Eukaryota	Dinoflagellata	Dinophyceae	Peridiniales	Thoracosphaeraceae	Unclassified_Family_Thoracosphaeraceae
SPeuks_1235	0	0	0	0	0	0	0	0	0	0	0	0	0	0	0	0	0	0	2	0	0	0	0	0	0	0	0	0	0	0	0	0	0	Eukaryota	Unclassified_Kingdom_Eukaryota	Unclassified_Kingdom_Eukaryota	Unclassified_Kingdom_Eukaryota	Unclassified_Kingdom_Eukaryota	Unclassified_Kingdom_Eukaryota
SPeuks_1236	0	0	0	0	0	0	0	0	0	0	0	0	0	0	0	0	0	0	0	0	0	0	5	0	0	0	0	0	0	0	0	0	0	Eukaryota	Fungi	Chytridiomycota	Chytridiomycotina	Chytridiomycetes	Spizellomycetales-and-Rhizophlyctidales	Spizellomycetales-and-Rhizophlyctidales_sp.
SPeuks_1237	0	0	0	0	0	0	0	0	0	0	0	0	0	0	0	0	0	0	0	0	0	0	0	0	0	0	0	0	0	12	0	0	0	Eukaryota	Gastrotricha	Unclass_Class_of_Gastrotricha	Chaetonotida	Chaetonotidae	Chaetonotus	Chaetonotus_microchaetus
SPeuks_1238	0	0	0	3	0	0	0	0	0	0	0	0	0	0	0	0	0	0	0	0	0	0	0	0	0	0	0	0	0	0	0	0	0	Eukaryota	Arthropoda	Branchiopoda	Diplostraca	Daphniidae	Simocephalus	Simocephalus_vetulus
SPeuks_1239	0	0	0	5	0	0	0	0	0	0	0	0	0	0	0	0	0	0	0	0	0	0	0	0	0	0	0	0	0	0	0	0	0	Eukaryota	Streptophyta	Zygnemophyceae	Zygnemophyceae_X	Zygnemophyceae_XX	Closterium
SPeuks_1240	0	0	0	0	0	0	0	0	0	0	0	0	0	0	0	0	0	0	0	0	0	0	5	0	0	0	0	0	0	0	0	0	0	Eukaryota	Dinoflagellata	Dinophyceae	Peridiniales	Peridiniaceae	Peridinium	Peridinium_willei
SPeuks_1241	1	0	0	0	0	0	0	0	0	0	0	0	0	0	0	0	0	0	0	0	0	0	0	0	0	0	0	0	0	0	0	0	0	Eukaryota	Dinoflagellata	Dinophyceae	Suessiales	Suessiaceae	Unclassified_Family_Suessiaceae
SPeuks_1242	4	0	0	0	0	0	0	0	0	0	0	0	0	0	0	0	0	0	0	0	0	0	0	0	0	0	0	0	0	0	0	0	0	Eukaryota	Dinoflagellata	Dinophyceae	Unclassified_Class_Dinophyceae	Unclassified_Class_Dinophyceae	Unclassified_Class_Dinophyceae
SPeuks_1243	1	0	0	0	0	0	0	0	0	0	0	0	0	0	0	0	0	0	0	0	0	0	0	0	0	0	0	0	0	0	0	0	0	Eukaryota	Streptophyta	Zygnemophyceae	Zygnemophyceae_X	Zygnemophyceae_XX	Unclassified_Family_Zygnemophyceae_XX
SPeuks_1244	0	1	0	0	0	0	0	0	0	0	0	0	0	0	0	0	0	0	0	0	0	0	0	0	0	0	0	0	0	0	0	0	0	Eukaryota	Arthropoda	Hexanauplia	Calanoida	Diaptomidae	Unclassified_Family_Diaptomidae
SPeuks_1245	0	0	3	0	0	0	0	0	0	0	0	0	0	0	0	0	0	0	0	0	0	0	0	0	0	0	0	0	0	0	0	0	0	Eukaryota	Arthropoda	Hexanauplia	Calanoida	Diaptomidae	Unclassified_Family_Diaptomidae
SPeuks_1246	0	0	0	0	3	0	0	0	0	0	0	0	0	0	0	0	0	0	0	0	0	0	0	0	0	0	0	0	0	0	0	0	0	Eukaryota	Arthropoda	Hexanauplia	Cyclopoida	Cyclopidae	Macrocyclops	Macrocyclops_albidus
SPeuks_1247	0	0	0	0	0	1	0	0	0	0	0	0	0	0	0	0	0	0	0	0	0	0	0	0	0	0	0	0	0	0	0	0	0	Eukaryota	Platyhelminthes	Catenulida	Unclass_Order_of_Catenulida	Stenostomidae	Stenostomum	Stenostomum_arevaloi
SPeuks_1248	0	0	0	0	0	1	0	0	0	0	0	0	0	0	0	0	0	0	0	0	0	0	0	0	0	0	0	0	0	0	0	0	0	Eukaryota	Arthropoda	Diplopoda	Spirostreptida	Harpagophoridae	Unclassified_Family_Harpagophoridae
SPeuks_1249	0	0	0	0	0	1	0	0	0	0	0	0	0	0	0	0	0	0	0	0	0	0	0	0	0	0	0	0	0	0	0	0	0	Eukaryota	Nematoda	Chromadorea	Rhabditida	Tylenchidae	Cephalenchus	Cephalenchus_hexalineatus
SPeuks_1250	0	0	0	0	0	0	1	0	0	0	0	0	0	0	0	0	0	0	0	0	0	0	0	0	0	0	0	0	0	0	0	0	0	Eukaryota	Fungi	Chytridiomycota	Chytridiomycotina	Chytridiomycetes	Unclassified_Family_Chytridiomycetes
SPeuks_1251	0	0	0	0	0	0	1	0	0	0	0	0	0	0	0	0	0	0	0	0	0	0	0	0	0	0	0	0	0	0	0	0	0	Eukaryota	Dinoflagellata	Dinophyceae	Peridiniales	Peridiniaceae	Peridinium	Peridinium_willei
SPeuks_1252	0	0	0	0	0	0	0	2	0	0	0	0	0	0	0	0	0	0	0	0	0	0	0	0	0	0	0	0	0	0	0	0	0	Eukaryota	Arthropoda	Hexanauplia	Cyclopoida	Cyclopidae	Macrocyclops	Macrocyclops_albidus
SPeuks_1253	0	0	0	0	0	0	0	0	1	0	0	0	0	0	0	0	0	0	0	0	0	0	0	0	0	0	0	0	0	0	0	0	0	Eukaryota	Arthropoda	Hexanauplia	Calanoida	Diaptomidae	Unclassified_Family_Diaptomidae
SPeuks_1254	0	0	0	0	0	0	0	0	0	0	4	0	0	0	0	0	0	0	0	0	0	0	0	0	0	0	0	0	0	0	0	0	0	Eukaryota	Unclassified_Kingdom_Eukaryota	Unclassified_Kingdom_Eukaryota	Unclassified_Kingdom_Eukaryota	Unclassified_Kingdom_Eukaryota	Unclassified_Kingdom_Eukaryota
SPeuks_1255	0	0	0	0	0	0	0	0	0	0	1	0	0	0	0	0	0	0	0	0	0	0	0	0	0	0	0	0	0	0	0	0	0	Eukaryota	Fungi	Chytridiomycota	Chytridiomycotina	Chytridiomycetes	Synchytrium
SPeuks_1256	0	0	0	0	0	0	0	0	0	0	3	0	0	0	0	0	0	0	0	0	0	0	0	0	0	0	0	0	0	0	0	0	0	Eukaryota	Nematoda	Chromadorea	Rhabditida	Unclassified_Order_Rhabditida	Unclassified_Order_Rhabditida
SPeuks_1257	0	0	0	0	0	0	0	0	0	0	0	0	0	0	0	0	2	0	0	0	0	0	0	0	0	0	0	0	0	0	0	0	0	Eukaryota	Chlorophyta	Chlorophyceae	Chlamydomonadales	Chlamydomonadales_X	Unclassified_Family_Chlamydomonadales_X
SPeuks_1258	0	0	0	0	0	0	0	0	0	0	0	0	0	0	0	0	0	1	0	0	0	0	0	0	0	0	0	0	0	0	0	0	0	Eukaryota	Cercozoa	Endomyxa	Vampyrellida	Vampyrellidae	Vampyrella	Vampyrella_sp.
SPeuks_1259	0	0	0	0	0	0	0	0	0	0	0	0	0	0	0	0	0	2	0	0	0	0	0	0	0	0	0	0	0	0	0	0	0	Eukaryota	Cercozoa	Filosa-Sarcomonadea	Glissomonadida	Sandonidae	Unclassified_Family_Sandonidae
SPeuks_1260	0	0	0	0	0	0	0	0	0	0	0	0	0	0	0	0	0	0	3	0	0	0	0	0	0	0	0	0	0	0	0	0	0	Eukaryota	Rotifera	Monogononta	Ploima	Unclassified_Order_Ploima	Unclassified_Order_Ploima
SPeuks_1261	0	0	0	0	0	0	0	0	0	0	0	0	0	0	0	0	0	0	0	0	0	0	0	0	0	0	0	2	0	0	0	0	0	Eukaryota	Arthropoda	Hexanauplia	Cyclopoida	Cyclopidae	Macrocyclops	Macrocyclops_albidus
SPeuks_1262	0	0	0	1	0	0	0	0	0	0	0	0	0	0	0	0	0	0	0	0	0	0	0	0	0	0	0	0	0	0	0	0	0	Eukaryota	Dinoflagellata	Dinophyceae	Gymnodiniales	Gymnodiniaceae	Gymnodinium	Gymnodinium_sp.
SPeuks_1263	0	0	0	0	0	0	0	0	0	0	0	0	0	1	0	0	0	0	0	0	0	0	0	0	0	0	0	0	0	0	0	0	0	Eukaryota	Streptophyta	Charophyceae	Charophyceae_X	Charophyceae_XX	Chara	Chara_australis
SPeuks_1264	0	0	0	0	0	0	0	0	0	0	0	0	0	4	0	0	0	0	0	0	0	0	0	0	0	0	0	0	0	0	0	0	0	Eukaryota	Dinoflagellata	Dinophyceae	Gymnodiniales	Gymnodiniaceae	Gymnodinium	Gymnodinium_sp.
SPeuks_1265	0	0	1	0	0	0	0	0	0	0	0	0	0	0	0	0	0	0	0	0	0	0	0	0	0	0	0	0	0	0	0	0	0	Eukaryota	Unclassified_Kingdom_Eukaryota	Unclassified_Kingdom_Eukaryota	Unclassified_Kingdom_Eukaryota	Unclassified_Kingdom_Eukaryota	Unclassified_Kingdom_Eukaryota
SPeuks_1266	1	0	0	0	0	0	0	0	0	0	0	0	0	0	0	0	0	0	0	0	0	0	0	0	0	0	0	0	0	0	0	0	0	Eukaryota	Dinoflagellata	Dinophyceae	Unclassified_Class_Dinophyceae	Unclassified_Class_Dinophyceae	Unclassified_Class_Dinophyceae
SPeuks_1267	1	0	0	0	0	0	0	0	0	0	0	0	0	0	0	0	0	0	0	0	0	0	0	0	0	0	0	0	0	0	0	0	0	Eukaryota	Chlorophyta	Chlorophyceae	Chlamydomonadales	Chlamydomonadales_X	Unclassified_Family_Chlamydomonadales_X
SPeuks_1268	0	0	0	0	0	3	0	0	0	0	0	0	0	0	0	0	0	0	0	0	0	0	0	0	0	0	0	0	0	0	0	0	0	Eukaryota	Cercozoa	Unclassified_Phylum_Cercozoa	Unclassified_Phylum_Cercozoa	Unclassified_Phylum_Cercozoa	Unclassified_Phylum_Cercozoa
SPeuks_1269	0	0	0	0	0	1	0	0	0	0	0	0	0	0	0	0	0	0	0	0	0	0	0	0	0	0	0	0	0	0	0	0	0	Eukaryota	Gastrotricha	Unclass_Class_of_Gastrotricha	Chaetonotida	Chaetonotidae	Lepidochaetus
SPeuks_1270	0	0	0	0	0	0	0	0	0	0	4	0	0	0	0	0	0	0	0	0	0	0	0	0	0	0	0	0	0	0	0	0	0	Eukaryota	Mollusca	Bivalvia	Venerida	Sphaeriidae	Sphaerium
SPeuks_1271	0	0	0	0	0	0	0	0	0	0	2	0	0	0	0	0	0	0	0	0	0	0	0	0	0	0	0	0	0	0	0	0	0	Eukaryota	Cercozoa	Filosa-Sarcomonadea	Glissomonadida	Unclassified_Order_Glissomonadida	Unclassified_Order_Glissomonadida
SPeuks_1272	0	0	0	0	0	0	0	0	0	0	1	0	0	0	0	0	0	0	0	0	0	0	0	0	0	0	0	0	0	0	0	0	0	Eukaryota	Ciliophora	Colpodea	Colpodea_X	Colpodida	Unclassified_Family_Colpodida
SPeuks_1273	0	0	0	0	0	0	0	0	0	0	2	0	0	0	0	0	0	0	0	0	0	0	0	0	0	0	0	0	0	0	0	0	0	Eukaryota	Streptophyta	Zygnemophyceae	Zygnemophyceae_X	Zygnemophyceae_XX	Unclassified_Family_Zygnemophyceae_XX
SPeuks_1274	0	0	0	0	0	0	0	0	0	0	1	0	0	0	0	0	0	0	0	0	0	0	0	0	0	0	0	0	0	0	0	0	0	Eukaryota	Nematoda	Chromadorea	Rhabditida	Tylenchidae	Filenchus	Filenchus_discrepans
SPeuks_1275	0	0	0	0	0	0	0	0	0	0	0	1	0	0	0	0	0	0	0	0	0	0	0	0	0	0	0	0	0	0	0	0	0	Eukaryota	Dinoflagellata	Dinophyceae	Unclassified_Class_Dinophyceae	Unclassified_Class_Dinophyceae	Unclassified_Class_Dinophyceae
SPeuks_1276	0	0	0	0	0	0	0	0	0	0	0	0	0	1	0	0	0	0	0	0	0	0	0	0	0	0	0	0	0	0	0	0	0	Eukaryota	Rotifera	Monogononta	Ploima	Brachionidae	Brachionus
SPeuks_1277	0	0	0	0	0	0	0	0	0	0	0	0	0	0	0	0	1	0	0	0	0	0	0	0	0	0	0	0	0	0	0	0	0	Eukaryota	Dinoflagellata	Dinophyceae	Gonyaulacales	Ceratiaceae	Ceratium	Ceratium_hirundinella
SPeuks_1278	0	0	0	0	0	0	0	0	0	0	0	0	0	0	0	0	0	3	0	0	0	0	0	0	0	0	0	0	0	0	0	0	0	Eukaryota	Lobosa	Tubulinea	Euamoebida	LOS7N/I-lineage	LOS7N/I-lineage_X	LOS7N/I-lineage_X_sp.
SPeuks_1279	0	0	0	0	0	0	0	0	0	0	0	0	0	0	0	0	0	3	0	0	0	0	0	0	0	0	0	0	0	0	0	0	0	Eukaryota	Cercozoa	Endomyxa-SPeuksmyxea	Plasmodiophorida	Plasmodiophorida_X	Plasmodiophorida_XX	Plasmodiophorida_XX_sp.
SPeuks_1280	0	0	0	0	0	0	0	0	0	0	0	0	0	0	0	0	0	3	0	0	0	0	0	0	0	0	0	0	0	0	0	0	0	Eukaryota	Cercozoa	Unclassified_Phylum_Cercozoa	Unclassified_Phylum_Cercozoa	Unclassified_Phylum_Cercozoa	Unclassified_Phylum_Cercozoa
SPeuks_1281	0	0	0	0	0	0	0	0	0	0	0	0	0	0	0	0	0	2	0	0	0	0	0	0	0	0	0	0	0	0	0	0	0	Eukaryota	Cercozoa	Filosa-Sarcomonadea	Glissomonadida	Unclassified_Order_Glissomonadida	Unclassified_Order_Glissomonadida
SPeuks_1282	0	0	0	0	0	0	0	0	0	0	0	0	0	0	0	0	0	4	0	0	0	0	0	0	0	0	0	0	0	0	0	0	0	Eukaryota	Fungi	Ascomycota	Pezizomycotina	Dothideomycetes	Unclassified_Family_Dothideomycetes
SPeuks_1283	0	0	0	0	0	0	0	0	0	0	0	0	0	0	0	0	0	0	1	0	0	0	0	0	0	0	0	0	0	0	0	0	0	Eukaryota	Platyhelminthes	Rhabditophora	Rhabdocoela	Typhloplanidae	Opistomum	Opistomum_arsenii
SPeuks_1284	0	0	0	0	0	0	0	0	0	0	0	0	0	0	0	0	0	0	0	13	0	0	0	0	0	0	0	0	0	0	0	0	0	Eukaryota	Arthropoda	Branchiopoda	Diplostraca	Daphniidae	Daphnia	Daphnia_pulex
SPeuks_1285	0	0	0	0	0	0	0	0	0	0	0	0	0	0	0	0	0	0	0	0	0	0	4	0	0	0	0	0	0	0	0	0	0	Eukaryota	Dinoflagellata	Dinophyceae	Peridiniales	Thoracosphaeraceae	Thoracosphaeraceae_X	Thoracosphaeraceae_X_sp.
SPeuks_1286	0	0	0	0	0	0	0	0	0	0	0	0	0	0	0	0	0	0	0	0	0	0	0	0	0	0	0	0	0	0	0	0	2	Eukaryota	Ciliophora	Colpodea	Colpodea_X	Cyrtolophosidida	Cyrtolophosis
SPeuks_1287	0	0	0	0	0	0	0	0	0	0	0	0	0	0	0	0	0	0	0	0	0	0	0	0	0	0	0	0	0	0	0	0	2	Eukaryota	Streptophyta	Zygnemophyceae	Zygnemophyceae_X	Zygnemophyceae_XX	Staurastrum
SPeuks_1288	0	0	0	0	0	0	0	0	0	0	0	0	0	0	0	0	0	0	0	0	0	0	0	0	0	0	0	0	0	0	0	0	3	Eukaryota	Katablepharidophyta	Katablepharidaceae	Katablepharidales	Katablepharidales_X	Katablepharidales_XX	Katablepharidales_XX_sp.
SPeuks_1289	1	0	0	0	0	0	0	0	0	0	0	0	0	0	0	0	0	0	0	0	0	0	0	0	0	0	0	0	0	0	0	0	0	Eukaryota	Dinoflagellata	Dinophyceae	Unclassified_Class_Dinophyceae	Unclassified_Class_Dinophyceae	Unclassified_Class_Dinophyceae
SPeuks_1290	2	0	0	0	0	0	0	0	0	0	0	0	0	0	0	0	0	0	0	0	0	0	0	0	0	0	0	0	0	0	0	0	0	Eukaryota	Ciliophora	Unclassified_Phylum_Ciliophora	Unclassified_Phylum_Ciliophora	Unclassified_Phylum_Ciliophora	Unclassified_Phylum_Ciliophora
SPeuks_1291	0	0	0	0	3	0	0	0	0	0	0	0	0	0	0	0	0	0	0	0	0	0	0	0	0	0	0	0	0	0	0	0	0	Eukaryota	Arthropoda	Hexanauplia	Cyclopoida	Cyclopidae	Macrocyclops	Macrocyclops_albidus
SPeuks_1292	0	0	0	0	0	2	0	0	0	0	0	0	0	0	0	0	0	0	0	0	0	0	0	0	0	0	0	0	0	0	0	0	0	Eukaryota	Nematoda	Chromadorea	Rhabditida	Aphelenchoididae	Unclassified_Family_Aphelenchoididae
SPeuks_1293	0	0	0	0	0	1	0	0	0	0	0	0	0	0	0	0	0	0	0	0	0	0	0	0	0	0	0	0	0	0	0	0	0	Eukaryota	Annelida	Clitellata	Haplotaxida	Megascolecidae	Unclassified_Family_Megascolecidae
SPeuks_1294	0	0	0	0	0	3	0	0	0	0	0	0	0	0	0	0	0	0	0	0	0	0	0	0	0	0	0	0	0	0	0	0	0	Eukaryota	Fungi	Ascomycota	Pezizomycotina	Dothideomycetes	Unclassified_Family_Dothideomycetes
SPeuks_1295	0	0	0	0	0	2	0	0	0	0	0	0	0	0	0	0	0	0	0	0	0	0	0	0	0	0	0	0	0	0	0	0	0	Eukaryota	Ciliophora	Spirotrichea	Hypotrichia	Oxytrichidae	Unclassified_Family_Oxytrichidae
SPeuks_1296	0	0	0	0	0	3	0	0	0	0	0	0	0	0	0	0	0	0	0	0	0	0	0	0	0	0	0	0	0	0	0	0	0	Eukaryota	Rotifera	Monogononta	Ploima	Brachionidae	Keratella	Keratella_quadrata
SPeuks_1297	0	0	0	0	0	0	0	0	0	0	1	0	0	0	0	0	0	0	0	0	0	0	0	0	0	0	0	0	0	0	0	0	0	Eukaryota	Rotifera	Bdelloidea	Unclass_Family_of_NA	NA	Rotaria	Rotaria_rotatoria
SPeuks_1298	0	0	0	0	0	0	0	0	0	0	2	0	0	0	0	0	0	0	0	0	0	0	0	0	0	0	0	0	0	0	0	0	0	Eukaryota	Ochrophyta	Synurophyceae	Synurales	Synurales_X	Synura	Synura_mollispina
SPeuks_1299	0	0	0	0	0	0	0	0	0	0	1	0	0	0	0	0	0	0	0	0	0	0	0	0	0	0	0	0	0	0	0	0	0	Eukaryota	Cercozoa	Filosa-Sarcomonadea	Glissomonadida	Allapsidae	Group-Te	Group_Te_sp.
SPeuks_1300	0	0	0	0	0	0	0	0	0	0	1	0	0	0	0	0	0	0	0	0	0	0	0	0	0	0	0	0	0	0	0	0	0	Eukaryota	Fungi	Ascomycota	Pezizomycotina	Unclassified_Order_Pezizomycotina	Unclassified_Order_Pezizomycotina
SPeuks_1301	0	0	0	0	0	0	0	0	0	0	1	0	0	0	0	0	0	0	0	0	0	0	0	0	0	0	0	0	0	0	0	0	0	Eukaryota	Ciliophora	Oligohymenophorea	Peritrichia_2	Sessilida	Sessilida_X	Sessilida_X_sp.
SPeuks_1302	0	0	0	0	0	0	0	0	0	0	2	0	0	0	0	0	0	0	0	0	0	0	0	0	0	0	0	0	0	0	0	0	0	Eukaryota	Arthropoda	Hexanauplia	Harpacticoida	Canthocamptidae	Unclassified_Family_Canthocamptidae
SPeuks_1303	0	0	0	0	0	0	0	0	0	0	1	0	0	0	0	0	0	0	0	0	0	0	0	0	0	0	0	0	0	0	0	0	0	Eukaryota	Nematoda	Chromadorea	Rhabditida	Tylenchidae	Filenchus	Filenchus_misellus
SPeuks_1304	0	0	0	0	0	0	0	0	0	0	2	0	0	0	0	0	0	0	0	0	0	0	0	0	0	0	0	0	0	0	0	0	0	Eukaryota	Ciliophora	Oligohymenophorea	Peritrichia_2	Unclassified_Order_Peritrichia_2	Unclassified_Order_Peritrichia_2
SPeuks_1305	0	0	0	0	0	0	0	0	0	0	1	0	0	0	0	0	0	0	0	0	0	0	0	0	0	0	0	0	0	0	0	0	0	Eukaryota	Cercozoa	Filosa-Sarcomonadea	Glissomonadida	Glissomonadida_X	Glissomonadida_XX	Glissomonadida_XX_sp.
SPeuks_1306	0	0	0	0	0	0	0	0	0	0	1	0	0	0	0	0	0	0	0	0	0	0	0	0	0	0	0	0	0	0	0	0	0	Eukaryota	Nematoda	Chromadorea	Rhabditida	Tylenchidae	Filenchus	Filenchus_discrepans
SPeuks_1307	0	0	0	0	0	0	0	0	0	0	0	0	3	0	0	0	0	0	0	0	0	0	0	0	0	0	0	0	0	0	0	0	0	Eukaryota	Streptophyta	Zygnemophyceae	Zygnemophyceae_X	Zygnemophyceae_XX	Staurodesmus	Staurodesmus_isthmosus
SPeuks_1308	0	0	0	0	0	0	0	0	0	0	0	0	9	0	0	0	0	0	0	0	0	0	0	0	0	0	0	0	0	0	0	0	0	Eukaryota	Arthropoda	Hexanauplia	Cyclopoida	Cyclopidae	Macrocyclops	Macrocyclops_albidus
SPeuks_1309	0	0	0	0	0	0	0	0	0	0	0	0	0	0	0	0	0	3	0	0	0	0	0	0	0	0	0	0	0	0	0	0	0	Eukaryota	Fungi	Ascomycota	Pezizomycotina	Eurotiomycetes	Unclassified_Family_Eurotiomycetes
SPeuks_1310	0	0	0	0	0	0	0	0	0	0	0	0	0	0	0	0	0	1	0	0	0	0	0	0	0	0	0	0	0	0	0	0	0	Eukaryota	Unclassified_Kingdom_Eukaryota	Unclassified_Kingdom_Eukaryota	Unclassified_Kingdom_Eukaryota	Unclassified_Kingdom_Eukaryota	Unclassified_Kingdom_Eukaryota
SPeuks_1311	0	0	0	0	0	0	0	0	0	0	0	0	0	0	0	0	0	4	0	0	0	0	0	0	0	0	0	0	0	0	0	0	0	Eukaryota	Fungi	Unclassified_Phylum_Fungi	Unclassified_Phylum_Fungi	Unclassified_Phylum_Fungi	Unclassified_Phylum_Fungi
SPeuks_1312	0	0	0	0	0	0	0	0	0	0	0	0	0	0	0	0	0	0	3	0	0	0	0	0	0	0	0	0	0	0	0	0	0	Eukaryota	Platyhelminthes	Rhabditophora	Rhabdocoela	Polycystididae	Gyratrix	Gyratrix_hermaphroditus
SPeuks_1313	0	0	0	0	0	0	0	0	0	0	0	0	0	0	0	0	0	0	1	0	0	0	0	0	0	0	0	0	0	0	0	0	0	Eukaryota	Fungi	Unclassified_Phylum_Fungi	Unclassified_Phylum_Fungi	Unclassified_Phylum_Fungi	Unclassified_Phylum_Fungi
SPeuks_1314	0	0	0	0	0	0	0	0	0	0	0	0	0	0	0	0	0	0	3	0	0	0	0	0	0	0	0	0	0	0	0	0	0	Eukaryota	Fungi	Unclassified_Phylum_Fungi	Unclassified_Phylum_Fungi	Unclassified_Phylum_Fungi	Unclassified_Phylum_Fungi
SPeuks_1315	0	0	0	0	0	0	0	0	0	0	0	0	0	0	0	0	0	0	3	0	0	0	0	1	0	0	0	0	0	0	0	0	0	Eukaryota	Ciliophora	Spirotrichea	Hypotrichia	Unclassified_Order_Hypotrichia	Unclassified_Order_Hypotrichia
SPeuks_1316	0	0	0	0	0	0	0	0	0	0	0	0	0	0	0	0	0	0	0	0	0	0	0	0	0	0	0	0	0	0	0	0	1	Eukaryota	Streptophyta	Zygnemophyceae	Zygnemophyceae_X	Zygnemophyceae_XX	Cosmarium	Cosmarium_tinctum
SPeuks_1317	0	0	0	0	0	0	0	0	0	0	0	0	0	0	0	0	0	0	0	0	0	0	0	0	1	0	0	0	0	0	0	0	0	Eukaryota	Ciliophora	CONThreeP	CONThreeP_X	CONThreeP_XX	Askenasia	Askenasia_sp.
SPeuks_1318	0	0	0	3	0	0	0	0	0	0	0	0	0	0	0	0	0	0	0	0	0	0	0	0	0	2	0	0	0	0	0	0	0	Eukaryota	Ciliophora	Oligohymenophorea	Hymenostomatia	Ophryoglenida	Ophryoglena	Ophryoglena_catenula
SPeuks_1319	0	0	0	0	0	0	0	0	0	0	0	0	0	3	0	0	0	0	0	0	0	0	0	0	0	0	0	0	0	0	0	0	0	Eukaryota	Arthropoda	Hexanauplia	Cyclopoida	Cyclopidae	Cyclops	Cyclops_sp.
SPeuks_1320	0	0	0	0	0	0	0	0	0	0	0	0	0	0	0	0	0	0	0	0	0	0	0	0	0	0	0	0	0	11	0	0	0	Eukaryota	Rotifera	Bdelloidea	Unclass_Family_of_NA	NA	Rotaria	Rotaria_rotatoria
SPeuks_1321	1	0	0	0	0	0	0	0	0	0	0	0	0	0	0	0	0	0	0	0	0	0	0	0	0	0	0	0	0	0	0	0	0	Eukaryota	Dinoflagellata	Dinophyceae	Unclassified_Class_Dinophyceae	Unclassified_Class_Dinophyceae	Unclassified_Class_Dinophyceae
SPeuks_1322	3	0	0	0	0	0	0	0	0	0	0	0	0	0	0	0	0	0	0	0	0	0	0	0	0	0	0	0	0	0	0	0	0	Eukaryota	Chlorophyta	Trebouxiophyceae	Prasiolales	Prasiolales_X	Unclassified_Family_Prasiolales_X
SPeuks_1323	0	0	1	0	0	0	0	0	0	0	0	0	0	0	0	0	0	0	0	0	0	0	0	0	0	0	0	0	0	0	0	0	0	Eukaryota	Arthropoda	Hexanauplia	Calanoida	Diaptomidae	Unclassified_Family_Diaptomidae
SPeuks_1324	0	0	0	0	0	1	0	0	0	0	0	0	0	0	0	0	0	0	0	0	0	0	0	0	0	0	0	0	0	0	0	0	0	Eukaryota	Streptophyta	Zygnemophyceae	Zygnemophyceae_X	Zygnemophyceae_XX	Unclassified_Family_Zygnemophyceae_XX
SPeuks_1325	0	0	0	0	0	0	0	0	0	0	3	0	0	0	0	0	0	0	0	0	0	0	0	0	0	0	0	0	0	0	0	0	0	Eukaryota	Cercozoa	Endomyxa	Vampyrellida	Leptophryidae	Unclassified_Family_Leptophryidae
SPeuks_1326	0	0	0	0	0	0	0	0	0	0	1	0	0	0	0	0	0	0	0	0	0	0	0	0	0	0	0	0	0	0	0	0	0	Eukaryota	Cercozoa	Unclassified_Phylum_Cercozoa	Unclassified_Phylum_Cercozoa	Unclassified_Phylum_Cercozoa	Unclassified_Phylum_Cercozoa
SPeuks_1327	0	0	0	0	0	0	0	0	0	0	3	0	0	0	0	0	0	0	0	0	0	0	0	0	0	0	0	0	0	0	0	0	0	Eukaryota	Cercozoa	Filosa-Sarcomonadea	Glissomonadida	Sandonidae	Unclassified_Family_Sandonidae
SPeuks_1328	0	0	0	0	0	0	0	0	0	0	1	0	0	0	0	0	0	0	0	0	0	0	0	0	0	0	0	0	0	0	0	0	0	Eukaryota	Cercozoa	Filosa-Sarcomonadea	Glissomonadida	Sandonidae	Unclassified_Family_Sandonidae
SPeuks_1329	0	0	0	0	0	0	0	0	0	0	2	0	0	0	0	0	0	0	0	0	0	0	0	0	0	0	0	0	0	0	0	0	0	Eukaryota	Fungi	Ascomycota	Pezizomycotina	Lecanoromycetes	Unclassified_Family_Lecanoromycetes
SPeuks_1330	0	0	0	0	0	0	0	0	0	0	1	0	0	0	0	0	0	0	0	0	0	0	0	0	0	0	0	0	0	0	0	0	0	Eukaryota	Ciliophora	Oligohymenophorea	Peritrichia_2	Unclassified_Order_Peritrichia_2	Unclassified_Order_Peritrichia_2
SPeuks_1331	0	0	0	0	0	0	0	0	0	0	1	0	0	0	0	0	0	0	0	0	0	0	0	0	0	0	0	0	0	0	0	0	0	Eukaryota	Fungi	Chytridiomycota	Chytridiomycotina	Chytridiomycetes	Rhizophydium
SPeuks_1332	0	0	0	0	0	0	0	0	0	0	1	0	0	0	0	0	0	0	0	0	0	0	0	0	0	0	0	0	0	0	0	0	0	Eukaryota	Ciliophora	Colpodea	Colpodea_X	Bursariomorphida	Bryometopus
SPeuks_1333	0	0	0	0	0	0	0	0	0	0	1	0	0	0	0	0	0	0	0	0	0	0	0	0	0	0	0	0	0	0	0	0	0	Eukaryota	Dinoflagellata	Dinophyceae	Unclassified_Class_Dinophyceae	Unclassified_Class_Dinophyceae	Unclassified_Class_Dinophyceae
SPeuks_1334	0	0	0	0	0	0	0	0	0	0	2	0	0	0	0	0	0	0	0	0	0	0	0	0	0	0	0	0	0	0	0	0	0	Eukaryota	Fungi	Ascomycota	Pezizomycotina	Eurotiomycetes	Unclassified_Family_Eurotiomycetes
SPeuks_1335	0	0	0	0	0	0	0	0	0	0	1	0	0	0	0	0	0	0	0	0	0	0	0	0	0	0	0	0	0	0	0	0	0	Eukaryota	Nematoda	Chromadorea	Rhabditida	Teratocephalidae	Teratocephalus	Teratocephalus_terrestris
SPeuks_1336	0	0	0	0	0	0	0	0	0	0	1	0	0	0	0	0	0	0	0	0	0	0	0	0	0	0	0	0	0	0	0	0	0	Eukaryota	Nematoda	Chromadorea	Rhabditida	Unclassified_Order_Rhabditida	Unclassified_Order_Rhabditida
SPeuks_1337	0	0	0	0	0	0	0	0	0	0	0	0	4	0	0	0	0	0	0	0	0	0	0	0	0	0	0	0	0	0	0	0	0	Eukaryota	Annelida	Clitellata	Haplotaxida	Naididae	Unclassified_Family_Naididae
SPeuks_1338	0	0	0	0	0	0	0	0	0	0	0	0	0	0	0	5	0	0	0	0	0	0	0	0	0	0	0	0	0	0	0	0	0	Eukaryota	Chlorophyta	Chlorophyceae	Sphaeropleales	Sphaeropleales_X	Unclassified_Family_Sphaeropleales_X
SPeuks_1339	0	0	0	0	0	0	0	0	0	0	0	0	0	0	0	0	1	0	0	0	0	0	0	0	0	0	0	0	0	0	0	0	0	Eukaryota	Streptophyta	Zygnemophyceae	Zygnemophyceae_X	Zygnemophyceae_XX	Staurastrum
SPeuks_1340	0	0	0	0	0	0	0	0	0	0	0	0	0	0	0	0	0	3	0	0	0	0	0	0	0	0	0	0	0	0	0	0	0	Eukaryota	Ciliophora	Phyllopharyngea	Synhymenia	Orthodonellidae	Zosterodasys
SPeuks_1341	0	0	0	0	0	0	0	0	0	0	0	0	0	0	0	0	0	3	0	0	0	0	0	0	0	0	0	0	0	0	0	0	0	Eukaryota	Streptophyta	Zygnemophyceae	Zygnemophyceae_X	Zygnemophyceae_XX	Spirogyra	Spirogyra_sp.
SPeuks_1342	0	0	0	0	0	0	0	0	0	0	0	0	0	0	0	0	0	1	0	0	0	0	0	0	0	0	0	0	0	0	0	0	0	Eukaryota	Cercozoa	Unclassified_Phylum_Cercozoa	Unclassified_Phylum_Cercozoa	Unclassified_Phylum_Cercozoa	Unclassified_Phylum_Cercozoa
SPeuks_1343	0	0	0	0	0	0	0	0	0	0	0	0	0	0	0	0	0	0	0	0	2	0	0	0	0	0	0	0	0	0	0	0	0	Eukaryota	Ciliophora	Oligohymenophorea	Hymenostomatia	Ophryoglenida	Unclassified_Family_Ophryoglenida
SPeuks_1344	0	0	0	0	0	0	0	0	0	0	0	0	0	0	0	0	0	0	0	0	0	0	5	0	0	0	0	0	0	0	0	0	0	Eukaryota	Arthropoda	Branchiopoda	Diplostraca	Daphniidae	Unclassified_Family_Daphniidae
SPeuks_1345	0	0	0	0	0	0	0	0	0	0	0	0	0	0	0	0	0	0	0	0	0	0	0	0	2	0	0	0	0	0	0	0	0	Eukaryota	Unclassified_Kingdom_Eukaryota	Unclassified_Kingdom_Eukaryota	Unclassified_Kingdom_Eukaryota	Unclassified_Kingdom_Eukaryota	Unclassified_Kingdom_Eukaryota
SPeuks_1346	0	0	0	0	0	0	0	0	0	0	0	0	0	0	0	0	0	0	0	0	0	0	0	0	0	0	0	0	0	0	0	0	6	Eukaryota	Cercozoa	Filosa-Sarcomonadea	Unclassified_Class_Filosa-Sarcomonadea	Unclassified_Class_Filosa-Sarcomonadea	Unclassified_Class_Filosa-Sarcomonadea
SPeuks_1347	0	0	0	0	0	0	0	0	0	0	0	0	0	0	0	0	0	0	0	0	0	0	0	0	0	0	0	0	0	0	0	0	2	Eukaryota	Fungi	Chytridiomycota	Chytridiomycotina	Chytridiomycetes	Unclassified_Family_Chytridiomycetes
SPeuks_1348	0	0	0	0	0	0	0	0	0	0	0	0	0	0	1	0	0	0	0	0	0	0	0	0	0	0	0	0	0	0	0	0	0	Eukaryota	Arthropoda	Hexanauplia	Cyclopoida	Cyclopidae	Unclassified_Family_Cyclopidae
SPeuks_1349	1	0	0	0	0	0	0	0	0	0	0	0	0	0	0	0	0	0	0	0	0	0	0	0	0	0	0	0	0	0	0	0	0	Eukaryota	Dinoflagellata	Dinophyceae	Unclassified_Class_Dinophyceae	Unclassified_Class_Dinophyceae	Unclassified_Class_Dinophyceae
SPeuks_1350	1	0	0	0	0	0	0	0	0	0	0	0	0	0	0	0	0	0	0	0	0	0	0	0	0	0	0	0	0	0	0	0	0	Eukaryota	Cercozoa	Filosa-Sarcomonadea	Unclassified_Class_Filosa-Sarcomonadea	Unclassified_Class_Filosa-Sarcomonadea	Unclassified_Class_Filosa-Sarcomonadea
SPeuks_1351	0	0	0	0	0	2	0	0	0	0	0	0	0	0	0	0	0	0	0	0	0	0	0	0	0	0	0	0	0	0	0	0	0	Eukaryota	Ciliophora	Oligohymenophorea	Peritrichia_2	Unclassified_Order_Peritrichia_2	Unclassified_Order_Peritrichia_2
SPeuks_1352	0	0	0	0	0	2	0	0	0	0	0	0	0	0	0	0	0	0	0	0	0	0	0	0	0	0	0	0	0	0	0	0	0	Eukaryota	Unclassified_Kingdom_Eukaryota	Unclassified_Kingdom_Eukaryota	Unclassified_Kingdom_Eukaryota	Unclassified_Kingdom_Eukaryota	Unclassified_Kingdom_Eukaryota
SPeuks_1353	0	0	0	0	0	0	2	0	0	0	0	0	0	0	0	0	0	0	0	0	0	0	0	0	0	0	0	0	0	0	0	0	0	Eukaryota	Dinoflagellata	Dinophyceae	Peridiniales	Peridiniaceae	Peridinium
SPeuks_1354	0	0	0	0	0	0	0	0	0	0	1	0	0	0	0	0	0	0	0	0	0	0	0	0	0	0	0	0	0	0	0	0	0	Eukaryota	Ciliophora	Oligohymenophorea	Peritrichia_2	Sessilida	Vorticella
SPeuks_1355	0	0	0	0	0	0	0	0	0	0	1	0	0	0	0	0	0	0	0	0	0	0	0	0	0	0	0	0	0	0	0	0	0	Eukaryota	Ciliophora	CONThreeP	CONThreeP_X	Urotrichidae	Urotricha	Urotricha_sp.
SPeuks_1356	0	0	0	0	0	0	0	0	0	0	1	0	0	0	0	0	0	0	0	0	0	0	0	0	0	0	0	0	0	0	0	0	0	Eukaryota	Streptophyta	Embryophyceae	Embryophyceae_X	Embryophyceae_XX	Unclassified_Family_Embryophyceae_XX
SPeuks_1357	0	0	0	0	0	0	0	0	0	0	1	0	0	0	0	0	0	0	0	0	0	0	0	0	0	0	0	0	0	0	0	0	0	Eukaryota	Streptophyta	Embryophyceae	Embryophyceae_X	Embryophyceae_XX	Megaceros	Megaceros_flagellaris
SPeuks_1358	0	0	0	0	0	0	0	0	0	0	1	0	0	0	0	0	0	0	0	0	0	0	0	0	0	0	0	0	0	0	0	0	0	Eukaryota	Fungi	Chytridiomycota	Chytridiomycotina	Chytridiomycetes	Lobulomyces	Lobulomyces_angularis
SPeuks_1359	0	0	0	0	0	0	0	0	0	0	3	0	0	0	0	0	0	0	0	0	0	0	0	0	0	0	0	0	0	0	0	0	0	Eukaryota	Nematoda	Chromadorea	Rhabditida	Ecphyadophoridae	Lelenchus	Lelenchus_leptosoma
SPeuks_1360	0	0	0	0	0	0	0	0	0	0	0	0	6	0	0	0	0	0	0	0	0	0	0	0	0	0	0	0	0	0	0	0	0	Eukaryota	Tardigrada	Eutardigrada	Parachela	Hypsibiidae	Acutuncus	Acutuncus_sp.
SPeuks_1361	0	0	0	0	0	0	0	0	0	0	0	0	5	0	0	0	0	0	0	0	0	0	0	0	0	0	0	0	0	0	0	0	0	Eukaryota	Unclassified_Kingdom_Eukaryota	Unclassified_Kingdom_Eukaryota	Unclassified_Kingdom_Eukaryota	Unclassified_Kingdom_Eukaryota	Unclassified_Kingdom_Eukaryota
SPeuks_1362	0	0	0	0	0	0	0	0	0	0	0	0	0	0	0	0	0	0	0	0	3	0	0	0	0	0	0	0	0	0	0	0	0	Eukaryota	Rotifera	Monogononta	Flosculariaceae	Unclassified_Order_Flosculariaceae	Unclassified_Order_Flosculariaceae
SPeuks_1363	0	0	0	0	0	0	0	0	0	0	0	0	0	0	0	0	1	0	0	0	0	0	0	0	0	0	0	0	0	0	0	0	0	Eukaryota	Chrompodellids	Colpodellidea	Colpodellida	Alphamonaceae	Aphamonas	Aphamonas_edax
SPeuks_1364	0	0	0	0	0	0	0	0	0	0	0	0	0	0	0	0	2	0	0	0	0	0	0	0	0	0	0	0	0	0	0	0	0	Eukaryota	Dinoflagellata	Dinophyceae	Gonyaulacales	Ceratiaceae	Ceratium	Ceratium_hirundinella
SPeuks_1365	0	0	0	0	0	0	0	0	0	0	0	0	0	0	0	0	1	0	0	0	0	0	0	0	0	0	0	0	0	0	0	0	0	Eukaryota	Ciliophora	Heterotrichea	Heterotrichea_X	Stentoridae	Stentor	Stentor_roeselii
SPeuks_1366	0	0	0	0	0	0	0	0	0	0	0	0	0	0	0	0	0	2	0	0	0	0	0	0	0	0	0	0	0	0	0	0	0	Eukaryota	Ciliophora	Spirotrichea	Hypotrichia	Unclassified_Order_Hypotrichia	Unclassified_Order_Hypotrichia
SPeuks_1367	0	0	0	0	0	0	0	0	0	0	0	0	0	0	0	0	0	3	0	0	0	0	0	0	0	0	0	0	0	0	0	0	0	Eukaryota	Fungi	Ascomycota	Pezizomycotina	Orbiliomycetes	Unclassified_Family_Orbiliomycetes
SPeuks_1368	0	0	0	0	0	0	0	0	0	0	0	0	0	0	0	0	0	2	0	0	0	0	0	0	0	0	0	0	0	0	0	0	0	Eukaryota	Streptophyta	Embryophyceae	Embryophyceae_X	Embryophyceae_XX	Unclassified_Family_Embryophyceae_XX
SPeuks_1369	0	0	0	0	0	0	0	0	0	0	0	0	0	0	0	0	0	2	0	0	0	0	0	0	0	0	0	0	0	0	0	0	0	Eukaryota	Streptophyta	Embryophyceae	Embryophyceae_X	Embryophyceae_XX	Unclassified_Family_Embryophyceae_XX
SPeuks_1370	0	0	0	0	0	0	0	0	0	0	0	0	0	0	0	0	0	1	0	0	0	0	0	0	0	0	0	0	0	0	0	0	0	Eukaryota	Chlorophyta	Chlorophyceae	Chlamydomonadales	Chlamydomonadales_X	Chloromonas	Chloromonas_sp.
SPeuks_1371	0	0	0	0	0	0	0	0	0	0	0	0	0	0	0	0	0	2	0	0	0	0	0	0	0	0	0	0	0	0	0	0	0	Eukaryota	Streptophyta	Zygnemophyceae	Zygnemophyceae_X	Zygnemophyceae_XX	Cylindrocystis	Cylindrocystis_brebissonii
SPeuks_1372	0	0	0	0	0	0	0	0	0	0	0	0	0	0	0	0	0	3	0	0	0	0	0	0	0	0	0	0	0	0	0	0	0	Eukaryota	Cercozoa	Filosa-Granofilosea	Limnofilida	Limnofilidae	Limnofilidae_X	Limnofilidae_X_sp.
SPeuks_1373	0	0	0	0	0	0	0	0	0	0	0	0	0	0	0	0	0	0	3	0	0	0	0	0	0	0	0	0	0	0	0	0	0	Eukaryota	Cercozoa	Filosa-Sarcomonadea	Glissomonadida	Allapsidae	Orciraptor	Orciraptor_agilis
SPeuks_1374	0	0	0	0	0	0	0	0	0	0	0	0	0	0	0	0	0	0	2	0	0	0	0	0	0	0	0	0	0	0	0	0	0	Eukaryota	Cryptophyta	Cryptophyceae	Cryptomonadales	Cryptomonadales_X	Cryptomonas	Cryptomonas_curvata
SPeuks_1375	0	0	0	0	0	0	0	0	0	0	0	0	0	0	0	0	0	0	0	0	0	0	0	0	0	0	0	0	0	5	0	0	0	Eukaryota	Dinoflagellata	Dinophyceae	Unclassified_Class_Dinophyceae	Unclassified_Class_Dinophyceae	Unclassified_Class_Dinophyceae
SPeuks_1376	0	0	0	0	0	0	0	0	0	0	0	0	0	0	0	0	0	0	0	0	0	0	0	0	0	0	0	0	0	0	0	3	0	Eukaryota	Arthropoda	Hexanauplia	Calanoida	Diaptomidae	Unclassified_Family_Diaptomidae
SPeuks_1377	0	0	0	0	0	0	0	0	0	0	0	0	0	0	0	0	0	0	0	0	0	0	0	0	0	0	0	0	0	0	0	0	1	Eukaryota	Ciliophora	Spirotrichea	Hypotrichia	Unclassified_Order_Hypotrichia	Unclassified_Order_Hypotrichia
SPeuks_1378	0	0	0	0	0	0	0	0	0	0	0	0	0	0	0	0	0	0	0	0	0	0	0	0	0	0	0	0	0	0	0	0	2	Eukaryota	Rotifera	Monogononta	Ploima	Unclassified_Order_Ploima	Unclassified_Order_Ploima
SPeuks_1379	0	0	0	0	0	0	0	0	0	0	0	0	0	0	0	0	0	0	0	0	0	0	0	0	0	0	0	0	0	0	0	0	2	Eukaryota	Chlorophyta	Ulvophyceae	Ulotrichales	Ulotrichales_X	Trichosarcina	Trichosarcina_mucosa
SPeuks_1380	0	0	0	0	0	0	0	0	0	0	0	0	0	0	0	0	0	0	0	0	0	0	0	0	0	0	0	0	0	0	0	0	3	Eukaryota	Chrompodellids	Colpodellidea	Colpodellida	Alphamonaceae	Aphamonas	Aphamonas_edax
SPeuks_1381	0	0	0	0	0	0	0	0	0	0	0	0	0	0	1	0	0	0	0	0	0	0	0	0	0	0	0	0	0	0	0	0	0	Eukaryota	Arthropoda	Hexanauplia	Calanoida	Diaptomidae	Unclassified_Family_Diaptomidae
SPeuks_1382	0	0	0	0	0	0	0	0	0	0	0	0	0	0	0	0	0	0	0	0	0	0	0	0	0	0	0	0	3	0	0	0	0	Eukaryota	Dinoflagellata	Dinophyceae	Gonyaulacales	Ceratiaceae	Ceratium	Ceratium_hirundinella
SPeuks_1383	3	0	0	0	0	0	0	0	0	0	0	0	0	0	0	0	0	0	0	0	0	0	0	0	0	0	0	0	0	0	0	0	0	Eukaryota	Ciliophora	Colpodea	Colpodea_X	Cyrtolophosidida	Apocyrtolophosis
SPeuks_1384	2	0	0	0	0	0	0	0	0	0	0	0	0	0	0	0	0	0	0	0	0	0	0	0	0	0	0	0	0	0	0	0	0	Eukaryota	Chlorophyta	Chlorophyceae	Chlamydomonadales	Chlamydomonadales_X	Unclassified_Family_Chlamydomonadales_X
SPeuks_1385	0	0	2	0	0	0	0	0	0	0	0	0	0	0	0	0	0	0	0	0	0	0	0	0	0	0	0	0	0	0	0	0	0	Eukaryota	Nematoda	Enoplea	Dorylaimida	Unclassified_Order_Dorylaimida	Unclassified_Order_Dorylaimida
SPeuks_1386	0	0	2	0	0	0	0	0	0	0	0	0	0	0	0	0	0	0	0	0	0	0	0	0	0	0	0	0	0	0	0	0	0	Eukaryota	Arthropoda	Hexanauplia	Calanoida	Diaptomidae	Unclassified_Family_Diaptomidae
SPeuks_1387	0	0	0	0	0	1	0	0	0	0	0	0	0	0	0	0	0	0	0	0	0	0	0	0	0	0	0	0	0	0	0	0	0	Eukaryota	Ciliophora	Spirotrichea	Hypotrichia	Unclassified_Order_Hypotrichia	Unclassified_Order_Hypotrichia
SPeuks_1388	0	0	0	0	0	1	0	0	0	0	0	0	0	0	0	0	0	0	0	0	0	0	0	0	0	0	0	0	0	0	0	0	0	Eukaryota	Nematoda	Chromadorea	Rhabditida	Aphelenchoididae	Aphelenchoides	Aphelenchoides_saprophilus
SPeuks_1389	0	0	0	0	0	0	0	0	0	5	0	0	0	0	0	0	0	0	0	0	0	0	0	0	0	0	0	0	0	0	0	0	0	Eukaryota	Arthropoda	Hexanauplia	Calanoida	Diaptomidae	Unclassified_Family_Diaptomidae
SPeuks_1390	0	0	0	0	0	0	0	0	0	0	2	0	0	0	0	0	0	0	0	0	0	0	0	0	0	0	0	0	0	0	0	0	0	Eukaryota	Platyhelminthes	Catenulida	Unclass_Order_of_Catenulida	Catenulidae	Catenula	Catenula_turgida
SPeuks_1391	0	0	0	0	0	0	0	0	0	0	1	0	0	0	0	0	0	0	0	0	0	0	0	0	0	0	0	0	0	0	0	0	0	Eukaryota	Centroheliozoa	Centroheliozoa_X	Unclassified_Class_Centroheliozoa_X	Unclassified_Class_Centroheliozoa_X	Unclassified_Class_Centroheliozoa_X
SPeuks_1392	0	0	0	0	0	0	0	0	0	0	2	0	0	0	0	0	0	0	0	0	0	0	0	0	0	0	0	0	0	0	0	0	0	Eukaryota	Fungi	Ascomycota	Pezizomycotina	Pezizomycetes	Pachyella	Pachyella_babingtonii
SPeuks_1393	0	0	0	0	0	0	0	0	0	0	1	0	0	0	0	0	0	0	0	0	0	0	0	0	0	0	0	0	0	0	0	0	0	Eukaryota	Fungi	Ascomycota	Pezizomycotina	Eurotiomycetes	Unclassified_Family_Eurotiomycetes
SPeuks_1394	0	0	0	0	0	0	0	0	0	0	2	0	0	0	0	0	0	0	0	0	0	0	0	0	0	0	0	0	0	0	0	0	0	Eukaryota	Ciliophora	Oligohymenophorea	Peritrichia_2	Sessilida	Unclassified_Family_Sessilida
SPeuks_1395	0	0	0	0	0	0	0	0	0	0	3	0	0	0	0	0	0	0	0	0	0	0	0	0	0	0	0	0	0	0	0	0	0	Eukaryota	Ciliophora	Spirotrichea	Hypotrichia	Holostichidae	Holosticha	Holosticha_diademata
SPeuks_1396	0	0	0	0	0	0	0	0	0	0	2	0	0	0	0	0	0	0	0	0	0	0	0	0	0	0	0	0	0	0	0	0	0	Eukaryota	Conosa	Variosea	Variosea_X	Schizoplasmodiids	Unclassified_Family_Schizoplasmodiids
SPeuks_1397	0	0	0	0	0	0	0	0	0	0	1	0	0	0	0	0	0	0	0	0	0	0	0	0	0	0	0	0	0	0	0	0	0	Eukaryota	Dinoflagellata	Dinophyceae	Unclassified_Class_Dinophyceae	Unclassified_Class_Dinophyceae	Unclassified_Class_Dinophyceae
SPeuks_1398	0	0	0	0	0	0	0	0	0	0	2	0	0	0	0	0	0	0	0	0	0	0	0	0	0	0	0	0	0	0	0	0	0	Eukaryota	Chlorophyta	Trebouxiophyceae	Microthamniales	Microthamniales_X	Trebouxia	Trebouxia_sp.
SPeuks_1399	0	0	0	0	0	0	0	0	0	0	1	0	0	0	0	0	0	0	0	0	0	0	0	0	0	0	0	0	0	0	0	0	0	Eukaryota	Arthropoda	Hexanauplia	Cyclopoida	Cyclopidae	Macrocyclops	Macrocyclops_albidus
SPeuks_1400	0	0	0	0	0	0	0	0	0	0	1	0	0	0	0	0	0	0	0	0	0	0	0	0	0	0	0	0	0	0	0	0	0	Eukaryota	Arthropoda	Hexanauplia	Cyclopoida	Cyclopidae	Macrocyclops	Macrocyclops_albidus
SPeuks_1401	0	0	0	0	0	0	0	0	0	0	1	0	0	0	0	0	0	0	0	0	0	0	0	0	0	0	0	0	0	0	0	0	0	Eukaryota	Cercozoa	Filosa-Imbricatea	Euglyphida	Trinematidae	Unclassified_Family_Trinematidae
SPeuks_1402	0	0	0	0	0	0	0	0	0	0	0	0	3	0	0	0	0	0	0	0	0	0	0	0	0	0	0	0	0	0	0	0	0	Eukaryota	Nematoda	Enoplea	Mermithida	Mermithidae	Limnomermis	Limnomermis_sp.
SPeuks_1403	0	0	0	0	0	0	0	0	0	0	0	0	0	0	0	0	1	0	0	0	0	0	0	0	0	0	0	0	0	0	0	0	0	Eukaryota	Dinoflagellata	Dinophyceae	Gonyaulacales	Ceratiaceae	Ceratium	Ceratium_hirundinella
SPeuks_1404	0	0	0	0	0	0	0	0	0	0	0	0	0	0	0	0	0	1	0	0	0	0	0	0	0	0	0	0	0	0	0	0	0	Eukaryota	Nematoda	Chromadorea	Monhysterida	Monhysteridae	Eumonhystera	Eumonhystera_sp.
SPeuks_1405	0	0	0	0	0	0	0	0	0	0	0	0	0	0	0	0	0	1	0	0	0	0	0	0	0	0	0	0	0	0	0	0	0	Eukaryota	Fungi	Zoopagomycota	Zoopagomycotina	Zoopagomycotina_X	Acaulopage	Acaulopage_tetraceros
SPeuks_1406	0	0	0	0	0	0	0	0	0	0	0	0	0	0	0	0	0	1	0	0	0	0	0	0	0	0	0	0	0	0	0	0	0	Eukaryota	Streptophyta	Embryophyceae	Embryophyceae_X	Embryophyceae_XX	Cirsium	Cirsium_pendulum
SPeuks_1407	0	0	0	0	0	0	0	0	0	0	0	0	0	0	0	0	0	2	0	0	0	0	0	0	0	0	0	0	0	0	0	0	0	Eukaryota	Streptophyta	Klebsormidiophyceae	Klebsormidiophyceae_X	Klebsormidiophyceae_XX	Unclassified_Family_Klebsormidiophyceae_XX
SPeuks_1408	0	0	0	0	0	0	0	0	0	0	0	0	0	0	0	0	0	0	2	0	0	0	0	0	0	0	0	0	0	0	0	0	0	Eukaryota	Centroheliozoa	Centroheliozoa_X	Centroheliozoa_XX	Centroheliozoa_XXX	Centroheliozoa_XXXX	Centroheliozoa_XXXX_sp.
SPeuks_1409	0	0	0	0	0	0	0	0	0	0	0	0	0	0	0	0	0	0	2	0	0	0	0	0	0	0	0	0	0	0	0	0	0	Eukaryota	Arthropoda	Hexanauplia	Calanoida	Diaptomidae	Unclassified_Family_Diaptomidae
SPeuks_1410	0	0	0	0	0	0	0	0	0	0	0	0	0	0	0	0	0	0	2	0	0	0	0	0	0	0	0	0	0	0	0	0	0	Eukaryota	Ciliophora	Heterotrichea	Heterotrichea_X	Stentoridae	Stentor
SPeuks_1411	0	0	0	0	0	0	0	0	0	0	0	0	0	0	0	0	0	0	0	0	0	0	0	3	0	0	0	0	0	0	0	0	0	Eukaryota	Arthropoda	Hexanauplia	Calanoida	Diaptomidae	Unclassified_Family_Diaptomidae
SPeuks_1412	0	0	0	0	0	0	0	0	0	0	0	0	0	0	0	0	0	0	0	0	0	0	0	0	0	0	0	0	0	8	0	0	0	Eukaryota	Chlorophyta	Chlorophyceae	Chlamydomonadales	Chlamydomonadales_X	Unclassified_Family_Chlamydomonadales_X
SPeuks_1413	0	0	0	0	0	0	0	0	0	0	0	0	0	0	0	0	0	0	0	0	0	0	0	0	0	0	0	0	0	0	3	0	0	Eukaryota	Dinoflagellata	Dinophyceae	Gonyaulacales	Ceratiaceae	Ceratium	Ceratium_hirundinella
SPeuks_1414	0	0	0	0	0	0	0	0	0	0	0	0	0	0	0	0	0	0	0	0	0	0	0	0	0	0	0	0	0	0	0	0	1	Eukaryota	Fungi	Chytridiomycota	Chytridiomycotina	Chytridiomycetes	Unclassified_Family_Chytridiomycetes
SPeuks_1415	0	0	0	2	0	0	0	0	0	0	0	0	0	0	0	0	0	0	0	0	0	0	0	0	0	0	0	0	0	0	0	0	0	Eukaryota	Cercozoa	Filosa-Sarcomonadea	Unclassified_Class_Filosa-Sarcomonadea	Unclassified_Class_Filosa-Sarcomonadea	Unclassified_Class_Filosa-Sarcomonadea
SPeuks_1416	0	0	0	0	0	0	0	0	0	0	0	0	0	0	0	0	0	0	0	0	0	0	0	0	0	0	0	0	3	0	0	0	0	Eukaryota	Arthropoda	Branchiopoda	Diplostraca	Daphniidae	Simocephalus	Simocephalus_vetulus
SPeuks_1417	2	0	0	0	0	0	0	0	0	0	0	0	0	0	0	0	0	0	0	0	0	0	0	0	0	0	0	0	0	0	0	0	0	Eukaryota	Dinoflagellata	Dinophyceae	Unclassified_Class_Dinophyceae	Unclassified_Class_Dinophyceae	Unclassified_Class_Dinophyceae
SPeuks_1418	1	0	0	0	0	0	0	0	0	0	0	0	0	0	0	0	0	0	0	0	0	0	0	0	0	0	0	0	0	0	0	0	0	Eukaryota	Dinoflagellata	Dinophyceae	Unclassified_Class_Dinophyceae	Unclassified_Class_Dinophyceae	Unclassified_Class_Dinophyceae
SPeuks_1419	1	0	0	0	0	0	0	0	0	0	0	0	0	0	0	0	0	0	0	0	0	0	0	0	0	0	0	0	0	0	0	0	0	Eukaryota	Rotifera	Monogononta	Ploima	Brachionidae	Keratella	Keratella_quadrata
SPeuks_1420	1	0	0	0	0	0	0	0	0	0	0	0	0	0	0	0	0	0	0	0	0	0	0	0	0	0	0	0	0	0	0	0	0	Eukaryota	Chlorophyta	Chlorophyceae	Oedogoniales	Oedogoniales_X	Oedogonium	Oedogonium_sp.
SPeuks_1421	0	0	0	1	0	0	0	0	0	0	0	0	0	0	0	0	0	0	0	0	0	0	0	0	0	0	0	0	0	0	0	0	0	Eukaryota	Chlorophyta	Chlorophyceae	Chlamydomonadales	Chlamydomonadales_X	Unclassified_Family_Chlamydomonadales_X
SPeuks_1422	0	0	0	0	1	0	0	0	0	0	0	0	0	0	0	0	0	0	0	0	0	0	0	0	0	0	0	0	0	0	0	0	0	Eukaryota	Chlorophyta	Chlorophyceae	Chlamydomonadales	Chlamydomonadales_X	Unclassified_Family_Chlamydomonadales_X
SPeuks_1423	0	0	0	0	0	1	0	0	0	0	0	0	0	0	0	0	0	0	0	0	0	0	0	0	0	0	0	0	0	0	0	0	0	Eukaryota	Cercozoa	Filosa-Thecofilosea	Cryomonadida	Rhogostoma-lineage	Rhogostoma-lineage_X	Rhogostoma-lineage_X_sp.
SPeuks_1424	0	0	0	0	0	1	0	0	0	0	0	0	0	0	0	0	0	0	0	0	0	0	0	0	0	0	0	0	0	0	0	0	0	Eukaryota	Ciliophora	Spirotrichea	Hypotrichia	Oxytrichidae	Unclassified_Family_Oxytrichidae
SPeuks_1425	0	0	0	0	0	1	0	0	0	0	0	0	0	0	0	0	0	0	0	0	0	0	0	0	0	0	0	0	0	0	0	0	0	Eukaryota	Fungi	Unclassified_Phylum_Fungi	Unclassified_Phylum_Fungi	Unclassified_Phylum_Fungi	Unclassified_Phylum_Fungi
SPeuks_1426	0	0	0	0	0	1	0	0	0	0	0	0	0	0	0	0	0	0	0	0	0	0	0	0	0	0	0	0	0	0	0	0	0	Eukaryota	Cercozoa	Filosa-Imbricatea	Spongomonadida	Spongomonadidae	Spongomonadidae_X	Spongomonadidae_X_sp.
SPeuks_1427	0	0	0	0	0	1	0	0	0	0	0	0	0	0	0	0	0	0	0	0	0	0	0	0	0	0	0	0	0	0	0	0	0	Eukaryota	Nematoda	Chromadorea	Chromadorida	Cyatholaimidae	Ethmolaimus	Ethmolaimus_pratensis
SPeuks_1428	0	0	0	0	0	0	1	0	0	0	0	0	0	0	0	0	0	0	0	0	0	0	0	0	0	0	0	0	0	0	0	0	0	Eukaryota	Dinoflagellata	Dinophyceae	Peridiniales	Peridiniales_X	Hemidinium	Hemidinium_nasutum
SPeuks_1429	0	0	0	0	0	0	0	0	0	0	1	0	0	0	0	0	0	0	0	0	0	0	0	0	0	0	0	0	0	0	0	0	0	Eukaryota	Fungi	Ascomycota	Pezizomycotina	Leotiomycetes	Tetracladium
SPeuks_1430	0	0	0	0	0	0	0	0	0	0	1	0	0	0	0	0	0	0	0	0	0	0	0	0	0	0	0	0	0	0	0	0	0	Eukaryota	Chlorophyta	Chlorophyceae	Sphaeropleales	Sphaeropleales_X	Bracteacoccus
SPeuks_1431	0	0	0	0	0	0	0	0	0	0	1	0	0	0	0	0	0	0	0	0	0	0	0	0	0	0	0	0	0	0	0	0	0	Eukaryota	Chlorophyta	Chlorophyceae	Chlamydomonadales	Chlamydomonadales_X	Chlamydomonas
SPeuks_1432	0	0	0	0	0	0	0	0	0	0	1	0	0	0	0	0	0	0	0	0	0	0	0	0	0	0	0	0	0	0	0	0	0	Eukaryota	Arthropoda	Hexanauplia	Cyclopoida	Cyclopidae	Macrocyclops	Macrocyclops_albidus
SPeuks_1433	0	0	0	0	0	0	0	0	0	0	1	0	0	0	0	0	0	0	0	0	0	0	0	0	0	0	0	0	0	0	0	0	0	Eukaryota	Ciliophora	Heterotrichea	Heterotrichea_X	Stentoridae	Stentor
SPeuks_1434	0	0	0	0	0	0	0	0	0	0	1	0	0	0	0	0	0	0	0	0	0	0	0	0	0	0	0	0	0	0	0	0	0	Eukaryota	Nematoda	Chromadorea	Monhysterida	Monhysteridae	Eumonhystera	Eumonhystera_sp.
SPeuks_1435	0	0	0	0	0	0	0	0	0	0	0	0	4	0	0	0	0	0	0	0	0	0	0	0	0	0	0	0	0	0	0	0	0	Eukaryota	Streptophyta	Zygnemophyceae	Zygnemophyceae_X	Zygnemophyceae_XX	Unclassified_Family_Zygnemophyceae_XX
SPeuks_1436	0	0	0	0	0	0	0	0	0	0	0	0	4	0	0	0	0	0	0	0	0	0	0	0	0	0	0	0	0	0	0	0	0	Eukaryota	Arthropoda	Hexanauplia	Cyclopoida	Cyclopidae	Macrocyclops	Macrocyclops_albidus
SPeuks_1437	0	0	0	0	0	0	0	0	0	0	0	0	0	0	0	0	1	0	0	0	0	0	0	0	0	0	0	0	0	0	0	0	0	Eukaryota	Arthropoda	Hexanauplia	Cyclopoida	Cyclopidae	Macrocyclops	Macrocyclops_albidus
SPeuks_1438	0	0	0	0	0	0	0	0	0	0	0	0	0	0	0	0	1	0	0	0	0	0	0	0	0	0	0	0	0	0	0	0	0	Eukaryota	Ciliophora	Heterotrichea	Heterotrichea_X	Stentoridae	Stentor
SPeuks_1439	0	0	0	0	0	0	0	0	0	0	0	0	0	0	0	0	0	1	0	0	0	0	0	0	0	0	0	0	0	0	0	0	0	Eukaryota	Unclassified_Kingdom_Eukaryota	Unclassified_Kingdom_Eukaryota	Unclassified_Kingdom_Eukaryota	Unclassified_Kingdom_Eukaryota	Unclassified_Kingdom_Eukaryota
SPeuks_1440	0	0	0	0	0	0	0	0	0	0	0	0	0	0	0	0	0	1	0	0	0	0	0	0	0	0	0	0	0	0	0	0	0	Eukaryota	Unclassified_Kingdom_Eukaryota	Unclassified_Kingdom_Eukaryota	Unclassified_Kingdom_Eukaryota	Unclassified_Kingdom_Eukaryota	Unclassified_Kingdom_Eukaryota
SPeuks_1441	0	0	0	0	0	0	0	0	0	0	0	0	0	0	0	0	0	1	0	0	0	0	0	0	0	0	0	0	0	0	0	0	0	Eukaryota	Streptophyta	Embryophyceae	Embryophyceae_X	Embryophyceae_XX	Coprosma
SPeuks_1442	0	0	0	0	0	0	0	0	0	0	0	0	0	0	0	0	0	0	0	8	0	0	0	0	0	0	0	0	0	0	0	0	0	Eukaryota	Arthropoda	Hexanauplia	Calanoida	Diaptomidae	Unclassified_Family_Diaptomidae
SPeuks_1443	0	0	0	0	0	0	0	0	0	0	0	0	0	0	0	0	0	0	0	0	0	0	2	0	0	0	0	0	0	0	0	0	0	Eukaryota	Dinoflagellata	Dinophyceae	Peridiniales	Peridiniaceae	Peridinium	Peridinium_willei
SPeuks_1444	0	0	0	0	0	0	0	0	0	0	0	0	0	0	0	0	0	0	0	0	0	0	1	0	0	0	0	0	0	0	0	0	0	Eukaryota	Dinoflagellata	Dinophyceae	Suessiales	Suessiaceae	Asulcocephalium	Asulcocephalium_miricentonis
SPeuks_1445	0	0	0	0	0	0	0	0	0	0	0	0	0	0	0	0	0	0	0	0	0	0	0	0	0	5	0	0	0	0	0	0	0	Eukaryota	Dinoflagellata	Dinophyceae	Gonyaulacales	Ceratiaceae	Ceratium	Ceratium_hirundinella
SPeuks_1446	0	0	0	0	0	0	0	0	0	0	0	0	0	0	0	0	0	0	0	0	0	0	0	0	0	0	0	0	4	0	0	0	0	Eukaryota	Arthropoda	Hexanauplia	Cyclopoida	Cyclopidae	Macrocyclops	Macrocyclops_albidus
SPeuks_1447	0	0	0	0	0	0	0	0	0	0	0	0	0	0	0	0	0	0	0	0	0	0	0	0	0	0	0	0	0	4	0	0	0	Eukaryota	Rotifera	Bdelloidea	Unclass_Family_of_NA	NA	Rotaria	Rotaria_rotatoria
SPeuks_1448	0	0	0	0	0	0	0	0	0	0	0	0	0	0	0	0	0	0	0	0	0	0	0	0	0	0	0	0	0	0	0	0	1	Eukaryota	Fungi	Chytridiomycota	Chytridiomycotina	Chytridiomycetes	Unclassified_Family_Chytridiomycetes
SPeuks_1449	0	0	0	3	0	0	0	0	0	0	0	0	0	0	0	0	0	0	0	0	0	0	0	0	0	0	0	0	0	0	0	0	0	Eukaryota	Ciliophora	Heterotrichea	Heterotrichea_X	Stentoridae	Stentor	Stentor_muelleri
SPeuks_1450	0	0	0	0	0	0	0	0	0	0	0	0	0	0	0	0	0	0	0	0	0	0	1	0	0	0	0	0	0	0	0	0	0	Eukaryota	Cryptophyta	Cryptophyceae	Cryptomonadales	Cryptomonadales_X	Cryptomonas	Cryptomonas_curvata
SPeuks_1451	0	0	0	0	0	0	0	0	0	0	0	0	0	0	0	0	0	0	0	0	0	0	0	0	0	3	0	0	0	0	0	0	0	Eukaryota	Rotifera	Monogononta	Ploima	Unclassified_Order_Ploima	Unclassified_Order_Ploima
SPeuks_1452	0	0	0	0	0	0	0	0	0	0	0	0	0	0	0	0	0	0	0	0	0	0	0	0	0	0	0	0	2	0	0	0	0	Eukaryota	Arthropoda	Branchiopoda	Diplostraca	Daphniidae	Simocephalus
SPeuks_1453	1	0	0	0	0	0	0	0	0	0	0	0	0	0	0	0	0	0	0	0	0	0	0	0	0	0	0	0	0	0	0	0	0	Eukaryota	Ciliophora	Oligohymenophorea	Peritrichia_2	Sessilida	Vorticella	Vorticella_campanula
SPeuks_1454	1	0	0	0	0	0	0	0	0	0	0	0	0	0	0	0	0	0	0	0	0	0	0	0	0	0	0	0	0	0	0	0	0	Eukaryota	Nematoda	Chromadorea	Monhysterida	Monhysteridae	Eumonhystera	Eumonhystera_sp.
SPeuks_1455	0	1	0	0	0	0	0	0	0	0	0	0	0	0	0	0	0	0	0	0	0	0	0	0	0	0	0	0	0	0	0	0	0	Eukaryota	Arthropoda	Hexanauplia	Calanoida	Diaptomidae	Unclassified_Family_Diaptomidae
SPeuks_1456	0	0	3	0	0	0	0	0	0	0	0	0	0	0	0	0	0	0	0	0	0	0	0	0	0	0	0	0	0	0	0	0	0	Eukaryota	Ciliophora	Spirotrichea	Strombidiida	Unclassified_Order_Strombidiida	Unclassified_Order_Strombidiida
SPeuks_1457	0	0	0	0	0	0	0	0	0	0	0	0	0	0	0	0	0	0	0	0	0	3	0	0	0	0	0	0	0	0	0	0	0	Eukaryota	Fungi	Chytridiomycota	Chytridiomycotina	Chytridiomycetes	Unclassified_Family_Chytridiomycetes
SPeuks_1458	0	0	0	2	0	0	0	0	0	0	0	0	0	0	0	0	0	0	0	0	0	0	0	0	0	0	0	0	0	0	0	0	0	Eukaryota	Rotifera	Monogononta	Ploima	Unclassified_Order_Ploima	Unclassified_Order_Ploima
SPeuks_1459	0	0	0	0	2	0	0	0	0	0	0	0	0	0	0	0	0	0	0	0	0	0	0	0	0	0	0	0	0	0	0	0	0	Eukaryota	Fungi	Chytridiomycota	Chytridiomycotina	Chytridiomycetes	Unclassified_Family_Chytridiomycetes
SPeuks_1460	0	0	0	0	1	0	0	0	0	0	0	0	0	0	0	0	0	0	0	0	0	0	0	0	0	0	0	0	0	0	0	0	0	Eukaryota	Arthropoda	Hexanauplia	Cyclopoida	Cyclopidae	Macrocyclops	Macrocyclops_albidus
SPeuks_1461	0	0	0	0	0	1	0	0	0	0	0	0	0	0	0	0	0	0	0	0	0	0	0	0	0	0	0	0	0	0	0	0	0	Eukaryota	Dinoflagellata	Dinophyceae	Peridiniales	Unclassified_Order_Peridiniales	Unclassified_Order_Peridiniales
SPeuks_1462	0	0	0	0	0	0	0	0	0	0	1	0	0	0	0	0	0	0	0	0	0	0	0	0	0	0	0	0	0	0	0	0	0	Eukaryota	Cercozoa	Endomyxa	Vampyrellida	Leptophryidae	Leptophryidae_X	Leptophryidae_X_sp.
SPeuks_1463	0	0	0	0	0	2	0	0	0	0	0	0	0	0	0	0	0	0	0	0	0	0	0	0	0	0	0	0	0	0	0	0	0	Eukaryota	Rotifera	Monogononta	Ploima	Unclassified_Order_Ploima	Unclassified_Order_Ploima
SPeuks_1464	0	0	0	0	0	1	0	0	0	0	0	0	0	0	0	0	0	0	0	0	0	0	0	0	0	0	0	0	0	0	0	0	0	Eukaryota	Annelida	Clitellata	Haplotaxida	Aeolosomatidae	Aeolosoma
SPeuks_1465	0	0	0	0	0	1	0	0	0	0	0	0	0	0	0	0	0	0	0	0	0	0	0	0	0	0	0	0	0	0	0	0	0	Eukaryota	Nematoda	Enoplea	Enoplida	Alaimidae	Alaimus	Alaimus_sp.
SPeuks_1466	0	0	0	0	0	0	3	0	0	0	0	0	0	0	0	0	0	0	0	0	0	0	0	0	0	0	0	0	0	0	0	0	0	Eukaryota	Rotifera	Monogononta	Ploima	Brachionidae	Keratella	Keratella_quadrata
SPeuks_1467	0	0	0	0	0	0	1	0	0	0	0	0	0	0	0	0	0	0	0	0	0	0	0	0	0	0	0	0	0	0	0	0	0	Eukaryota	Chlorophyta	Chlorophyceae	Chlamydomonadales	Chlamydomonadales_X	Unclassified_Family_Chlamydomonadales_X
SPeuks_1468	0	0	0	0	0	0	0	1	0	0	0	0	0	0	0	0	0	0	0	0	0	0	0	0	0	0	0	0	0	0	0	0	0	Eukaryota	Arthropoda	Hexanauplia	Calanoida	Diaptomidae	Unclassified_Family_Diaptomidae
SPeuks_1469	0	0	0	0	0	0	0	0	1	0	0	0	0	0	0	0	0	0	0	0	0	0	0	0	0	0	0	0	0	0	0	0	0	Eukaryota	Unclassified_Kingdom_Eukaryota	Unclassified_Kingdom_Eukaryota	Unclassified_Kingdom_Eukaryota	Unclassified_Kingdom_Eukaryota	Unclassified_Kingdom_Eukaryota
SPeuks_1470	0	0	0	0	0	0	0	0	0	0	1	0	0	0	0	0	0	0	0	0	0	0	0	0	0	0	0	0	0	0	0	0	0	Eukaryota	Cercozoa	Endomyxa	Vampyrellida	Leptophryidae	Leptophryidae_X	Leptophryidae_X_sp.
SPeuks_1471	0	0	0	0	0	0	0	0	0	0	1	0	0	0	0	0	0	0	0	0	0	0	0	0	0	0	0	0	0	0	0	0	0	Eukaryota	Cercozoa	Filosa-Sarcomonadea	Cercomonadida	Paracercomonadidae	Paracercomonas
SPeuks_1472	0	0	0	0	0	0	0	0	0	0	2	0	0	0	0	0	0	0	0	0	0	0	0	0	0	0	0	0	0	0	0	0	0	Eukaryota	Cercozoa	Filosa-Sarcomonadea	Cercomonadida	Paracercomonadidae	Paracercomonas
SPeuks_1473	0	0	0	0	0	0	0	0	0	0	2	0	0	0	0	0	0	0	0	0	0	0	0	0	0	0	0	0	0	0	0	0	0	Eukaryota	Cercozoa	Filosa-Sarcomonadea	Unclassified_Class_Filosa-Sarcomonadea	Unclassified_Class_Filosa-Sarcomonadea	Unclassified_Class_Filosa-Sarcomonadea
SPeuks_1474	0	0	0	0	0	0	0	0	0	0	1	0	0	0	0	0	0	0	0	0	0	0	0	0	0	0	0	0	0	0	0	0	0	Eukaryota	Fungi	Chytridiomycota	Chytridiomycotina	Chytridiomycetes	Powellomycetaceae	Powellomycetaceae_sp.
SPeuks_1475	0	0	0	0	0	0	0	0	0	0	1	0	0	0	0	0	0	0	0	0	0	0	0	0	0	0	0	0	0	0	0	0	0	Eukaryota	Mesomycetozoa	Ichthyosporea	Ichthyosphonida	Unclassified_Order_Ichthyosphonida	Unclassified_Order_Ichthyosphonida
SPeuks_1476	0	0	0	0	0	0	0	0	0	0	1	0	0	0	0	0	0	0	0	0	0	0	0	0	0	0	0	0	0	0	0	0	0	Eukaryota	Arthropoda	Hexanauplia	Harpacticoida	Unclassified_Order_Harpacticoida	Unclassified_Order_Harpacticoida
SPeuks_1477	0	0	0	0	0	0	0	0	0	0	1	0	0	0	0	0	0	0	0	0	0	0	0	0	0	0	0	0	0	0	0	0	0	Eukaryota	Chlorophyta	Trebouxiophyceae	Watanabea-Clade	Watanabea-Clade_X	Apatococcus	Apatococcus_lobatus
SPeuks_1478	0	0	0	0	0	0	0	0	0	0	1	0	0	0	0	0	0	0	0	0	0	0	0	0	0	0	0	0	0	0	0	0	0	Eukaryota	Gastrotricha	Unclass_Class_of_Gastrotricha	Chaetonotida	Chaetonotidae	Chaetonotus
SPeuks_1479	0	0	0	0	0	0	0	0	0	0	1	0	0	0	0	0	0	0	0	0	0	0	0	0	0	0	0	0	0	0	0	0	0	Eukaryota	Annelida	Clitellata	Haplotaxida	Aeolosomatidae	Aeolosoma
SPeuks_1480	0	0	0	0	0	0	0	0	0	0	0	0	1	0	0	0	0	0	0	0	0	0	0	0	0	0	0	0	0	0	0	0	0	Eukaryota	Ciliophora	Spirotrichea	Hypotrichia	Pseudourostylidae	Pseudourostyla
SPeuks_1481	0	0	0	0	0	0	0	0	0	0	0	0	2	0	0	0	0	0	0	0	0	0	0	0	0	0	0	0	0	0	0	0	0	Eukaryota	Ciliophora	Spirotrichea	Hypotrichia	Oxytrichidae	Oxytrichidae_X	Oxytrichidae_X_sp.
SPeuks_1482	0	0	0	0	0	0	0	0	0	0	0	0	2	0	0	0	0	0	0	0	0	0	0	0	0	0	0	0	0	0	0	0	0	Eukaryota	Nematoda	Enoplea	Triplonchida	Bastianiidae	Unclassified_Family_Bastianiidae
SPeuks_1483	0	0	0	0	0	0	0	0	0	0	0	0	4	0	0	0	0	0	0	0	0	0	0	0	0	0	0	0	0	0	0	0	0	Eukaryota	Nematoda	Enoplea	Triplonchida	Prismatolaimidae	Prismatolaimus	Prismatolaimus_dolichurus
SPeuks_1484	0	0	0	0	0	0	0	0	0	0	0	0	2	0	0	0	0	0	0	0	0	0	0	0	0	0	0	0	0	0	0	0	0	Eukaryota	Streptophyta	Zygnemophyceae	Zygnemophyceae_X	Zygnemophyceae_XX	Unclassified_Family_Zygnemophyceae_XX
SPeuks_1485	0	0	0	0	0	0	0	0	0	0	0	0	1	0	0	0	0	0	0	0	0	0	0	0	0	0	0	0	0	0	0	0	0	Eukaryota	Arthropoda	Hexanauplia	Cyclopoida	Cyclopidae	Macrocyclops	Macrocyclops_albidus
SPeuks_1486	0	0	0	0	0	0	0	0	0	0	0	0	4	0	0	0	0	0	0	0	0	0	0	0	0	0	0	0	0	0	0	0	0	Eukaryota	Nematoda	Enoplea	Triplonchida	Unclassified_Order_Triplonchida	Unclassified_Order_Triplonchida
SPeuks_1487	0	0	0	0	0	0	0	0	0	0	0	0	3	0	0	0	0	0	0	0	0	0	0	0	0	0	0	0	0	0	0	0	0	Eukaryota	Gastrotricha	Unclass_Class_of_Gastrotricha	Chaetonotida	Chaetonotidae	Unclassified_Family_Chaetonotidae
SPeuks_1488	0	0	0	0	0	0	0	0	0	0	0	0	0	0	0	1	0	0	0	0	0	0	0	0	0	0	0	0	0	0	0	0	0	Eukaryota	Arthropoda	Hexanauplia	Cyclopoida	Cyclopidae	Macrocyclops	Macrocyclops_albidus
SPeuks_1489	0	0	0	0	0	0	0	0	0	0	0	0	0	0	0	0	1	0	0	0	0	0	0	0	0	0	0	0	0	0	0	0	0	Eukaryota	Arthropoda	Hexanauplia	Cyclopoida	Cyclopidae	Cyclops	Cyclops_sp.
SPeuks_1490	0	0	0	0	0	0	0	0	0	0	0	0	0	0	0	0	0	1	0	0	0	0	0	0	0	0	0	0	0	0	0	0	0	Eukaryota	Streptophyta	Zygnemophyceae	Zygnemophyceae_X	Zygnemophyceae_XX	Unclassified_Family_Zygnemophyceae_XX
SPeuks_1491	0	0	0	0	0	0	0	0	0	0	0	0	0	0	0	0	0	2	0	0	0	0	0	0	0	0	0	0	0	0	0	0	0	Eukaryota	Chlorophyta	Trebouxiophyceae	Chlorellales	Chlorellales_X	Unclassified_Family_Chlorellales_X
SPeuks_1492	0	0	0	0	0	0	0	0	0	0	0	0	0	0	0	0	0	0	3	0	0	0	0	0	0	0	0	0	0	0	0	0	0	Eukaryota	Fungi	Chytridiomycota	Chytridiomycotina	Chytridiomycetes	Unclassified_Family_Chytridiomycetes
SPeuks_1493	0	0	0	0	0	0	0	0	0	0	0	0	0	0	0	0	0	0	0	0	0	0	0	0	3	0	0	0	0	0	0	0	0	Eukaryota	Ciliophora	Prostomatea_3	Prostomatea_3_X	Holophryidae	Prorodon	Prorodon_teres
SPeuks_1494	0	0	0	0	0	0	0	0	0	0	0	0	0	0	0	0	0	0	0	0	0	0	0	0	3	0	0	0	0	0	0	0	0	Eukaryota	Rotifera	Monogononta	Flosculariaceae	Flosculariidae	Collotheca	Collotheca_campanulata
SPeuks_1495	0	0	0	0	0	0	0	0	0	0	0	0	0	0	0	0	0	0	0	0	0	0	0	0	0	0	0	0	0	0	3	0	0	Eukaryota	Streptophyta	Zygnemophyceae	Zygnemophyceae_X	Zygnemophyceae_XX	Staurodesmus
SPeuks_1496	0	0	0	0	0	0	0	0	0	0	0	0	0	0	0	0	0	0	0	0	0	0	0	0	0	0	0	0	0	0	0	1	0	Eukaryota	Arthropoda	Hexanauplia	Calanoida	Diaptomidae	Unclassified_Family_Diaptomidae
SPeuks_1497	0	0	0	0	0	0	0	0	0	0	0	0	0	0	0	0	0	0	0	0	0	0	0	0	0	0	0	0	0	0	0	0	1	Eukaryota	Cercozoa	Endomyxa	Vampyrellida	sm27-lineage	sm27-lineage_X	sm27-lineage_X_sp.
SPeuks_1498	0	0	0	0	0	0	0	0	0	0	0	0	0	0	0	0	0	0	0	0	0	0	0	0	0	0	0	0	0	0	0	0	2	Eukaryota	Fungi	Chytridiomycota	Chytridiomycotina	Chytridiomycetes	Unclassified_Family_Chytridiomycetes
SPeuks_1499	0	0	0	0	0	0	0	0	0	0	0	0	0	0	0	0	0	0	0	0	0	0	0	0	0	0	0	0	0	0	0	0	1	Eukaryota	Dinoflagellata	Dinophyceae	Gymnodiniales	Gymnodiniaceae	Gymnodinium	Gymnodinium_sp.
SPeuks_1500	0	0	0	3	0	0	0	0	0	0	0	0	0	0	0	0	0	0	0	0	0	0	0	0	0	0	0	0	0	0	0	0	0	Eukaryota	Fungi	Chytridiomycota	Chytridiomycotina	Chytridiomycetes	Unclassified_Family_Chytridiomycetes
SPeuks_1501	0	0	0	1	0	0	0	0	0	0	0	0	0	0	0	0	0	0	0	0	0	0	0	0	0	0	0	0	0	0	0	0	0	Eukaryota	Fungi	Chytridiomycota	Chytridiomycotina	Chytridiomycetes	Rhyzophidiales_X	Rhyzophidiales_X_sp.
SPeuks_1502	0	0	0	1	0	0	0	0	0	0	0	0	0	0	0	0	0	0	0	0	0	0	0	0	0	0	0	0	0	0	0	0	0	Eukaryota	Fungi	Chytridiomycota	Chytridiomycotina	Chytridiomycetes	Chytriomyces	Chytriomyces_sp.
SPeuks_1503	0	0	0	2	0	0	0	0	0	0	0	0	0	0	0	0	0	0	0	0	0	0	0	0	0	0	0	0	0	0	0	0	0	Eukaryota	Chlorophyta	Trebouxiophyceae	Trebouxiophyceae_X	Trebouxiophyceae_XX	Botryococcus	Botryococcus_braunii
SPeuks_1504	0	0	0	0	0	0	0	0	0	0	0	0	0	4	0	0	0	0	0	0	0	0	0	0	0	0	0	0	0	0	0	0	0	Eukaryota	Dinoflagellata	Dinophyceae	Unclassified_Class_Dinophyceae	Unclassified_Class_Dinophyceae	Unclassified_Class_Dinophyceae
SPeuks_1505	0	0	0	0	0	0	0	0	0	0	0	0	0	0	0	0	0	0	0	0	0	0	0	0	0	3	0	0	0	0	0	0	0	Eukaryota	Rotifera	Monogononta	Ploima	Unclassified_Order_Ploima	Unclassified_Order_Ploima
SPeuks_1506	0	0	0	0	0	0	0	0	0	0	0	0	0	0	0	0	0	0	0	0	0	0	0	0	0	0	0	0	4	0	0	0	0	Eukaryota	Streptophyta	Embryophyceae	Embryophyceae_X	Embryophyceae_XX	Elodea	Elodea_nuttallii
SPeuks_1507	0	0	0	0	0	0	0	0	0	0	0	0	0	0	0	0	0	0	0	0	0	0	0	0	0	0	0	0	2	0	0	0	0	Eukaryota	Unclassified_Kingdom_Eukaryota	Unclassified_Kingdom_Eukaryota	Unclassified_Kingdom_Eukaryota	Unclassified_Kingdom_Eukaryota	Unclassified_Kingdom_Eukaryota
SPeuks_1508	0	0	0	0	0	0	0	0	0	0	0	0	0	0	0	0	0	0	0	0	0	0	0	0	0	0	0	0	0	4	0	0	0	Eukaryota	Fungi	Entomophthoromycota	Entomophthoromycotina	Entomophthorales	Basidiobolus	Basidiobolus_sp.
SPeuks_1509	0	0	0	0	0	0	0	0	0	0	0	0	0	0	0	0	0	0	0	0	0	0	0	0	0	0	0	0	0	3	0	0	0	Eukaryota	Gastrotricha	Unclass_Class_of_Gastrotricha	Chaetonotida	Unclassified_Order_Chaetonotida	Unclassified_Order_Chaetonotida
SPeuks_1510	2	0	0	0	0	0	0	0	0	0	0	0	0	0	0	0	0	0	0	0	0	0	0	0	0	0	0	0	0	0	0	0	0	Eukaryota	Ciliophora	Oligohymenophorea	Peritrichia_2	Sessilida	Sessilida_X	Sessilida_X_sp.
SPeuks_1511	1	0	0	0	0	0	0	0	0	0	0	0	0	0	0	0	0	0	0	0	0	0	0	0	0	0	0	0	0	0	0	0	0	Eukaryota	Rotifera	Monogononta	Ploima	Brachionidae	Keratella	Keratella_quadrata
SPeuks_1512	1	0	0	0	0	0	0	0	0	0	0	0	0	0	0	0	0	0	0	0	0	0	0	0	0	0	0	0	0	0	0	0	0	Eukaryota	Dinoflagellata	Dinophyceae	Unclassified_Class_Dinophyceae	Unclassified_Class_Dinophyceae	Unclassified_Class_Dinophyceae
SPeuks_1513	1	0	0	0	0	0	0	0	0	0	0	0	0	0	0	0	0	0	0	0	0	0	0	0	0	0	0	0	0	0	0	0	0	Eukaryota	Dinoflagellata	Dinophyceae	Unclassified_Class_Dinophyceae	Unclassified_Class_Dinophyceae	Unclassified_Class_Dinophyceae
SPeuks_1514	1	0	0	0	0	0	0	0	0	0	0	0	0	0	0	0	0	0	0	0	0	0	0	0	0	0	0	0	0	0	0	0	0	Eukaryota	Dinoflagellata	Dinophyceae	Peridiniales	Peridiniaceae	Peridinium	Peridinium_sp.
SPeuks_1515	1	0	0	0	0	0	0	0	0	0	0	0	0	0	0	0	0	0	0	0	0	0	0	0	0	0	0	0	0	0	0	0	0	Eukaryota	Chlorophyta	Chlorophyceae	Chlamydomonadales	Chlamydomonadales_X	Chlorococcum
SPeuks_1516	0	0	0	0	1	0	0	0	0	0	0	0	0	0	0	0	0	0	0	0	0	0	0	0	0	0	0	0	0	0	0	0	0	Eukaryota	Arthropoda	Hexanauplia	Cyclopoida	Cyclopidae	Unclassified_Family_Cyclopidae
SPeuks_1517	0	0	0	0	2	0	0	0	0	0	0	0	0	0	0	0	0	0	0	0	0	0	0	0	0	0	0	0	0	0	0	0	0	Eukaryota	Unclassified_Kingdom_Eukaryota	Unclassified_Kingdom_Eukaryota	Unclassified_Kingdom_Eukaryota	Unclassified_Kingdom_Eukaryota	Unclassified_Kingdom_Eukaryota
SPeuks_1518	0	0	0	0	0	1	0	0	0	0	0	0	0	0	0	0	0	0	0	0	0	0	0	0	0	0	0	0	0	0	0	0	0	Eukaryota	Streptophyta	Embryophyceae	Embryophyceae_X	Embryophyceae_XX	Unclassified_Family_Embryophyceae_XX
SPeuks_1519	0	0	0	0	0	1	0	0	0	0	0	0	0	0	0	0	0	0	0	0	0	0	0	0	0	0	0	0	0	0	0	0	0	Eukaryota	Ciliophora	Heterotrichea	Heterotrichea_X	Stentoridae	Stentor
SPeuks_1520	0	0	0	0	0	1	0	0	0	0	0	0	0	0	0	0	0	0	0	0	0	0	0	0	0	0	0	0	0	0	0	0	0	Eukaryota	Nematoda	Chromadorea	Rhabditida	Unclassified_Order_Rhabditida	Unclassified_Order_Rhabditida
SPeuks_1521	0	0	0	0	0	2	0	0	0	0	0	0	0	0	0	0	0	0	0	0	0	0	0	0	0	0	0	0	0	0	0	0	0	Eukaryota	Nematoda	Chromadorea	Rhabditida	Bunonematidae	Bunonema	Bunonema_reticulatum
SPeuks_1522	0	0	0	0	0	0	0	0	0	0	1	0	0	0	0	0	0	0	0	0	0	0	0	0	0	0	0	0	0	0	0	0	0	Eukaryota	Cercozoa	Filosa-Sarcomonadea	Glissomonadida	Sandonidae	Unclassified_Family_Sandonidae
SPeuks_1523	0	0	0	0	0	0	0	0	0	0	2	0	0	0	0	0	0	0	0	0	0	0	0	0	0	0	0	0	0	0	0	0	0	Eukaryota	Cercozoa	Filosa-Sarcomonadea	Glissomonadida	Sandonidae	Sandonidae_X	Sandonidae_X_sp.
SPeuks_1524	0	0	0	0	0	0	0	0	0	0	1	0	0	0	0	0	0	0	0	0	0	0	0	0	0	0	0	0	0	0	0	0	0	Eukaryota	Ciliophora	Oligohymenophorea	Peritrichia_2	Unclassified_Order_Peritrichia_2	Unclassified_Order_Peritrichia_2
SPeuks_1525	0	0	0	0	0	0	0	0	0	0	1	0	0	0	0	0	0	0	0	0	0	0	0	0	0	0	0	0	0	0	0	0	0	Eukaryota	Fungi	Ascomycota	Pezizomycotina	Unclassified_Order_Pezizomycotina	Unclassified_Order_Pezizomycotina
SPeuks_1526	0	0	0	0	0	0	0	0	0	0	1	0	0	0	0	0	0	0	0	0	0	0	0	0	0	0	0	0	0	0	0	0	0	Eukaryota	Glaucophyta	Glaucocystophyceae	Glaucocystophytes	Glaucocystaceae	Glaucocystis	Glaucocystis_nostochinearum
SPeuks_1527	0	0	0	0	0	0	0	0	0	0	1	0	0	0	0	0	0	0	0	0	0	0	0	0	0	0	0	0	0	0	0	0	0	Eukaryota	Cercozoa	Unclassified_Phylum_Cercozoa	Unclassified_Phylum_Cercozoa	Unclassified_Phylum_Cercozoa	Unclassified_Phylum_Cercozoa
SPeuks_1528	0	0	0	0	0	0	0	0	0	0	1	0	0	0	0	0	0	0	0	0	0	0	0	0	0	0	0	0	0	0	0	0	0	Eukaryota	Ciliophora	CONThreeP	CONThreeP_X	Urotrichidae	Urotricha	Urotricha_sp.
SPeuks_1529	0	0	0	0	0	0	0	0	0	0	1	0	0	0	0	0	0	0	0	0	0	0	0	0	0	0	0	0	0	0	0	0	0	Eukaryota	Chlorophyta	Chlorophyceae	Chlamydomonadales	Chlamydomonadales_X	Unclassified_Family_Chlamydomonadales_X
SPeuks_1530	0	0	0	0	0	0	0	0	0	0	1	0	0	0	0	0	0	0	0	0	0	0	0	0	0	0	0	0	0	0	0	0	0	Eukaryota	Fungi	Unclassified_Phylum_Fungi	Unclassified_Phylum_Fungi	Unclassified_Phylum_Fungi	Unclassified_Phylum_Fungi
SPeuks_1531	0	0	0	0	0	0	0	0	0	0	1	0	0	0	0	0	0	0	0	0	0	0	0	0	0	0	0	0	0	0	0	0	0	Eukaryota	Nematoda	Chromadorea	Rhabditida	Unclassified_Order_Rhabditida	Unclassified_Order_Rhabditida
SPeuks_1532	0	0	0	0	0	0	0	0	0	0	0	1	0	0	0	0	0	0	0	0	0	0	0	0	0	0	0	0	0	0	0	0	0	Eukaryota	Arthropoda	Hexanauplia	Calanoida	Diaptomidae	Unclassified_Family_Diaptomidae
SPeuks_1533	0	0	0	0	0	0	0	0	0	0	0	0	4	0	0	0	0	0	0	0	0	0	0	0	0	0	0	0	0	0	0	0	0	Eukaryota	Rotifera	Monogononta	Ploima	Unclassified_Order_Ploima	Unclassified_Order_Ploima
SPeuks_1534	0	0	0	0	0	0	0	0	0	0	0	0	3	0	0	0	0	0	0	0	0	0	0	0	0	0	0	0	0	0	0	0	0	Eukaryota	Streptophyta	Zygnemophyceae	Zygnemophyceae_X	Zygnemophyceae_XX	Unclassified_Family_Zygnemophyceae_XX
SPeuks_1535	0	0	0	0	0	0	0	0	0	0	0	0	4	0	0	0	0	0	0	0	0	0	0	0	0	0	0	0	0	0	0	0	0	Eukaryota	Arthropoda	Hexanauplia	Cyclopoida	Cyclopidae	Macrocyclops	Macrocyclops_albidus
SPeuks_1536	0	0	0	0	0	0	0	0	0	0	0	0	1	0	0	0	0	0	0	0	0	0	0	0	0	0	0	0	0	0	0	0	0	Eukaryota	Nematoda	Enoplea	Mermithida	Mermithidae	Limnomermis	Limnomermis_sp.
SPeuks_1537	0	0	0	0	0	0	0	0	0	0	0	0	2	0	0	0	0	0	0	0	0	0	0	0	0	0	0	0	0	0	0	0	0	Eukaryota	Nematoda	Chromadorea	Rhabditida	Unclassified_Order_Rhabditida	Unclassified_Order_Rhabditida
SPeuks_1538	0	0	0	0	0	0	0	0	0	0	0	0	0	0	0	0	2	0	0	0	0	0	0	0	0	0	0	0	0	0	0	0	0	Eukaryota	Unclassified_Kingdom_Eukaryota	Unclassified_Kingdom_Eukaryota	Unclassified_Kingdom_Eukaryota	Unclassified_Kingdom_Eukaryota	Unclassified_Kingdom_Eukaryota
SPeuks_1539	0	0	0	0	0	0	0	0	0	0	0	0	0	0	0	0	2	0	0	0	0	0	0	0	0	0	0	0	0	0	0	0	0	Eukaryota	Choanoflagellida	Choanoflagellida_X	Choanoflagellida_XX	Unclassified_Order_Choanoflagellida_XX	Unclassified_Order_Choanoflagellida_XX
SPeuks_1540	0	0	0	0	0	0	0	0	0	0	0	0	0	0	0	0	2	0	0	0	0	0	0	0	0	0	0	0	0	0	0	0	0	Eukaryota	Dinoflagellata	Dinophyceae	Dinophyceae_X	Dinophyceae_XX	Dinophyceae_XXX	Dinophyceae_XXX_sp.
SPeuks_1541	0	0	0	0	0	0	0	0	0	0	0	0	0	0	0	0	2	0	0	0	0	0	0	0	0	0	0	0	0	0	0	0	0	Eukaryota	Dinoflagellata	Dinophyceae	Gonyaulacales	Ceratiaceae	Ceratium	Ceratium_hirundinella
SPeuks_1542	0	0	0	0	0	0	0	0	0	0	0	0	0	0	0	0	0	2	0	0	0	0	0	0	0	0	0	0	0	0	0	0	0	Eukaryota	Chlorophyta	Chlorophyceae	Chlamydomonadales	Chlamydomonadales_X	Chlamydomonas	Chlamydomonas_perpusilla
SPeuks_1543	0	0	0	0	0	0	0	0	0	0	0	0	0	0	0	0	0	0	1	0	1	0	0	0	0	0	0	0	0	0	0	0	0	Eukaryota	Unclassified_Kingdom_Eukaryota	Unclassified_Kingdom_Eukaryota	Unclassified_Kingdom_Eukaryota	Unclassified_Kingdom_Eukaryota	Unclassified_Kingdom_Eukaryota
SPeuks_1544	0	0	0	0	0	0	0	0	0	0	0	0	0	0	0	0	0	0	0	0	1	0	0	0	0	0	0	0	0	0	0	0	0	Eukaryota	Rotifera	Monogononta	Flosculariaceae	Filinidae	Filinia	Filinia_longiseta
SPeuks_1545	0	0	0	0	0	0	0	0	0	0	0	0	0	0	0	0	0	0	0	0	0	0	0	0	2	0	0	0	0	0	0	0	0	Eukaryota	Ciliophora	Oligohymenophorea	Peritrichia_2	Sessilida	Vorticella	Vorticella_aequilata
SPeuks_1546	0	0	0	0	0	0	0	0	0	0	0	0	0	0	0	0	0	0	0	0	0	0	0	0	0	0	0	0	1	0	0	0	0	Eukaryota	Dinoflagellata	Dinophyceae	Peridiniales	Peridiniaceae	Peridinium	Peridinium_willei
SPeuks_1547	0	0	0	0	0	0	0	0	0	0	0	0	0	0	0	0	0	0	0	0	0	0	0	0	0	0	0	0	0	0	1	0	0	Eukaryota	Arthropoda	Hexanauplia	Cyclopoida	Cyclopidae	Cyclops	Cyclops_sp.
SPeuks_1548	0	0	0	0	0	0	0	0	0	0	0	0	0	0	0	0	0	0	0	0	0	0	0	0	0	0	0	0	0	0	1	0	0	Eukaryota	Ciliophora	Spirotrichea	Choreotrichida	Strobilidiidae_D	Rimostrombidium_D	Rimostrombidium_D_sp.
SPeuks_1549	0	0	0	0	0	0	0	0	0	0	0	0	0	0	0	0	0	0	0	0	0	0	0	0	0	0	0	0	0	0	0	0	1	Eukaryota	Mesomycetozoa	Corallochytrea	Corallochytrida	Corallochytridae	Syssomonas	Syssomonas_multiformis
SPeuks_1550	0	0	0	0	0	0	0	0	0	0	0	0	0	0	0	0	0	0	0	0	0	0	0	0	0	0	0	0	0	0	0	0	1	Eukaryota	Dinoflagellata	Dinophyceae	Gonyaulacales	Ceratiaceae	Ceratium	Ceratium_hirundinella
SPeuks_1551	0	0	0	0	0	0	0	0	0	0	0	0	0	0	0	0	0	0	0	0	0	0	0	0	0	0	0	0	0	0	0	0	1	Eukaryota	Dinoflagellata	Dinophyceae	Gonyaulacales	Ceratiaceae	Ceratium	Ceratium_hirundinella
SPeuks_1552	0	0	0	0	0	0	0	0	0	0	0	0	0	0	0	0	0	0	0	0	0	0	0	0	0	0	0	0	0	0	0	0	2	Eukaryota	Chlorophyta	Chlorophyceae	Chlamydomonadales	Chlamydomonadales_X	Unclassified_Family_Chlamydomonadales_X
SPeuks_1553	0	0	0	0	0	0	0	0	0	0	0	0	0	0	0	0	0	0	0	0	0	0	0	0	0	0	0	0	0	4	0	0	0	Eukaryota	Ciliophora	Oligohymenophorea	Hymenostomatia	Unclassified_Order_Hymenostomatia	Unclassified_Order_Hymenostomatia
SPeuks_1554	0	0	0	2	0	0	0	0	0	0	0	0	0	0	0	0	0	0	0	0	0	0	0	0	0	0	0	0	0	0	0	0	0	Eukaryota	Dinoflagellata	Dinophyceae	Unclassified_Class_Dinophyceae	Unclassified_Class_Dinophyceae	Unclassified_Class_Dinophyceae
SPeuks_1555	0	0	0	0	0	0	0	0	0	0	0	0	0	1	0	0	0	0	0	0	0	0	0	0	0	0	0	0	0	0	0	0	0	Eukaryota	Arthropoda	Hexanauplia	Cyclopoida	Cyclopidae	Cyclops	Cyclops_sp.
SPeuks_1556	0	0	0	0	0	0	0	0	0	0	0	0	0	1	0	0	0	0	0	0	0	0	0	0	0	0	0	0	0	0	0	0	0	Eukaryota	Ciliophora	Oligohymenophorea	Peritrichia_2	Sessilida	Vorticella	Vorticella_campanula
SPeuks_1557	0	0	0	0	0	0	0	0	0	0	0	0	0	0	2	0	0	0	0	0	0	0	0	0	0	0	0	0	0	0	0	0	0	Eukaryota	Rotifera	Monogononta	Flosculariaceae	Conochilidae	Conochilus
SPeuks_1558	1	0	0	0	0	0	0	0	0	0	0	0	0	0	0	0	0	0	0	0	0	0	0	0	0	0	0	0	0	0	0	0	0	Eukaryota	Arthropoda	Hexanauplia	Cyclopoida	Cyclopidae	Macrocyclops	Macrocyclops_albidus
SPeuks_1559	2	0	0	0	0	0	0	0	0	0	0	0	0	0	0	0	0	0	0	0	0	0	0	0	0	0	0	0	0	0	0	0	0	Eukaryota	Chlorophyta	Chlorophyceae	Chlamydomonadales	Chlamydomonadales_X	Hafniomonas	Hafniomonas_sp.
SPeuks_1560	0	0	2	0	0	0	0	0	0	0	0	0	0	0	0	0	0	0	0	0	0	0	0	0	0	0	0	0	0	0	0	0	0	Eukaryota	Rotifera	Monogononta	Ploima	Lecanidae	Monostyla	Monostyla_sp.
SPeuks_1561	0	0	0	1	0	0	0	0	0	0	0	0	0	0	0	0	0	0	0	0	0	0	0	0	0	0	0	0	0	0	0	0	0	Eukaryota	Streptophyta	Zygnemophyceae	Zygnemophyceae_X	Zygnemophyceae_XX	Staurastrum
SPeuks_1562	0	0	0	0	0	1	0	0	0	0	0	0	0	0	0	0	0	0	0	0	0	0	0	0	0	0	0	0	0	0	0	0	0	Eukaryota	Fungi	Chytridiomycota	Chytridiomycotina	Chytridiomycetes	Rhizophydium	Rhizophydium_sphaerotheca
SPeuks_1563	0	0	0	0	0	0	0	0	0	0	1	0	0	0	0	0	0	0	0	0	0	0	0	0	0	0	0	0	0	0	0	0	0	Eukaryota	Fungi	Chytridiomycota	Chytridiomycotina	Unclassified_Order_Chytridiomycotina	Unclassified_Order_Chytridiomycotina
SPeuks_1564	0	0	0	0	0	1	0	0	0	0	0	0	0	0	0	0	0	0	0	0	0	0	0	0	0	0	0	0	0	0	0	0	0	Eukaryota	Arthropoda	Hexanauplia	Cyclopoida	Cyclopidae	Macrocyclops	Macrocyclops_albidus
SPeuks_1565	0	0	0	0	0	0	1	0	0	0	0	0	0	0	0	0	0	0	0	0	0	0	0	0	0	0	0	0	0	0	0	0	0	Eukaryota	Cercozoa	Filosa-Sarcomonadea	Cercomonadida	Paracercomonadidae	Paracercomonas	Paracercomonas_sp.
SPeuks_1566	0	0	0	0	0	0	1	0	0	0	0	0	0	0	0	0	0	0	0	0	0	0	0	0	0	0	0	0	0	0	0	0	0	Eukaryota	Dinoflagellata	Dinophyceae	Unclassified_Class_Dinophyceae	Unclassified_Class_Dinophyceae	Unclassified_Class_Dinophyceae
SPeuks_1567	0	0	0	0	0	0	2	0	0	0	0	0	0	0	0	0	0	0	0	0	0	0	0	0	0	0	0	0	0	0	0	0	0	Eukaryota	Dinoflagellata	Dinophyceae	Peridiniales	Peridiniaceae	Peridinium	Peridinium_willei
SPeuks_1568	0	0	0	0	0	0	0	0	0	0	1	0	0	0	0	0	0	0	0	0	0	0	0	0	0	0	0	0	0	0	0	0	0	Eukaryota	Arthropoda	Hexanauplia	Unclassified_Class_Hexanauplia	Unclassified_Class_Hexanauplia	Unclassified_Class_Hexanauplia
SPeuks_1569	0	0	0	0	0	0	0	0	0	0	2	0	0	0	0	0	0	0	0	0	0	0	0	0	0	0	0	0	0	0	0	0	0	Eukaryota	Cercozoa	Filosa-Sarcomonadea	Glissomonadida	Allapsidae	Allapsidae_X	Allapsidae_X_sp.
SPeuks_1570	0	0	0	0	0	0	0	0	0	0	1	0	0	0	0	0	0	0	0	0	0	0	0	0	0	0	0	0	0	0	0	0	0	Eukaryota	Arthropoda	Hexanauplia	Cyclopoida	Cyclopidae	Macrocyclops	Macrocyclops_albidus
SPeuks_1571	0	0	0	0	0	0	0	0	0	0	2	0	0	0	0	0	0	0	0	0	0	0	0	0	0	0	0	0	0	0	0	0	0	Eukaryota	Unclassified_Kingdom_Eukaryota	Unclassified_Kingdom_Eukaryota	Unclassified_Kingdom_Eukaryota	Unclassified_Kingdom_Eukaryota	Unclassified_Kingdom_Eukaryota
SPeuks_1572	0	0	0	0	0	0	0	0	0	0	0	0	4	0	0	0	0	0	0	0	0	0	0	0	0	0	0	0	0	0	0	0	0	Eukaryota	Streptophyta	Zygnemophyceae	Zygnemophyceae_X	Zygnemophyceae_XX	Cosmarium
SPeuks_1573	0	0	0	0	0	0	0	0	0	0	0	0	2	0	0	0	0	0	0	0	0	0	0	0	0	0	0	0	0	0	0	0	0	Eukaryota	Streptophyta	Embryophyceae	Embryophyceae_X	Embryophyceae_XX	Podocarpus
SPeuks_1574	0	0	0	0	0	0	0	0	0	0	0	0	2	0	0	0	0	0	0	0	0	0	0	0	0	0	0	0	0	0	0	0	0	Eukaryota	Nematoda	Chromadorea	Rhabditida	Unclassified_Order_Rhabditida	Unclassified_Order_Rhabditida
SPeuks_1575	0	0	0	0	0	0	0	0	0	0	0	0	0	0	0	0	1	0	0	0	0	0	0	0	0	0	0	0	0	0	0	0	0	Eukaryota	Ciliophora	Oligohymenophorea	Peritrichia_2	Sessilida	Vorticella	Vorticella_convallaria
SPeuks_1576	0	0	0	0	0	0	0	0	0	0	0	0	0	0	0	0	1	0	0	0	0	0	0	0	0	0	0	0	0	0	0	0	0	Eukaryota	Fungi	Chytridiomycota	Chytridiomycotina	Chytridiomycetes	Unclassified_Family_Chytridiomycetes
SPeuks_1577	0	0	0	0	0	0	0	0	0	0	0	0	0	0	0	0	0	1	0	0	0	0	0	0	0	0	0	0	0	0	0	0	0	Eukaryota	Streptophyta	Embryophyceae	Embryophyceae_X	Embryophyceae_XX	Artemisia	Artemisia_annua
SPeuks_1578	0	0	0	0	0	0	0	0	0	0	0	0	0	0	0	0	0	0	2	0	0	0	0	0	0	0	0	0	0	0	0	0	0	Eukaryota	Arthropoda	Branchiopoda	Diplostraca	Daphniidae	Daphnia	Daphnia_magna
SPeuks_1579	0	0	0	0	0	0	0	0	0	0	0	0	0	0	0	0	0	0	0	5	0	0	0	0	0	0	0	0	0	0	0	0	0	Eukaryota	Arthropoda	Hexanauplia	Cyclopoida	Cyclopidae	Macrocyclops	Macrocyclops_albidus
SPeuks_1580	0	0	0	0	0	0	0	0	0	0	0	0	0	0	0	0	0	0	0	0	0	0	1	0	0	0	0	0	0	0	0	0	0	Eukaryota	Dinoflagellata	Dinophyceae	Peridiniales	Peridiniaceae	Peridinium
SPeuks_1581	0	0	0	0	0	0	0	0	0	0	0	0	0	0	0	0	0	0	0	0	0	0	0	1	0	0	0	0	0	0	0	0	0	Eukaryota	Ciliophora	Oligohymenophorea	Oligohymenophorea_X	Urocentridae	Urocentrum	Urocentrum_sp.
SPeuks_1582	0	0	0	0	0	0	0	0	0	0	0	0	0	0	0	0	0	0	0	0	0	0	0	3	0	0	0	0	0	0	0	0	0	Eukaryota	Cercozoa	Unclassified_Phylum_Cercozoa	Unclassified_Phylum_Cercozoa	Unclassified_Phylum_Cercozoa	Unclassified_Phylum_Cercozoa
SPeuks_1583	0	0	0	0	0	0	0	0	0	0	0	0	0	0	0	0	0	0	0	0	0	0	0	1	0	0	0	0	0	0	0	0	0	Eukaryota	Mesomycetozoa	Ichthyosporea	Ichthyosphonida	Ichthyophonidae_Amoebidianae	Unclassified_Family_Ichthyophonidae_Amoebidianae
SPeuks_1584	0	0	0	0	0	0	0	0	0	0	0	0	0	0	0	0	0	0	0	0	0	0	0	0	1	0	0	0	0	0	0	0	0	Eukaryota	Ciliophora	Oligohymenophorea	Peniculia	Lembadionidae	Lembadion	Lembadion_sp.
SPeuks_1585	0	0	0	0	0	0	0	0	0	0	0	0	0	0	0	0	0	0	0	0	0	0	0	0	3	0	0	0	0	0	0	0	0	Eukaryota	Dinoflagellata	Dinophyceae	Unclassified_Class_Dinophyceae	Unclassified_Class_Dinophyceae	Unclassified_Class_Dinophyceae
SPeuks_1586	0	0	0	0	0	0	0	0	0	0	0	0	0	0	0	0	0	0	0	0	0	0	0	0	0	1	0	0	0	0	0	0	0	Eukaryota	Dinoflagellata	Dinophyceae	Gonyaulacales	Ceratiaceae	Ceratium	Ceratium_hirundinella
SPeuks_1587	0	0	0	0	0	0	0	0	0	0	0	0	0	0	0	0	0	0	0	0	0	0	0	0	0	2	0	0	0	0	0	0	0	Eukaryota	Streptophyta	Zygnemophyceae	Zygnemophyceae_X	Zygnemophyceae_XX	Staurastrum
SPeuks_1588	0	0	0	0	0	0	0	0	0	0	0	0	0	0	0	0	0	0	0	0	0	0	0	0	0	1	0	0	0	0	0	0	0	Eukaryota	Dinoflagellata	Dinophyceae	Gonyaulacales	Ceratiaceae	Ceratium	Ceratium_hirundinella
SPeuks_1589	0	0	0	0	0	0	0	0	0	0	0	0	0	0	0	0	0	0	0	0	0	0	0	0	0	0	0	0	3	0	0	0	0	Eukaryota	Arthropoda	Hexanauplia	Cyclopoida	Cyclopidae	Macrocyclops	Macrocyclops_albidus
SPeuks_1590	0	0	0	0	0	0	0	0	0	0	0	0	0	0	0	0	0	0	0	0	0	0	0	0	0	0	0	0	0	0	3	0	0	Eukaryota	Ciliophora	Spirotrichea	Unclassified_Class_Spirotrichea	Unclassified_Class_Spirotrichea	Unclassified_Class_Spirotrichea
SPeuks_1591	0	0	0	0	0	0	0	0	0	0	0	0	0	0	0	0	0	0	0	0	0	0	0	0	0	0	0	0	0	0	3	0	0	Eukaryota	Arthropoda	Branchiopoda	Diplostraca	Daphniidae	Daphnia	Daphnia_pulex
SPeuks_1592	0	0	0	0	0	0	0	0	0	0	0	0	0	0	0	0	0	0	0	0	0	0	0	0	0	0	0	0	0	0	1	0	0	Eukaryota	Ciliophora	Oligohymenophorea	Hymenostomatia	Ophryoglenida	Ichthyophthirius	Ichthyophthirius_multifiliis
SPeuks_1593	0	0	0	0	0	0	0	0	0	0	0	0	0	0	0	0	0	0	0	0	0	0	0	0	0	0	0	0	0	0	0	0	2	Eukaryota	Dinoflagellata	Dinophyceae	Gonyaulacales	Ceratiaceae	Ceratium	Ceratium_hirundinella
SPeuks_1594	0	0	0	2	0	0	0	0	0	0	0	0	0	0	0	0	0	0	0	0	0	0	0	0	0	0	0	0	0	0	0	0	0	Eukaryota	Rotifera	Monogononta	Ploima	Unclassified_Order_Ploima	Unclassified_Order_Ploima
SPeuks_1595	0	0	0	2	0	0	0	0	0	0	0	0	0	0	0	0	0	0	0	0	0	0	0	0	0	0	0	0	0	0	0	0	0	Eukaryota	Dinoflagellata	Dinophyceae	Unclassified_Class_Dinophyceae	Unclassified_Class_Dinophyceae	Unclassified_Class_Dinophyceae
SPeuks_1596	0	0	0	0	0	0	0	0	0	0	0	0	0	1	0	0	0	0	0	0	0	0	0	0	0	0	0	0	0	0	0	0	0	Eukaryota	Arthropoda	Hexanauplia	Cyclopoida	Cyclopidae	Cyclops	Cyclops_sp.
SPeuks_1597	1	0	0	0	0	0	0	0	0	0	0	0	0	0	0	0	0	0	0	0	0	0	0	0	0	0	0	0	0	0	0	0	0	Eukaryota	Ciliophora	CONThreeP	CONThreeP_X	Urotrichidae	Urotricha	Urotricha_sp.
SPeuks_1598	1	0	0	0	0	0	0	0	0	0	0	0	0	0	0	0	0	0	0	0	0	0	0	0	0	0	0	0	0	0	0	0	0	Eukaryota	Chlorophyta	Chlorophyceae	Chlamydomonadales	Chlamydomonadales_X	Chlamydomonas	Chlamydomonas_reinhardtii
SPeuks_1599	1	0	0	0	0	0	0	0	0	0	0	0	0	0	0	0	0	0	0	0	0	0	0	0	0	0	0	0	0	0	0	0	0	Eukaryota	Dinoflagellata	Dinophyceae	Unclassified_Class_Dinophyceae	Unclassified_Class_Dinophyceae	Unclassified_Class_Dinophyceae
SPeuks_1600	0	2	0	0	0	0	0	0	0	0	0	0	0	0	0	0	0	0	0	0	0	0	0	0	0	0	0	0	0	0	0	0	0	Eukaryota	Fungi	Chytridiomycota	Chytridiomycotina	Chytridiomycetes	Rhizoclosmatium	Rhizoclosmatium_globosum
SPeuks_1601	0	0	1	0	0	0	0	0	0	0	0	0	0	0	0	0	0	0	0	0	0	0	0	0	0	0	0	0	0	0	0	0	0	Eukaryota	Gastrotricha	Unclass_Class_of_Gastrotricha	Chaetonotida	Chaetonotidae	Unclassified_Family_Chaetonotidae
SPeuks_1602	0	0	0	0	0	0	0	0	0	0	0	0	0	0	0	0	0	0	0	0	0	3	0	0	0	0	0	0	0	0	0	0	0	Eukaryota	Chlorophyta	Chlorophyceae	Chaetophorales	Chaetophorales_X	Chaetophora	Chaetophora_incrassata
SPeuks_1603	0	0	0	2	0	0	0	0	0	0	0	0	0	0	0	0	0	0	0	0	0	0	0	0	0	0	0	0	0	0	0	0	0	Eukaryota	Dinoflagellata	Dinophyceae	Gonyaulacales	Ceratiaceae	Ceratium	Ceratium_hirundinella
SPeuks_1604	0	0	0	1	0	0	0	0	0	0	0	0	0	0	0	0	0	0	0	0	0	0	0	0	0	0	0	0	0	0	0	0	0	Eukaryota	Dinoflagellata	Dinophyceae	Peridiniales	Peridiniaceae	Peridinium	Peridinium_willei
SPeuks_1605	0	0	0	1	0	0	0	0	0	0	0	0	0	0	0	0	0	0	0	0	0	0	0	0	0	0	0	0	0	0	0	0	0	Eukaryota	Rotifera	Monogononta	Ploima	Unclassified_Order_Ploima	Unclassified_Order_Ploima
SPeuks_1606	0	0	0	2	0	0	0	0	0	0	0	0	0	0	0	0	0	0	0	0	0	0	0	0	0	0	0	0	0	0	0	0	0	Eukaryota	Dinoflagellata	Dinophyceae	Gonyaulacales	Ceratiaceae	Ceratium	Ceratium_hirundinella
SPeuks_1607	0	0	0	0	1	0	0	0	0	0	0	0	0	0	0	0	0	0	0	0	0	0	0	0	0	0	0	0	0	0	0	0	0	Eukaryota	Arthropoda	Hexanauplia	Cyclopoida	Cyclopidae	Macrocyclops	Macrocyclops_albidus
SPeuks_1608	0	0	0	0	0	1	0	0	0	0	0	0	0	0	0	0	0	0	0	0	0	0	0	0	0	0	0	0	0	0	0	0	0	Eukaryota	Dinoflagellata	Dinophyceae	Unclassified_Class_Dinophyceae	Unclassified_Class_Dinophyceae	Unclassified_Class_Dinophyceae
SPeuks_1609	0	0	0	0	0	1	0	0	0	0	0	0	0	0	0	0	0	0	0	0	0	0	0	0	0	0	0	0	0	0	0	0	0	Eukaryota	Arthropoda	Arachnida	Sarcoptiformes	Unclassified_Order_Sarcoptiformes	Unclassified_Order_Sarcoptiformes
SPeuks_1610	0	0	0	0	0	1	0	0	0	0	0	0	0	0	0	0	0	0	0	0	0	0	0	0	0	0	0	0	0	0	0	0	0	Eukaryota	Cercozoa	Filosa-Imbricatea	Euglyphida	Unclassified_Order_Euglyphida	Unclassified_Order_Euglyphida
SPeuks_1611	0	0	0	0	0	1	0	0	0	0	0	0	0	0	0	0	0	0	0	0	0	0	0	0	0	0	0	0	0	0	0	0	0	Eukaryota	Unclassified_Kingdom_Eukaryota	Unclassified_Kingdom_Eukaryota	Unclassified_Kingdom_Eukaryota	Unclassified_Kingdom_Eukaryota	Unclassified_Kingdom_Eukaryota
SPeuks_1612	0	0	0	0	0	0	1	0	0	0	0	0	0	0	0	0	0	0	0	0	0	0	0	0	0	0	0	0	0	0	0	0	0	Eukaryota	Fungi	Chytridiomycota	Chytridiomycotina	Chytridiomycetes	Unclassified_Family_Chytridiomycetes
SPeuks_1613	0	0	0	0	0	0	1	0	0	0	0	0	0	0	0	0	0	0	0	0	0	0	0	0	0	0	0	0	0	0	0	0	0	Eukaryota	Dinoflagellata	Dinophyceae	Unclassified_Class_Dinophyceae	Unclassified_Class_Dinophyceae	Unclassified_Class_Dinophyceae
SPeuks_1614	0	0	0	0	0	0	1	0	0	0	0	0	0	0	0	0	0	0	0	0	0	0	0	0	0	0	0	0	0	0	0	0	0	Eukaryota	Dinoflagellata	Dinophyceae	Peridiniales	Peridiniaceae	Peridinium	Peridinium_willei
SPeuks_1615	0	0	0	0	0	0	1	0	0	0	0	0	0	0	0	0	0	0	0	0	0	0	0	0	0	0	0	0	0	0	0	0	0	Eukaryota	Chlorophyta	Chlorophyceae	Chlamydomonadales	Chlamydomonadales_X	Chlamydomonadales_XX	Chlamydomonadales_XX_sp.
SPeuks_1616	0	0	0	0	0	0	0	0	0	3	0	0	0	0	0	0	0	0	0	0	0	0	0	0	0	0	0	0	0	0	0	0	0	Eukaryota	Arthropoda	Hexanauplia	Calanoida	Diaptomidae	Unclassified_Family_Diaptomidae
SPeuks_1617	0	0	0	0	0	0	0	0	0	0	1	0	0	0	0	0	0	0	0	0	0	0	0	0	0	0	0	0	0	0	0	0	0	Eukaryota	Unclassified_Kingdom_Eukaryota	Unclassified_Kingdom_Eukaryota	Unclassified_Kingdom_Eukaryota	Unclassified_Kingdom_Eukaryota	Unclassified_Kingdom_Eukaryota
SPeuks_1618	0	0	0	0	0	0	0	0	0	0	3	0	0	0	0	0	0	0	0	0	0	0	0	0	0	0	0	0	0	0	0	0	0	Eukaryota	Cercozoa	Endomyxa-SPeuksmyxea	Plasmodiophorida	Plasmodiophorida_X	Plasmodiophorida_XX	Plasmodiophorida_XX_sp.
SPeuks_1619	0	0	0	0	0	0	0	0	0	0	1	0	0	0	0	0	0	0	0	0	0	0	0	0	0	0	0	0	0	0	0	0	0	Eukaryota	Centroheliozoa	Centroheliozoa_X	Centroheliozoa_XX	Centroheliozoa_XXX	Centroheliozoa_XXXX	Centroheliozoa_XXXX_sp.
SPeuks_1620	0	0	0	0	0	0	0	0	0	0	1	0	0	0	0	0	0	0	0	0	0	0	0	0	0	0	0	0	0	0	0	0	0	Eukaryota	Fungi	Chytridiomycota	Chytridiomycotina	Chytridiomycetes	Rhyzophidiales_X	Rhyzophidiales_X_sp.
SPeuks_1621	0	0	0	0	0	0	0	0	0	0	1	0	0	0	0	0	0	0	0	0	0	0	0	0	0	0	0	0	0	0	0	0	0	Eukaryota	Cercozoa	Endomyxa	Vampyrellida	Leptophryidae	Leptophryidae_X	Leptophryidae_X_sp.
SPeuks_1622	0	0	0	0	0	0	0	0	0	0	1	0	0	0	0	0	0	0	0	0	0	0	0	0	0	0	0	0	0	0	0	0	0	Eukaryota	Chlorophyta	Chlorophyceae	Chlamydomonadales	Chlamydomonadales_X	Unclassified_Family_Chlamydomonadales_X
SPeuks_1623	0	0	0	0	0	0	0	0	0	0	2	0	0	0	0	0	0	0	0	0	0	0	0	0	0	0	0	0	0	0	0	0	0	Eukaryota	Lobosa	Discosea-Flabellinia	Vannellida	Vannellida_X	Vannellida_XX	Vannellida_XX_sp.
SPeuks_1624	0	0	0	0	0	0	0	0	0	0	1	0	0	0	0	0	0	0	0	0	0	0	0	0	0	0	0	0	0	0	0	0	0	Eukaryota	Unclassified_Kingdom_Eukaryota	Unclassified_Kingdom_Eukaryota	Unclassified_Kingdom_Eukaryota	Unclassified_Kingdom_Eukaryota	Unclassified_Kingdom_Eukaryota
SPeuks_1625	0	0	0	0	0	0	0	0	0	0	1	0	0	0	0	0	0	0	0	0	0	0	0	0	0	0	0	0	0	0	0	0	0	Eukaryota	Unclassified_Kingdom_Eukaryota	Unclassified_Kingdom_Eukaryota	Unclassified_Kingdom_Eukaryota	Unclassified_Kingdom_Eukaryota	Unclassified_Kingdom_Eukaryota
SPeuks_1626	0	0	0	0	0	0	0	0	0	0	1	0	0	0	0	0	0	0	0	0	0	0	0	0	0	0	0	0	0	0	0	0	0	Eukaryota	Nematoda	Chromadorea	Rhabditida	Tylenchidae	Basiria	Basiria_sp.
SPeuks_1627	0	0	0	0	0	0	0	0	0	0	0	0	3	0	0	0	0	0	0	0	0	0	0	0	0	0	0	0	0	0	0	0	0	Eukaryota	Ciliophora	Spirotrichea	Hypotrichia	Oxytrichidae	Oxytrichidae_X	Oxytrichidae_X_sp.
SPeuks_1628	0	0	0	0	0	0	0	0	0	0	0	0	1	0	0	0	0	0	0	0	0	0	0	0	0	0	0	0	0	0	0	0	0	Eukaryota	Ciliophora	Spirotrichea	Hypotrichia	Unclassified_Order_Hypotrichia	Unclassified_Order_Hypotrichia
SPeuks_1629	0	0	0	0	0	0	0	0	0	0	0	0	3	0	0	0	0	0	0	0	0	0	0	0	0	0	0	0	0	0	0	0	0	Eukaryota	Streptophyta	Embryophyceae	Embryophyceae_X	Embryophyceae_XX	Unclassified_Family_Embryophyceae_XX
SPeuks_1630	0	0	0	0	0	0	0	0	0	0	0	0	2	0	0	0	0	0	0	0	0	0	0	0	0	0	0	0	0	0	0	0	0	Eukaryota	Arthropoda	Hexanauplia	Harpacticoida	Canthocamptidae	Unclassified_Family_Canthocamptidae
SPeuks_1631	0	0	0	0	0	0	0	0	0	0	0	0	2	0	0	0	0	0	0	0	0	0	0	0	0	0	0	0	0	0	0	0	0	Eukaryota	Nematoda	Enoplea	Triplonchida	Unclassified_Order_Triplonchida	Unclassified_Order_Triplonchida
SPeuks_1632	0	0	0	0	0	0	0	0	0	0	0	0	2	0	0	0	0	0	0	0	0	0	0	0	0	0	0	0	0	0	0	0	0	Eukaryota	Nematoda	Enoplea	Dorylaimida	Qudsianematidae	Eudorylaimus	Eudorylaimus_sp.
SPeuks_1633	0	0	0	0	0	0	0	0	0	0	0	0	1	0	0	0	0	0	0	0	0	0	0	0	0	0	0	0	0	0	0	0	0	Eukaryota	Gastrotricha	Unclass_Class_of_Gastrotricha	Chaetonotida	Chaetonotidae	Ichthydium	Ichthydium_skandicum
SPeuks_1634	0	0	0	0	0	0	0	0	0	0	0	0	0	1	0	0	0	0	0	0	0	0	0	0	0	0	0	0	0	0	0	0	0	Eukaryota	Ciliophora	Oligohymenophorea	Oligohymenophorea_X	Urocentridae	Urocentrum	Urocentrum_sp.
SPeuks_1635	0	0	0	0	0	0	0	0	0	0	0	0	0	0	0	0	1	0	0	0	0	0	0	0	0	0	0	0	0	0	0	0	0	Eukaryota	Rotifera	Monogononta	Flosculariaceae	Conochilidae	Conochilus
SPeuks_1636	0	0	0	0	0	0	0	0	0	0	0	0	0	0	0	0	0	0	2	0	0	0	0	0	0	0	0	0	0	0	0	0	0	Eukaryota	Fungi	Chytridiomycota	Chytridiomycotina	Chytridiomycetes	Chytriomyces	Chytriomyces_sp.
SPeuks_1637	0	0	0	0	0	0	0	0	0	0	0	0	0	0	0	0	0	0	1	0	0	0	0	0	0	0	0	0	0	0	0	0	0	Eukaryota	Chlorophyta	Chlorophyceae	Chlamydomonadales	Chlamydomonadales_X	Chlamydomonas
SPeuks_1638	0	0	0	0	0	0	0	0	0	0	0	0	0	0	0	0	0	0	0	0	0	0	2	0	0	0	0	0	0	0	0	0	0	Eukaryota	Dinoflagellata	Dinophyceae	Unclassified_Class_Dinophyceae	Unclassified_Class_Dinophyceae	Unclassified_Class_Dinophyceae
SPeuks_1639	0	0	0	0	0	0	0	0	0	0	0	0	0	0	0	0	0	0	0	0	0	0	0	1	0	0	0	0	0	0	0	0	0	Eukaryota	Arthropoda	Hexanauplia	Calanoida	Diaptomidae	Unclassified_Family_Diaptomidae
SPeuks_1640	0	0	0	0	0	0	0	0	0	0	0	0	0	0	0	0	0	0	0	0	0	0	0	2	0	0	0	0	0	0	0	0	0	Eukaryota	Unclassified_Kingdom_Eukaryota	Unclassified_Kingdom_Eukaryota	Unclassified_Kingdom_Eukaryota	Unclassified_Kingdom_Eukaryota	Unclassified_Kingdom_Eukaryota
SPeuks_1641	0	0	0	0	0	0	0	0	0	0	0	0	0	0	0	0	0	0	0	0	0	0	0	0	1	0	0	0	0	0	0	0	0	Eukaryota	Arthropoda	Arachnida	Sarcoptiformes	Unclassified_Order_Sarcoptiformes	Unclassified_Order_Sarcoptiformes
SPeuks_1642	0	0	0	0	0	0	0	0	0	0	0	0	0	0	0	0	0	0	0	0	0	0	0	0	2	0	0	0	0	0	0	0	0	Eukaryota	Arthropoda	Arachnida	Trombidiformes	Unclassified_Order_Trombidiformes	Unclassified_Order_Trombidiformes
SPeuks_1643	0	0	0	0	0	0	0	0	0	0	0	0	0	0	0	0	0	0	0	0	0	0	0	0	0	0	0	0	0	3	0	0	0	Eukaryota	Rotifera	Bdelloidea	Unclass_Family_of_NA	NA	Rotaria	Rotaria_rotatoria
SPeuks_1644	0	0	0	0	0	0	0	0	0	0	0	0	0	0	0	0	0	0	0	0	0	0	0	0	0	0	0	0	0	1	0	0	0	Eukaryota	Centroheliozoa	Centroheliozoa_X	Centroheliozoa_XX	Centroheliozoa_XXX	Centroheliozoa_XXXX	Centroheliozoa_XXXX_sp.
SPeuks_1645	0	0	0	0	0	0	0	0	0	0	0	0	0	0	0	0	0	0	0	0	0	0	0	0	0	0	0	0	0	0	3	0	0	Eukaryota	Fungi	Chytridiomycota	Chytridiomycotina	Chytridiomycetes	Unclassified_Family_Chytridiomycetes
SPeuks_1646	0	0	0	0	0	0	0	0	0	0	0	0	0	0	0	0	0	0	0	0	0	0	0	0	0	0	0	0	0	0	3	0	0	Eukaryota	Centroheliozoa	Centroheliozoa_X	Unclassified_Class_Centroheliozoa_X	Unclassified_Class_Centroheliozoa_X	Unclassified_Class_Centroheliozoa_X
SPeuks_1647	0	0	0	0	0	0	0	0	0	0	0	0	0	0	0	0	0	0	0	0	0	0	0	0	0	0	0	0	0	0	1	0	0	Eukaryota	Arthropoda	Branchiopoda	Diplostraca	Daphniidae	Unclassified_Family_Daphniidae
SPeuks_1648	0	0	0	0	0	0	0	0	0	0	0	0	0	0	0	0	0	0	0	0	0	0	0	0	0	0	0	0	0	0	2	0	0	Eukaryota	Fungi	Chytridiomycota	Chytridiomycotina	Chytridiomycetes	Rhyzophidiales_X	Rhyzophidiales_X_sp.
SPeuks_1649	0	0	0	0	0	0	0	0	0	0	0	0	0	0	0	0	0	0	0	0	0	0	0	0	0	0	0	0	0	0	0	0	1	Eukaryota	Cercozoa	Endomyxa	Vampyrellida	Leptophryidae	Platyreta	Platyreta_germanica
SPeuks_1650	0	0	0	0	0	0	0	0	0	0	0	0	0	0	0	0	0	0	0	0	0	0	0	0	0	0	0	0	0	0	0	0	1	Eukaryota	Unclassified_Kingdom_Eukaryota	Unclassified_Kingdom_Eukaryota	Unclassified_Kingdom_Eukaryota	Unclassified_Kingdom_Eukaryota	Unclassified_Kingdom_Eukaryota
SPeuks_1651	0	0	0	0	0	0	0	0	0	0	0	0	0	0	0	0	0	0	0	0	0	0	0	0	0	0	0	0	0	0	0	0	2	Eukaryota	Rotifera	Monogononta	Flosculariaceae	Flosculariidae	Collotheca	Collotheca_campanulata
SPeuks_1652	0	0	0	0	0	0	0	0	0	0	0	0	0	0	0	0	0	0	0	0	0	0	0	0	0	0	0	0	0	0	0	0	1	Eukaryota	Ciliophora	Heterotrichea	Heterotrichea_X	Stentoridae	Stentor	Stentor_coeruleus
SPeuks_1653	0	0	0	2	0	0	0	0	0	0	0	0	0	0	0	0	0	0	0	0	0	0	0	0	0	0	0	0	0	0	0	0	0	Eukaryota	Arthropoda	Hexanauplia	Cyclopoida	Cyclopidae	Cyclops	Cyclops_sp.
SPeuks_1654	0	0	0	2	0	0	0	0	0	0	0	0	0	0	0	0	0	0	0	0	0	0	0	0	0	0	0	0	0	0	0	0	0	Eukaryota	Chlorophyta	Chlorophyceae	Chlamydomonadales	Chlamydomonadales_X	Unclassified_Family_Chlamydomonadales_X
SPeuks_1655	0	0	0	0	0	0	0	0	0	0	0	0	0	0	0	0	0	0	0	0	0	0	1	0	0	0	0	0	0	0	0	0	0	Eukaryota	Dinoflagellata	Dinophyceae	Peridiniales	Peridiniaceae	Peridinium
SPeuks_1656	0	0	0	0	0	0	0	0	0	0	0	0	0	0	0	0	0	0	0	0	0	0	1	0	0	0	0	0	0	0	0	0	0	Eukaryota	Arthropoda	Branchiopoda	Diplostraca	Daphniidae	Simocephalus	Simocephalus_vetulus
SPeuks_1657	0	0	0	0	0	0	0	0	0	0	0	0	0	0	0	0	0	0	0	0	0	0	0	0	0	1	0	0	0	0	0	0	0	Eukaryota	Dinoflagellata	Dinophyceae	Gonyaulacales	Ceratiaceae	Ceratium	Ceratium_hirundinella
SPeuks_1658	0	0	0	0	0	0	0	0	0	0	0	0	0	0	0	0	0	0	0	0	0	0	0	0	0	3	0	0	0	0	0	0	0	Eukaryota	Chlorophyta	Chlorophyceae	Unclassified_Class_Chlorophyceae	Unclassified_Class_Chlorophyceae	Unclassified_Class_Chlorophyceae
SPeuks_1659	0	0	0	0	0	0	0	0	0	0	0	0	0	0	0	0	0	0	0	0	0	0	0	0	0	0	0	0	1	0	0	0	0	Eukaryota	Ciliophora	Oligohymenophorea	Peritrichia_2	Sessilida	Unclassified_Family_Sessilida
SPeuks_1660	0	0	0	0	0	0	0	0	0	0	0	0	0	0	0	0	0	0	0	0	0	0	0	0	0	0	0	0	1	0	0	0	0	Eukaryota	Rotifera	Monogononta	Flosculariaceae	Conochilidae	Conochilus
SPeuks_1661	0	0	0	0	0	0	0	0	0	0	0	0	0	0	0	0	0	0	0	0	0	0	0	0	0	0	0	0	2	0	0	0	0	Eukaryota	Chlorophyta	Chlorophyceae	Chlamydomonadales	Chlamydomonadales_X	Chlamydomonas
SPeuks_1662	1	0	0	0	0	0	0	0	0	0	0	0	0	0	0	0	0	0	0	0	0	0	0	0	0	0	0	0	0	0	0	0	0	Eukaryota	Dinoflagellata	Dinophyceae	Unclassified_Class_Dinophyceae	Unclassified_Class_Dinophyceae	Unclassified_Class_Dinophyceae
SPeuks_1663	1	0	0	0	0	0	0	0	0	0	0	0	0	0	0	0	0	0	0	0	0	0	0	0	0	0	0	0	0	0	0	0	0	Eukaryota	Unclassified_Kingdom_Eukaryota	Unclassified_Kingdom_Eukaryota	Unclassified_Kingdom_Eukaryota	Unclassified_Kingdom_Eukaryota	Unclassified_Kingdom_Eukaryota
SPeuks_1664	1	0	0	0	0	0	0	0	0	0	0	0	0	0	0	0	0	0	0	0	0	0	0	0	0	0	0	0	0	0	0	0	0	Eukaryota	Rotifera	Monogononta	Ploima	Brachionidae	Keratella	Keratella_quadrata
SPeuks_1665	0	1	0	0	0	0	0	0	0	0	0	0	0	0	0	0	0	0	0	0	0	0	0	0	0	0	0	0	0	0	0	0	0	Eukaryota	Fungi	Cryptomycota	Cryptomycotina	Cryptomycotina_X	Cryptomycotina_XX	Cryptomycotina_XX_sp.
SPeuks_1666	0	0	0	0	0	0	0	0	0	0	0	0	0	0	0	0	0	0	0	0	0	1	0	0	0	0	0	0	0	0	0	0	0	Eukaryota	Ciliophora	Oligohymenophorea	Peritrichia_2	Sessilida	Vorticella	Vorticella_microstoma
SPeuks_1667	0	0	0	1	0	0	0	0	0	0	0	0	0	0	0	0	0	0	0	0	0	0	0	0	0	0	0	0	0	0	0	0	0	Eukaryota	Fungi	Chytridiomycota	Chytridiomycotina	Chytridiomycetes	Unclassified_Family_Chytridiomycetes
SPeuks_1668	0	0	0	1	0	0	0	0	0	0	0	0	0	0	0	0	0	0	0	0	0	0	0	0	0	0	0	0	0	0	0	0	0	Eukaryota	Ciliophora	Colpodea	Colpodea_X	Bursariomorphida	Bryometopus
SPeuks_1669	0	0	0	0	1	0	0	0	0	0	0	0	0	0	0	0	0	0	0	0	0	0	0	0	0	0	0	0	0	0	0	0	0	Eukaryota	Dinoflagellata	Dinophyceae	Unclassified_Class_Dinophyceae	Unclassified_Class_Dinophyceae	Unclassified_Class_Dinophyceae
SPeuks_1670	0	0	0	0	1	0	0	0	0	0	0	0	0	0	0	0	0	0	0	0	0	0	0	0	0	0	0	0	0	0	0	0	0	Eukaryota	Arthropoda	Hexanauplia	Unclassified_Class_Hexanauplia	Unclassified_Class_Hexanauplia	Unclassified_Class_Hexanauplia
SPeuks_1671	0	0	0	0	0	1	0	0	0	0	0	0	0	0	0	0	0	0	0	0	0	0	0	0	0	0	0	0	0	0	0	0	0	Eukaryota	Annelida	Clitellata	Enchytraeida	Enchytraeidae	Cognettia	Cognettia_sphagnetorum
SPeuks_1672	0	0	0	0	0	1	0	0	0	0	0	0	0	0	0	0	0	0	0	0	0	0	0	0	0	0	0	0	0	0	0	0	0	Eukaryota	Fungi	Chytridiomycota	Chytridiomycotina	Chytridiomycetes	Chytridiomycetes_X	Chytridiomycetes_X_sp.
SPeuks_1673	0	0	0	0	0	1	0	0	0	0	0	0	0	0	0	0	0	0	0	0	0	0	0	0	0	0	0	0	0	0	0	0	0	Eukaryota	Streptophyta	Zygnemophyceae	Zygnemophyceae_X	Zygnemophyceae_XX	Mougeotia	Mougeotia_sp.
SPeuks_1674	0	0	0	0	0	1	0	0	0	0	0	0	0	0	0	0	0	0	0	0	0	0	0	0	0	0	0	0	0	0	0	0	0	Eukaryota	Streptophyta	Zygnemophyceae	Zygnemophyceae_X	Zygnemophyceae_XX	Unclassified_Family_Zygnemophyceae_XX
SPeuks_1675	0	0	0	0	0	1	0	0	0	0	0	0	0	0	0	0	0	0	0	0	0	0	0	0	0	0	0	0	0	0	0	0	0	Eukaryota	Ciliophora	Oligohymenophorea	Peritrichia_2	Sessilida	Unclassified_Family_Sessilida
SPeuks_1676	0	0	0	0	0	0	1	0	0	0	0	0	0	0	0	0	0	0	0	0	0	0	0	0	0	0	0	0	0	0	0	0	0	Eukaryota	Dinoflagellata	Dinophyceae	Peridiniales	Peridiniaceae	Peridinium	Peridinium_willei
SPeuks_1677	0	0	0	0	0	0	1	0	0	0	0	0	0	0	0	0	0	0	0	0	0	0	0	0	0	0	0	0	0	0	0	0	0	Eukaryota	Dinoflagellata	Dinophyceae	Peridiniales	Peridiniaceae	Peridinium	Peridinium_willei
SPeuks_1678	0	0	0	0	0	0	1	0	0	0	0	0	0	0	0	0	0	0	0	0	0	0	0	0	0	0	0	0	0	0	0	0	0	Eukaryota	Arthropoda	Hexanauplia	Cyclopoida	Cyclopidae	Macrocyclops	Macrocyclops_albidus
SPeuks_1679	0	0	0	0	0	0	0	0	1	0	0	0	0	0	0	0	0	0	0	0	0	0	0	0	0	0	0	0	0	0	0	0	0	Eukaryota	Fungi	Cryptomycota	Cryptomycotina	Cryptomycotina_X	Cryptomycotina_XX	Cryptomycotina_XX_sp.
SPeuks_1680	0	0	0	0	0	0	0	0	0	0	2	0	0	0	0	0	0	0	0	0	0	0	0	0	0	0	0	0	0	0	0	0	0	Eukaryota	Cercozoa	Filosa-Thecofilosea	Cryomonadida	Rhogostoma-lineage	Rhogostoma-lineage_X	Rhogostoma-lineage_X_sp.
SPeuks_1681	0	0	0	0	0	0	0	0	0	0	1	0	0	0	0	0	0	0	0	0	0	0	0	0	0	0	0	0	0	0	0	0	0	Eukaryota	Cercozoa	Filosa-Sarcomonadea	Cercomonadida	Cercomonadidae	Eocercomonas	Eocercomonas_sp.
SPeuks_1682	0	0	0	0	0	0	0	0	0	0	1	0	0	0	0	0	0	0	0	0	0	0	0	0	0	0	0	0	0	0	0	0	0	Eukaryota	Cercozoa	Filosa-Sarcomonadea	Glissomonadida	Glissomonadida_X	Glissomonadida_XX	Glissomonadida_XX_sp.
SPeuks_1683	0	0	0	0	0	0	0	0	0	0	1	0	0	0	0	0	0	0	0	0	0	0	0	0	0	0	0	0	0	0	0	0	0	Eukaryota	Unclassified_Kingdom_Eukaryota	Unclassified_Kingdom_Eukaryota	Unclassified_Kingdom_Eukaryota	Unclassified_Kingdom_Eukaryota	Unclassified_Kingdom_Eukaryota
SPeuks_1684	0	0	0	0	0	0	0	0	0	0	1	0	0	0	0	0	0	0	0	0	0	0	0	0	0	0	0	0	0	0	0	0	0	Eukaryota	Mesomycetozoa	Ichthyosporea	Ichthyosphonida	Pseudoperkinsidae	Anurofeca	Anurofeca_sp.
SPeuks_1685	0	0	0	0	0	0	0	0	0	0	1	0	0	0	0	0	0	0	0	0	0	0	0	0	0	0	0	0	0	0	0	0	0	Eukaryota	Nematoda	Chromadorea	Rhabditida	Tylenchidae	Filenchus	Filenchus_discrepans
SPeuks_1686	0	0	0	0	0	0	0	0	0	0	1	0	0	0	0	0	0	0	0	0	0	0	0	0	0	0	0	0	0	0	0	0	0	Eukaryota	Fungi	Ascomycota	Pezizomycotina	Unclassified_Order_Pezizomycotina	Unclassified_Order_Pezizomycotina
SPeuks_1687	0	0	0	0	0	0	0	0	0	0	1	0	0	0	0	0	0	0	0	0	0	0	0	0	0	0	0	0	0	0	0	0	0	Eukaryota	Streptophyta	Embryophyceae	Embryophyceae_X	Embryophyceae_XX	Unclassified_Family_Embryophyceae_XX
SPeuks_1688	0	0	0	0	0	0	0	0	0	0	1	0	0	0	0	0	0	0	0	0	0	0	0	0	0	0	0	0	0	0	0	0	0	Eukaryota	Chlorophyta	Chlorophyceae	Sphaeropleales	Sphaeropleales_X	Unclassified_Family_Sphaeropleales_X
SPeuks_1689	0	0	0	0	0	0	0	0	0	0	1	0	0	0	0	0	0	0	0	0	0	0	0	0	0	0	0	0	0	0	0	0	0	Eukaryota	Cercozoa	Filosa-Imbricatea	Euglyphida	Trinematidae	Unclassified_Family_Trinematidae
SPeuks_1690	0	0	0	0	0	0	0	0	0	0	1	0	0	0	0	0	0	0	0	0	0	0	0	0	0	0	0	0	0	0	0	0	0	Eukaryota	Cercozoa	Filosa-Granofilosea	Limnofilida	Limnofilidae	Limnofilidae_X	Limnofilidae_X_sp.
SPeuks_1691	0	0	0	0	0	0	0	0	0	0	0	1	0	0	0	0	0	0	0	0	0	0	0	0	0	0	0	0	0	0	0	0	0	Eukaryota	Rotifera	Monogononta	Ploima	Unclassified_Order_Ploima	Unclassified_Order_Ploima
SPeuks_1692	0	0	0	0	0	0	0	0	0	0	0	0	1	0	0	0	0	0	0	0	0	0	0	0	0	0	0	0	0	0	0	0	0	Eukaryota	Unclassified_Kingdom_Eukaryota	Unclassified_Kingdom_Eukaryota	Unclassified_Kingdom_Eukaryota	Unclassified_Kingdom_Eukaryota	Unclassified_Kingdom_Eukaryota
SPeuks_1693	0	0	0	0	0	0	0	0	0	0	0	0	2	0	0	0	0	0	0	0	0	0	0	0	0	0	0	0	0	0	0	0	0	Eukaryota	Rotifera	Monogononta	Flosculariaceae	Flosculariidae	Collotheca	Collotheca_campanulata
SPeuks_1694	0	0	0	0	0	0	0	0	0	0	0	0	1	0	0	0	0	0	0	0	0	0	0	0	0	0	0	0	0	0	0	0	0	Eukaryota	Ciliophora	Heterotrichea	Heterotrichea_X	Stentoridae	Stentor
SPeuks_1695	0	0	0	0	0	0	0	0	0	0	0	0	1	0	0	0	0	0	0	0	0	0	0	0	0	0	0	0	0	0	0	0	0	Eukaryota	Nematoda	Chromadorea	Rhabditida	Unclassified_Order_Rhabditida	Unclassified_Order_Rhabditida
SPeuks_1696	0	0	0	0	0	0	0	0	0	0	0	0	0	2	0	0	0	0	0	0	0	0	0	0	0	0	0	0	0	0	0	0	0	Eukaryota	Dinoflagellata	Dinophyceae	Unclassified_Class_Dinophyceae	Unclassified_Class_Dinophyceae	Unclassified_Class_Dinophyceae
SPeuks_1697	0	0	0	0	0	0	0	0	0	0	0	0	0	2	0	0	0	0	0	0	0	0	0	0	0	0	0	0	0	0	0	0	0	Eukaryota	Dinoflagellata	Dinophyceae	Gymnodiniales	Gymnodiniaceae	Gymnodinium	Gymnodinium_sp.
SPeuks_1698	0	0	0	0	0	0	0	0	0	0	0	0	0	0	0	0	1	0	0	0	0	0	0	0	0	0	0	0	0	0	0	0	0	Eukaryota	Dinoflagellata	Dinophyceae	Gonyaulacales	Ceratiaceae	Ceratium	Ceratium_hirundinella
SPeuks_1699	0	0	0	0	0	0	0	0	0	0	0	0	0	0	0	0	1	0	0	0	0	0	0	0	0	0	0	0	0	0	0	0	0	Eukaryota	Unclassified_Kingdom_Eukaryota	Unclassified_Kingdom_Eukaryota	Unclassified_Kingdom_Eukaryota	Unclassified_Kingdom_Eukaryota	Unclassified_Kingdom_Eukaryota
SPeuks_1700	0	0	0	0	0	0	0	0	0	0	0	0	0	0	0	0	0	1	0	0	0	0	0	0	0	0	0	0	0	0	0	0	0	Eukaryota	Fungi	Ascomycota	Pezizomycotina	Lecanoromycetes	Unclassified_Family_Lecanoromycetes
SPeuks_1701	0	0	0	0	0	0	0	0	0	0	0	0	0	0	0	0	0	0	1	0	0	0	0	0	0	0	0	0	0	0	0	0	0	Eukaryota	Gastrotricha	Unclass_Class_of_Gastrotricha	Chaetonotida	Chaetonotidae	Chaetonotus
SPeuks_1702	0	0	0	0	0	0	0	0	0	0	0	0	0	0	0	0	0	0	1	0	0	0	0	0	0	0	0	0	0	0	0	0	0	Eukaryota	Dinoflagellata	Dinophyceae	Gonyaulacales	Ceratiaceae	Ceratium	Ceratium_hirundinella
SPeuks_1703	0	0	0	0	0	0	0	0	0	0	0	0	0	0	0	0	0	0	1	0	0	0	0	0	0	0	0	0	0	0	0	0	0	Eukaryota	Unclassified_Kingdom_Eukaryota	Unclassified_Kingdom_Eukaryota	Unclassified_Kingdom_Eukaryota	Unclassified_Kingdom_Eukaryota	Unclassified_Kingdom_Eukaryota
SPeuks_1704	0	0	0	0	0	0	0	0	0	0	0	0	0	0	0	0	0	0	0	3	0	0	0	0	0	0	0	0	0	0	0	0	0	Eukaryota	Arthropoda	Hexanauplia	Cyclopoida	Cyclopidae	Macrocyclops	Macrocyclops_albidus
SPeuks_1705	0	0	0	0	0	0	0	0	0	0	0	0	0	0	0	0	0	0	0	3	0	0	0	0	0	0	0	0	0	0	0	0	0	Eukaryota	Mesomycetozoa	Ichthyosporea	Ichthyosphonida	Abeoformidae_Group_MAIP_2	Abeoformidae_Group_MAIP_2_X	Abeoformidae_Group_MAIP_2_X_sp.
SPeuks_1706	0	0	0	0	0	0	0	0	0	0	0	0	0	0	0	0	0	0	0	3	0	0	0	0	0	0	0	0	0	0	0	0	0	Eukaryota	Arthropoda	Hexanauplia	Cyclopoida	Cyclopidae	Macrocyclops	Macrocyclops_albidus
SPeuks_1707	0	0	0	0	0	0	0	0	0	0	0	0	0	0	0	0	0	0	0	3	0	0	0	0	0	0	0	0	0	0	0	0	0	Eukaryota	Arthropoda	Hexanauplia	Cyclopoida	Cyclopidae	Macrocyclops	Macrocyclops_albidus
SPeuks_1708	0	0	0	0	0	0	0	0	0	0	0	0	0	0	0	0	0	0	0	3	0	0	0	0	0	0	0	0	0	0	0	0	0	Eukaryota	Arthropoda	Hexanauplia	Cyclopoida	Cyclopidae	Macrocyclops	Macrocyclops_albidus
SPeuks_1709	0	0	0	0	0	0	0	0	0	0	0	0	0	0	0	0	0	0	0	0	1	0	0	0	0	0	0	0	0	0	0	0	0	Eukaryota	Dinoflagellata	Dinophyceae	Gymnodiniales	Gymnodiniaceae	Gymnodinium	Gymnodinium_sp.
SPeuks_1710	0	0	0	0	0	0	0	0	0	0	0	0	0	0	0	0	0	0	0	0	0	0	1	0	0	0	0	0	0	0	0	0	0	Eukaryota	Dinoflagellata	Dinophyceae	Peridiniales	Peridiniaceae	Peridinium	Peridinium_willei
SPeuks_1711	0	0	0	0	0	0	0	0	0	0	0	0	0	0	0	0	0	0	0	0	0	0	1	0	0	0	0	0	0	0	0	0	0	Eukaryota	Dinoflagellata	Dinophyceae	Unclassified_Class_Dinophyceae	Unclassified_Class_Dinophyceae	Unclassified_Class_Dinophyceae
SPeuks_1712	0	0	0	0	0	0	0	0	0	0	0	0	0	0	0	0	0	0	0	0	0	0	3	0	0	0	0	0	0	0	0	0	0	Eukaryota	Fungi	Ascomycota	Pezizomycotina	Eurotiomycetes	Unclassified_Family_Eurotiomycetes
SPeuks_1713	0	0	0	0	0	0	0	0	0	0	0	0	0	0	0	0	0	0	0	0	0	0	2	0	0	0	0	0	0	0	0	0	0	Eukaryota	Streptophyta	Zygnemophyceae	Zygnemophyceae_X	Zygnemophyceae_XX	Cylindrocystis	Cylindrocystis_sp.
SPeuks_1714	0	0	0	0	0	0	0	0	0	0	0	0	0	0	0	0	0	0	0	0	0	0	1	0	0	0	0	0	0	0	0	0	0	Eukaryota	Dinoflagellata	Dinophyceae	Unclassified_Class_Dinophyceae	Unclassified_Class_Dinophyceae	Unclassified_Class_Dinophyceae
SPeuks_1715	0	0	0	0	0	0	0	0	0	0	0	0	0	0	0	0	0	0	0	0	0	0	0	1	0	0	0	0	0	0	0	0	0	Eukaryota	Choanoflagellida	Choanoflagellida_X	Choanoflagellida_XX	Unclassified_Order_Choanoflagellida_XX	Unclassified_Order_Choanoflagellida_XX
SPeuks_1716	0	0	0	0	0	0	0	0	0	0	0	0	0	0	0	0	0	0	0	0	0	0	0	2	0	0	0	0	0	0	0	0	0	Eukaryota	Dinoflagellata	Dinophyceae	Unclassified_Class_Dinophyceae	Unclassified_Class_Dinophyceae	Unclassified_Class_Dinophyceae
SPeuks_1717	0	0	0	0	0	0	0	0	0	0	0	0	0	0	0	0	0	0	0	0	0	0	0	1	0	0	0	0	0	0	0	0	0	Eukaryota	Arthropoda	Hexanauplia	Unclassified_Class_Hexanauplia	Unclassified_Class_Hexanauplia	Unclassified_Class_Hexanauplia
SPeuks_1718	0	0	0	0	0	0	0	0	0	0	0	0	0	0	0	0	0	0	0	0	0	0	0	0	1	0	0	0	0	0	0	0	0	Eukaryota	Fungi	Chytridiomycota	Chytridiomycotina	Chytridiomycetes	Unclassified_Family_Chytridiomycetes
SPeuks_1719	0	0	0	0	0	0	0	0	0	0	0	0	0	0	0	0	0	0	0	0	0	0	0	0	2	0	0	0	0	0	0	0	0	Eukaryota	Ciliophora	CONThreeP	CONThreeP_X	CONThreeP_XX	Askenasia	Askenasia_sp.
SPeuks_1720	0	0	0	0	0	0	0	0	0	0	0	0	0	0	0	0	0	0	0	0	0	0	0	0	1	0	0	0	0	0	0	0	0	Eukaryota	Unclassified_Kingdom_Eukaryota	Unclassified_Kingdom_Eukaryota	Unclassified_Kingdom_Eukaryota	Unclassified_Kingdom_Eukaryota	Unclassified_Kingdom_Eukaryota
SPeuks_1721	0	0	0	0	0	0	0	0	0	0	0	0	0	0	0	0	0	0	0	0	0	0	0	0	2	0	0	0	0	0	0	0	0	Eukaryota	Arthropoda	Hexanauplia	Cyclopoida	Cyclopidae	Macrocyclops	Macrocyclops_albidus
SPeuks_1722	0	0	0	0	0	0	0	0	0	0	0	0	0	0	0	0	0	0	0	0	0	0	0	0	1	0	0	0	0	0	0	0	0	Eukaryota	Cryptophyta	Cryptophyceae	Cryptomonadales	Cryptomonadales_X	Cryptomonas
SPeuks_1723	0	0	0	0	0	0	0	0	0	0	0	0	0	0	0	0	0	0	0	0	0	0	0	0	0	3	0	0	0	0	0	0	0	Eukaryota	Dinoflagellata	Dinophyceae	Gonyaulacales	Ceratiaceae	Ceratium	Ceratium_hirundinella
SPeuks_1724	0	0	0	0	0	0	0	0	0	0	0	0	0	0	0	0	0	0	0	0	0	0	0	0	0	2	0	0	0	0	0	0	0	Eukaryota	Ciliophora	Spirotrichea	Choreotrichida	Strobilidiidae_D	Rimostrombidium_D	Rimostrombidium_D_sp.
SPeuks_1725	0	0	0	0	0	0	0	0	0	0	0	0	0	0	0	0	0	0	0	0	0	0	0	0	0	2	0	0	0	0	0	0	0	Eukaryota	Apicomplexa	Gregarinomorphea	Neogregarinorida	Actinocephalidae	Hoplorhynchus	Hoplorhynchus_acanthatholius
SPeuks_1726	0	0	0	0	0	0	0	0	0	0	0	0	0	0	0	0	0	0	0	0	0	0	0	0	0	2	0	0	0	0	0	0	0	Eukaryota	Unclassified_Kingdom_Eukaryota	Unclassified_Kingdom_Eukaryota	Unclassified_Kingdom_Eukaryota	Unclassified_Kingdom_Eukaryota	Unclassified_Kingdom_Eukaryota
SPeuks_1727	0	0	0	0	0	0	0	0	0	0	0	0	0	0	0	0	0	0	0	0	0	0	0	0	0	0	0	1	0	0	0	0	0	Eukaryota	Arthropoda	Hexanauplia	Calanoida	Diaptomidae	Unclassified_Family_Diaptomidae
SPeuks_1728	0	0	0	0	0	0	0	0	0	0	0	0	0	0	0	0	0	0	0	0	0	0	0	0	0	0	0	0	1	0	0	0	0	Eukaryota	Arthropoda	Hexanauplia	Cyclopoida	Cyclopidae	Macrocyclops	Macrocyclops_albidus
SPeuks_1729	0	0	0	0	0	0	0	0	0	0	0	0	0	0	0	0	0	0	0	0	0	0	0	0	0	0	0	0	0	2	0	0	0	Eukaryota	Arthropoda	Hexanauplia	Cyclopoida	Cyclopidae	Unclassified_Family_Cyclopidae
SPeuks_1730	0	0	0	0	0	0	0	0	0	0	0	0	0	0	0	0	0	0	0	0	0	0	0	0	0	0	0	0	0	0	2	0	0	Eukaryota	Chlorophyta	Chlorophyceae	Chlamydomonadales	Chlamydomonadales_X	Unclassified_Family_Chlamydomonadales_X
SPeuks_1731	0	0	0	0	0	0	0	0	0	0	0	0	0	0	0	0	0	0	0	0	0	0	0	0	0	0	0	0	0	0	2	0	0	Eukaryota	Ciliophora	Spirotrichea	Strombidiida_A	Strombidiida_A_X	Strombidiida_A_XX	Strombidiida_A_XX_sp.
SPeuks_1732	0	0	0	0	0	0	0	0	0	0	0	0	0	0	0	0	0	0	0	0	0	0	0	0	0	0	0	0	0	0	1	0	0	Eukaryota	Arthropoda	Branchiopoda	Diplostraca	Daphniidae	Daphnia	Daphnia_pulex
SPeuks_1733	0	0	0	0	0	0	0	0	0	0	0	0	0	0	0	0	0	0	0	0	0	0	0	0	0	0	0	0	0	0	1	0	0	Eukaryota	Dinoflagellata	Dinophyceae	Gonyaulacales	Ceratiaceae	Ceratium	Ceratium_hirundinella
SPeuks_1734	0	0	0	0	0	0	0	0	0	0	0	0	0	0	0	0	0	0	0	0	0	0	0	0	0	0	0	0	0	0	2	0	0	Eukaryota	Fungi	Chytridiomycota	Chytridiomycotina	Chytridiomycetes	Unclassified_Family_Chytridiomycetes
SPeuks_1735	0	0	0	0	0	0	0	0	0	0	0	0	0	0	0	0	0	0	0	0	0	0	0	0	0	0	0	0	0	0	1	0	0	Eukaryota	Rotifera	Monogononta	Ploima	Synchaetidae	Synchaeta	Synchaeta_tremula/oblonga
SPeuks_1736	0	0	0	0	0	0	0	0	0	0	0	0	0	0	0	0	0	0	0	0	0	0	0	0	0	0	0	0	0	0	1	0	0	Eukaryota	Arthropoda	Branchiopoda	Diplostraca	Daphniidae	Daphnia	Daphnia_pulex
SPeuks_1737	0	0	0	0	0	0	0	0	0	0	0	0	0	0	0	0	0	0	0	0	0	0	0	0	0	0	0	0	0	0	1	0	0	Eukaryota	Arthropoda	Unclassified_Phylum_Arthropoda	Unclassified_Phylum_Arthropoda	Unclassified_Phylum_Arthropoda	Unclassified_Phylum_Arthropoda
SPeuks_1738	0	0	0	0	0	0	0	0	0	0	0	0	0	0	0	0	0	0	0	0	0	0	0	0	0	0	0	0	0	0	2	0	0	Eukaryota	Dinoflagellata	Dinophyceae	Suessiales	Suessiaceae	Asulcocephalium	Asulcocephalium_miricentonis
SPeuks_1739	0	0	0	0	0	0	0	0	0	0	0	0	0	0	0	0	0	0	0	0	0	0	0	0	0	0	0	0	0	0	1	0	0	Eukaryota	Dinoflagellata	Dinophyceae	Gonyaulacales	Ceratiaceae	Ceratium	Ceratium_hirundinella
SPeuks_1740	0	0	0	0	0	0	0	0	0	0	0	0	0	0	0	0	0	0	0	0	0	0	0	0	0	0	0	0	0	0	2	0	0	Eukaryota	Chlorophyta	Chlorophyceae	Chlamydomonadales	Chlamydomonadales_X	Unclassified_Family_Chlamydomonadales_X
SPeuks_1741	0	0	0	0	0	0	0	0	0	0	0	0	0	0	0	0	0	0	0	0	0	0	0	0	0	0	0	0	0	0	0	1	0	Eukaryota	Rotifera	Monogononta	Ploima	Brachionidae	Keratella	Keratella_quadrata
SPeuks_1742	0	0	0	0	0	0	0	0	0	0	0	0	0	0	0	0	0	0	0	0	0	0	0	0	0	0	0	0	0	0	0	0	1	Eukaryota	Dinoflagellata	Dinophyceae	Unclassified_Class_Dinophyceae	Unclassified_Class_Dinophyceae	Unclassified_Class_Dinophyceae
SPeuks_1743	0	0	0	0	0	0	0	0	0	0	0	0	0	0	0	0	0	0	0	0	0	0	0	0	0	0	0	0	0	0	0	0	1	Eukaryota	Ciliophora	Spirotrichea	Hypotrichia	Unclassified_Order_Hypotrichia	Unclassified_Order_Hypotrichia
SPeuks_1744	0	0	0	0	0	0	0	0	0	0	0	0	0	0	0	0	0	0	0	0	0	0	0	0	0	0	0	0	0	0	0	0	1	Eukaryota	Rotifera	Monogononta	Ploima	Unclassified_Order_Ploima	Unclassified_Order_Ploima
SPeuks_1745	0	0	0	0	0	0	0	0	0	0	0	0	0	0	0	0	0	0	0	0	0	0	0	0	0	0	0	0	0	0	0	0	2	Eukaryota	Dinoflagellata	Dinophyceae	Gonyaulacales	Ceratiaceae	Ceratium	Ceratium_hirundinella
SPeuks_1746	0	0	0	0	0	0	0	0	0	0	0	0	0	0	0	0	0	0	0	0	0	0	0	0	0	0	0	0	0	0	0	0	1	Eukaryota	Chlorophyta	Chlorophyceae	Chlamydomonadales	Chlamydomonadales_X	Unclassified_Family_Chlamydomonadales_X
SPeuks_1747	0	0	0	2	0	0	0	0	0	0	0	0	0	0	0	0	0	0	0	0	0	0	0	0	0	0	0	0	0	0	0	0	0	Eukaryota	Dinoflagellata	Dinophyceae	Unclassified_Class_Dinophyceae	Unclassified_Class_Dinophyceae	Unclassified_Class_Dinophyceae
SPeuks_1748	0	0	0	1	0	0	0	0	0	0	0	0	0	0	0	0	0	0	0	0	0	0	0	0	0	0	0	0	0	0	0	0	0	Eukaryota	Chlorophyta	Unclassified_Phylum_Chlorophyta	Unclassified_Phylum_Chlorophyta	Unclassified_Phylum_Chlorophyta	Unclassified_Phylum_Chlorophyta
SPeuks_1749	0	0	0	1	0	0	0	0	0	0	0	0	0	0	0	0	0	0	0	0	0	0	0	0	0	0	0	0	0	0	0	0	0	Eukaryota	Ciliophora	CONThreeP	CONThreeP_X	CONThreeP_XX	Askenasia	Askenasia_sp.
SPeuks_1750	0	0	0	1	0	0	0	0	0	0	0	0	0	0	0	0	0	0	0	0	0	0	0	0	0	0	0	0	0	0	0	0	0	Eukaryota	Arthropoda	Branchiopoda	Diplostraca	Daphniidae	Unclassified_Family_Daphniidae
SPeuks_1751	0	0	0	2	0	0	0	0	0	0	0	0	0	0	0	0	0	0	0	0	0	0	0	0	0	0	0	0	0	0	0	0	0	Eukaryota	Dinoflagellata	Dinophyceae	Gonyaulacales	Ceratiaceae	Ceratium	Ceratium_hirundinella
SPeuks_1752	0	0	0	0	0	0	0	0	0	0	0	0	0	1	0	0	0	0	0	0	0	0	0	0	0	0	0	0	0	0	0	0	0	Eukaryota	Chlorophyta	Chlorophyceae	Chlamydomonadales	Chlamydomonadales_X	Unclassified_Family_Chlamydomonadales_X
SPeuks_1753	0	0	0	0	0	0	0	0	0	0	0	0	0	0	1	0	0	0	0	0	0	0	0	0	0	0	0	0	0	0	0	0	0	Eukaryota	Arthropoda	Hexanauplia	Calanoida	Diaptomidae	Unclassified_Family_Diaptomidae
SPeuks_1754	0	0	0	0	0	0	0	0	0	0	0	0	0	0	0	0	0	0	0	0	0	0	0	0	0	2	0	0	0	0	0	0	0	Eukaryota	Arthropoda	Branchiopoda	Diplostraca	Daphniidae	Daphnia	Daphnia_pulex
SPeuks_1755	0	0	0	0	0	0	0	0	0	0	0	0	0	0	0	0	0	0	0	0	0	0	0	0	0	1	0	0	0	0	0	0	0	Eukaryota	Dinoflagellata	Dinophyceae	Gonyaulacales	Ceratiaceae	Ceratium	Ceratium_hirundinella
SPeuks_1756	0	0	0	0	0	0	0	0	0	0	0	0	0	0	0	0	0	0	0	0	0	0	0	0	0	1	0	0	0	0	0	0	0	Eukaryota	Dinoflagellata	Dinophyceae	Gonyaulacales	Ceratiaceae	Ceratium	Ceratium_hirundinella
SPeuks_1757	0	0	0	0	0	0	0	0	0	0	0	0	0	0	0	0	0	0	0	0	0	0	0	0	0	2	0	0	0	0	0	0	0	Eukaryota	Ciliophora	CONThreeP	CONThreeP_X	CONThreeP_XX	Askenasia	Askenasia_sp.
SPeuks_1758	0	0	0	0	0	0	0	0	0	0	0	0	0	0	0	0	0	0	0	0	0	0	0	0	0	2	0	0	0	0	0	0	0	Eukaryota	Dinoflagellata	Dinophyceae	Gonyaulacales	Ceratiaceae	Ceratium	Ceratium_hirundinella
SPeuks_1759	0	0	0	0	0	0	0	0	0	0	0	0	0	0	0	0	0	0	0	0	0	0	0	0	0	2	0	0	0	0	0	0	0	Eukaryota	Gastrotricha	Unclass_Class_of_Gastrotricha	Chaetonotida	Chaetonotidae	Chaetonotus	Chaetonotus_heideri
SPeuks_1760	0	0	0	0	0	0	0	0	0	0	0	0	0	0	0	0	0	0	0	0	0	0	0	0	0	0	0	0	1	0	0	0	0	Eukaryota	Porifera	Demospongiae	Spongillida	Spongillidae	Unclassified_Family_Spongillidae
SPeuks_1761	0	0	0	0	0	0	0	0	0	0	0	0	0	0	0	0	0	0	0	0	0	0	0	0	0	0	0	0	1	0	0	0	0	Eukaryota	Ciliophora	CONThreeP	CONThreeP_X	CONThreeP_XX	Askenasia	Askenasia_sp.
SPeuks_1762	0	0	0	0	0	0	0	0	0	0	0	0	0	0	0	0	0	0	0	0	0	0	0	0	0	0	0	0	1	0	0	0	0	Eukaryota	Ciliophora	Oligohymenophorea	Hymenostomatia	Ophryoglenida	Unclassified_Family_Ophryoglenida
SPeuks_1763	0	0	0	0	0	0	0	0	0	0	0	0	0	0	0	0	0	0	0	0	0	0	0	0	0	0	0	0	2	0	0	0	0	Eukaryota	Unclassified_Kingdom_Eukaryota	Unclassified_Kingdom_Eukaryota	Unclassified_Kingdom_Eukaryota	Unclassified_Kingdom_Eukaryota	Unclassified_Kingdom_Eukaryota
SPeuks_1764	0	0	0	0	0	0	0	0	0	0	0	0	0	0	0	0	0	0	0	0	0	0	0	0	0	0	0	0	0	2	0	0	0	Eukaryota	Rotifera	Monogononta	Ploima	Unclassified_Order_Ploima	Unclassified_Order_Ploima
SPeuks_1765	0	0	0	0	0	0	0	0	0	0	0	0	0	0	0	0	0	0	0	0	0	0	0	0	0	0	0	0	0	3	0	0	0	Eukaryota	Ciliophora	Heterotrichea	Heterotrichea_X	Stentoridae	Stentor	Stentor_sp.
SPeuks_1766	0	0	0	0	0	0	0	0	0	0	0	0	0	0	0	0	0	0	0	0	0	0	0	0	0	0	0	0	0	3	0	0	0	Eukaryota	Arthropoda	Hexanauplia	Cyclopoida	Cyclopidae	Macrocyclops	Macrocyclops_albidus
SPeuks_1767	0	0	0	0	0	0	0	0	0	0	0	0	0	0	0	0	0	0	0	0	0	0	0	0	0	0	0	0	0	2	0	0	0	Eukaryota	Dinoflagellata	Dinophyceae	Peridiniales	Peridiniaceae	Peridinium	Peridinium_cinctum
SPeuks_1768	0	0	0	0	0	0	0	0	0	0	0	0	0	0	0	0	0	0	0	0	0	0	0	0	0	0	0	0	0	2	0	0	0	Eukaryota	Rotifera	Monogononta	Flosculariaceae	Unclassified_Order_Flosculariaceae	Unclassified_Order_Flosculariaceae
SPeuks_1769	0	0	0	0	0	0	0	0	0	0	0	0	0	0	0	0	0	0	0	0	0	0	0	0	0	0	0	0	0	3	0	0	0	Eukaryota	Streptophyta	Zygnemophyceae	Zygnemophyceae_X	Zygnemophyceae_XX	Staurastrum	Staurastrum_arctiscon
SPeuks_1770	1	0	0	0	0	0	0	0	0	0	0	0	0	0	0	0	0	0	0	0	0	0	0	0	0	0	0	0	0	0	0	0	0	Eukaryota	Fungi	Chytridiomycota	Chytridiomycotina	Chytridiomycetes	Unclassified_Family_Chytridiomycetes
SPeuks_1771	1	0	0	0	0	0	0	0	0	0	0	0	0	0	0	0	0	0	0	0	0	0	0	0	0	0	0	0	0	0	0	0	0	Eukaryota	Unclassified_Kingdom_Eukaryota	Unclassified_Kingdom_Eukaryota	Unclassified_Kingdom_Eukaryota	Unclassified_Kingdom_Eukaryota	Unclassified_Kingdom_Eukaryota
SPeuks_1772	1	0	0	0	0	0	0	0	0	0	0	0	0	0	0	0	0	0	0	0	0	0	0	0	0	0	0	0	0	0	0	0	0	Eukaryota	Unclassified_Kingdom_Eukaryota	Unclassified_Kingdom_Eukaryota	Unclassified_Kingdom_Eukaryota	Unclassified_Kingdom_Eukaryota	Unclassified_Kingdom_Eukaryota
SPeuks_1773	0	0	1	0	0	0	0	0	0	0	0	0	0	0	0	0	0	0	0	0	0	0	0	0	0	0	0	0	0	0	0	0	0	Eukaryota	Streptophyta	Embryophyceae	Embryophyceae_X	Embryophyceae_XX	Unclassified_Family_Embryophyceae_XX
SPeuks_1774	0	0	1	0	0	0	0	0	0	0	0	0	0	0	0	0	0	0	0	0	0	0	0	0	0	0	0	0	0	0	0	0	0	Eukaryota	Streptophyta	Zygnemophyceae	Zygnemophyceae_X	Zygnemophyceae_XX	Cosmarium	Cosmarium_sp.
SPeuks_1775	0	0	0	0	0	0	0	0	0	0	0	0	0	0	0	0	0	0	0	0	0	1	0	0	0	0	0	0	0	0	0	0	0	Eukaryota	Chlorophyta	Chlorophyceae	Oedogoniales	Oedogoniales_X	Oedogonium
SPeuks_1776	0	0	0	0	0	0	0	0	0	0	0	0	0	0	0	0	0	0	0	0	0	2	0	0	0	0	0	0	0	0	0	0	0	Eukaryota	Arthropoda	Hexanauplia	Calanoida	Diaptomidae	Unclassified_Family_Diaptomidae
SPeuks_1777	0	0	0	1	0	0	0	0	0	0	0	0	0	0	0	0	0	0	0	0	0	0	0	0	0	0	0	0	0	0	0	0	0	Eukaryota	Dinoflagellata	Dinophyceae	Unclassified_Class_Dinophyceae	Unclassified_Class_Dinophyceae	Unclassified_Class_Dinophyceae
SPeuks_1778	0	0	0	0	0	1	0	0	0	0	0	0	0	0	0	0	0	0	0	0	0	0	0	0	0	0	0	0	0	0	0	0	0	Eukaryota	Ciliophora	Oligohymenophorea	Peritrichia_2	Vaginicolidae	Unclassified_Family_Vaginicolidae
SPeuks_1779	0	0	0	0	0	2	0	0	0	0	0	0	0	0	0	0	0	0	0	0	0	0	0	0	0	0	0	0	0	0	0	0	0	Eukaryota	Fungi	Chytridiomycota	Chytridiomycotina	Chytridiomycetes	Synchytrium	Synchytrium_collapsum
SPeuks_1780	0	0	0	0	0	1	0	0	0	0	0	0	0	0	0	0	0	0	0	0	0	0	0	0	0	0	0	0	0	0	0	0	0	Eukaryota	Arthropoda	Hexanauplia	Cyclopoida	Cyclopidae	Macrocyclops	Macrocyclops_albidus
SPeuks_1781	0	0	0	0	0	1	0	0	0	0	0	0	0	0	0	0	0	0	0	0	0	0	0	0	0	0	0	0	0	0	0	0	0	Eukaryota	Arthropoda	Hexanauplia	Cyclopoida	Cyclopidae	Macrocyclops	Macrocyclops_albidus
SPeuks_1782	0	0	0	0	0	1	0	0	0	0	0	0	0	0	0	0	0	0	0	0	0	0	0	0	0	0	0	0	0	0	0	0	0	Eukaryota	Gastrotricha	Unclass_Class_of_Gastrotricha	Chaetonotida	Chaetonotidae	Chaetonotus	Chaetonotus_sp.
SPeuks_1783	0	0	0	0	0	0	1	0	0	0	0	0	0	0	0	0	0	0	0	0	0	0	0	0	0	0	0	0	0	0	0	0	0	Eukaryota	Dinoflagellata	Dinophyceae	Peridiniales	Peridiniaceae	Peridinium	Peridinium_willei
SPeuks_1784	0	0	0	0	0	0	1	0	0	0	0	0	0	0	0	0	0	0	0	0	0	0	0	0	0	0	0	0	0	0	0	0	0	Eukaryota	Cercozoa	Filosa-Sarcomonadea	Cercomonadida	Paracercomonadidae	Paracercomonas	Paracercomonas_sp.
SPeuks_1785	0	0	0	0	0	0	1	0	0	0	0	0	0	0	0	0	0	0	0	0	0	0	0	0	0	0	0	0	0	0	0	0	0	Eukaryota	Arthropoda	Hexanauplia	Cyclopoida	Cyclopidae	Macrocyclops	Macrocyclops_albidus
SPeuks_1786	0	0	0	0	0	0	0	1	0	0	0	0	0	0	0	0	0	0	0	0	0	0	0	0	0	0	0	0	0	0	0	0	0	Eukaryota	Arthropoda	Hexanauplia	Calanoida	Diaptomidae	Unclassified_Family_Diaptomidae
SPeuks_1787	0	0	0	0	0	0	0	0	0	2	0	0	0	0	0	0	0	0	0	0	0	0	0	0	0	0	0	0	0	0	0	0	0	Eukaryota	Arthropoda	Hexanauplia	Calanoida	Diaptomidae	Unclassified_Family_Diaptomidae
SPeuks_1788	0	0	0	0	0	0	0	0	0	1	0	0	0	0	0	0	0	0	0	0	0	0	0	0	0	0	0	0	0	0	0	0	0	Eukaryota	Ciliophora	CONThreeP	CONThreeP_X	Urotrichidae	Urotricha	Urotricha_sp.
SPeuks_1789	0	0	0	0	0	0	0	0	0	0	1	0	0	0	0	0	0	0	0	0	0	0	0	0	0	0	0	0	0	0	0	0	0	Eukaryota	Cercozoa	Filosa-Sarcomonadea	Cercomonadida	Paracercomonadidae	Paracercomonas
SPeuks_1790	0	0	0	0	0	0	0	0	0	0	1	0	0	0	0	0	0	0	0	0	0	0	0	0	0	0	0	0	0	0	0	0	0	Eukaryota	Unclassified_Kingdom_Eukaryota	Unclassified_Kingdom_Eukaryota	Unclassified_Kingdom_Eukaryota	Unclassified_Kingdom_Eukaryota	Unclassified_Kingdom_Eukaryota
SPeuks_1791	0	0	0	0	0	0	0	0	0	0	1	0	0	0	0	0	0	0	0	0	0	0	0	0	0	0	0	0	0	0	0	0	0	Eukaryota	Streptophyta	Embryophyceae	Embryophyceae_X	Embryophyceae_XX	Unclassified_Family_Embryophyceae_XX
SPeuks_1792	0	0	0	0	0	0	0	0	0	0	1	0	0	0	0	0	0	0	0	0	0	0	0	0	0	0	0	0	0	0	0	0	0	Eukaryota	Chlorophyta	Chlorophyceae	Sphaeropleales	Unclassified_Order_Sphaeropleales	Unclassified_Order_Sphaeropleales
SPeuks_1793	0	0	0	0	0	0	0	0	0	0	1	0	0	0	0	0	0	0	0	0	0	0	0	0	0	0	0	0	0	0	0	0	0	Eukaryota	Arthropoda	Hexanauplia	Cyclopoida	Cyclopidae	Macrocyclops	Macrocyclops_albidus
SPeuks_1794	0	0	0	0	0	0	0	0	0	0	1	0	0	0	0	0	0	0	0	0	0	0	0	0	0	0	0	0	0	0	0	0	0	Eukaryota	Arthropoda	Hexanauplia	Cyclopoida	Cyclopidae	Macrocyclops	Macrocyclops_albidus
SPeuks_1795	0	0	0	0	0	0	0	0	0	0	0	0	2	0	0	0	0	0	0	0	0	0	0	0	0	0	0	0	0	0	0	0	0	Eukaryota	Cercozoa	Filosa-Sarcomonadea	Glissomonadida	Sandonidae	Sandona	Sandona_sp.
SPeuks_1796	0	0	0	0	0	0	0	0	0	0	0	0	1	0	0	0	0	0	0	0	0	0	0	0	0	0	0	0	0	0	0	0	0	Eukaryota	Arthropoda	Hexanauplia	Cyclopoida	Cyclopidae	Macrocyclops	Macrocyclops_albidus
SPeuks_1797	0	0	0	0	0	0	0	0	0	0	0	0	1	0	0	0	0	0	0	0	0	0	0	0	0	0	0	0	0	0	0	0	0	Eukaryota	Dinoflagellata	Dinophyceae	Unclassified_Class_Dinophyceae	Unclassified_Class_Dinophyceae	Unclassified_Class_Dinophyceae
SPeuks_1798	0	0	0	0	0	0	0	0	0	0	0	0	1	0	0	0	0	0	0	0	0	0	0	0	0	0	0	0	0	0	0	0	0	Eukaryota	Streptophyta	Zygnemophyceae	Zygnemophyceae_X	Zygnemophyceae_XX	Unclassified_Family_Zygnemophyceae_XX
SPeuks_1799	0	0	0	0	0	0	0	0	0	0	0	0	1	0	0	0	0	0	0	0	0	0	0	0	0	0	0	0	0	0	0	0	0	Eukaryota	Cercozoa	Filosa-Imbricatea	Euglyphida	Cyphoderiidae	Cyphoderia	Cyphoderia_ampulla
SPeuks_1800	0	0	0	0	0	0	0	0	0	0	0	0	2	0	0	0	0	0	0	0	0	0	0	0	0	0	0	0	0	0	0	0	0	Eukaryota	Ciliophora	Heterotrichea	Heterotrichea_X	Stentoridae	Stentor
SPeuks_1801	0	0	0	0	0	0	0	0	0	0	0	0	1	0	0	0	0	0	0	0	0	0	0	0	0	0	0	0	0	0	0	0	0	Eukaryota	Nematoda	Chromadorea	Rhabditida	Unclassified_Order_Rhabditida	Unclassified_Order_Rhabditida
SPeuks_1802	0	0	0	0	0	0	0	0	0	0	0	0	1	0	0	0	0	0	0	0	0	0	0	0	0	0	0	0	0	0	0	0	0	Eukaryota	Nematoda	Chromadorea	Rhabditida	Tylenchulidae	Paratylenchus	Paratylenchus_sp.
SPeuks_1803	0	0	0	0	0	0	0	0	0	0	0	0	1	0	0	0	0	0	0	0	0	0	0	0	0	0	0	0	0	0	0	0	0	Eukaryota	Ciliophora	Oligohymenophorea	Hymenostomatia	Ophryoglenida	Unclassified_Family_Ophryoglenida
SPeuks_1804	0	0	0	0	0	0	0	0	0	0	0	0	0	0	0	0	1	0	0	0	0	0	0	0	0	0	0	0	0	0	0	0	0	Eukaryota	Unclassified_Kingdom_Eukaryota	Unclassified_Kingdom_Eukaryota	Unclassified_Kingdom_Eukaryota	Unclassified_Kingdom_Eukaryota	Unclassified_Kingdom_Eukaryota
SPeuks_1805	0	0	0	0	0	0	0	0	0	0	0	0	0	0	0	0	0	1	0	0	0	0	0	0	0	0	0	0	0	0	0	0	0	Eukaryota	Streptophyta	Embryophyceae	Embryophyceae_X	Embryophyceae_XX	Brachypodium	Brachypodium_distachyon
SPeuks_1806	0	0	0	0	0	0	0	0	0	0	0	0	0	0	0	0	0	0	1	0	0	0	0	0	0	0	0	0	0	0	0	0	0	Eukaryota	Rotifera	Monogononta	Ploima	Synchaetidae	Synchaeta
SPeuks_1807	0	0	0	0	0	0	0	0	0	0	0	0	0	0	0	0	0	0	1	0	0	0	0	0	0	0	0	0	0	0	0	0	0	Eukaryota	Fungi	Unclassified_Phylum_Fungi	Unclassified_Phylum_Fungi	Unclassified_Phylum_Fungi	Unclassified_Phylum_Fungi
SPeuks_1808	0	0	0	0	0	0	0	0	0	0	0	0	0	0	0	0	0	0	0	2	0	0	0	0	0	0	0	0	0	0	0	0	0	Eukaryota	Katablepharidophyta	Katablepharidaceae	Katablepharidales	Katablepharidales_X	Katablepharidales_XX	Katablepharidales_XX_sp.
SPeuks_1809	0	0	0	0	0	0	0	0	0	0	0	0	0	0	0	0	0	0	0	0	1	0	0	0	0	0	0	0	0	0	0	0	0	Eukaryota	Mesomycetozoa	Ichthyosporea	Ichthyosphonida	Abeoformidae_Group_MAIP_2	Abeoformidae_Group_MAIP_2_X	Abeoformidae_Group_MAIP_2_X_sp.
SPeuks_1810	0	0	0	0	0	0	0	0	0	0	0	0	0	0	0	0	0	0	0	0	0	0	0	1	0	0	0	0	0	0	0	0	0	Eukaryota	Platyhelminthes	Catenulida	Unclass_Order_of_Catenulida	Catenulidae	Catenula	Catenula_lemnae
SPeuks_1811	0	0	0	0	0	0	0	0	0	0	0	0	0	0	0	0	0	0	0	0	0	0	0	2	0	0	0	0	0	0	0	0	0	Eukaryota	Unclassified_Kingdom_Eukaryota	Unclassified_Kingdom_Eukaryota	Unclassified_Kingdom_Eukaryota	Unclassified_Kingdom_Eukaryota	Unclassified_Kingdom_Eukaryota
SPeuks_1812	0	0	0	0	0	0	0	0	0	0	0	0	0	0	0	0	0	0	0	0	0	0	0	0	1	0	0	0	0	0	0	0	0	Eukaryota	Arthropoda	Hexanauplia	Cyclopoida	Cyclopidae	Macrocyclops	Macrocyclops_albidus
SPeuks_1813	0	0	0	0	0	0	0	0	0	0	0	0	0	0	0	0	0	0	0	0	0	0	0	0	0	2	0	0	0	0	0	0	0	Eukaryota	Rotifera	Monogononta	Ploima	Unclassified_Order_Ploima	Unclassified_Order_Ploima
SPeuks_1814	0	0	0	0	0	0	0	0	0	0	0	0	0	0	0	0	0	0	0	0	0	0	0	0	0	1	0	0	0	0	0	0	0	Eukaryota	Dinoflagellata	Dinophyceae	Peridiniales	Peridiniaceae	Peridinium
SPeuks_1815	0	0	0	0	0	0	0	0	0	0	0	0	0	0	0	0	0	0	0	0	0	0	0	0	0	1	0	0	0	0	0	0	0	Eukaryota	Ciliophora	CONThreeP	CONThreeP_X	CONThreeP_XX	Askenasia	Askenasia_sp.
SPeuks_1816	0	0	0	0	0	0	0	0	0	0	0	0	0	0	0	0	0	0	0	0	0	0	0	0	0	0	1	0	0	0	0	0	0	Eukaryota	Rotifera	Monogononta	Ploima	Brachionidae	Brachionus
SPeuks_1817	0	0	0	0	0	0	0	0	0	0	0	0	0	0	0	0	0	0	0	0	0	0	0	0	0	0	0	1	0	0	0	0	0	Eukaryota	Ciliophora	CONThreeP	CONThreeP_X	Urotrichidae	Urotricha	Urotricha_sp.
SPeuks_1818	0	0	0	0	0	0	0	0	0	0	0	0	0	0	0	0	0	0	0	0	0	0	0	0	0	0	0	0	0	0	1	0	0	Eukaryota	Fungi	Chytridiomycota	Chytridiomycotina	Chytridiomycetes	Chytridiomycetes_X	Chytridiomycetes_X_sp.
SPeuks_1819	0	0	0	0	0	0	0	0	0	0	0	0	0	0	0	0	0	0	0	0	0	0	0	0	0	0	0	0	0	0	1	0	0	Eukaryota	Dinoflagellata	Dinophyceae	Peridiniales	Peridiniaceae	Peridinium
SPeuks_1820	0	0	0	0	0	0	0	0	0	0	0	0	0	0	0	0	0	0	0	0	0	0	0	0	0	0	0	0	0	0	2	0	0	Eukaryota	Dinoflagellata	Dinophyceae	Gonyaulacales	Ceratiaceae	Ceratium	Ceratium_hirundinella
SPeuks_1821	0	0	0	0	0	0	0	0	0	0	0	0	0	0	0	0	0	0	0	0	0	0	0	0	0	0	0	0	0	0	2	0	0	Eukaryota	Dinoflagellata	Dinophyceae	Gonyaulacales	Ceratiaceae	Ceratium	Ceratium_hirundinella
SPeuks_1822	0	0	0	0	0	0	0	0	0	0	0	0	0	0	0	0	0	0	0	0	0	0	0	0	0	0	0	0	0	0	2	0	0	Eukaryota	Chlorophyta	Chlorophyceae	Chlamydomonadales	Chlamydomonadales_X	Unclassified_Family_Chlamydomonadales_X
SPeuks_1823	0	0	0	0	0	0	0	0	0	0	0	0	0	0	0	0	0	0	0	0	0	0	0	0	0	0	0	0	0	0	0	0	1	Eukaryota	Cercozoa	Unclassified_Phylum_Cercozoa	Unclassified_Phylum_Cercozoa	Unclassified_Phylum_Cercozoa	Unclassified_Phylum_Cercozoa
SPeuks_1824	0	0	0	0	0	0	0	0	0	0	0	0	0	0	0	0	0	0	0	0	0	0	0	0	0	0	0	0	0	0	0	0	1	Eukaryota	Fungi	Unclassified_Phylum_Fungi	Unclassified_Phylum_Fungi	Unclassified_Phylum_Fungi	Unclassified_Phylum_Fungi
SPeuks_1825	0	0	0	0	0	0	0	0	0	0	0	0	0	0	0	0	0	0	0	0	0	0	0	0	0	0	0	0	0	0	0	0	2	Eukaryota	Fungi	Unclassified_Phylum_Fungi	Unclassified_Phylum_Fungi	Unclassified_Phylum_Fungi	Unclassified_Phylum_Fungi
SPeuks_1826	0	0	0	0	0	0	0	0	0	0	0	0	0	0	0	0	0	0	0	0	0	0	0	0	0	0	0	0	0	0	0	0	2	Eukaryota	Dinoflagellata	Dinophyceae	Gonyaulacales	Ceratiaceae	Ceratium	Ceratium_hirundinella
SPeuks_1827	0	0	0	1	0	0	0	0	0	0	0	0	0	0	0	0	0	0	0	0	0	0	0	0	0	0	0	0	0	0	0	0	0	Eukaryota	Unclassified_Kingdom_Eukaryota	Unclassified_Kingdom_Eukaryota	Unclassified_Kingdom_Eukaryota	Unclassified_Kingdom_Eukaryota	Unclassified_Kingdom_Eukaryota
SPeuks_1828	0	0	0	1	0	0	0	0	0	0	0	0	0	0	0	0	0	0	0	0	0	0	0	0	0	0	0	0	0	0	0	0	0	Eukaryota	Dinoflagellata	Dinophyceae	Gonyaulacales	Ceratiaceae	Ceratium	Ceratium_hirundinella
SPeuks_1829	0	0	0	0	0	0	0	0	0	0	0	0	0	1	0	0	0	0	0	0	0	0	0	0	0	0	0	0	0	0	0	0	0	Eukaryota	Fungi	Chytridiomycota	Chytridiomycotina	Chytridiomycotina_X	Chytridiomycotina_XX	Chytridiomycotina_XX_sp.
SPeuks_1830	0	0	0	0	0	0	0	0	0	0	0	0	0	0	1	0	0	0	0	0	0	0	0	0	0	0	0	0	0	0	0	0	0	Eukaryota	Katablepharidophyta	Katablepharidaceae	Katablepharidales	Katablepharidales_X	Katablepharidales_XX	Katablepharidales_XX_sp.
SPeuks_1831	0	0	0	0	0	0	0	0	0	0	0	0	0	0	0	0	0	0	0	0	0	0	1	0	0	0	0	0	0	0	0	0	0	Eukaryota	Cercozoa	Filosa-Sarcomonadea	Glissomonadida	Allapsidae	Unclassified_Family_Allapsidae
SPeuks_1832	0	0	0	0	0	0	0	0	0	0	0	0	0	0	0	0	0	0	0	0	0	0	0	0	0	2	0	0	0	0	0	0	0	Eukaryota	Dinoflagellata	Dinophyceae	Peridiniales	Peridiniaceae	Peridinium	Peridinium_cinctum
SPeuks_1833	0	0	0	0	0	0	0	0	0	0	0	0	0	0	0	0	0	0	0	0	0	0	0	0	0	1	0	0	0	0	0	0	0	Eukaryota	Dinoflagellata	Dinophyceae	Gonyaulacales	Ceratiaceae	Ceratium	Ceratium_hirundinella
SPeuks_1834	0	0	0	0	0	0	0	0	0	0	0	0	0	0	0	0	0	0	0	0	0	0	0	0	0	1	0	0	0	0	0	0	0	Eukaryota	Cryptophyta	Cryptophyceae	Cryptomonadales	Cryptomonadales_X	Cryptomonas	Cryptomonas_curvata
SPeuks_1835	0	0	0	0	0	0	0	0	0	0	0	0	0	0	0	0	0	0	0	0	0	0	0	0	0	2	0	0	0	0	0	0	0	Eukaryota	Dinoflagellata	Dinophyceae	Gonyaulacales	Ceratiaceae	Ceratium	Ceratium_hirundinella
SPeuks_1836	0	0	0	0	0	0	0	0	0	0	0	0	0	0	0	0	0	0	0	0	0	0	0	0	0	0	0	0	2	0	0	0	0	Eukaryota	Dinoflagellata	Dinophyceae	Gonyaulacales	Ceratiaceae	Ceratium	Ceratium_hirundinella
SPeuks_1837	0	0	0	0	0	0	0	0	0	0	0	0	0	0	0	0	0	0	0	0	0	0	0	0	0	0	0	0	1	0	0	0	0	Eukaryota	Chlorophyta	Chlorophyceae	Sphaeropleales	Sphaeropleales_X	Unclassified_Family_Sphaeropleales_X
SPeuks_1838	0	0	0	0	0	0	0	0	0	0	0	0	0	0	0	0	0	0	0	0	0	0	0	0	0	0	0	0	0	1	0	0	0	Eukaryota	Centroheliozoa	Centroheliozoa_X	Centroheliozoa_XX	Centroheliozoa_XXX	Centroheliozoa_XXXX	Centroheliozoa_XXXX_sp.
SPeuks_1839	0	0	0	0	0	0	0	0	0	0	0	0	0	0	0	0	0	0	0	0	0	0	0	0	0	0	0	0	0	2	0	0	0	Eukaryota	Arthropoda	Hexanauplia	Harpacticoida	Unclassified_Order_Harpacticoida	Unclassified_Order_Harpacticoida
SPeuks_1840	1	0	0	0	0	0	0	0	0	0	0	0	0	0	0	0	0	0	0	0	0	0	0	0	0	0	0	0	0	0	0	0	0	Eukaryota	Dinoflagellata	Dinophyceae	Unclassified_Class_Dinophyceae	Unclassified_Class_Dinophyceae	Unclassified_Class_Dinophyceae
SPeuks_1841	1	0	0	0	0	0	0	0	0	0	0	0	0	0	0	0	0	0	0	0	0	0	0	0	0	0	0	0	0	0	0	0	0	Eukaryota	Arthropoda	Hexanauplia	Cyclopoida	Cyclopidae	Macrocyclops	Macrocyclops_albidus
SPeuks_1842	1	0	0	0	0	0	0	0	0	0	0	0	0	0	0	0	0	0	0	0	0	0	0	0	0	0	0	0	0	0	0	0	0	Eukaryota	Arthropoda	Hexanauplia	Cyclopoida	Cyclopidae	Macrocyclops	Macrocyclops_albidus
SPeuks_1843	1	0	0	0	0	0	0	0	0	0	0	0	0	0	0	0	0	0	0	0	0	0	0	0	0	0	0	0	0	0	0	0	0	Eukaryota	Arthropoda	Hexanauplia	Cyclopoida	Cyclopidae	Macrocyclops	Macrocyclops_albidus
SPeuks_1844	1	0	0	0	0	0	0	0	0	0	0	0	0	0	0	0	0	0	0	0	0	0	0	0	0	0	0	0	0	0	0	0	0	Eukaryota	Arthropoda	Hexanauplia	Cyclopoida	Cyclopidae	Macrocyclops	Macrocyclops_albidus
SPeuks_1845	1	0	0	0	0	0	0	0	0	0	0	0	0	0	0	0	0	0	0	0	0	0	0	0	0	0	0	0	0	0	0	0	0	Eukaryota	Arthropoda	Hexanauplia	Cyclopoida	Cyclopidae	Macrocyclops	Macrocyclops_albidus
SPeuks_1846	0	0	0	0	0	1	0	0	0	0	0	0	0	0	0	0	0	0	0	0	0	0	0	0	0	0	0	0	0	0	0	0	0	Eukaryota	Arthropoda	Hexanauplia	Cyclopoida	Cyclopidae	Macrocyclops	Macrocyclops_albidus
SPeuks_1847	0	0	0	0	0	1	0	0	0	0	0	0	0	0	0	0	0	0	0	0	0	0	0	0	0	0	0	0	0	0	0	0	0	Eukaryota	Arthropoda	Hexanauplia	Cyclopoida	Cyclopidae	Macrocyclops	Macrocyclops_albidus
SPeuks_1848	0	0	0	0	0	1	0	0	0	0	0	0	0	0	0	0	0	0	0	0	0	0	0	0	0	0	0	0	0	0	0	0	0	Eukaryota	Arthropoda	Hexanauplia	Cyclopoida	Cyclopidae	Macrocyclops	Macrocyclops_albidus
SPeuks_1849	0	0	0	0	0	0	0	0	0	0	0	1	0	0	0	0	0	0	0	0	0	0	0	0	0	0	0	0	0	0	0	0	0	Eukaryota	Arthropoda	Hexanauplia	Cyclopoida	Cyclopidae	Macrocyclops	Macrocyclops_albidus
SPeuks_1850	0	0	0	0	0	0	0	0	0	0	0	0	1	0	0	0	0	0	0	0	0	0	0	0	0	0	0	0	0	0	0	0	0	Eukaryota	Arthropoda	Hexanauplia	Cyclopoida	Cyclopidae	Macrocyclops	Macrocyclops_albidus
SPeuks_1851	0	0	0	0	0	0	0	0	0	0	0	0	0	0	0	1	0	0	0	0	0	0	0	0	0	0	0	0	0	0	0	0	0	Eukaryota	Arthropoda	Hexanauplia	Cyclopoida	Cyclopidae	Macrocyclops	Macrocyclops_albidus
SPeuks_1852	0	0	0	0	0	0	0	0	0	0	0	0	0	0	0	0	1	0	0	0	0	0	0	0	0	0	0	0	0	0	0	0	0	Eukaryota	Arthropoda	Hexanauplia	Cyclopoida	Cyclopidae	Macrocyclops	Macrocyclops_albidus
SPeuks_1853	0	0	0	0	0	0	0	0	0	0	0	0	0	0	0	0	0	1	0	0	0	0	0	0	0	0	0	0	0	0	0	0	0	Eukaryota	Fungi	Ascomycota	Pezizomycotina	Dothideomycetes	Unclassified_Family_Dothideomycetes
SPeuks_1854	0	0	0	0	0	0	0	0	0	0	0	0	0	0	0	0	0	1	0	0	0	0	0	0	0	0	0	0	0	0	0	0	0	Eukaryota	Rotifera	Monogononta	Ploima	Brachionidae	Brachionus	Brachionus_calyciflorus
SPeuks_1855	0	0	0	0	0	0	0	0	0	0	0	0	0	0	0	0	0	0	0	1	0	0	0	0	0	0	0	0	0	0	0	0	0	Eukaryota	Arthropoda	Hexanauplia	Cyclopoida	Cyclopidae	Macrocyclops	Macrocyclops_albidus
SPeuks_1856	0	0	0	0	0	0	0	0	0	0	0	0	0	0	0	0	0	0	0	0	0	0	0	0	1	0	0	0	0	0	0	0	0	Eukaryota	Ciliophora	Oligohymenophorea	Peritrichia_2	Sessilida	Vorticella	Vorticella_campanula
SPeuks_1857	0	0	0	0	0	0	0	0	0	0	0	0	0	0	0	0	0	0	0	0	0	0	0	0	1	0	0	0	0	0	0	0	0	Eukaryota	Ciliophora	Oligohymenophorea	Peritrichia_2	Sessilida	Vorticella	Vorticella_aequilata
SPeuks_1858	0	0	0	0	0	0	0	0	0	0	0	0	0	0	0	0	0	0	0	0	0	0	0	0	1	0	0	0	0	0	0	0	0	Eukaryota	Cercozoa	Filosa-Sarcomonadea	Cercomonadida	Paracercomonadidae	Paracercomonas
SPeuks_1859	0	0	0	0	0	0	0	0	0	0	0	0	0	0	0	0	0	0	0	0	0	0	0	0	0	0	0	0	1	0	0	0	0	Eukaryota	Unclassified_Kingdom_Eukaryota	Unclassified_Kingdom_Eukaryota	Unclassified_Kingdom_Eukaryota	Unclassified_Kingdom_Eukaryota	Unclassified_Kingdom_Eukaryota
SPeuks_1860	0	0	0	0	0	0	0	0	0	0	0	0	0	0	0	0	0	0	0	0	0	0	0	0	0	0	0	0	0	1	0	0	0	Eukaryota	Dinoflagellata	Dinophyceae	Gonyaulacales	Ceratiaceae	Ceratium	Ceratium_hirundinella
SPeuks_1861	0	0	0	0	0	0	0	0	0	0	0	0	0	0	0	0	0	0	0	0	0	0	0	0	0	0	0	0	0	1	0	0	0	Eukaryota	Arthropoda	Hexanauplia	Cyclopoida	Cyclopidae	Macrocyclops	Macrocyclops_albidus
SPeuks_1862	0	0	0	0	0	0	0	0	0	0	0	0	0	0	0	0	0	0	0	0	0	0	0	0	0	0	0	0	0	1	0	0	0	Eukaryota	Arthropoda	Hexanauplia	Cyclopoida	Cyclopidae	Macrocyclops	Macrocyclops_albidus
SPeuks_1863	0	0	0	1	0	0	0	0	0	0	0	0	0	0	0	0	0	0	0	0	0	0	0	0	0	0	0	0	0	0	0	0	0	Eukaryota	Arthropoda	Branchiopoda	Diplostraca	Daphniidae	Unclassified_Family_Daphniidae
SPeuks_1864	0	0	0	0	0	0	0	0	0	0	0	0	0	0	0	0	0	0	0	0	0	0	0	0	0	1	0	0	0	0	0	0	0	Eukaryota	Dinoflagellata	Dinophyceae	Gonyaulacales	Ceratiaceae	Ceratium	Ceratium_hirundinella
