# Supplementary material for: Human access and deterministic processes play a major role in structuring planktonic and sedimentary bacterial and eukaryotic communities in lakes
Source: PeerJ. 2022 Nov 11;10:e14378. doi: 10.7717/peerj.14378 (PMC9661969; doi:10.7717/peerj.14378)
Supplement: Supplemental Information 8 — Metabarcoding Reveals Lacustrine Picocyanobacteria Respond to Environmental Change Through Adaptive Community Structuring ASV table for the large planktonic eukaryote (LPeuks) component. [file peerj-10-14378-s008.csv]

LPeukss	45434	46774	54655	47193	46954	46212	45472	46493	46496	46484	41679	45686	46138	47225	39225	39621	47491	46494	38664	39050	38665	54720	54177	38421	46959	47198	8138	46723	39191	46725	38955	46775	45688	47252	Kingdom	Phylum	Class	Order	Family	Genus	Species
LPeuks_1	2	0	0	8	0	0	8	3	5	0	0	25	0	3	8102	14662	0	4	1215	0	571	0	4	0	0	0	0	0	0	0	0	0	5465	5	Eukaryota	Arthropoda	Hexanauplia	Calanoida	Centropagidae	Boeckella	NA
LPeuks_2	0	3	1	0	0	0	0	0	0	0	1	0	0	7	0	0	12653	0	5	0	0	0	0	11598	7012	0	1	0	0	15915	0	11357	0	0	Eukaryota	Unclassified_Kingdom_Eukaryota	Unclassified_Kingdom_Eukaryota	Unclassified_Kingdom_Eukaryota	Unclassified_Kingdom_Eukaryota	Unclassified_Kingdom_Eukaryota	NA
LPeuks_3	0	0	0	0	0	0	0	0	0	0	0	0	0	0	0	0	0	0	0	17547	0	0	0	4	0	0	0	0	0	0	0	202	0	0	Eukaryota	Arthropoda	Hexanauplia	Calanoida	Centropagidae	Boeckella	NA
LPeuks_4	0	0	0	0	0	0	0	0	0	0	0	0	0	0	0	0	0	43	0	0	0	13821	0	0	0	0	7772	0	0	0	0	0	0	0	Eukaryota	Arthropoda	Hexanauplia	Calanoida	Centropagidae	Boeckella	NA
LPeuks_5	0	0	0	8	0	0	0	0	4	3	0	0	0	1	0	8421	0	0	0	81	0	0	0	0	0	0	0	0	0	0	0	0	0	0	Eukaryota	Arthropoda	Branchiopoda	Diplostraca	Daphniidae	Ceriodaphnia	Ceriodaphnia_dubia
LPeuks_6	12101	0	0	0	0	0	22204	0	0	0	0	1	0	0	0	0	0	0	0	0	0	0	0	0	0	0	2	0	0	0	0	0	0	0	Eukaryota	Arthropoda	Branchiopoda	Diplostraca	Bosminidae	Bosmina	Bosmina_meridionalis
LPeuks_7	0	0	0	0	0	0	0	0	0	0	0	21145	1	0	0	0	0	0	0	0	0	1	5	0	4	0	2	0	0	0	0	0	372	0	Eukaryota	Arthropoda	Hexanauplia	Calanoida	Centropagidae	Boeckella	NA
LPeuks_8	0	0	567	8382	0	0	2	0	0	0	0	0	0	1	0	0	0	0	0	0	0	0	24748	0	9385	11628	0	0	0	31	0	0	0	1	Eukaryota	Arthropoda	Branchiopoda	Diplostraca	Daphniidae	Daphnia	Daphnia_pulex
LPeuks_9	0	0	0	10118	0	0	0	0	1	0	0	0	0	13946	0	0	205	0	0	0	0	0	0	1516	0	9970	0	0	0	0	4209	0	0	3718	Eukaryota	Arthropoda	Branchiopoda	Diplostraca	Bosminidae	Bosmina	Bosmina_meridionalis
LPeuks_10	0	2	0	0	20833	0	0	0	0	0	0	20	0	0	0	0	0	0	0	0	0	0	0	0	0	0	0	0	0	0	0	0	0	0	Eukaryota	Arthropoda	Hexanauplia	Cyclopoida	Cyclopidae	Unclassified_Family_Cyclopidae	NA
LPeuks_11	0	435	1	2	0	0	0	0	0	0	0	0	0	0	0	0	0	0	0	0	0	3	0	0	0	0	0	12237	0	743	0	710	0	0	Eukaryota	Arthropoda	Hexanauplia	Calanoida	Centropagidae	Boeckella	NA
LPeuks_12	0	0	0	0	0	0	0	0	0	0	0	0	0	0	0	0	0	0	0	12	2823	0	0	0	12	0	0	0	0	8038	18161	0	0	0	Eukaryota	Arthropoda	Branchiopoda	Diplostraca	Daphniidae	Daphnia	Daphnia_pulex
LPeuks_13	0	0	0	0	1	0	0	0	0	0	0	0	0	0	0	0	2	0	0	6407	0	0	0	0	0	0	0	0	0	0	0	105	0	0	Eukaryota	Arthropoda	Hexanauplia	Calanoida	Centropagidae	Boeckella	NA
LPeuks_14	0	0	0	2035	0	0	0	0	0	0	0	0	0	7015	104	0	93	0	12111	0	0	0	0	0	0	0	0	0	0	0	0	0	0	9077	Eukaryota	Arthropoda	Hexanauplia	Cyclopoida	Cyclopidae	Acanthocyclops	Acanthocyclops_robustus
LPeuks_15	0	0	371	4	0	0	10	7633	1022	4313	0	0	0	0	0	0	3	0	0	0	1	393	0	0	0	0	204	0	0	0	0	0	0	8165	Eukaryota	Arthropoda	Hexanauplia	Calanoida	Centropagidae	Boeckella	NA
LPeuks_16	0	0	0	0	0	0	0	0	0	0	0	0	0	0	0	0	0	0	0	0	0	0	0	0	0	0	0	10704	0	0	0	0	0	0	Eukaryota	Arthropoda	Hexanauplia	Calanoida	Centropagidae	Boeckella	NA
LPeuks_17	0	0	0	0	0	0	0	0	0	0	0	0	0	0	0	0	0	16494	0	0	0	0	0	0	0	0	0	0	0	0	0	0	0	0	Eukaryota	Arthropoda	Branchiopoda	Diplostraca	Unclassified_Order_Diplostraca	Unclassified_Order_Diplostraca	NA
LPeuks_18	1	0	0	0	0	0	0	0	0	0	0	63	0	0	1	0	0	0	0	0	0	0	0	0	0	0	1	0	0	0	0	0	16278	0	Eukaryota	Arthropoda	Hexanauplia	Calanoida	Centropagidae	Boeckella	NA
LPeuks_19	5650	0	0	0	0	0	0	0	0	0	0	0	0	0	0	0	0	0	0	0	0	0	0	0	0	0	0	0	0	0	0	0	0	0	Eukaryota	Arthropoda	Branchiopoda	Diplostraca	Chydoridae	Chydoridae	NA
LPeuks_20	0	0	0	0	0	0	0	4	10330	11	0	0	0	0	0	1	0	1	0	0	0	82	2	0	0	0	56	0	0	0	0	0	0	0	Eukaryota	Arthropoda	Hexanauplia	Calanoida	Centropagidae	Boeckella	NA
LPeuks_21	0	0	0	0	0	0	0	0	0	0	0	0	0	0	0	0	0	3	0	0	0	2585	0	0	0	0	3390	0	0	0	0	0	0	0	Eukaryota	Arthropoda	Hexanauplia	Calanoida	Centropagidae	Boeckella	NA
LPeuks_22	0	0	0	0	0	0	0	0	0	0	0	0	0	0	4345	0	0	0	0	1	111	0	0	0	140	0	0	0	16872	0	0	0	0	0	Eukaryota	Arthropoda	Branchiopoda	Diplostraca	Daphniidae	Daphnia	Daphnia_pulex
LPeuks_23	0	0	522	0	0	0	0	881	5921	1226	0	0	0	0	0	0	0	0	0	0	0	594	0	0	0	0	304	0	0	0	0	0	0	35	Eukaryota	Arthropoda	Hexanauplia	Calanoida	Centropagidae	Boeckella	NA
LPeuks_24	0	1	0	0	0	1099	0	0	0	0	2942	0	2286	0	339	16	699	0	0	0	0	0	0	0	3502	0	0	0	0	6	0	0	0	0	Eukaryota	Arthropoda	Hexanauplia	Cyclopoida	Unclassified_Order_Cyclopoida	Unclassified_Order_Cyclopoida	NA
LPeuks_25	0	0	0	0	0	17512	0	0	0	0	0	0	0	0	0	0	0	0	0	0	0	0	0	0	0	0	0	0	0	0	0	0	0	0	Eukaryota	Arthropoda	Branchiopoda	Diplostraca	Daphniidae	Ceriodaphnia	Ceriodaphnia_dubia
LPeuks_26	0	0	0	0	0	0	0	0	0	0	0	0	0	0	0	0	0	0	0	0	0	0	0	0	0	0	4971	0	0	0	0	0	0	0	Eukaryota	Arthropoda	Branchiopoda	Diplostraca	Daphniidae	Ceriodaphnia	Ceriodaphnia_dubia
LPeuks_27	0	0	0	0	0	0	0	0	0	0	5674	0	0	0	0	0	0	0	0	0	0	0	0	0	0	0	0	0	0	0	0	0	0	0	Eukaryota	Arthropoda	Insecta	Ephemeroptera	Nesameletidae	Nesameletus	Nesameletus_ornatus
LPeuks_28	0	6961	0	0	0	0	0	0	0	0	0	0	0	0	0	0	0	0	0	1	0	0	0	0	0	0	0	0	0	0	3	6178	0	0	Eukaryota	Arthropoda	Hexanauplia	Calanoida	Centropagidae	Boeckella	Boeckella_hamata
LPeuks_29	0	0	0	0	0	0	0	0	0	0	0	0	7103	0	0	0	0	0	0	0	0	0	0	0	0	0	0	0	0	0	0	0	0	0	Eukaryota	Arthropoda	Branchiopoda	Diplostraca	Daphniidae	Ceriodaphnia	Ceriodaphnia_dubia
LPeuks_30	0	0	0	0	0	535	0	0	0	0	5003	0	0	0	0	0	0	0	0	0	0	0	0	0	0	0	0	0	0	0	0	0	0	0	Eukaryota	Arthropoda	Unclassified_Phylum_Arthropoda	Unclassified_Phylum_Arthropoda	Unclassified_Phylum_Arthropoda	Unclassified_Phylum_Arthropoda	NA
LPeuks_31	0	0	7679	0	0	0	0	0	0	0	0	0	0	0	0	0	0	0	0	0	0	0	0	0	0	0	0	0	0	0	0	0	0	0	Eukaryota	Arthropoda	Hexanauplia	Calanoida	Centropagidae	Boeckella	NA
LPeuks_32	0	0	0	0	0	0	0	0	0	0	0	0	0	0	7337	2	0	2	0	0	1212	0	0	0	0	0	0	0	0	0	0	0	0	0	Eukaryota	Arthropoda	Branchiopoda	Diplostraca	Daphniidae	Ceriodaphnia	Ceriodaphnia_dubia
LPeuks_33	0	0	0	0	0	1	0	0	0	0	0	0	0	0	0	0	8083	0	0	0	0	0	0	0	2143	0	0	0	0	0	0	0	0	0	Eukaryota	Arthropoda	Branchiopoda	Diplostraca	Daphniidae	Daphnia	Daphnia_pulex
LPeuks_34	0	0	0	0	0	0	0	0	0	0	0	0	5657	0	0	0	0	0	0	0	0	0	0	0	0	0	0	0	0	0	0	0	0	0	Eukaryota	Arthropoda	Branchiopoda	Diplostraca	Bosminidae	Bosmina	Bosmina_meridionalis
LPeuks_35	0	0	0	0	0	0	0	0	0	0	0	0	5433	0	0	0	0	0	0	0	0	0	0	0	0	0	0	0	0	0	0	0	0	0	Eukaryota	Arthropoda	Branchiopoda	Diplostraca	Chydoridae	Unclassified_Family_Chydoridae	NA
LPeuks_36	0	11768	0	0	0	0	0	0	0	0	0	0	0	0	0	0	0	0	10	0	0	0	0	0	0	0	0	0	3	0	3	839	0	0	Eukaryota	Arthropoda	Hexanauplia	Calanoida	Centropagidae	Boeckella	Boeckella_hamata
LPeuks_37	0	0	0	0	0	0	0	0	0	0	0	0	0	0	0	0	0	0	0	0	13097	0	0	0	0	0	0	0	0	0	0	0	0	0	Eukaryota	Arthropoda	Hexanauplia	Calanoida	Centropagidae	Boeckella	NA
LPeuks_38	0	0	0	0	0	0	0	5977	0	0	0	0	0	0	0	0	0	0	0	0	0	0	0	0	0	0	0	0	0	0	0	0	0	0	Eukaryota	Arthropoda	Hexanauplia	Calanoida	Centropagidae	Boeckella	NA
LPeuks_39	0	0	0	0	0	0	0	0	0	0	0	0	0	0	2333	0	0	0	0	0	4680	0	0	508	0	0	0	0	0	0	0	0	0	0	Eukaryota	Arthropoda	Branchiopoda	Diplostraca	Daphniidae	Ceriodaphnia	Ceriodaphnia_dubia
LPeuks_40	0	0	3359	0	0	0	0	0	0	0	0	1	0	0	0	0	0	0	0	0	0	267	0	0	0	0	221	0	0	0	0	0	0	0	Eukaryota	Arthropoda	Hexanauplia	Calanoida	Centropagidae	Boeckella	NA
LPeuks_41	1623	0	0	0	0	0	0	0	0	0	0	0	0	0	0	0	0	0	0	0	0	0	0	0	0	0	0	0	0	0	0	0	0	0	Eukaryota	Arthropoda	Insecta	Diptera	Chironomidae	Unclassified_Family_Chironomidae	NA
LPeuks_42	0	0	0	0	0	0	0	0	0	0	0	0	0	0	0	0	0	0	0	0	0	0	0	0	0	0	0	0	8001	0	0	0	0	0	Eukaryota	Arthropoda	Branchiopoda	Diplostraca	Daphniidae	Ceriodaphnia	Ceriodaphnia_dubia
LPeuks_43	0	0	0	0	0	0	0	0	0	0	0	0	0	0	0	637	0	0	165	0	0	0	0	299	0	0	0	0	0	0	17	0	0	0	Eukaryota	Arthropoda	Branchiopoda	Diplostraca	Bosminidae	Bosmina	Bosmina_meridionalis
LPeuks_44	0	0	0	0	2749	0	0	0	0	0	0	3	0	0	0	0	0	0	0	0	0	0	0	0	0	0	0	0	0	0	0	0	0	0	Eukaryota	Arthropoda	Hexanauplia	Cyclopoida	Cyclopidae	Tropocyclops	NA
LPeuks_45	0	0	0	3534	1	0	0	0	0	0	0	0	0	82	0	0	219	0	0	0	0	0	213	0	124	301	0	0	0	0	0	0	0	1	Eukaryota	Ochrophyta	Chrysophyceae	Chromulinales	Dinobryaceae	Dinobryon	Dinobryon_divergens
LPeuks_46	0	0	0	0	0	0	0	0	0	0	0	0	0	0	0	0	0	0	9121	0	0	0	0	0	0	0	0	0	0	0	0	0	0	0	Eukaryota	Arthropoda	Branchiopoda	Diplostraca	Daphniidae	Daphnia	Daphnia_carinata
LPeuks_47	0	0	0	0	0	51	0	0	0	0	1902	0	0	0	0	0	0	0	0	0	0	0	0	0	0	0	0	0	0	0	0	0	0	0	Eukaryota	Arthropoda	Hexanauplia	Harpacticoida	Unclassified_Order_Harpacticoida	Unclassified_Order_Harpacticoida	NA
LPeuks_48	0	0	0	0	0	0	0	0	0	0	1	0	0	0	0	0	0	0	0	0	0	577	0	0	0	0	782	0	0	0	0	0	0	0	Eukaryota	Arthropoda	Hexanauplia	Calanoida	Centropagidae	Boeckella	NA
LPeuks_49	0	0	0	0	0	0	0	0	0	0	0	0	0	0	0	0	0	3010	0	0	0	0	0	0	0	0	0	0	0	0	0	0	0	0	Eukaryota	Arthropoda	Branchiopoda	Diplostraca	Daphniidae	Unclassified_Family_Daphniidae	NA
LPeuks_50	0	0	0	0	0	0	0	0	0	0	0	0	0	0	0	0	0	0	0	0	0	0	0	5217	0	0	0	0	0	0	0	0	0	0	Eukaryota	Arthropoda	Hexanauplia	Calanoida	Centropagidae	Boeckella	NA
LPeuks_51	0	0	0	0	0	0	0	0	0	5635	0	0	0	0	0	0	0	0	0	0	0	0	0	0	0	0	0	0	0	0	0	0	0	0	Eukaryota	Arthropoda	Hexanauplia	Calanoida	Centropagidae	Boeckella	NA
LPeuks_52	1098	0	0	0	0	0	41	0	0	0	0	0	0	0	0	0	0	0	0	0	0	0	0	0	0	0	0	0	0	0	0	0	0	0	Eukaryota	Arthropoda	Hexanauplia	Unclassified_Class_Hexanauplia	Unclassified_Class_Hexanauplia	Unclassified_Class_Hexanauplia	NA
LPeuks_53	0	0	0	6	0	0	0	0	0	4841	0	0	0	1	0	0	0	0	0	0	0	0	0	0	0	0	0	0	0	0	0	0	0	236	Eukaryota	Arthropoda	Hexanauplia	Calanoida	Centropagidae	Boeckella	NA
LPeuks_54	1125	0	0	0	0	0	0	0	0	0	0	0	0	0	0	0	0	0	0	0	0	0	0	0	0	0	0	0	0	0	0	0	0	0	Eukaryota	Arthropoda	Branchiopoda	Diplostraca	Chydoridae	Alona	NA
LPeuks_55	0	638	0	0	0	0	0	0	0	0	0	0	0	0	0	0	0	0	0	0	0	0	0	0	0	0	0	0	0	0	0	2419	0	0	Eukaryota	Arthropoda	Branchiopoda	Diplostraca	Daphniidae	Ceriodaphnia	Ceriodaphnia_dubia
LPeuks_56	0	0	0	0	0	0	0	0	0	0	0	0	0	0	0	0	0	0	0	0	0	0	0	0	0	0	0	1511	0	0	0	0	0	0	Eukaryota	Arthropoda	Branchiopoda	Diplostraca	Daphniidae	Ceriodaphnia	NA
LPeuks_57	0	0	1062	0	0	0	0	0	0	0	0	0	0	0	0	0	0	0	0	0	0	471	0	0	0	0	53	0	0	0	0	0	0	0	Eukaryota	Arthropoda	Hexanauplia	Calanoida	Centropagidae	Boeckella	NA
LPeuks_58	0	0	0	0	0	0	0	0	0	0	0	0	0	0	0	0	0	2365	0	0	0	0	0	0	0	0	0	0	0	0	0	0	0	0	Eukaryota	Streptophyta	Magnoliopsida	Unclassified_Class_Magnoliopsida	Unclassified_Class_Magnoliopsida	Unclassified_Class_Magnoliopsida	NA
LPeuks_59	0	0	0	0	0	0	0	0	0	0	0	0	0	0	0	0	0	731	0	0	0	599	0	0	0	0	1	0	0	0	0	0	0	0	Eukaryota	Arthropoda	Hexanauplia	Calanoida	Centropagidae	Boeckella	NA
LPeuks_61	0	0	37	0	0	0	0	0	0	140	0	0	0	0	0	0	0	0	0	0	0	452	0	0	0	0	457	0	0	0	0	0	0	0	Eukaryota	Arthropoda	Hexanauplia	Calanoida	Centropagidae	Boeckella	NA
LPeuks_62	861	0	0	0	0	0	80	0	0	0	0	0	0	0	0	0	0	0	0	0	0	0	0	0	0	0	0	0	0	0	0	0	0	0	Eukaryota	Arthropoda	Branchiopoda	Diplostraca	Unclassified_Order_Diplostraca	Unclassified_Order_Diplostraca	NA
LPeuks_63	0	0	0	0	0	0	0	0	0	0	0	0	0	0	0	0	0	2	0	0	0	455	0	0	0	0	511	0	0	0	0	0	0	0	Eukaryota	Arthropoda	Hexanauplia	Calanoida	Centropagidae	Boeckella	NA
LPeuks_64	0	0	0	0	0	0	0	0	0	0	0	0	0	0	0	0	0	0	0	0	0	0	0	3752	0	0	0	0	0	0	0	0	0	0	Eukaryota	Arthropoda	Hexanauplia	Calanoida	Centropagidae	Boeckella	NA
LPeuks_65	0	0	0	0	0	0	0	0	0	0	0	0	0	0	0	0	0	0	0	0	0	635	0	0	0	0	193	0	0	0	0	0	0	0	Eukaryota	Arthropoda	Hexanauplia	Calanoida	Centropagidae	Boeckella	NA
LPeuks_66	0	0	0	0	0	0	0	0	0	0	1171	0	0	0	0	0	0	0	0	0	0	0	0	0	0	0	0	0	0	0	0	0	0	0	Eukaryota	Platyhelminthes	Catenulida	Unclass_Catenulida	Stenostomidae	Stenostomum	NA
LPeuks_68	0	0	2	0	0	0	0	0	0	0	0	0	1	0	0	0	0	0	0	0	0	360	0	0	0	0	461	0	0	0	0	0	0	0	Eukaryota	Arthropoda	Hexanauplia	Calanoida	Centropagidae	Boeckella	NA
LPeuks_69	0	0	0	0	0	724	0	0	0	0	872	0	0	0	0	0	0	0	0	0	0	0	0	0	0	0	0	0	0	0	0	0	0	0	Eukaryota	Arthropoda	Hexanauplia	Harpacticoida	Unclass_Harpacticoida	Harpacticoida	NA
LPeuks_70	0	0	0	0	0	0	0	0	0	0	0	0	0	2305	0	0	0	0	0	0	0	0	0	0	0	0	0	0	0	0	0	0	0	0	Eukaryota	Arthropoda	Arachnida	Trombidiformes	Pionidae	Piona	NA
LPeuks_71	0	0	1821	0	0	0	0	0	0	0	0	0	0	0	0	0	0	0	0	0	0	0	0	0	0	0	12	0	0	0	0	0	0	0	Eukaryota	Arthropoda	Hexanauplia	Calanoida	Centropagidae	Boeckella	NA
LPeuks_72	0	0	0	0	0	0	0	723	820	0	0	0	0	0	0	0	0	0	0	0	0	0	0	0	0	0	0	0	0	0	0	0	0	0	Eukaryota	Arthropoda	Hexanauplia	Calanoida	Centropagidae	Boeckella	NA
LPeuks_73	0	0	0	0	0	0	0	0	0	0	1033	0	0	0	0	0	0	0	0	0	0	0	0	0	0	0	0	0	0	0	0	0	0	0	Eukaryota	Arthropoda	Hexanauplia	Harpacticoida	Unclassified_Order_Harpacticoida	Unclassified_Order_Harpacticoida	NA
LPeuks_74	0	0	0	0	0	0	0	0	0	0	0	0	0	0	0	0	0	0	0	540	0	0	0	0	0	0	0	0	0	0	0	0	0	0	Eukaryota	Arthropoda	Hexanauplia	Calanoida	Unclassified_Order_Calanoida	Unclassified_Order_Calanoida	NA
LPeuks_75	0	0	0	0	0	0	0	0	0	0	0	0	0	0	0	0	0	0	0	0	0	0	0	0	0	0	842	0	0	0	0	0	0	0	Eukaryota	Arthropoda	Hexanauplia	Calanoida	Centropagidae	Boeckella	NA
LPeuks_76	0	0	0	0	0	0	0	0	0	0	0	0	0	0	1790	0	0	0	0	0	0	0	0	0	0	0	0	0	0	0	0	0	0	0	Eukaryota	Arthropoda	Branchiopoda	Diplostraca	Daphniidae	Ceriodaphnia	Ceriodaphnia_dubia
LPeuks_77	0	0	0	0	0	0	0	0	0	0	0	0	0	0	0	0	0	0	0	0	0	609	0	0	0	0	0	0	0	0	0	0	0	0	Eukaryota	Arthropoda	Hexanauplia	Calanoida	Centropagidae	Boeckella	NA
LPeuks_78	0	0	0	0	0	0	0	0	0	0	0	0	1277	0	0	0	0	0	0	0	0	0	0	0	0	0	0	0	0	0	0	0	0	0	Eukaryota	Arthropoda	Insecta	Diptera	Chironomidae	Unclassified_Family_Chironomidae	NA
LPeuks_79	0	0	0	0	0	0	0	0	0	0	0	0	0	0	11	310	0	1	0	0	0	0	0	0	0	0	0	0	0	0	0	0	0	0	Eukaryota	Arthropoda	Hexanauplia	Calanoida	Centropagidae	Boeckella	Boeckella_delicata
LPeuks_80	0	1308	0	0	0	0	0	0	0	0	0	0	0	0	0	0	0	0	0	0	0	0	0	0	0	0	0	0	0	0	0	936	0	0	Eukaryota	Arthropoda	Hexanauplia	Calanoida	Centropagidae	Boeckella	NA
LPeuks_81	0	0	0	0	0	0	0	1021	403	41	0	0	0	0	0	0	0	0	0	0	0	0	0	0	0	0	0	0	0	0	0	0	0	25	Eukaryota	Arthropoda	Hexanauplia	Calanoida	Centropagidae	Boeckella	NA
LPeuks_82	0	0	3	0	0	0	0	157	184	440	0	0	0	0	0	0	0	0	0	0	0	353	0	0	0	0	1	0	0	0	0	0	0	0	Eukaryota	Arthropoda	Hexanauplia	Calanoida	Centropagidae	Boeckella	NA
LPeuks_83	0	0	0	0	0	0	0	0	0	0	882	0	0	0	0	0	0	0	0	0	0	0	0	0	0	0	0	0	0	0	0	0	0	0	Eukaryota	Arthropoda	Hexanauplia	Unclassified_Class_Hexanauplia	Unclassified_Class_Hexanauplia	Unclassified_Class_Hexanauplia	NA
LPeuks_84	0	1206	0	0	0	0	0	0	0	0	0	0	0	0	0	0	0	0	0	0	0	0	0	0	0	0	0	0	0	0	2	811	0	0	Eukaryota	Arthropoda	Hexanauplia	Calanoida	Centropagidae	Boeckella	NA
LPeuks_85	0	0	0	0	0	0	0	0	10	2320	0	0	0	0	0	0	0	0	0	0	0	0	0	0	0	0	0	0	0	0	0	0	0	217	Eukaryota	Arthropoda	Hexanauplia	Calanoida	Centropagidae	Boeckella	NA
LPeuks_86	562	0	0	0	0	0	0	0	0	0	0	0	0	0	0	0	0	0	0	0	0	0	0	0	0	0	0	0	0	0	0	0	0	0	Eukaryota	Arthropoda	Insecta	Diptera	Chironomidae	Micropsectra	NA
LPeuks_87	0	0	0	0	0	0	0	1399	0	0	0	0	0	0	0	0	0	0	0	0	0	0	0	0	0	0	0	0	0	0	0	0	0	0	Eukaryota	Arthropoda	Hexanauplia	Calanoida	Centropagidae	Boeckella	NA
LPeuks_88	0	0	0	0	0	0	0	0	0	0	0	850	0	0	0	0	0	0	0	0	0	0	0	0	0	0	0	0	0	0	0	0	0	0	Eukaryota	Arthropoda	Hexanauplia	Calanoida	Centropagidae	Boeckella	NA
LPeuks_89	0	0	0	0	994	0	0	0	0	0	0	0	0	0	0	0	0	0	0	0	0	0	0	0	0	0	0	0	0	0	0	0	0	0	Eukaryota	Arthropoda	Hexanauplia	Cyclopoida	Cyclopidae	Tropocyclops	NA
LPeuks_90	0	0	0	0	0	0	0	5	77	7	0	0	0	0	0	0	0	4	0	0	0	316	0	0	0	0	136	0	0	0	0	0	0	0	Eukaryota	Arthropoda	Hexanauplia	Calanoida	Centropagidae	Boeckella	NA
LPeuks_91	0	0	0	0	0	0	0	0	0	0	0	0	0	0	0	208	0	0	0	0	0	0	0	0	0	0	0	0	0	0	0	0	0	0	Eukaryota	Arthropoda	Hexanauplia	Cyclopoida	Cyclopidae	Unclassified_Family_Cyclopidae	NA
LPeuks_92	0	0	0	0	0	0	0	0	0	0	0	767	0	0	0	0	0	0	0	0	0	0	0	123	0	0	0	0	0	0	0	0	0	0	Eukaryota	Arthropoda	Insecta	Dermaptera	Forficulidae	Apterygida	NA
LPeuks_93	0	0	1038	0	0	0	0	0	0	0	0	0	0	0	0	0	0	0	0	0	0	50	0	0	0	0	11	0	0	0	0	0	0	0	Eukaryota	Arthropoda	Hexanauplia	Calanoida	Centropagidae	Boeckella	NA
LPeuks_94	452	0	0	0	0	0	0	0	0	0	0	0	0	0	0	0	0	0	0	0	0	0	0	0	0	0	0	0	0	0	0	0	0	0	Eukaryota	Arthropoda	Hexanauplia	Unclassified_Class_Hexanauplia	Unclassified_Class_Hexanauplia	Unclassified_Class_Hexanauplia	NA
LPeuks_95	0	0	0	0	0	0	0	0	0	0	0	772	0	0	0	0	0	0	0	0	0	0	0	0	0	0	0	0	0	0	0	0	0	0	Eukaryota	Arthropoda	Branchiopoda	Diplostraca	Unclassified_Order_Diplostraca	Unclassified_Order_Diplostraca	NA
LPeuks_96	0	0	0	0	0	0	0	573	439	85	0	0	0	0	0	0	0	0	0	0	0	6	0	0	0	0	4	0	0	0	0	0	0	0	Eukaryota	Arthropoda	Hexanauplia	Calanoida	Centropagidae	Boeckella	NA
LPeuks_97	0	0	0	0	0	0	0	0	0	0	4	18	0	0	0	0	0	0	0	0	0	0	0	0	0	0	0	0	0	0	0	0	1111	0	Eukaryota	Arthropoda	Hexanauplia	Calanoida	Centropagidae	Boeckella	NA
LPeuks_98	0	0	0	0	0	0	0	0	0	0	0	0	0	0	0	182	0	0	0	0	0	0	0	0	0	0	0	0	0	0	0	0	0	0	Eukaryota	Arthropoda	Hexanauplia	Calanoida	Centropagidae	Boeckella	NA
LPeuks_99	0	0	687	0	0	0	0	0	0	0	0	0	0	0	0	0	0	0	0	0	0	0	0	0	0	0	239	0	0	0	0	0	0	0	Eukaryota	Arthropoda	Hexanauplia	Calanoida	Centropagidae	Boeckella	NA
LPeuks_100	0	0	25	0	0	0	0	0	0	0	0	0	0	0	0	0	0	0	0	3	0	92	0	0	0	0	406	0	0	0	0	0	0	0	Eukaryota	Arthropoda	Hexanauplia	Calanoida	Centropagidae	Boeckella	NA
LPeuks_101	0	965	0	0	0	0	0	0	0	0	0	0	0	0	0	0	0	0	0	0	0	0	0	0	0	0	0	143	0	0	0	343	0	0	Eukaryota	Arthropoda	Hexanauplia	Calanoida	Centropagidae	Boeckella	Boeckella_hamata
LPeuks_102	0	0	710	0	0	0	0	0	0	0	0	0	0	0	0	0	0	0	0	0	0	26	0	0	0	0	133	0	0	0	0	0	0	0	Eukaryota	Arthropoda	Hexanauplia	Calanoida	Centropagidae	Boeckella	NA
LPeuks_103	0	0	0	0	0	0	0	0	786	0	0	0	0	0	0	0	0	0	0	0	0	0	0	0	0	0	0	0	0	0	0	0	0	0	Eukaryota	Arthropoda	Hexanauplia	Calanoida	Unclassified_Order_Calanoida	Unclassified_Order_Calanoida	NA
LPeuks_104	0	0	0	0	0	0	0	61	700	0	0	0	0	0	0	0	0	0	0	0	0	0	0	0	0	0	25	0	0	0	0	0	0	0	Eukaryota	Arthropoda	Hexanauplia	Calanoida	Centropagidae	Boeckella	NA
LPeuks_105	0	1032	0	0	0	0	0	0	0	0	0	0	0	0	0	0	0	0	0	0	0	0	0	0	0	0	0	0	0	0	0	531	0	0	Eukaryota	Arthropoda	Hexanauplia	Calanoida	Centropagidae	Boeckella	NA
LPeuks_106	0	0	979	0	0	0	0	0	0	0	0	0	0	0	0	0	0	0	0	0	0	0	0	0	0	0	0	0	0	0	0	0	0	0	Eukaryota	Arthropoda	Hexanauplia	Calanoida	Centropagidae	Boeckella	NA
LPeuks_107	0	0	0	0	0	0	0	0	0	0	0	0	0	1185	0	0	0	0	0	0	0	0	0	0	0	0	0	0	0	0	0	0	0	0	Eukaryota	Arthropoda	Arachnida	Trombidiformes	Pionidae	Piona	NA
LPeuks_108	0	0	0	0	0	0	0	0	0	0	0	0	0	0	0	0	0	0	0	0	0	0	0	0	1302	0	0	0	0	0	0	0	0	0	Eukaryota	Arthropoda	Hexanauplia	Cyclopoida	Unclassified_Order_Cyclopoida	Unclassified_Order_Cyclopoida	NA
LPeuks_109	0	0	0	0	0	0	0	0	0	0	0	0	0	0	0	192	0	0	0	0	0	0	0	0	0	0	0	0	0	0	0	0	0	0	Eukaryota	Arthropoda	Branchiopoda	Diplostraca	Daphniidae	Ceriodaphnia	Ceriodaphnia_dubia
LPeuks_110	0	0	0	0	0	0	0	0	0	0	0	0	0	0	0	0	0	0	0	0	0	181	0	0	0	0	262	0	0	0	0	0	0	0	Eukaryota	Arthropoda	Hexanauplia	Calanoida	Centropagidae	Boeckella	NA
LPeuks_111	0	0	0	0	0	0	0	0	0	0	0	0	733	0	0	0	0	0	0	0	0	0	0	0	0	0	0	0	0	0	0	0	0	0	Eukaryota	Arthropoda	Insecta	Diptera	Chironomidae	Chironominae	NA
LPeuks_112	0	0	0	0	0	0	0	0	704	0	0	0	0	0	0	0	0	0	0	0	0	0	0	0	0	0	0	0	0	0	0	0	0	0	Eukaryota	Arthropoda	Hexanauplia	Calanoida	Centropagidae	Boeckella	NA
LPeuks_113	0	0	0	0	0	15	0	0	0	0	268	0	0	0	0	0	0	0	6	0	2	0	0	0	0	0	0	0	0	232	0	0	0	0	Eukaryota	Ochrophyta	Unclassified_Phylum_Ochrophyta	Unclassified_Phylum_Ochrophyta	Unclassified_Phylum_Ochrophyta	Unclassified_Phylum_Ochrophyta	NA
LPeuks_115	0	0	0	0	0	0	0	0	0	0	0	0	0	0	0	0	0	0	0	0	0	0	0	0	0	2617	0	0	0	0	0	0	0	0	Eukaryota	Arthropoda	Hexanauplia	Cyclopoida	Cyclopidae	Acanthocyclops	Acanthocyclops_robustus
LPeuks_116	0	0	937	0	0	0	0	0	0	0	0	0	0	0	0	0	0	0	0	0	0	0	0	0	0	0	0	0	0	0	0	0	0	0	Eukaryota	Arthropoda	Hexanauplia	Calanoida	Centropagidae	Boeckella	NA
LPeuks_117	0	0	0	0	0	0	0	0	0	0	0	0	0	0	0	167	0	0	0	0	0	0	0	0	0	0	0	0	0	0	0	0	0	0	Eukaryota	Arthropoda	Insecta	Dermaptera	Forficulidae	Apterygida	NA
LPeuks_118	0	0	0	0	0	77	0	0	0	0	203	0	219	0	44	0	0	0	0	0	0	0	0	0	291	0	0	0	0	0	0	0	0	0	Eukaryota	Arthropoda	Hexanauplia	Cyclopoida	Unclassified_Order_Cyclopoida	Unclassified_Order_Cyclopoida	NA
LPeuks_119	0	0	846	0	0	0	0	0	0	0	0	0	0	0	0	0	0	0	0	0	0	0	0	0	0	0	0	0	0	0	0	0	0	0	Eukaryota	Arthropoda	Branchiopoda	Diplostraca	Daphniidae	Ceriodaphnia	NA
LPeuks_120	0	0	0	0	0	0	0	0	0	0	0	0	0	0	0	0	0	0	0	0	0	0	0	0	0	0	0	0	0	0	0	0	867	0	Eukaryota	Arthropoda	Hexanauplia	Calanoida	Centropagidae	Boeckella	NA
LPeuks_121	0	0	0	0	0	48	0	0	0	0	504	0	0	0	0	0	0	0	0	0	3	0	0	0	0	0	0	0	0	0	0	0	0	0	Eukaryota	Arthropoda	Malacostraca	Amphipoda	Paracalliopiidae	Paracalliope	Endopterygota_sp
LPeuks_122	0	0	861	0	0	0	0	0	0	0	0	0	0	0	0	0	0	0	0	0	0	0	0	0	0	0	0	0	0	0	0	0	0	0	Eukaryota	Arthropoda	Hexanauplia	Calanoida	Centropagidae	Boeckella	NA
LPeuks_123	0	0	0	0	0	0	0	0	0	0	0	0	0	0	0	0	0	0	0	0	0	307	0	0	0	0	0	0	0	0	0	0	0	0	Eukaryota	Arthropoda	Hexanauplia	Calanoida	Centropagidae	Boeckella	NA
LPeuks_124	0	0	0	0	0	0	0	0	0	0	0	0	0	0	90	0	0	0	8	0	1589	0	0	0	0	0	0	0	0	0	0	0	0	0	Eukaryota	Arthropoda	Hexanauplia	Calanoida	Centropagidae	Boeckella	NA
LPeuks_125	0	0	11	0	0	0	0	0	0	0	0	0	0	0	0	0	0	0	0	0	0	117	0	0	0	0	254	0	0	0	0	0	0	0	Eukaryota	Arthropoda	Hexanauplia	Calanoida	Centropagidae	Boeckella	NA
LPeuks_127	0	0	0	0	0	0	0	0	0	0	0	0	0	0	0	134	0	0	44	0	10	0	0	0	0	0	0	0	0	0	0	0	13	0	Eukaryota	Arthropoda	Hexanauplia	Calanoida	Centropagidae	Boeckella	NA
LPeuks_128	0	0	763	0	0	0	0	0	0	0	0	0	0	0	0	0	0	0	0	0	0	0	0	0	0	0	0	0	0	0	0	0	0	0	Eukaryota	Arthropoda	Hexanauplia	Calanoida	Centropagidae	Boeckella	NA
LPeuks_129	0	0	0	0	0	1288	0	0	0	0	0	0	0	0	0	0	0	0	0	0	0	0	0	0	0	0	0	0	0	0	0	0	0	0	Eukaryota	Arthropoda	Unclassified_Phylum_Arthropoda	Unclassified_Phylum_Arthropoda	Unclassified_Phylum_Arthropoda	Unclassified_Phylum_Arthropoda	NA
LPeuks_130	0	0	0	0	0	0	0	0	0	0	420	0	0	0	0	0	0	0	0	0	0	0	0	0	0	0	0	0	0	0	0	0	0	0	Eukaryota	Tardigrada	Eutardigrada	Parachela	Unclassified_Order_Parachela	Unclassified_Order_Parachela	NA
LPeuks_131	0	0	8	0	0	0	0	67	404	74	0	0	0	0	0	0	0	1	0	0	0	13	0	0	0	0	8	0	0	0	0	0	0	39	Eukaryota	Arthropoda	Hexanauplia	Calanoida	Centropagidae	Boeckella	NA
LPeuks_132	0	0	0	0	0	0	0	0	0	0	0	0	0	0	0	0	0	675	0	0	0	0	0	0	0	0	0	0	0	0	0	0	0	0	Eukaryota	Arthropoda	Branchiopoda	Diplostraca	Daphniidae	Unclassified_Family_Daphniidae	NA
LPeuks_133	299	0	0	0	0	7	0	0	0	0	0	0	0	0	0	0	0	0	0	0	0	0	0	0	0	0	0	0	0	0	0	0	0	0	Eukaryota	Unclassified_Kingdom_Eukaryota	Unclassified_Kingdom_Eukaryota	Unclassified_Kingdom_Eukaryota	Unclassified_Kingdom_Eukaryota	Unclassified_Kingdom_Eukaryota	NA
LPeuks_134	249	0	0	0	0	0	0	0	0	0	0	0	0	0	0	0	0	0	0	0	0	0	0	0	0	0	0	0	0	0	0	0	0	0	Eukaryota	Arthropoda	Branchiopoda	Diplostraca	Chydoridae	Unclassified_Family_Chydoridae	NA
LPeuks_136	0	0	0	0	0	0	0	0	0	0	0	25	0	0	0	0	0	0	0	0	0	0	0	0	0	0	0	0	0	0	0	0	569	0	Eukaryota	Arthropoda	Hexanauplia	Calanoida	Centropagidae	Boeckella	NA
LPeuks_137	0	0	0	0	0	0	0	0	0	0	0	0	0	0	0	0	0	0	0	0	0	72	0	0	0	0	259	0	0	0	0	0	0	0	Eukaryota	Arthropoda	Hexanauplia	Calanoida	Centropagidae	Boeckella	NA
LPeuks_138	0	0	0	0	0	0	0	0	0	0	0	0	0	0	0	0	0	0	0	0	0	0	0	0	0	0	0	0	0	0	0	0	0	857	Eukaryota	Arthropoda	Hexanauplia	Calanoida	Centropagidae	Boeckella	NA
LPeuks_139	0	0	0	20	0	0	0	0	0	0	0	0	0	101	0	0	0	0	204	0	0	0	0	0	0	46	0	0	0	0	1235	0	0	150	Eukaryota	Arthropoda	Hexanauplia	Cyclopoida	Cyclopidae	Acanthocyclops	Acanthocyclops_robustus
LPeuks_140	0	0	0	0	0	0	0	470	150	0	0	0	0	0	0	0	0	0	0	0	0	0	0	0	0	0	0	0	0	0	0	0	0	0	Eukaryota	Arthropoda	Hexanauplia	Calanoida	Centropagidae	Boeckella	NA
LPeuks_141	0	0	0	0	0	0	0	0	0	0	0	0	478	0	0	0	0	0	0	0	0	0	0	0	0	0	0	0	0	0	0	0	0	0	Eukaryota	Arthropoda	Insecta	Diptera	Chironomidae	Chironominae	NA
LPeuks_142	0	0	0	0	0	0	0	0	0	0	0	0	0	0	0	0	15	0	0	0	0	0	0	139	80	0	0	0	0	170	0	152	0	0	Eukaryota	Unclassified_Kingdom_Eukaryota	Unclassified_Kingdom_Eukaryota	Unclassified_Kingdom_Eukaryota	Unclassified_Kingdom_Eukaryota	Unclassified_Kingdom_Eukaryota	NA
LPeuks_143	0	0	0	0	0	0	0	0	0	0	0	0	0	0	0	0	0	0	0	0	0	144	0	0	0	0	122	0	0	0	0	0	0	0	Eukaryota	Arthropoda	Hexanauplia	Calanoida	Centropagidae	Boeckella	NA
LPeuks_144	242	0	0	0	0	0	0	0	0	0	0	0	0	0	0	0	0	0	0	0	0	0	0	0	0	0	0	0	0	0	0	0	0	0	Eukaryota	Arthropoda	Branchiopoda	Diplostraca	Chydoridae	Alona	NA
LPeuks_145	0	0	0	0	0	0	0	0	0	1120	0	0	0	0	0	0	0	0	0	0	0	0	0	0	0	0	0	0	0	0	0	0	0	0	Eukaryota	Arthropoda	Branchiopoda	Diplostraca	Daphniidae	Ceriodaphnia	NA
LPeuks_146	0	0	0	0	0	0	0	0	0	0	0	0	0	0	0	0	0	600	0	0	0	0	0	0	0	0	0	0	0	0	0	0	0	0	Eukaryota	Arthropoda	Branchiopoda	Diplostraca	Unclassified_Order_Diplostraca	Unclassified_Order_Diplostraca	NA
LPeuks_147	0	0	0	0	0	0	0	0	0	0	0	0	0	7	0	0	801	0	0	0	0	0	0	0	0	0	0	0	0	0	0	0	0	4	Eukaryota	Arthropoda	Ostracoda	Podocopida	Cyprididae	Cypridopsis	Cypridopsis_vidua
LPeuks_148	0	0	0	0	0	0	0	0	0	0	0	0	0	0	0	0	0	0	0	0	0	188	0	0	0	0	0	0	0	0	0	0	0	0	Eukaryota	Arthropoda	Hexanauplia	Calanoida	Centropagidae	Boeckella	NA
LPeuks_149	0	0	0	0	0	0	0	60	355	0	0	0	0	0	0	0	0	0	0	0	0	0	0	0	0	0	0	0	0	0	0	0	0	0	Eukaryota	Arthropoda	Hexanauplia	Calanoida	Centropagidae	Boeckella	NA
LPeuks_150	0	0	0	0	0	0	0	0	0	0	0	312	0	0	0	0	0	0	0	0	0	0	0	0	0	0	0	0	0	0	0	0	0	0	Eukaryota	Arthropoda	Unclassified_Phylum_Arthropoda	Unclassified_Phylum_Arthropoda	Unclassified_Phylum_Arthropoda	Unclassified_Phylum_Arthropoda	NA
LPeuks_151	0	0	0	0	0	0	0	0	0	0	0	0	0	0	0	0	0	0	0	0	0	0	0	908	0	0	0	0	0	0	0	0	0	0	Eukaryota	Arthropoda	Hexanauplia	Cyclopoida	Cyclopidae	Acanthocyclops	Acanthocyclops_robustus
LPeuks_152	0	0	0	0	0	0	0	606	0	0	0	0	0	0	0	0	0	0	0	0	0	0	0	0	0	0	0	0	0	0	0	0	0	0	Eukaryota	Arthropoda	Hexanauplia	Calanoida	Centropagidae	Boeckella	NA
LPeuks_153	0	0	0	0	0	0	0	0	0	0	0	0	0	0	0	0	0	0	0	0	0	111	0	0	0	0	115	0	0	0	0	0	0	0	Eukaryota	Arthropoda	Hexanauplia	Calanoida	Centropagidae	Boeckella	NA
LPeuks_154	0	0	24	0	0	0	0	0	0	0	0	0	0	0	0	0	0	0	0	0	0	3	0	0	0	0	224	0	0	0	0	0	0	0	Eukaryota	Arthropoda	Hexanauplia	Calanoida	Centropagidae	Boeckella	NA
LPeuks_155	0	0	0	0	0	0	0	125	285	0	0	0	0	0	0	0	0	0	0	0	0	0	0	0	0	0	0	0	0	0	0	0	0	0	Eukaryota	Arthropoda	Hexanauplia	Calanoida	Unclassified_Order_Calanoida	Unclassified_Order_Calanoida	NA
LPeuks_157	0	0	0	0	0	0	0	0	0	0	271	0	0	0	0	0	0	0	0	0	0	0	0	0	0	0	0	0	0	0	0	0	0	0	Eukaryota	Arthropoda	Insecta	Unclassified_Class_Insecta	Unclassified_Class_Insecta	Unclassified_Class_Insecta	NA
LPeuks_158	0	0	0	0	0	0	0	0	0	0	0	0	0	0	0	0	0	0	0	0	0	158	0	0	0	0	0	0	0	0	0	0	0	0	Eukaryota	Arthropoda	Hexanauplia	Calanoida	Centropagidae	Boeckella	NA
LPeuks_159	0	0	140	0	0	0	0	71	53	22	0	0	0	0	0	0	0	0	0	0	0	6	0	0	0	0	28	0	0	0	0	0	0	79	Eukaryota	Arthropoda	Hexanauplia	Calanoida	Centropagidae	Boeckella	NA
LPeuks_161	0	0	0	0	0	0	0	0	0	0	0	0	0	0	0	0	0	0	0	0	0	9	0	0	0	0	194	0	0	0	0	0	0	0	Eukaryota	Arthropoda	Hexanauplia	Calanoida	Centropagidae	Boeckella	NA
LPeuks_162	0	0	0	0	0	808	0	0	0	0	0	0	0	0	0	0	0	0	0	0	0	0	0	0	0	0	0	0	0	0	0	0	0	0	Eukaryota	Arthropoda	Hexanauplia	Harpacticoida	Unclassified_Order_Harpacticoida	Unclassified_Order_Harpacticoida	NA
LPeuks_163	0	0	0	0	0	1	0	0	0	0	2	1	0	0	0	1	0	0	0	0	7	0	0	0	0	0	0	0	0	0	2	0	418	0	Eukaryota	Arthropoda	Hexanauplia	Calanoida	Centropagidae	Boeckella	NA
LPeuks_164	0	0	0	0	0	0	0	508	0	0	0	0	0	0	0	0	0	0	0	0	0	0	0	0	0	0	0	0	0	0	0	0	0	0	Eukaryota	Arthropoda	Hexanauplia	Calanoida	Centropagidae	Boeckella	NA
LPeuks_165	0	357	0	0	0	0	0	0	0	0	0	0	0	0	0	0	0	0	0	0	0	0	0	0	0	0	0	0	0	0	0	276	0	0	Eukaryota	Arthropoda	Hexanauplia	Calanoida	Centropagidae	Boeckella	Boeckella_hamata
LPeuks_166	0	0	0	0	0	763	0	0	0	0	0	0	0	0	0	0	0	0	0	0	0	0	0	0	0	0	0	0	0	0	0	0	0	0	Eukaryota	Arthropoda	Hexanauplia	Unclassified_Class_Hexanauplia	Unclassified_Class_Hexanauplia	Unclassified_Class_Hexanauplia	NA
LPeuks_167	0	0	0	0	0	0	0	427	0	0	0	0	0	0	0	0	0	0	0	0	0	0	0	0	0	0	0	0	0	0	0	0	0	0	Eukaryota	Arthropoda	Hexanauplia	Calanoida	Centropagidae	Boeckella	NA
LPeuks_168	155	0	0	0	0	0	0	0	0	0	0	0	0	0	0	0	0	0	0	0	0	0	0	0	0	0	0	0	0	0	0	0	0	0	Eukaryota	Arthropoda	Insecta	Diptera	Unclassified_Order_Diptera	Unclassified_Order_Diptera	NA
LPeuks_169	0	0	0	0	0	0	0	0	375	0	0	0	0	0	0	0	0	0	0	0	0	0	0	0	0	0	0	0	0	0	0	0	0	0	Eukaryota	Arthropoda	Hexanauplia	Calanoida	Centropagidae	Boeckella	NA
LPeuks_171	0	0	0	0	0	0	0	0	0	0	0	262	0	0	0	0	0	0	0	0	0	0	0	0	0	0	0	0	0	0	0	0	0	0	Eukaryota	Arthropoda	Unclassified_Phylum_Arthropoda	Unclassified_Phylum_Arthropoda	Unclassified_Phylum_Arthropoda	Unclassified_Phylum_Arthropoda	NA
LPeuks_172	0	0	0	0	0	0	0	0	0	0	0	0	316	0	0	0	0	0	0	0	0	0	0	0	0	0	0	0	0	0	0	0	0	0	Eukaryota	Arthropoda	Branchiopoda	Diplostraca	Chydoridae	Chydoridae	NA
LPeuks_173	0	0	0	0	0	0	0	0	0	0	0	252	0	0	0	0	0	0	0	0	0	0	0	0	0	0	0	0	0	0	0	0	0	0	Eukaryota	Arthropoda	Hexanauplia	Calanoida	Centropagidae	Boeckella	NA
LPeuks_174	0	0	0	0	0	0	0	331	70	0	0	0	0	0	0	0	0	0	0	0	0	0	0	0	0	0	0	0	0	0	0	0	0	0	Eukaryota	Arthropoda	Hexanauplia	Calanoida	Centropagidae	Boeckella	NA
LPeuks_175	160	0	0	0	0	0	0	0	0	0	0	0	0	0	0	0	0	0	0	0	0	0	0	0	0	0	0	0	0	0	0	0	0	0	Eukaryota	Arthropoda	Branchiopoda	Diplostraca	Bosminidae	Bosmina	Bosmina_meridionalis
LPeuks_177	0	0	0	0	0	0	0	0	0	0	0	0	0	0	0	67	0	0	0	0	0	0	0	0	0	0	0	0	0	0	0	0	0	0	Eukaryota	Arthropoda	Branchiopoda	Diplostraca	Daphniidae	Ceriodaphnia	Ceriodaphnia_dubia
LPeuks_178	0	0	0	0	0	0	0	0	0	0	229	0	0	0	0	0	0	0	0	0	0	0	0	0	0	0	0	0	0	0	0	0	0	0	Eukaryota	Unclassified_Kingdom_Eukaryota	Unclassified_Kingdom_Eukaryota	Unclassified_Kingdom_Eukaryota	Unclassified_Kingdom_Eukaryota	Unclassified_Kingdom_Eukaryota	NA
LPeuks_179	0	0	0	96	0	0	0	0	1	0	0	0	0	0	0	0	0	0	0	0	0	0	306	0	118	118	0	0	0	0	0	0	0	0	Eukaryota	Arthropoda	Branchiopoda	Diplostraca	Daphniidae	Daphnia	Daphnia_pulex
LPeuks_180	0	0	384	0	0	0	0	0	0	0	0	0	0	0	0	0	0	0	0	0	0	0	0	0	0	0	0	0	0	0	0	0	0	0	Eukaryota	Arthropoda	Hexanauplia	Calanoida	Centropagidae	Boeckella	NA
LPeuks_181	0	0	0	0	286	0	0	0	0	0	0	0	0	0	0	0	0	0	0	0	0	0	0	0	0	0	0	0	0	0	0	0	0	0	Eukaryota	Arthropoda	Hexanauplia	Cyclopoida	Cyclopidae	Tropocyclops	NA
LPeuks_182	0	0	0	0	0	0	0	0	0	0	0	0	286	27	0	0	0	0	0	0	0	0	0	0	0	0	0	0	0	0	0	0	0	0	Eukaryota	Arthropoda	Insecta	Diptera	Chironomidae	Chironominae	NA
LPeuks_183	0	0	0	382	0	0	0	0	0	0	0	0	0	0	0	0	0	0	0	0	0	0	0	0	0	0	0	0	0	0	0	0	0	0	Eukaryota	Arthropoda	Hexanauplia	Unclassified_Class_Hexanauplia	Unclassified_Class_Hexanauplia	Unclassified_Class_Hexanauplia	NA
LPeuks_184	0	0	0	0	0	0	0	15	69	461	0	0	0	0	0	0	0	0	0	0	0	0	0	0	0	0	0	0	0	0	0	0	0	0	Eukaryota	Arthropoda	Hexanauplia	Calanoida	Centropagidae	Boeckella	NA
LPeuks_185	0	0	0	0	0	0	0	0	0	0	0	0	0	0	0	0	0	0	0	0	0	0	0	0	0	0	167	0	0	0	0	0	0	0	Eukaryota	Arthropoda	Hexanauplia	Calanoida	Centropagidae	Boeckella	NA
LPeuks_186	0	0	0	160	0	0	0	0	0	0	0	0	0	162	0	0	0	0	0	0	0	0	0	0	0	81	0	0	0	0	43	0	0	37	Eukaryota	Arthropoda	Branchiopoda	Diplostraca	Bosminidae	Bosmina	Bosmina_meridionalis
LPeuks_187	0	0	0	0	0	0	0	0	0	0	0	0	0	0	0	0	0	0	0	0	0	0	0	0	0	0	167	0	0	0	0	0	0	0	Eukaryota	Arthropoda	Hexanauplia	Calanoida	Centropagidae	Boeckella	NA
LPeuks_188	0	0	0	0	0	0	0	0	0	0	200	0	0	0	0	0	0	0	0	0	0	0	0	0	0	0	0	0	0	0	0	0	0	0	Eukaryota	Arthropoda	Unclassified_Phylum_Arthropoda	Unclassified_Phylum_Arthropoda	Unclassified_Phylum_Arthropoda	Unclassified_Phylum_Arthropoda	NA
LPeuks_189	0	0	0	0	0	0	0	0	0	0	0	0	0	0	0	0	0	330	0	0	0	0	0	0	0	0	0	0	0	0	0	0	0	0	Eukaryota	Arthropoda	Branchiopoda	Diplostraca	Daphniidae	Unclassified_Family_Daphniidae	NA
LPeuks_190	0	0	11	0	0	0	0	146	53	102	0	0	0	0	0	0	0	0	0	0	0	4	0	0	0	0	0	0	0	0	0	0	0	81	Eukaryota	Arthropoda	Hexanauplia	Calanoida	Centropagidae	Boeckella	NA
LPeuks_191	0	0	42	0	0	0	0	78	7	149	0	0	0	0	0	0	0	0	0	0	0	2	0	0	0	0	12	0	0	0	0	0	0	167	Eukaryota	Arthropoda	Hexanauplia	Calanoida	Centropagidae	Boeckella	NA
LPeuks_192	0	0	0	0	0	0	0	0	0	0	0	225	0	0	0	0	0	0	0	0	0	0	0	0	0	0	0	0	0	0	0	0	0	0	Eukaryota	Arthropoda	Hexanauplia	Calanoida	Centropagidae	Boeckella	NA
LPeuks_193	0	0	0	0	0	0	0	0	0	0	0	0	0	0	0	0	0	0	0	0	0	0	0	0	0	0	157	0	0	0	0	0	0	0	Eukaryota	Arthropoda	Hexanauplia	Calanoida	Centropagidae	Boeckella	NA
LPeuks_194	0	0	0	0	0	0	0	0	0	0	0	0	0	0	0	0	0	0	0	0	0	55	0	0	0	0	90	0	0	0	0	0	0	0	Eukaryota	Arthropoda	Hexanauplia	Calanoida	Centropagidae	Boeckella	NA
LPeuks_195	0	0	0	0	0	0	1215	0	0	0	0	0	0	0	0	0	0	0	0	0	0	0	0	0	0	0	0	0	0	0	0	0	0	0	Eukaryota	Unclassified_Kingdom_Eukaryota	Unclassified_Kingdom_Eukaryota	Unclassified_Kingdom_Eukaryota	Unclassified_Kingdom_Eukaryota	Unclassified_Kingdom_Eukaryota	NA
LPeuks_196	0	0	0	0	0	0	0	0	0	0	0	0	0	0	0	0	0	0	0	0	0	131	0	0	0	0	0	0	0	0	0	0	0	0	Eukaryota	Arthropoda	Hexanauplia	Calanoida	Centropagidae	Boeckella	NA
LPeuks_197	0	0	0	0	0	0	0	0	0	0	0	0	0	0	0	0	0	0	0	0	0	98	0	0	0	0	0	0	0	0	0	0	0	0	Eukaryota	Arthropoda	Hexanauplia	Calanoida	Centropagidae	Boeckella	NA
LPeuks_198	0	0	0	0	0	0	0	0	0	0	0	0	0	0	0	0	0	0	0	0	0	0	0	519	0	0	0	0	0	0	0	0	0	0	Eukaryota	Arthropoda	Branchiopoda	Diplostraca	Unclassified_Order_Diplostraca	Unclassified_Order_Diplostraca	Ceriodaphnia_dubia
LPeuks_199	0	0	0	0	0	0	0	0	0	0	189	0	0	0	0	0	0	0	0	0	0	0	0	0	0	0	0	0	0	0	0	0	0	0	Eukaryota	Arthropoda	Hexanauplia	Unclassified_Class_Hexanauplia	Unclassified_Class_Hexanauplia	Unclassified_Class_Hexanauplia	NA
LPeuks_200	0	0	0	0	0	0	0	0	0	0	0	0	0	0	324	0	0	0	0	1	0	0	0	0	0	0	0	0	0	0	0	0	0	0	Eukaryota	Arthropoda	Insecta	Dermaptera	Forficulidae	Apterygida	NA
LPeuks_201	0	0	0	0	0	0	0	0	0	0	0	0	0	0	0	0	414	0	0	0	0	0	0	0	0	0	0	0	0	0	0	0	0	0	Eukaryota	Unclassified_Kingdom_Eukaryota	Unclassified_Kingdom_Eukaryota	Unclassified_Kingdom_Eukaryota	Unclassified_Kingdom_Eukaryota	Unclassified_Kingdom_Eukaryota	NA
LPeuks_202	0	0	0	0	0	0	0	0	0	0	0	0	0	0	0	0	0	0	0	0	0	0	0	0	0	0	153	0	0	0	0	0	0	0	Eukaryota	Arthropoda	Hexanauplia	Calanoida	Centropagidae	Boeckella	NA
LPeuks_203	0	0	0	0	0	0	0	0	0	0	0	0	0	0	0	0	0	0	0	0	0	0	0	0	0	0	156	0	0	0	0	0	0	0	Eukaryota	Arthropoda	Hexanauplia	Calanoida	Centropagidae	Boeckella	NA
LPeuks_204	3	0	0	0	0	11	0	0	0	0	172	0	0	0	0	0	0	0	0	0	0	0	0	0	0	0	0	0	0	0	0	0	0	0	Eukaryota	Ascomycota	Leotiomycetes	Helotiales	Mollisiaceae	Phialocephala	NA
LPeuks_205	0	0	0	0	0	0	0	0	0	0	0	0	0	0	0	0	0	0	0	101	0	0	0	0	0	0	0	0	0	0	0	0	0	0	Eukaryota	Arthropoda	Hexanauplia	Calanoida	Centropagidae	Boeckella	NA
LPeuks_206	0	0	0	0	0	0	0	308	0	0	0	0	0	0	0	0	0	0	0	0	0	0	0	0	0	0	0	0	0	0	0	0	0	0	Eukaryota	Arthropoda	Hexanauplia	Calanoida	Centropagidae	Boeckella	NA
LPeuks_207	0	0	0	0	0	0	0	0	0	0	0	0	0	0	0	0	0	0	0	0	0	0	0	0	0	0	151	0	0	0	0	0	0	0	Eukaryota	Arthropoda	Hexanauplia	Calanoida	Centropagidae	Boeckella	NA
LPeuks_208	0	0	0	0	0	0	0	0	0	552	0	0	0	0	0	0	0	0	0	0	0	0	0	0	0	0	0	0	0	0	0	0	0	0	Eukaryota	Arthropoda	Hexanauplia	Calanoida	Centropagidae	Boeckella	NA
LPeuks_209	0	0	0	0	0	0	0	0	0	0	176	0	0	0	0	0	0	0	0	0	0	0	0	0	0	0	0	0	0	0	0	0	0	0	Eukaryota	Arthropoda	Hexanauplia	Harpacticoida	Unclassified_Order_Harpacticoida	Unclassified_Order_Harpacticoida	NA
LPeuks_212	0	0	0	0	0	0	0	0	0	0	0	0	0	0	0	0	58	0	84	0	347	0	0	2	20	0	0	0	0	19	0	0	0	0	Eukaryota	Ochrophyta	Chrysophyceae	Chromulinales	Dinobryaceae	Dinobryon	Dinobryon_divergens
LPeuks_213	0	0	0	0	0	0	0	0	0	0	0	0	0	0	0	0	0	0	0	0	0	0	0	0	0	0	0	0	1	0	0	0	0	0	Eukaryota	Chordata	Mammalia	Artiodactyla	Bovidae	Bos	Bos_taurus
LPeuks_214	0	0	0	0	0	0	0	0	0	511	0	0	0	0	0	0	0	0	0	0	0	0	0	0	0	0	0	0	0	0	0	0	0	0	Eukaryota	Arthropoda	Hexanauplia	Calanoida	Centropagidae	Boeckella	NA
LPeuks_215	0	0	0	0	0	0	0	0	0	0	0	0	0	0	0	0	0	0	0	0	0	28	0	0	0	0	118	0	0	0	0	0	0	0	Eukaryota	Arthropoda	Hexanauplia	Calanoida	Centropagidae	Boeckella	NA
LPeuks_216	106	0	0	0	0	0	0	0	0	0	0	0	0	0	0	0	0	0	0	0	0	0	0	0	0	0	0	0	0	0	0	0	0	0	Eukaryota	Arthropoda	Insecta	Diptera	Chironomidae	Unclassified_Family_Chironomidae	NA
LPeuks_217	0	0	0	0	0	0	1054	0	0	0	0	0	0	0	0	0	0	0	0	0	0	0	0	0	0	0	0	0	0	0	0	0	0	0	Eukaryota	Arthropoda	Branchiopoda	Diplostraca	Chydoridae	Chydoridae	NA
LPeuks_218	0	0	0	0	0	0	0	0	0	0	0	0	0	0	0	57	0	0	0	0	0	0	0	0	0	0	0	0	0	0	0	0	0	0	Eukaryota	Arthropoda	Hexanauplia	Calanoida	Centropagidae	Boeckella	Boeckella_delicata
LPeuks_219	0	0	0	0	0	0	0	0	0	502	0	0	0	0	0	0	0	0	0	0	0	0	0	0	0	0	0	0	0	0	0	0	0	0	Eukaryota	Arthropoda	Hexanauplia	Calanoida	Centropagidae	Boeckella	NA
LPeuks_221	0	0	0	0	0	0	0	0	0	0	0	0	0	0	0	0	0	0	0	86	0	0	0	0	0	0	0	0	0	0	0	0	0	0	Eukaryota	Arthropoda	Hexanauplia	Calanoida	Centropagidae	Boeckella	NA
LPeuks_222	0	0	0	0	0	0	0	0	0	0	0	0	0	0	0	0	0	0	0	0	0	108	0	0	0	0	0	0	0	0	0	0	0	0	Eukaryota	Arthropoda	Hexanauplia	Calanoida	Centropagidae	Boeckella	NA
LPeuks_223	0	0	0	0	0	0	0	275	0	0	0	0	0	0	0	0	0	0	0	0	0	0	0	0	0	0	0	0	0	0	0	0	0	0	Eukaryota	Arthropoda	Hexanauplia	Calanoida	Centropagidae	Boeckella	NA
LPeuks_224	0	0	0	0	0	0	0	0	0	0	0	0	0	0	0	0	0	0	0	0	0	0	0	0	0	0	0	0	0	0	0	0	0	301	Eukaryota	Arthropoda	Hexanauplia	Calanoida	Centropagidae	Boeckella	NA
LPeuks_225	0	0	0	0	0	0	0	0	0	0	0	0	0	0	0	0	0	0	0	76	0	0	0	0	0	0	0	0	0	0	0	0	0	0	Eukaryota	Arthropoda	Hexanauplia	Calanoida	Centropagidae	Boeckella	NA
LPeuks_226	0	0	0	0	0	0	0	0	0	0	0	0	0	0	0	0	0	0	0	0	0	0	0	0	0	0	115	0	0	0	0	0	0	0	Eukaryota	Arthropoda	Hexanauplia	Calanoida	Centropagidae	Boeckella	NA
LPeuks_227	0	0	0	0	0	0	0	0	0	0	0	0	0	0	0	0	0	0	0	90	0	0	0	0	0	0	0	0	0	0	0	0	0	0	Eukaryota	Arthropoda	Hexanauplia	Calanoida	Unclassified_Order_Calanoida	Unclassified_Order_Calanoida	NA
LPeuks_228	0	0	0	0	0	0	0	0	0	0	0	0	0	0	0	0	0	0	0	0	0	0	0	0	0	0	0	0	0	0	0	0	0	317	Eukaryota	Arthropoda	Branchiopoda	Diplostraca	Bosminidae	Bosmina	Bosmina_meridionalis
LPeuks_229	0	0	0	0	0	0	0	0	0	0	0	0	0	0	0	0	0	267	0	0	0	0	0	0	0	0	0	0	0	0	0	0	0	0	Eukaryota	Arthropoda	Branchiopoda	Diplostraca	Unclassified_Order_Diplostraca	Unclassified_Order_Diplostraca	NA
LPeuks_230	0	0	18	0	0	0	0	125	0	7	0	0	0	0	0	0	0	0	0	1	0	7	0	0	0	0	0	0	0	0	0	0	0	113	Eukaryota	Arthropoda	Hexanauplia	Calanoida	Centropagidae	Boeckella	NA
LPeuks_231	0	0	0	0	0	0	0	0	0	0	0	0	0	0	0	0	0	0	0	0	0	0	0	0	0	0	121	0	0	0	0	0	0	0	Eukaryota	Arthropoda	Hexanauplia	Calanoida	Centropagidae	Boeckella	NA
LPeuks_232	0	0	0	0	0	0	0	0	183	0	0	0	0	0	0	0	0	0	0	0	0	0	0	0	0	0	0	0	0	0	0	0	0	0	Eukaryota	Arthropoda	Hexanauplia	Calanoida	Centropagidae	Boeckella	NA
LPeuks_233	0	0	0	0	0	0	0	233	9	2	0	0	0	0	0	0	0	0	0	0	0	0	0	0	0	0	0	0	0	0	0	0	0	12	Eukaryota	Arthropoda	Hexanauplia	Calanoida	Centropagidae	Boeckella	NA
LPeuks_234	0	0	0	0	0	0	0	0	0	0	0	0	0	0	0	52	0	0	0	0	0	0	0	0	0	0	0	0	0	0	0	0	0	0	Eukaryota	Arthropoda	Hexanauplia	Calanoida	Centropagidae	Boeckella	NA
LPeuks_235	0	0	0	0	0	0	0	0	172	0	0	0	0	0	0	0	0	0	0	0	0	0	0	0	0	0	0	0	0	0	0	0	0	0	Eukaryota	Arthropoda	Hexanauplia	Calanoida	Centropagidae	Boeckella	NA
LPeuks_236	0	0	0	0	0	0	0	0	0	0	0	153	0	0	0	0	0	0	0	0	0	0	0	0	0	0	0	0	0	0	0	0	0	0	Eukaryota	Arthropoda	Hexanauplia	Calanoida	Centropagidae	Boeckella	NA
LPeuks_237	0	0	0	0	0	0	0	141	91	1	0	0	0	0	0	0	0	0	0	0	0	2	0	0	0	0	0	0	0	0	0	0	0	0	Eukaryota	Arthropoda	Hexanauplia	Calanoida	Centropagidae	Boeckella	NA
LPeuks_238	0	0	0	0	0	0	0	0	0	449	0	0	0	0	0	0	0	0	0	0	0	0	0	0	0	0	0	0	0	0	0	0	0	0	Eukaryota	Arthropoda	Hexanauplia	Calanoida	Centropagidae	Boeckella	NA
LPeuks_239	0	0	0	0	0	0	0	0	0	0	0	0	0	0	0	0	0	0	0	0	0	0	0	0	0	0	0	122	0	0	0	0	0	0	Eukaryota	Arthropoda	Hexanauplia	Calanoida	Centropagidae	Boeckella	NA
LPeuks_240	0	0	0	0	0	0	0	24	118	57	0	0	0	0	0	0	0	0	0	0	0	0	0	0	0	0	0	0	0	0	0	0	0	0	Eukaryota	Arthropoda	Hexanauplia	Calanoida	Centropagidae	Boeckella	NA
LPeuks_241	0	0	0	0	0	0	0	257	0	0	0	0	0	0	0	0	0	0	0	0	0	0	0	0	0	0	0	0	0	0	0	0	0	0	Eukaryota	Arthropoda	Hexanauplia	Calanoida	Centropagidae	Boeckella	NA
LPeuks_242	0	0	0	0	0	0	0	0	0	0	0	0	0	0	0	0	0	0	0	0	0	72	0	0	0	0	0	0	0	0	0	0	0	0	Eukaryota	Arthropoda	Hexanauplia	Calanoida	Centropagidae	Boeckella	NA
LPeuks_243	0	0	0	0	0	0	0	0	0	0	0	0	0	0	222	0	0	0	0	0	0	0	0	16	0	0	0	0	0	0	0	0	0	0	Eukaryota	Arthropoda	Hexanauplia	Calanoida	Centropagidae	Boeckella	NA
LPeuks_244	0	0	217	0	0	0	0	0	0	0	0	0	0	0	0	0	0	0	0	0	0	0	0	0	0	0	0	0	0	0	0	0	0	0	Eukaryota	Arthropoda	Hexanauplia	Calanoida	Centropagidae	Boeckella	NA
LPeuks_245	0	0	0	0	0	0	0	0	0	0	0	0	0	0	0	0	0	0	0	0	0	79	0	0	0	0	0	0	0	0	0	0	0	0	Eukaryota	Arthropoda	Hexanauplia	Calanoida	Centropagidae	Boeckella	NA
LPeuks_246	0	0	0	0	0	0	0	0	170	0	0	0	0	0	0	0	0	0	0	0	0	0	0	0	0	0	0	0	0	0	0	0	0	0	Eukaryota	Arthropoda	Hexanauplia	Calanoida	Centropagidae	Boeckella	NA
LPeuks_247	0	0	206	0	0	0	0	0	0	0	0	0	0	0	0	0	0	0	0	0	0	0	0	0	0	0	0	0	0	0	0	0	0	0	Eukaryota	Arthropoda	Hexanauplia	Calanoida	Centropagidae	Boeckella	NA
LPeuks_248	0	120	0	0	0	0	0	0	0	0	0	0	0	0	0	0	0	0	0	0	0	0	0	0	0	0	0	0	0	0	0	150	0	0	Eukaryota	Arthropoda	Hexanauplia	Calanoida	Centropagidae	Boeckella	NA
LPeuks_249	0	0	0	2	0	0	0	0	0	0	0	0	0	0	0	0	270	0	0	0	0	0	0	0	0	67	0	0	0	0	0	0	0	0	Eukaryota	Unclassified_Kingdom_Eukaryota	Unclassified_Kingdom_Eukaryota	Unclassified_Kingdom_Eukaryota	Unclassified_Kingdom_Eukaryota	Unclassified_Kingdom_Eukaryota	NA
LPeuks_250	8	0	0	0	0	4	0	0	0	0	28	0	0	0	0	0	0	135	0	0	0	0	0	0	0	0	0	0	0	0	0	0	0	0	Eukaryota	Unclassified_Kingdom_Eukaryota	Unclassified_Kingdom_Eukaryota	Unclassified_Kingdom_Eukaryota	Unclassified_Kingdom_Eukaryota	Unclassified_Kingdom_Eukaryota	NA
LPeuks_251	0	0	183	0	0	0	0	0	0	0	0	0	0	0	0	0	0	0	0	0	0	0	0	0	0	0	0	0	0	0	0	0	0	50	Eukaryota	Arthropoda	Branchiopoda	Diplostraca	Chydoridae	Chydoridae	Chydoridae_sp
LPeuks_252	0	0	0	0	0	0	0	0	0	0	0	0	0	0	0	0	0	0	0	0	0	0	0	0	0	0	114	0	0	0	0	0	0	0	Eukaryota	Arthropoda	Hexanauplia	Calanoida	Centropagidae	Boeckella	NA
LPeuks_253	0	0	0	0	0	0	0	0	0	0	124	0	0	0	0	0	0	0	0	0	0	0	0	0	0	0	0	0	0	0	0	0	0	0	Eukaryota	Arthropoda	Hexanauplia	Harpacticoida	Unclassified_Order_Harpacticoida	Unclassified_Order_Harpacticoida	NA
LPeuks_254	0	0	0	0	148	0	0	0	0	0	0	0	0	0	0	0	0	0	0	0	0	0	0	0	0	0	0	0	0	0	0	0	0	0	Eukaryota	Arthropoda	Hexanauplia	Cyclopoida	Cyclopidae	Unclassified_Family_Cyclopidae	NA
LPeuks_256	0	0	191	0	0	0	0	0	0	0	0	0	0	0	0	0	0	0	0	0	0	0	0	0	0	0	0	0	0	0	0	0	0	0	Eukaryota	Arthropoda	Hexanauplia	Calanoida	Centropagidae	Boeckella	NA
LPeuks_257	0	0	0	0	0	0	0	0	0	0	0	0	0	0	0	0	0	0	0	79	0	0	0	0	0	0	0	0	0	0	0	0	0	0	Eukaryota	Arthropoda	Hexanauplia	Calanoida	Centropagidae	Boeckella	NA
LPeuks_258	0	0	201	0	0	0	0	0	0	0	0	0	0	0	0	0	0	0	0	0	0	0	0	0	0	0	0	0	0	0	0	0	0	0	Eukaryota	Arthropoda	Hexanauplia	Calanoida	Centropagidae	Boeckella	NA
LPeuks_259	0	0	6	0	0	0	0	35	69	31	0	0	0	0	0	0	0	0	0	0	0	18	0	0	0	0	17	0	0	1	0	0	0	0	Eukaryota	Arthropoda	Hexanauplia	Calanoida	Centropagidae	Boeckella	NA
LPeuks_260	60	0	0	0	0	0	0	0	0	0	0	0	0	0	0	0	0	0	0	0	0	0	0	0	0	0	0	0	0	0	0	0	0	0	Eukaryota	Arthropoda	Branchiopoda	Diplostraca	Bosminidae	Bosmina	Bosmina_meridionalis
LPeuks_261	0	0	1	2	0	0	0	0	0	0	0	0	0	8	0	0	0	0	0	0	0	0	0	0	0	0	0	0	0	0	0	0	0	257	Eukaryota	Arthropoda	Hexanauplia	Cyclopoida	Cyclopidae	Eucyclops	Eucyclops_serrulatus
LPeuks_262	0	0	0	0	0	0	0	0	0	0	107	0	0	0	0	0	0	0	0	0	0	0	0	0	0	0	0	0	0	0	0	0	0	0	Eukaryota	Ochrophyta	Unclassified_Phylum_Ochrophyta	Unclassified_Phylum_Ochrophyta	Unclassified_Phylum_Ochrophyta	Unclassified_Phylum_Ochrophyta	NA
LPeuks_263	0	0	0	0	0	0	0	0	0	0	0	0	0	0	0	0	278	0	0	0	0	0	0	0	0	0	0	0	0	0	0	0	0	0	Eukaryota	Arthropoda	Hexanauplia	Cyclopoida	Cyclopidae	Acanthocyclops	Acanthocyclops_robustus
LPeuks_264	0	0	0	0	0	0	0	0	0	0	0	0	0	0	0	42	0	0	0	0	0	0	0	0	0	0	0	0	0	0	0	0	0	0	Eukaryota	Arthropoda	Hexanauplia	Cyclopoida	Cyclopidae	Acanthocyclops	Acanthocyclops_robustus
LPeuks_265	0	0	0	0	0	0	0	0	140	0	0	0	0	0	0	0	0	0	0	0	0	0	0	0	0	0	0	0	0	0	0	0	0	0	Eukaryota	Arthropoda	Hexanauplia	Calanoida	Centropagidae	Boeckella	NA
LPeuks_266	0	0	0	0	0	0	0	0	0	0	0	0	0	0	0	0	0	0	0	0	0	27	0	0	0	0	45	0	0	0	0	0	0	0	Eukaryota	Arthropoda	Hexanauplia	Calanoida	Centropagidae	Boeckella	NA
LPeuks_267	0	0	0	0	0	0	0	0	0	0	0	0	0	0	0	0	0	0	0	0	391	0	0	0	0	0	0	0	0	0	0	0	0	0	Eukaryota	Arthropoda	Hexanauplia	Cyclopoida	Cyclopidae	Cyclopidae	NA
LPeuks_268	0	0	0	0	0	0	0	0	0	0	0	0	0	0	0	27	0	0	0	0	0	0	0	0	0	0	0	0	0	0	0	0	0	0	Eukaryota	Arthropoda	Hexanauplia	Calanoida	Centropagidae	Boeckella	NA
LPeuks_269	71	0	0	0	0	0	0	0	0	0	0	0	0	0	0	0	0	0	0	0	0	0	0	0	0	0	0	0	0	0	0	0	0	0	Eukaryota	Arthropoda	Branchiopoda	Diplostraca	Bosminidae	Bosmina	Bosmina_meridionalis
LPeuks_270	80	0	0	0	0	0	0	0	0	0	0	0	0	0	0	0	0	0	0	0	0	0	0	0	0	0	0	0	0	0	0	0	0	0	Eukaryota	Arthropoda	Branchiopoda	Diplostraca	Chydoridae	Alona	NA
LPeuks_271	0	0	0	0	0	0	0	0	0	0	0	0	0	0	0	0	0	0	416	0	0	0	0	0	0	0	0	0	0	0	117	0	0	0	Eukaryota	Arthropoda	Branchiopoda	Diplostraca	Chydoridae	Chydorus	Chydorus_brevilabris
LPeuks_272	0	0	0	0	0	0	0	0	0	0	0	0	0	0	0	0	0	0	0	0	0	0	0	0	0	0	0	92	0	0	0	0	0	0	Eukaryota	Chordata	Actinopteri	Gobiiformes	Unclassified_Order_Gobiiformes	Unclassified_Order_Gobiiformes	NA
LPeuks_273	0	0	0	0	0	0	0	0	0	0	0	0	0	0	0	0	0	0	0	0	0	74	0	0	0	0	0	0	0	0	0	0	0	0	Eukaryota	Arthropoda	Hexanauplia	Calanoida	Centropagidae	Boeckella	NA
LPeuks_274	0	0	174	0	0	0	0	0	0	0	0	0	0	0	0	0	0	0	0	0	0	0	0	0	0	0	0	0	0	0	0	0	0	0	Eukaryota	Arthropoda	Hexanauplia	Calanoida	Centropagidae	Boeckella	NA
LPeuks_276	0	0	92	0	0	0	0	0	0	0	0	0	0	0	0	0	0	0	0	0	0	23	0	0	0	0	3	0	0	0	0	0	0	0	Eukaryota	Arthropoda	Hexanauplia	Calanoida	Centropagidae	Boeckella	NA
LPeuks_278	0	0	0	0	0	0	0	0	0	0	0	0	0	0	0	0	0	0	0	0	0	0	0	0	0	0	0	86	0	0	0	0	0	0	Eukaryota	Arthropoda	Hexanauplia	Calanoida	Centropagidae	Boeckella	NA
LPeuks_279	0	0	0	0	0	0	0	180	0	0	0	0	0	0	0	0	0	0	0	0	0	0	0	0	0	0	0	0	0	0	0	0	0	0	Eukaryota	Arthropoda	Hexanauplia	Calanoida	Centropagidae	Boeckella	NA
LPeuks_280	0	0	158	0	0	0	0	0	0	0	0	0	0	0	0	0	0	0	0	0	0	0	0	0	0	0	0	0	0	0	0	0	0	0	Eukaryota	Arthropoda	Hexanauplia	Calanoida	Centropagidae	Boeckella	NA
LPeuks_281	0	0	0	0	0	0	0	0	0	0	84	0	0	0	0	0	0	0	0	0	0	0	0	0	0	0	0	0	0	0	0	0	0	0	Eukaryota	Unclassified_Kingdom_Eukaryota	Unclassified_Kingdom_Eukaryota	Unclassified_Kingdom_Eukaryota	Unclassified_Kingdom_Eukaryota	Unclassified_Kingdom_Eukaryota	NA
LPeuks_282	0	0	0	0	0	0	0	0	0	0	0	0	0	0	0	0	0	0	0	0	0	0	0	0	0	0	75	0	0	0	0	0	0	0	Eukaryota	Arthropoda	Hexanauplia	Calanoida	Centropagidae	Boeckella	NA
LPeuks_283	70	0	0	0	0	0	4	0	0	0	0	0	0	0	0	0	0	0	0	0	0	3	0	0	0	0	0	0	0	0	0	0	0	0	Eukaryota	Arthropoda	Insecta	Dermaptera	Forficulidae	Apterygida	NA
LPeuks_284	0	0	16	0	0	0	0	18	96	0	0	0	0	0	0	0	0	0	0	0	0	0	0	0	0	0	0	0	0	0	0	0	0	0	Eukaryota	Arthropoda	Hexanauplia	Calanoida	Centropagidae	Boeckella	NA
LPeuks_285	0	0	0	0	0	0	0	0	0	0	0	0	0	0	0	0	0	0	0	35	0	0	0	0	0	0	0	0	0	0	0	0	0	0	Eukaryota	Arthropoda	Hexanauplia	Calanoida	Centropagidae	Boeckella	NA
LPeuks_286	0	0	0	0	0	0	0	0	0	0	0	0	0	0	0	0	0	0	0	62	0	0	0	0	0	0	0	0	0	0	0	0	0	0	Eukaryota	Arthropoda	Hexanauplia	Calanoida	Centropagidae	Boeckella	NA
LPeuks_287	0	0	0	0	0	0	0	0	0	0	0	0	0	0	0	0	0	0	0	0	0	0	0	37	2	0	0	0	0	0	517	0	0	0	Eukaryota	Porifera	Demospongiae	Spongillida	Spongillidae	Ephydatia	Baikalospongia_martinsoni
LPeuks_288	0	0	0	0	0	0	0	0	0	0	0	95	0	0	0	0	0	0	0	0	0	0	0	0	0	0	0	0	0	0	0	0	0	0	Eukaryota	Arthropoda	Hexanauplia	Calanoida	Centropagidae	Boeckella	NA
LPeuks_289	0	0	0	0	0	0	0	0	0	0	0	0	0	0	0	0	0	138	0	0	0	0	0	0	0	0	0	0	0	0	0	0	0	0	Eukaryota	Unclassified_Kingdom_Eukaryota	Unclassified_Kingdom_Eukaryota	Unclassified_Kingdom_Eukaryota	Unclassified_Kingdom_Eukaryota	Unclassified_Kingdom_Eukaryota	NA
LPeuks_290	0	0	0	0	0	0	0	146	0	0	0	0	0	0	0	0	0	0	0	0	0	0	0	0	0	0	0	0	0	0	0	0	0	0	Eukaryota	Arthropoda	Hexanauplia	Calanoida	Centropagidae	Boeckella	NA
LPeuks_291	0	0	0	0	0	0	0	0	0	0	88	0	0	0	0	0	0	0	0	0	0	0	0	0	0	0	0	0	0	0	0	0	0	0	Eukaryota	Arthropoda	Insecta	Diptera	Chironomidae	Unclassified_Family_Chironomidae	NA
LPeuks_292	0	0	0	142	0	0	0	0	0	0	0	0	0	0	0	1	8	0	0	0	0	0	0	0	0	0	0	0	0	0	0	0	0	0	Eukaryota	Chordata	Actinopteri	Gobiiformes	Unclassified_Order_Gobiiformes	Unclassified_Order_Gobiiformes	NA
LPeuks_293	0	0	0	0	0	0	0	162	0	0	0	0	0	0	0	0	0	0	0	0	0	0	0	0	0	0	0	0	0	0	0	0	0	0	Eukaryota	Arthropoda	Hexanauplia	Calanoida	Unclassified_Order_Calanoida	Unclassified_Order_Calanoida	NA
LPeuks_294	0	0	0	0	0	0	0	0	113	0	0	0	0	0	0	0	0	0	0	0	0	0	0	0	0	0	0	0	0	0	0	0	0	0	Eukaryota	Arthropoda	Hexanauplia	Calanoida	Centropagidae	Boeckella	NA
LPeuks_295	0	0	0	0	0	0	0	0	0	0	0	0	110	0	0	0	0	0	0	0	0	0	0	0	0	0	0	0	0	0	0	0	0	0	Eukaryota	Arthropoda	Hexanauplia	Harpacticoida	Unclassified_Order_Harpacticoida	Unclassified_Order_Harpacticoida	NA
LPeuks_296	0	0	0	0	0	0	0	33	107	0	0	0	0	0	0	0	0	0	0	0	0	0	0	0	0	0	0	0	0	0	0	0	0	0	Eukaryota	Arthropoda	Hexanauplia	Calanoida	Centropagidae	Boeckella	NA
LPeuks_297	0	0	0	0	0	0	0	0	0	0	0	0	0	0	0	0	0	0	0	0	0	0	0	0	0	0	0	96	0	0	0	0	0	0	Eukaryota	Arthropoda	Hexanauplia	Calanoida	Centropagidae	Boeckella	NA
LPeuks_298	0	0	0	0	0	0	0	0	0	0	0	0	110	0	0	0	0	0	0	0	0	0	0	0	0	0	0	0	0	0	0	0	0	0	Eukaryota	Arthropoda	Insecta	Diptera	Chironomidae	Chironomus	Chironomus_novaezelandiae
LPeuks_299	0	0	4	0	0	0	0	0	102	0	0	0	0	0	0	0	0	1	0	0	0	6	0	0	0	0	1	0	0	0	0	0	0	0	Eukaryota	Arthropoda	Hexanauplia	Calanoida	Centropagidae	Boeckella	NA
LPeuks_300	0	0	0	2	0	0	0	0	0	0	0	0	0	0	0	0	21	0	307	0	0	0	0	11	4	12	0	0	0	0	0	0	0	10	Eukaryota	Unclassified_Kingdom_Eukaryota	Unclassified_Kingdom_Eukaryota	Unclassified_Kingdom_Eukaryota	Unclassified_Kingdom_Eukaryota	Unclassified_Kingdom_Eukaryota	NA
LPeuks_301	0	0	0	0	0	0	0	0	0	0	0	0	0	0	0	0	0	0	0	0	0	22	0	0	0	0	49	0	0	0	0	0	0	0	Eukaryota	Arthropoda	Hexanauplia	Calanoida	Centropagidae	Boeckella	NA
LPeuks_303	0	0	0	0	0	0	0	0	114	0	0	0	0	0	0	0	0	0	0	0	0	0	0	0	0	0	0	0	0	0	0	0	0	0	Eukaryota	Arthropoda	Hexanauplia	Calanoida	Centropagidae	Boeckella	NA
LPeuks_305	0	0	0	0	0	0	0	0	0	0	0	0	0	0	0	0	0	0	0	0	0	14	0	0	0	0	51	0	0	0	0	0	0	0	Eukaryota	Arthropoda	Hexanauplia	Calanoida	Centropagidae	Boeckella	NA
LPeuks_306	0	0	0	0	0	0	0	0	0	0	0	0	0	0	0	0	93	0	10	0	102	0	0	13	0	0	0	0	0	8	0	0	0	0	Eukaryota	Unclassified_Kingdom_Eukaryota	Unclassified_Kingdom_Eukaryota	Unclassified_Kingdom_Eukaryota	Unclassified_Kingdom_Eukaryota	Unclassified_Kingdom_Eukaryota	NA
LPeuks_307	0	0	0	0	107	0	0	0	0	0	0	0	0	0	0	0	0	0	0	0	0	0	0	0	0	0	0	0	0	0	0	0	0	0	Eukaryota	Arthropoda	Hexanauplia	Cyclopoida	Cyclopidae	Tropocyclops	NA
LPeuks_308	0	0	0	0	0	0	0	139	0	0	0	0	0	0	0	0	0	0	0	0	0	0	0	0	0	0	0	0	0	0	0	0	0	0	Eukaryota	Arthropoda	Hexanauplia	Calanoida	Unclassified_Order_Calanoida	Unclassified_Order_Calanoida	NA
LPeuks_309	0	0	0	0	0	0	0	0	0	0	0	0	122	0	0	0	0	0	0	0	0	0	0	0	0	0	0	0	0	0	0	0	0	0	Eukaryota	Arthropoda	Hexanauplia	Harpacticoida	Unclassified_Order_Harpacticoida	Unclassified_Order_Harpacticoida	NA
LPeuks_310	0	0	0	0	0	0	0	0	0	0	0	0	0	0	0	0	0	0	0	0	0	0	0	0	0	0	68	0	0	0	0	0	0	0	Eukaryota	Arthropoda	Hexanauplia	Calanoida	Centropagidae	Boeckella	NA
LPeuks_311	0	0	0	0	0	0	0	0	0	0	0	0	0	0	0	0	0	0	0	0	0	0	0	0	0	0	64	0	0	0	0	0	0	0	Eukaryota	Arthropoda	Hexanauplia	Calanoida	Centropagidae	Boeckella	NA
LPeuks_312	0	0	0	0	0	0	0	163	0	0	0	0	0	0	0	0	0	0	0	0	0	0	0	0	0	0	0	0	0	0	0	0	0	0	Eukaryota	Arthropoda	Hexanauplia	Calanoida	Centropagidae	Boeckella	NA
LPeuks_313	0	0	59	0	0	0	0	0	0	0	0	0	0	0	0	0	0	0	0	0	0	0	0	0	0	0	39	0	0	0	0	0	0	0	Eukaryota	Arthropoda	Hexanauplia	Calanoida	Centropagidae	Boeckella	NA
LPeuks_314	0	0	0	0	0	0	0	0	0	0	0	0	0	0	0	14	0	0	25	0	128	0	0	0	0	0	0	0	0	0	0	0	0	0	Eukaryota	Arthropoda	Hexanauplia	Calanoida	Centropagidae	Boeckella	NA
LPeuks_316	0	0	0	0	0	0	0	0	0	0	86	0	0	0	0	0	0	0	0	0	0	0	0	0	0	0	0	0	0	0	0	0	0	0	Eukaryota	Arthropoda	Hexanauplia	Harpacticoida	Unclassified_Order_Harpacticoida	Unclassified_Order_Harpacticoida	NA
LPeuks_317	0	0	0	0	0	0	0	0	0	0	0	0	0	0	0	0	0	0	0	0	0	0	0	0	0	0	0	65	0	0	0	0	0	0	Eukaryota	Arthropoda	Hexanauplia	Calanoida	Centropagidae	Boeckella	NA
LPeuks_318	3	0	0	0	0	10	0	0	0	0	63	0	0	0	0	0	0	0	0	0	0	0	0	0	0	0	0	0	0	0	0	0	0	0	Eukaryota	Ascomycota	Leotiomycetes	Helotiales	Mollisiaceae	Phialocephala	NA
LPeuks_319	0	0	0	0	0	0	0	0	0	0	0	0	0	0	0	0	0	0	0	35	0	0	0	0	0	0	0	0	0	0	0	0	0	0	Eukaryota	Arthropoda	Hexanauplia	Calanoida	Centropagidae	Boeckella	NA
LPeuks_320	0	0	0	0	0	0	0	0	0	0	0	0	100	0	0	0	0	0	0	0	0	0	0	0	0	0	0	0	0	0	0	0	0	0	Eukaryota	Arthropoda	Hexanauplia	Unclassified_Class_Hexanauplia	Unclassified_Class_Hexanauplia	Unclassified_Class_Hexanauplia	NA
LPeuks_321	0	0	0	0	0	0	0	0	0	0	0	0	0	0	0	0	195	0	0	0	0	0	0	0	0	0	0	0	0	0	0	0	0	0	Eukaryota	Unclassified_Kingdom_Eukaryota	Unclassified_Kingdom_Eukaryota	Unclassified_Kingdom_Eukaryota	Unclassified_Kingdom_Eukaryota	Unclassified_Kingdom_Eukaryota	NA
LPeuks_322	0	0	0	0	0	0	0	0	0	0	0	0	0	0	0	0	0	0	0	0	0	49	0	0	0	0	12	0	0	0	0	0	0	0	Eukaryota	Arthropoda	Hexanauplia	Calanoida	Centropagidae	Boeckella	NA
LPeuks_323	0	0	0	0	0	0	0	0	0	244	0	0	0	0	0	0	0	0	0	0	0	0	0	0	0	0	0	0	0	0	0	0	0	0	Eukaryota	Arthropoda	Hexanauplia	Calanoida	Centropagidae	Boeckella	NA
LPeuks_324	0	0	0	0	0	0	0	0	0	0	0	0	0	0	0	0	0	0	0	0	0	0	0	0	0	0	68	0	0	0	0	0	0	0	Eukaryota	Arthropoda	Hexanauplia	Calanoida	Centropagidae	Boeckella	NA
LPeuks_325	0	0	0	0	0	0	0	0	0	0	0	0	0	0	0	0	0	0	0	0	0	0	0	0	0	0	0	70	0	0	0	0	0	0	Eukaryota	Arthropoda	Hexanauplia	Calanoida	Centropagidae	Boeckella	NA
LPeuks_326	0	0	119	0	0	0	0	0	0	0	0	0	0	0	0	0	0	0	0	0	0	0	0	0	0	0	0	0	0	0	0	0	0	0	Eukaryota	Arthropoda	Hexanauplia	Calanoida	Centropagidae	Boeckella	NA
LPeuks_327	0	0	0	0	0	0	0	148	0	0	0	0	0	0	0	0	0	0	0	0	0	0	0	0	0	0	0	0	0	0	0	0	0	0	Eukaryota	Arthropoda	Hexanauplia	Calanoida	Centropagidae	Boeckella	NA
LPeuks_328	0	0	0	0	0	0	0	0	0	0	0	0	0	0	0	0	0	0	312	0	21	0	0	0	0	0	0	0	0	0	0	0	0	0	Eukaryota	Arthropoda	Unclassified_Phylum_Arthropoda	Unclassified_Phylum_Arthropoda	Unclassified_Phylum_Arthropoda	Unclassified_Phylum_Arthropoda	NA
LPeuks_329	0	0	0	0	0	0	0	0	0	0	0	0	85	0	0	0	0	0	0	0	0	0	0	0	0	0	0	0	0	0	0	0	0	0	Eukaryota	Arthropoda	Hexanauplia	Unclassified_Class_Hexanauplia	Unclassified_Class_Hexanauplia	Unclassified_Class_Hexanauplia	NA
LPeuks_330	0	0	0	0	0	0	0	140	0	0	0	0	0	0	0	0	0	0	0	0	0	0	0	0	0	0	0	0	0	0	0	0	0	0	Eukaryota	Arthropoda	Hexanauplia	Calanoida	Centropagidae	Boeckella	NA
LPeuks_332	0	0	0	0	0	0	0	0	0	0	0	0	0	0	0	0	0	0	0	0	0	40	0	0	0	0	0	0	0	0	0	0	0	0	Eukaryota	Arthropoda	Hexanauplia	Calanoida	Centropagidae	Boeckella	NA
LPeuks_333	0	0	0	0	0	0	0	0	0	0	0	0	0	0	0	0	0	0	0	0	0	0	0	218	0	0	0	0	0	0	0	0	0	0	Eukaryota	Arthropoda	Hexanauplia	Cyclopoida	Cyclopidae	Diacyclops	Cyclops_strenuus
LPeuks_334	0	0	0	0	0	0	0	0	0	0	0	0	0	0	0	0	161	0	0	0	0	0	0	0	0	0	0	0	0	0	0	0	0	0	Eukaryota	Arthropoda	Branchiopoda	Diplostraca	Daphniidae	Daphnia	Daphnia_pulex
LPeuks_335	0	0	0	0	0	0	0	0	0	0	0	0	0	0	0	0	0	0	0	0	0	0	0	0	0	0	0	0	0	0	0	127	0	0	Eukaryota	Arthropoda	Branchiopoda	Diplostraca	Daphniidae	Ceriodaphnia	Ceriodaphnia_dubia
LPeuks_336	0	0	0	0	0	0	0	0	0	0	0	0	108	0	0	0	0	0	0	0	0	0	0	0	0	0	0	0	0	0	0	0	0	0	Eukaryota	Arthropoda	Hexanauplia	Harpacticoida	Unclassified_Order_Harpacticoida	Unclassified_Order_Harpacticoida	NA
LPeuks_337	0	0	0	0	0	0	0	0	0	0	0	0	0	0	0	0	0	0	0	0	0	0	0	0	0	0	0	0	0	0	0	0	0	153	Eukaryota	Arthropoda	Hexanauplia	Calanoida	Centropagidae	Boeckella	NA
LPeuks_338	0	43	0	0	0	0	0	0	0	0	0	0	0	0	0	0	0	0	0	0	0	0	0	0	0	0	0	54	0	0	0	0	0	0	Eukaryota	Arthropoda	Hexanauplia	Calanoida	Centropagidae	Boeckella	Boeckella_hamata
LPeuks_339	0	0	0	0	0	0	0	0	0	0	62	0	0	0	0	0	0	0	0	0	0	0	0	0	0	0	0	0	0	0	0	0	0	0	Eukaryota	Bacillariophyta	Bacillariophyceae	Naviculales	Pinnulariaceae	Pinnularia	NA
LPeuks_340	0	0	0	0	0	5	0	0	0	142	0	0	0	0	0	0	0	0	0	0	0	5	0	0	0	0	3	0	0	0	0	0	0	0	Eukaryota	Arthropoda	Hexanauplia	Calanoida	Centropagidae	Boeckella	NA
LPeuks_342	0	0	0	0	0	0	0	0	0	0	0	71	0	0	0	0	0	0	0	0	0	0	0	0	0	0	0	0	0	0	0	0	0	0	Eukaryota	Arthropoda	Hexanauplia	Cyclopoida	Cyclopidae	Cyclopidae	NA
LPeuks_344	0	0	0	0	0	0	0	101	0	0	0	0	0	0	0	0	0	0	0	0	0	0	0	0	0	0	0	0	0	0	0	0	0	0	Eukaryota	Arthropoda	Hexanauplia	Calanoida	Centropagidae	Boeckella	NA
LPeuks_345	0	0	110	0	0	0	0	0	0	0	0	0	0	0	0	0	0	0	0	0	0	0	0	0	0	0	0	0	0	0	0	0	0	0	Eukaryota	Arthropoda	Hexanauplia	Calanoida	Centropagidae	Boeckella	NA
LPeuks_346	0	0	0	0	0	0	0	0	0	0	0	0	0	140	0	0	0	0	0	0	0	0	0	0	0	0	0	0	0	0	0	0	0	0	Eukaryota	Arthropoda	Arachnida	Trombidiformes	Pionidae	Piona	NA
LPeuks_347	0	0	0	0	0	0	0	0	0	0	0	0	0	0	0	15	0	0	0	0	0	0	0	0	0	0	0	0	0	0	0	0	0	0	Eukaryota	Arthropoda	Hexanauplia	Unclassified_Class_Hexanauplia	Unclassified_Class_Hexanauplia	Unclassified_Class_Hexanauplia	NA
LPeuks_348	0	0	0	0	0	0	0	0	0	0	0	75	0	0	0	0	0	0	0	0	0	0	0	0	0	0	0	0	0	0	0	0	0	0	Eukaryota	Arthropoda	Hexanauplia	Calanoida	Centropagidae	Boeckella	NA
LPeuks_349	0	0	0	0	0	0	0	0	0	0	0	0	0	1	90	0	0	0	0	0	20	0	0	0	0	0	0	0	0	0	0	0	0	0	Eukaryota	Arthropoda	Branchiopoda	Diplostraca	Bosminidae	Bosmina	Bosmina_meridionalis
LPeuks_350	0	0	0	0	0	173	0	0	0	0	0	0	0	0	0	0	0	0	0	0	0	0	0	0	0	0	0	0	0	0	0	0	0	0	Eukaryota	Arthropoda	Hexanauplia	Unclassified_Class_Hexanauplia	Unclassified_Class_Hexanauplia	Unclassified_Class_Hexanauplia	NA
LPeuks_351	0	0	0	0	0	0	0	0	0	0	0	0	0	0	0	0	0	0	0	0	0	16	0	0	0	0	26	0	0	0	0	0	0	0	Eukaryota	Arthropoda	Hexanauplia	Calanoida	Centropagidae	Boeckella	NA
LPeuks_352	0	0	0	0	0	4	0	0	0	0	49	0	0	0	0	0	0	0	0	0	0	0	0	0	0	0	0	0	0	0	0	0	0	0	Eukaryota	Ochrophyta	Unclassified_Phylum_Ochrophyta	Unclassified_Phylum_Ochrophyta	Unclassified_Phylum_Ochrophyta	Unclassified_Phylum_Ochrophyta	NA
LPeuks_353	0	0	0	0	0	0	0	0	0	0	0	0	0	0	0	0	147	0	0	0	0	0	0	0	0	0	0	0	0	0	0	0	0	0	Eukaryota	Unclassified_Kingdom_Eukaryota	Unclassified_Kingdom_Eukaryota	Unclassified_Kingdom_Eukaryota	Unclassified_Kingdom_Eukaryota	Unclassified_Kingdom_Eukaryota	NA
LPeuks_354	0	0	0	0	0	0	0	0	0	0	0	0	0	0	0	0	0	0	0	0	0	0	0	0	130	0	0	0	0	0	0	0	0	0	Eukaryota	Ochrophyta	Chrysophyceae	Unclassified_Class_Chrysophyceae	Unclassified_Class_Chrysophyceae	Unclassified_Class_Chrysophyceae	NA
LPeuks_355	0	0	0	0	0	0	0	0	86	0	0	0	0	0	0	0	0	0	0	0	0	0	0	0	0	0	0	0	0	0	0	0	0	0	Eukaryota	Arthropoda	Hexanauplia	Calanoida	Centropagidae	Boeckella	NA
LPeuks_356	0	0	0	0	0	187	0	0	0	0	0	0	0	0	0	0	0	0	0	0	0	0	0	0	0	0	0	0	0	0	0	0	0	0	Eukaryota	Arthropoda	Hexanauplia	Harpacticoida	Unclassified_Order_Harpacticoida	Unclassified_Order_Harpacticoida	NA
LPeuks_357	0	56	0	0	0	0	0	0	0	0	0	0	0	0	0	0	0	0	0	0	0	0	0	0	0	0	0	0	0	0	0	60	0	0	Eukaryota	Arthropoda	Hexanauplia	Calanoida	Centropagidae	Boeckella	NA
LPeuks_359	0	0	0	0	0	0	0	0	0	0	0	0	0	0	0	11	0	0	0	0	0	0	0	0	0	0	0	0	0	0	0	0	0	0	Eukaryota	Arthropoda	Hexanauplia	Calanoida	Centropagidae	Boeckella	NA
LPeuks_361	0	0	0	0	0	0	0	110	0	0	0	0	0	0	0	0	0	0	0	0	0	0	0	0	0	0	0	0	0	0	0	0	0	0	Eukaryota	Arthropoda	Hexanauplia	Calanoida	Unclassified_Order_Calanoida	Unclassified_Order_Calanoida	NA
LPeuks_363	0	0	0	0	0	0	0	0	0	0	0	0	0	4	0	0	137	0	0	0	0	0	0	0	0	0	0	0	0	0	0	0	0	0	Eukaryota	Arthropoda	Ostracoda	Podocopida	Unclass_Podocopida	Podocopida	NA
LPeuks_364	0	0	0	0	0	0	0	105	0	0	0	0	0	0	0	0	0	0	0	0	0	0	0	0	0	0	0	0	0	0	0	0	0	0	Eukaryota	Arthropoda	Hexanauplia	Calanoida	Centropagidae	Boeckella	NA
LPeuks_365	0	0	0	0	0	0	0	0	0	0	0	0	0	0	0	0	0	0	0	0	0	43	0	0	0	0	0	0	0	0	0	0	0	0	Eukaryota	Arthropoda	Hexanauplia	Calanoida	Centropagidae	Boeckella	NA
LPeuks_366	0	0	0	0	0	10	0	0	0	0	54	0	3	0	0	0	0	0	0	0	0	0	0	0	0	0	0	0	0	0	0	0	0	0	Eukaryota	Unclassified_Kingdom_Eukaryota	Unclassified_Kingdom_Eukaryota	Unclassified_Kingdom_Eukaryota	Unclassified_Kingdom_Eukaryota	Unclassified_Kingdom_Eukaryota	NA
LPeuks_367	0	0	0	0	0	0	0	40	0	14	0	0	0	0	0	0	0	0	0	0	0	3	0	0	0	0	10	0	0	0	0	0	0	6	Eukaryota	Arthropoda	Hexanauplia	Calanoida	Centropagidae	Boeckella	NA
LPeuks_368	0	0	0	0	0	0	0	0	0	0	56	0	0	0	0	0	0	0	0	0	0	0	0	0	0	0	0	0	0	0	0	0	0	0	Eukaryota	Arthropoda	Insecta	Hemiptera	Aphididae	Rhopalosiphum	Rhopalosiphum_padi
LPeuks_369	0	0	0	0	0	0	0	0	0	0	0	0	0	0	0	0	0	0	0	0	0	0	0	0	0	0	0	0	0	0	0	0	0	119	Eukaryota	Arthropoda	Hexanauplia	Calanoida	Centropagidae	Boeckella	NA
LPeuks_370	0	0	0	0	0	0	0	92	0	0	0	0	0	0	0	0	0	0	0	0	0	0	0	0	0	0	0	0	0	0	0	0	0	0	Eukaryota	Arthropoda	Hexanauplia	Calanoida	Centropagidae	Boeckella	NA
LPeuks_371	0	0	0	0	0	158	0	0	0	0	0	0	0	0	0	0	0	0	0	0	0	0	0	0	0	0	0	0	0	0	0	0	0	0	Eukaryota	Arthropoda	Unclassified_Phylum_Arthropoda	Unclassified_Phylum_Arthropoda	Unclassified_Phylum_Arthropoda	Unclassified_Phylum_Arthropoda	NA
LPeuks_372	0	0	0	0	0	0	0	0	0	0	0	0	0	0	0	0	0	0	0	0	0	0	0	0	0	0	0	0	0	0	0	0	0	114	Eukaryota	Arthropoda	Hexanauplia	Cyclopoida	Cyclopidae	Acanthocyclops	Acanthocyclops_robustus
LPeuks_373	0	0	0	0	0	0	0	0	0	0	0	0	0	0	0	0	0	0	0	0	6	0	0	1	23	0	0	0	0	0	260	0	0	0	Eukaryota	Unclassified_Kingdom_Eukaryota	Unclassified_Kingdom_Eukaryota	Unclassified_Kingdom_Eukaryota	Unclassified_Kingdom_Eukaryota	Unclassified_Kingdom_Eukaryota	Plocamium_dilatatum
LPeuks_374	36	0	0	0	0	0	0	0	0	0	0	0	0	0	0	0	0	0	0	0	0	0	0	0	0	0	0	0	0	0	0	0	0	0	Eukaryota	Arthropoda	Hexanauplia	Unclassified_Class_Hexanauplia	Unclassified_Class_Hexanauplia	Unclassified_Class_Hexanauplia	NA
LPeuks_376	0	0	0	0	0	153	0	0	0	0	0	0	0	0	0	0	0	0	0	0	0	0	0	0	0	0	0	0	0	0	0	0	0	0	Eukaryota	Arthropoda	Hexanauplia	Unclassified_Class_Hexanauplia	Unclassified_Class_Hexanauplia	Unclassified_Class_Hexanauplia	NA
LPeuks_377	0	0	0	0	0	0	0	0	0	0	53	0	0	0	0	0	0	0	0	0	0	0	0	0	0	0	0	0	0	0	0	0	0	0	Eukaryota	Ochrophyta	Unclassified_Phylum_Ochrophyta	Unclassified_Phylum_Ochrophyta	Unclassified_Phylum_Ochrophyta	Unclassified_Phylum_Ochrophyta	NA
LPeuks_378	0	0	0	0	0	0	0	0	0	0	0	0	0	0	0	0	0	76	0	0	0	0	0	0	0	0	0	0	0	0	0	0	0	0	Eukaryota	Arthropoda	Unclassified_Phylum_Arthropoda	Unclassified_Phylum_Arthropoda	Unclassified_Phylum_Arthropoda	Unclassified_Phylum_Arthropoda	NA
LPeuks_379	0	0	0	0	0	0	0	0	0	0	0	0	0	0	0	14	0	0	0	0	0	0	0	0	0	0	0	0	0	0	0	0	0	0	Eukaryota	Porifera	Demospongiae	Spongillida	Spongillidae	Spongilla	Trochospongilla_pennsylvanica
LPeuks_380	0	0	0	0	0	0	0	0	0	0	41	0	0	0	0	0	0	0	0	0	0	0	0	0	0	0	0	0	0	0	0	0	0	0	Eukaryota	Imbricatea	Unclass_Imbricatea	Euglyphida	Cyphoderiidae	Cyphoderia	Cyphoderia_ampulla
LPeuks_381	0	0	0	0	0	0	0	0	0	0	0	0	0	0	0	0	0	0	0	0	0	0	0	0	97	0	0	0	0	8	0	0	0	0	Eukaryota	Unclassified_Kingdom_Eukaryota	Unclassified_Kingdom_Eukaryota	Unclassified_Kingdom_Eukaryota	Unclassified_Kingdom_Eukaryota	Unclassified_Kingdom_Eukaryota	NA
LPeuks_382	0	0	0	0	0	46	0	0	0	0	22	0	0	0	0	0	0	0	0	0	0	0	0	0	0	0	0	0	0	0	0	0	0	0	Eukaryota	Unclassified_Kingdom_Eukaryota	Unclassified_Kingdom_Eukaryota	Unclassified_Kingdom_Eukaryota	Unclassified_Kingdom_Eukaryota	Unclassified_Kingdom_Eukaryota	NA
LPeuks_383	0	0	0	0	0	0	0	0	0	0	55	0	0	0	0	0	0	0	0	0	0	0	0	0	0	0	0	0	0	0	0	0	0	0	Eukaryota	Arthropoda	Arachnida	Trombidiformes	Unclassified_Order_Trombidiformes	Unclassified_Order_Trombidiformes	NA
LPeuks_384	0	0	0	0	0	18	0	0	0	0	39	0	0	0	0	0	0	0	0	0	0	0	0	0	0	0	0	0	0	0	0	0	0	0	Eukaryota	Unclassified_Kingdom_Eukaryota	Unclassified_Kingdom_Eukaryota	Unclassified_Kingdom_Eukaryota	Unclassified_Kingdom_Eukaryota	Unclassified_Kingdom_Eukaryota	NA
LPeuks_385	0	0	0	0	0	0	0	0	0	0	0	62	0	0	0	0	0	0	0	0	0	0	0	0	0	0	0	0	0	0	0	0	0	0	Eukaryota	Arthropoda	Hexanauplia	Calanoida	Centropagidae	Boeckella	NA
LPeuks_386	0	0	0	0	0	0	0	0	0	0	0	0	0	0	0	0	0	0	0	0	0	0	0	137	0	0	0	0	0	0	0	0	0	0	Eukaryota	Arthropoda	Hexanauplia	Calanoida	Centropagidae	Boeckella	NA
LPeuks_387	0	0	0	0	0	0	0	0	1	0	0	0	0	0	0	0	0	0	0	0	0	3	0	0	0	0	37	0	14	0	0	0	0	0	Eukaryota	Arthropoda	Branchiopoda	Diplostraca	Chydoridae	Chydoridae	NA
LPeuks_388	0	0	0	0	0	0	0	0	0	0	0	0	0	0	0	0	0	0	0	0	0	0	0	0	0	0	39	0	0	0	0	0	0	0	Eukaryota	Arthropoda	Hexanauplia	Calanoida	Centropagidae	Boeckella	NA
LPeuks_389	0	0	0	0	0	0	0	0	0	157	0	0	0	0	0	0	0	0	0	0	0	0	0	0	0	0	0	0	0	0	0	0	0	0	Eukaryota	Arthropoda	Hexanauplia	Calanoida	Centropagidae	Boeckella	NA
LPeuks_390	0	0	0	0	0	0	0	0	0	0	0	0	0	0	0	0	0	0	0	0	0	0	0	0	0	0	0	0	0	0	0	0	0	99	Eukaryota	Arthropoda	Hexanauplia	Calanoida	Centropagidae	Boeckella	NA
LPeuks_391	0	0	77	0	0	0	0	0	0	0	0	0	0	0	0	0	0	0	0	0	0	0	0	0	0	0	0	0	0	0	0	0	0	0	Eukaryota	Arthropoda	Hexanauplia	Calanoida	Centropagidae	Boeckella	NA
LPeuks_392	0	0	0	0	69	0	0	0	0	0	0	0	0	0	0	0	0	0	0	0	0	0	0	0	0	0	0	0	0	0	0	0	0	0	Eukaryota	Arthropoda	Hexanauplia	Cyclopoida	Cyclopidae	Tropocyclops	NA
LPeuks_393	0	0	0	0	0	0	0	0	0	0	49	0	2	0	0	0	0	0	0	0	0	0	0	0	0	0	0	0	0	0	0	0	0	0	Eukaryota	Unclassified_Kingdom_Eukaryota	Unclassified_Kingdom_Eukaryota	Unclassified_Kingdom_Eukaryota	Unclassified_Kingdom_Eukaryota	Unclassified_Kingdom_Eukaryota	NA
LPeuks_394	0	0	0	0	0	0	0	0	0	0	0	25	46	0	0	0	0	0	0	0	0	0	0	0	0	0	0	0	0	0	0	0	0	0	Eukaryota	Chlorophyta	Trebouxiophyceae	Chlorellales	Chlorellaceae	Chlorella	NA
LPeuks_395	0	0	0	0	61	0	0	0	0	0	0	0	0	0	0	0	0	0	0	0	0	0	0	0	0	0	0	0	0	0	0	0	0	0	Eukaryota	Arthropoda	Hexanauplia	Cyclopoida	Cyclopidae	Unclassified_Family_Cyclopidae	NA
LPeuks_396	0	0	0	0	0	0	0	0	0	0	0	0	0	0	0	0	86	0	0	0	0	0	0	0	0	0	0	0	0	0	0	0	0	0	Eukaryota	Unclassified_Kingdom_Eukaryota	Unclassified_Kingdom_Eukaryota	Unclassified_Kingdom_Eukaryota	Unclassified_Kingdom_Eukaryota	Unclassified_Kingdom_Eukaryota	NA
LPeuks_398	0	0	0	0	0	0	0	0	66	0	0	0	0	0	0	0	0	0	0	0	0	0	0	0	0	0	0	0	0	0	0	0	0	0	Eukaryota	Arthropoda	Hexanauplia	Calanoida	Centropagidae	Boeckella	NA
LPeuks_399	0	0	0	0	0	0	0	0	0	0	0	0	0	0	0	0	0	0	0	0	0	26	0	0	0	0	0	0	0	0	0	0	0	0	Eukaryota	Arthropoda	Hexanauplia	Calanoida	Centropagidae	Boeckella	NA
LPeuks_403	0	0	0	0	0	0	0	0	0	0	0	0	0	0	0	0	0	0	0	0	0	24	0	0	0	0	14	0	0	0	0	0	0	0	Eukaryota	Arthropoda	Hexanauplia	Calanoida	Centropagidae	Boeckella	NA
LPeuks_404	0	36	0	0	0	0	0	0	0	0	0	0	0	3	0	0	0	0	0	0	0	0	0	0	0	0	0	0	0	0	0	0	0	78	Eukaryota	Arthropoda	Branchiopoda	Diplostraca	Chydoridae	Chydoridae	Chydorus_sp
LPeuks_405	0	0	79	0	0	0	0	0	0	0	0	0	0	0	0	0	0	0	0	0	0	0	0	0	0	0	0	0	0	0	0	0	0	0	Eukaryota	Arthropoda	Hexanauplia	Calanoida	Centropagidae	Boeckella	NA
LPeuks_406	0	0	0	0	0	0	0	82	0	0	0	0	0	0	0	0	0	0	0	0	0	0	0	0	0	0	0	0	0	0	0	0	0	0	Eukaryota	Arthropoda	Hexanauplia	Calanoida	Centropagidae	Boeckella	NA
LPeuks_407	0	0	0	0	0	0	0	0	0	0	0	0	0	0	0	0	0	83	0	0	0	0	0	0	0	0	0	0	0	0	0	0	0	0	Eukaryota	Arthropoda	Hexanauplia	Harpacticoida	Canthocamptidae	Canthocamptidae	NA
LPeuks_409	0	0	0	59	0	0	0	0	0	0	0	0	0	0	0	0	8	0	0	0	6	0	0	0	0	52	0	0	0	0	0	0	0	0	Eukaryota	Unclassified_Kingdom_Eukaryota	Unclassified_Kingdom_Eukaryota	Unclassified_Kingdom_Eukaryota	Unclassified_Kingdom_Eukaryota	Unclassified_Kingdom_Eukaryota	NA
LPeuks_410	0	0	0	0	0	0	0	0	0	144	0	0	0	0	0	0	0	0	0	0	0	0	0	0	0	0	0	0	0	0	0	0	0	0	Eukaryota	Arthropoda	Hexanauplia	Calanoida	Centropagidae	Boeckella	NA
LPeuks_411	0	0	0	0	0	69	9	0	0	0	20	0	0	0	0	0	0	0	0	0	0	0	0	0	0	0	0	0	0	0	0	0	0	0	Eukaryota	Unclassified_Kingdom_Eukaryota	Unclassified_Kingdom_Eukaryota	Unclassified_Kingdom_Eukaryota	Unclassified_Kingdom_Eukaryota	Unclassified_Kingdom_Eukaryota	NA
LPeuks_412	0	0	0	0	0	0	0	0	0	0	0	0	0	0	0	0	6	0	156	0	0	0	0	0	2	0	0	0	0	0	17	0	0	0	Eukaryota	Unclassified_Kingdom_Eukaryota	Unclassified_Kingdom_Eukaryota	Unclassified_Kingdom_Eukaryota	Unclassified_Kingdom_Eukaryota	Unclassified_Kingdom_Eukaryota	NA
LPeuks_413	0	0	0	0	0	0	0	0	0	0	0	0	0	0	0	7	0	0	0	0	0	0	0	0	0	0	0	0	0	0	0	0	0	0	Eukaryota	Arthropoda	Hexanauplia	Calanoida	Centropagidae	Boeckella	NA
LPeuks_414	0	0	0	0	0	0	0	86	0	0	0	0	0	0	0	0	0	0	0	0	0	0	0	0	0	0	0	0	0	0	0	0	0	0	Eukaryota	Arthropoda	Hexanauplia	Calanoida	Centropagidae	Boeckella	NA
LPeuks_415	0	0	0	0	0	0	0	0	0	0	0	0	0	0	0	0	0	0	0	0	0	0	0	0	0	0	40	0	0	0	0	0	0	0	Eukaryota	Arthropoda	Hexanauplia	Calanoida	Centropagidae	Boeckella	NA
LPeuks_416	0	0	0	0	0	132	0	0	0	0	0	0	0	0	0	0	0	0	0	0	0	0	0	0	0	0	0	0	0	0	0	0	0	0	Eukaryota	Arthropoda	Unclassified_Phylum_Arthropoda	Unclassified_Phylum_Arthropoda	Unclassified_Phylum_Arthropoda	Unclassified_Phylum_Arthropoda	NA
LPeuks_417	0	0	0	0	0	0	0	0	0	0	0	0	0	0	0	0	0	0	0	0	0	0	0	0	0	0	0	0	0	0	0	0	77	0	Eukaryota	Arthropoda	Hexanauplia	Calanoida	Centropagidae	Boeckella	NA
LPeuks_419	0	0	0	0	0	0	0	0	0	0	0	0	0	0	0	0	0	0	0	0	0	0	0	0	0	0	36	0	0	0	0	0	0	0	Eukaryota	Arthropoda	Hexanauplia	Calanoida	Centropagidae	Boeckella	NA
LPeuks_420	0	0	0	59	0	0	0	0	0	0	0	0	0	0	0	0	0	0	0	1	0	0	0	0	0	0	0	0	0	0	0	0	0	0	Eukaryota	Arthropoda	Hexanauplia	Calanoida	Unclassified_Order_Calanoida	Unclassified_Order_Calanoida	NA
LPeuks_421	0	0	0	0	0	0	0	72	0	0	0	0	0	0	0	0	0	0	0	0	0	0	0	0	0	0	0	0	0	0	0	0	0	0	Eukaryota	Arthropoda	Hexanauplia	Calanoida	Centropagidae	Boeckella	NA
LPeuks_422	0	142	0	0	0	0	0	0	0	0	0	0	0	0	0	0	0	0	0	0	0	0	0	0	0	0	0	0	0	0	0	0	0	0	Eukaryota	Arthropoda	Hexanauplia	Calanoida	Centropagidae	Boeckella	NA
LPeuks_423	0	0	0	0	0	0	0	0	0	0	0	0	0	0	0	0	0	0	0	0	0	0	0	0	78	0	0	0	0	0	0	0	0	0	Eukaryota	Arthropoda	Hexanauplia	Cyclopoida	Cyclopidae	Cyclopidae	NA
LPeuks_424	0	0	0	0	0	0	0	72	0	0	0	0	0	0	0	0	0	0	0	0	0	0	0	0	0	0	0	0	0	0	0	0	0	0	Eukaryota	Arthropoda	Hexanauplia	Calanoida	Centropagidae	Boeckella	NA
LPeuks_425	0	0	0	0	0	0	0	0	0	0	38	0	0	0	0	0	0	0	0	0	0	0	0	0	0	0	0	0	0	0	0	0	0	0	Eukaryota	Ascomycota	Sordariomycetes	Hypocreales	Unclassified_Order_Hypocreales	Unclassified_Order_Hypocreales	NA
LPeuks_426	19	0	0	0	0	0	0	0	0	0	0	0	0	0	0	0	0	0	0	0	0	0	0	0	0	0	0	0	0	0	0	0	0	0	Eukaryota	Unclassified_Kingdom_Eukaryota	Unclassified_Kingdom_Eukaryota	Unclassified_Kingdom_Eukaryota	Unclassified_Kingdom_Eukaryota	Unclassified_Kingdom_Eukaryota	NA
LPeuks_427	0	0	0	0	0	0	0	77	0	0	0	0	0	0	0	0	0	0	0	0	0	0	0	0	0	0	0	0	0	0	0	0	0	0	Eukaryota	Arthropoda	Hexanauplia	Calanoida	Centropagidae	Boeckella	NA
LPeuks_428	0	0	0	0	0	0	0	53	0	0	0	0	0	0	0	0	0	0	0	0	0	0	0	0	0	0	0	0	0	0	0	0	0	0	Eukaryota	Arthropoda	Hexanauplia	Calanoida	Centropagidae	Boeckella	NA
LPeuks_429	0	0	0	0	0	0	0	0	0	0	0	0	0	0	0	0	0	0	0	0	0	21	0	0	0	0	8	0	0	0	0	0	0	0	Eukaryota	Arthropoda	Hexanauplia	Calanoida	Centropagidae	Boeckella	NA
LPeuks_430	0	0	0	0	0	0	0	0	0	0	0	0	0	0	0	0	0	0	174	0	0	0	0	0	0	0	0	0	0	0	0	0	0	0	Eukaryota	Arthropoda	Branchiopoda	Diplostraca	Daphniidae	Daphnia	NA
LPeuks_431	0	0	0	0	0	0	0	0	0	0	0	0	0	0	0	8	0	0	0	0	0	0	0	0	0	0	0	0	0	0	0	0	0	0	Eukaryota	Arthropoda	Hexanauplia	Calanoida	Centropagidae	Boeckella	NA
LPeuks_432	0	0	0	0	0	0	0	0	0	0	0	0	0	0	0	0	0	56	0	0	0	0	0	0	0	0	0	0	0	0	0	0	0	0	Eukaryota	Unclassified_Kingdom_Eukaryota	Unclassified_Kingdom_Eukaryota	Unclassified_Kingdom_Eukaryota	Unclassified_Kingdom_Eukaryota	Unclassified_Kingdom_Eukaryota	NA
LPeuks_433	0	0	0	0	0	0	0	0	0	0	0	0	0	0	0	0	0	0	0	0	0	16	0	0	0	0	0	0	0	0	0	0	0	0	Eukaryota	Arthropoda	Hexanauplia	Calanoida	Centropagidae	Boeckella	NA
LPeuks_434	0	0	0	0	0	0	0	0	41	0	0	0	0	0	0	0	0	0	0	0	0	0	0	0	0	0	0	0	0	0	0	0	0	0	Eukaryota	Arthropoda	Hexanauplia	Calanoida	Centropagidae	Boeckella	NA
LPeuks_436	0	0	0	0	0	0	0	0	0	0	0	0	0	0	0	0	0	0	0	0	0	0	0	0	80	0	0	0	0	0	0	0	0	0	Eukaryota	Platyhelminthes	Catenulida	Unclass_Catenulida	Stenostomidae	Stenostomum	NA
LPeuks_437	0	0	0	0	0	0	0	0	0	142	0	0	0	0	0	0	0	0	0	0	0	0	0	0	0	0	0	0	0	0	0	0	0	0	Eukaryota	Arthropoda	Hexanauplia	Calanoida	Centropagidae	Boeckella	NA
LPeuks_438	0	0	0	0	0	0	0	0	0	0	0	0	0	0	0	0	0	0	0	0	0	0	0	0	0	0	37	0	0	0	0	0	0	0	Eukaryota	Arthropoda	Hexanauplia	Calanoida	Centropagidae	Boeckella	NA
LPeuks_439	0	0	0	0	0	0	0	0	0	0	35	0	0	0	0	0	0	0	0	0	0	0	0	0	0	0	0	0	0	0	0	0	0	0	Eukaryota	Unclassified_Kingdom_Eukaryota	Unclassified_Kingdom_Eukaryota	Unclassified_Kingdom_Eukaryota	Unclassified_Kingdom_Eukaryota	Unclassified_Kingdom_Eukaryota	NA
LPeuks_440	0	0	0	0	0	0	0	0	0	0	0	0	0	0	0	0	0	0	0	0	0	0	0	0	85	0	0	0	0	0	0	0	0	0	Eukaryota	Arthropoda	Branchiopoda	Diplostraca	Daphniidae	Daphnia	Daphnia_pulicaria
LPeuks_441	0	0	0	0	0	0	0	0	0	0	0	0	0	0	0	0	0	0	0	0	0	0	0	0	0	0	0	0	0	0	0	0	0	68	Eukaryota	Arthropoda	Hexanauplia	Calanoida	Centropagidae	Boeckella	NA
LPeuks_442	0	0	62	0	0	0	0	0	0	0	0	0	0	0	0	0	0	0	0	0	0	0	0	0	0	0	0	0	0	0	0	0	0	0	Eukaryota	Arthropoda	Hexanauplia	Calanoida	Centropagidae	Boeckella	NA
LPeuks_443	0	0	0	0	0	0	0	0	46	0	0	0	0	0	0	0	0	0	0	0	0	0	0	0	0	0	0	0	0	0	0	0	0	0	Eukaryota	Arthropoda	Hexanauplia	Calanoida	Centropagidae	Boeckella	NA
LPeuks_444	0	0	0	0	0	0	0	0	0	0	0	0	0	0	0	0	0	0	0	0	0	3	0	0	0	0	24	0	0	0	0	0	0	0	Eukaryota	Arthropoda	Hexanauplia	Calanoida	Centropagidae	Boeckella	NA
LPeuks_445	0	0	0	0	0	0	0	0	0	0	0	0	0	0	0	0	0	0	0	0	0	24	0	0	0	0	0	0	0	0	0	0	0	0	Eukaryota	Arthropoda	Unclassified_Phylum_Arthropoda	Unclassified_Phylum_Arthropoda	Unclassified_Phylum_Arthropoda	Unclassified_Phylum_Arthropoda	NA
LPeuks_446	0	0	0	0	0	0	235	0	0	0	0	0	0	0	0	0	0	0	0	0	0	0	0	0	0	0	0	0	0	0	0	0	0	0	Eukaryota	Arthropoda	Hexanauplia	Unclassified_Class_Hexanauplia	Unclassified_Class_Hexanauplia	Unclassified_Class_Hexanauplia	NA
LPeuks_447	0	0	0	0	0	0	0	0	0	0	0	0	0	0	0	0	0	0	0	0	0	0	0	0	0	0	0	0	0	0	223	0	0	0	Eukaryota	Rotifera	Monogononta	Ploima	Trichocercidae	Trichocerca	Trichocerca_similis
LPeuks_448	0	0	0	0	0	0	0	0	0	0	0	0	0	0	0	0	0	0	0	0	0	0	0	0	0	0	0	0	0	0	0	70	0	0	Eukaryota	Arthropoda	Hexanauplia	Calanoida	Centropagidae	Boeckella	NA
LPeuks_449	0	0	57	0	0	0	0	0	0	0	0	0	0	0	0	0	0	0	0	0	0	0	0	0	0	0	0	0	0	0	0	0	0	0	Eukaryota	Arthropoda	Hexanauplia	Calanoida	Centropagidae	Boeckella	NA
LPeuks_450	0	0	0	0	0	94	0	0	0	0	0	0	0	0	0	0	0	0	0	0	0	0	0	0	0	0	0	0	0	0	0	0	0	0	Eukaryota	Nematoda	Chromadorea	Unclassified_Class_Chromadorea	Unclassified_Class_Chromadorea	Unclassified_Class_Chromadorea	NA
LPeuks_451	0	0	0	0	0	0	0	0	0	0	0	0	0	0	0	0	0	0	170	0	0	0	0	0	0	0	0	0	0	0	0	0	0	0	Eukaryota	Arthropoda	Insecta	Diptera	Chironomidae	Unclassified_Family_Chironomidae	NA
LPeuks_452	0	0	0	0	0	113	0	0	0	0	0	0	0	0	0	0	0	0	0	0	0	0	0	0	0	0	0	0	0	0	0	0	0	0	Eukaryota	Arthropoda	Unclassified_Phylum_Arthropoda	Unclassified_Phylum_Arthropoda	Unclassified_Phylum_Arthropoda	Unclassified_Phylum_Arthropoda	NA
LPeuks_453	0	0	0	0	0	0	0	0	0	0	0	0	43	0	0	0	0	0	0	0	0	0	0	0	0	0	0	0	0	0	0	0	0	0	Eukaryota	Bacillariophyta	Bacillariophyceae	Naviculales	Amphipleuraceae	Frustulia	Frustulia_magaliesmontana
LPeuks_454	0	0	62	0	0	0	0	0	0	0	0	0	0	0	0	0	0	0	0	0	0	0	0	0	0	0	0	0	0	0	0	0	0	0	Eukaryota	Arthropoda	Hexanauplia	Calanoida	Centropagidae	Boeckella	NA
LPeuks_455	0	0	0	0	0	0	0	0	0	0	39	0	0	0	0	0	0	0	0	0	0	0	0	0	0	0	0	0	0	0	0	0	0	0	Eukaryota	Arthropoda	Hexanauplia	Unclassified_Class_Hexanauplia	Unclassified_Class_Hexanauplia	Unclassified_Class_Hexanauplia	NA
LPeuks_456	0	0	0	0	0	106	0	0	0	0	0	0	0	0	0	0	0	0	0	0	0	0	0	0	0	0	0	0	0	0	0	0	0	0	Eukaryota	Arthropoda	Hexanauplia	Unclassified_Class_Hexanauplia	Unclassified_Class_Hexanauplia	Unclassified_Class_Hexanauplia	NA
LPeuks_457	0	0	0	0	0	0	0	0	0	0	0	0	0	0	0	0	0	0	0	10	0	0	0	0	0	0	0	0	0	0	0	0	0	0	Eukaryota	Arthropoda	Hexanauplia	Calanoida	Centropagidae	Boeckella	NA
LPeuks_458	0	0	0	0	0	0	0	0	0	107	0	0	0	0	0	0	0	0	0	0	0	0	0	0	0	0	0	0	0	0	0	0	0	0	Eukaryota	Arthropoda	Hexanauplia	Calanoida	Centropagidae	Boeckella	NA
LPeuks_459	0	0	0	0	0	0	0	0	0	0	0	0	0	0	0	0	0	0	154	0	0	0	0	0	0	0	0	0	0	0	0	0	0	0	Eukaryota	Unclassified_Kingdom_Eukaryota	Unclassified_Kingdom_Eukaryota	Unclassified_Kingdom_Eukaryota	Unclassified_Kingdom_Eukaryota	Unclassified_Kingdom_Eukaryota	NA
LPeuks_460	0	0	0	0	0	0	0	0	0	108	0	0	0	0	0	0	0	0	0	0	0	0	0	0	0	0	0	0	0	0	0	0	0	0	Eukaryota	Arthropoda	Hexanauplia	Calanoida	Centropagidae	Boeckella	NA
LPeuks_461	0	0	0	0	0	0	0	0	0	0	0	0	0	0	0	0	0	0	0	0	0	0	0	0	0	0	0	0	109	0	0	0	0	0	Eukaryota	Arthropoda	Branchiopoda	Diplostraca	Chydoridae	Chydoridae	NA
LPeuks_462	0	0	0	0	0	0	0	0	0	0	0	0	47	0	0	0	0	0	0	0	0	0	0	0	0	0	0	0	0	0	0	0	0	0	Eukaryota	Platyhelminthes	Catenulida	Unclass_Catenulida	Stenostomidae	Stenostomum	NA
LPeuks_463	0	0	0	0	0	0	0	11	29	2	0	0	0	0	0	0	0	0	0	0	0	0	0	0	0	0	0	0	0	0	0	0	0	0	Eukaryota	Arthropoda	Hexanauplia	Calanoida	Centropagidae	Boeckella	NA
LPeuks_464	0	0	0	0	0	0	0	0	0	0	0	0	0	0	0	0	0	0	0	0	0	0	0	0	0	0	0	0	0	0	199	0	0	0	Eukaryota	Unclassified_Kingdom_Eukaryota	Unclassified_Kingdom_Eukaryota	Unclassified_Kingdom_Eukaryota	Unclassified_Kingdom_Eukaryota	Unclassified_Kingdom_Eukaryota	NA
LPeuks_466	0	0	0	0	0	102	0	0	0	0	0	0	0	0	0	0	0	0	0	0	0	0	0	0	0	0	0	0	0	0	0	0	0	0	Eukaryota	Arthropoda	Hexanauplia	Harpacticoida	Unclass_Harpacticoida	Harpacticoida	NA
LPeuks_467	0	0	0	0	0	0	0	0	0	0	0	0	1	0	0	9	0	0	0	0	0	0	0	0	0	0	0	0	0	0	0	0	0	0	Eukaryota	Oomycota	Unclass_Oomycota	Saprolegniales	Saprolegniaceae	Saprolegnia	Saprolegnia_sp
LPeuks_468	0	0	0	0	0	0	0	0	0	0	0	0	0	0	0	0	0	0	0	16	0	0	0	0	0	0	0	0	0	0	0	0	0	0	Eukaryota	Arthropoda	Hexanauplia	Calanoida	Unclassified_Order_Calanoida	Unclassified_Order_Calanoida	NA
LPeuks_469	0	0	0	0	0	0	0	0	0	0	28	0	0	0	0	0	0	0	0	0	0	0	0	0	0	0	0	0	0	0	0	0	0	0	Eukaryota	Unclassified_Kingdom_Eukaryota	Unclassified_Kingdom_Eukaryota	Unclassified_Kingdom_Eukaryota	Unclassified_Kingdom_Eukaryota	Unclassified_Kingdom_Eukaryota	NA
LPeuks_470	0	0	55	0	0	0	0	0	0	0	0	0	0	0	0	0	0	0	0	0	0	0	0	0	0	0	0	0	0	0	0	0	0	0	Eukaryota	Arthropoda	Hexanauplia	Calanoida	Centropagidae	Boeckella	NA
LPeuks_471	0	0	0	0	0	0	0	65	0	0	0	0	0	0	0	0	0	0	0	0	0	0	0	0	0	0	0	0	0	0	0	0	0	0	Eukaryota	Arthropoda	Hexanauplia	Calanoida	Centropagidae	Boeckella	NA
LPeuks_472	0	0	0	0	0	0	0	0	0	88	0	0	0	0	0	0	0	0	0	0	0	0	0	0	0	0	0	0	0	0	0	0	0	0	Eukaryota	Arthropoda	Hexanauplia	Calanoida	Centropagidae	Boeckella	NA
LPeuks_473	0	0	0	0	0	0	0	0	0	24	0	0	0	0	0	0	0	0	0	0	0	0	0	0	0	0	0	0	0	0	0	0	0	46	Eukaryota	Arthropoda	Hexanauplia	Calanoida	Centropagidae	Boeckella	NA
LPeuks_474	0	0	0	0	0	0	0	0	0	0	29	0	0	0	0	0	0	0	0	0	0	0	0	0	0	0	0	0	0	0	0	0	0	0	Eukaryota	Ascomycota	Leotiomycetes	Helotiales	Helotiaceae	Glarea	NA
LPeuks_475	0	0	0	0	39	0	0	0	0	0	0	0	0	0	0	0	0	0	0	0	0	0	0	0	0	0	0	0	0	0	0	0	0	0	Eukaryota	Arthropoda	Hexanauplia	Cyclopoida	Cyclopidae	Unclassified_Family_Cyclopidae	NA
LPeuks_476	0	99	0	0	0	0	0	0	0	0	0	0	0	0	0	0	0	0	0	0	0	0	0	0	0	0	0	0	0	0	0	0	0	0	Eukaryota	Arthropoda	Hexanauplia	Calanoida	Centropagidae	Boeckella	NA
LPeuks_477	0	0	0	0	0	0	0	0	0	0	0	0	0	0	0	0	37	0	0	0	46	0	0	6	0	0	0	0	0	0	0	0	0	0	Eukaryota	Unclassified_Kingdom_Eukaryota	Unclassified_Kingdom_Eukaryota	Unclassified_Kingdom_Eukaryota	Unclassified_Kingdom_Eukaryota	Unclassified_Kingdom_Eukaryota	NA
LPeuks_479	0	0	0	0	0	0	0	0	0	0	33	0	0	0	0	0	0	0	0	0	0	0	0	0	0	0	0	0	0	0	0	0	0	0	Eukaryota	Arthropoda	Insecta	Diptera	Chironomidae	Chironomus	Chironomus_novaezelandiae
LPeuks_480	0	0	0	0	0	0	0	0	0	0	31	0	0	0	0	0	0	0	0	0	0	0	0	0	0	0	0	0	0	0	0	0	0	0	Eukaryota	Bacillariophyta	Bacillariophyceae	Naviculales	Pinnulariaceae	Pinnularia	NA
LPeuks_481	0	0	50	0	0	0	0	0	0	0	0	0	0	0	0	0	0	0	0	0	0	0	0	0	0	0	0	0	0	0	0	0	0	0	Eukaryota	Arthropoda	Hexanauplia	Calanoida	Centropagidae	Boeckella	NA
LPeuks_482	0	0	0	0	0	0	0	0	0	93	0	0	0	0	0	0	0	0	0	0	0	0	0	0	0	0	0	0	0	0	0	0	0	0	Eukaryota	Arthropoda	Hexanauplia	Calanoida	Centropagidae	Boeckella	NA
LPeuks_483	0	0	0	0	0	0	0	0	0	0	0	0	0	0	0	0	0	0	0	0	0	0	0	0	0	0	22	0	0	0	0	0	0	0	Eukaryota	Arthropoda	Hexanauplia	Calanoida	Centropagidae	Boeckella	NA
LPeuks_484	0	0	0	0	0	0	0	65	0	0	0	0	0	0	0	0	0	0	0	0	0	0	0	0	0	0	0	0	0	0	0	0	0	0	Eukaryota	Arthropoda	Hexanauplia	Calanoida	Centropagidae	Boeckella	NA
LPeuks_485	0	0	0	0	0	0	0	0	35	0	0	0	0	0	0	0	0	0	0	0	0	0	0	0	0	0	0	0	0	0	0	0	0	0	Eukaryota	Arthropoda	Hexanauplia	Calanoida	Centropagidae	Boeckella	NA
LPeuks_486	0	0	0	0	0	0	0	0	36	0	0	0	0	0	0	0	0	0	0	0	0	0	0	0	0	0	0	0	0	0	0	0	0	0	Eukaryota	Arthropoda	Hexanauplia	Calanoida	Centropagidae	Boeckella	NA
LPeuks_487	0	0	0	0	0	0	0	0	0	0	0	0	0	0	0	0	0	0	0	0	0	0	0	0	0	0	19	0	0	0	0	0	0	0	Eukaryota	Arthropoda	Hexanauplia	Calanoida	Unclassified_Order_Calanoida	Unclassified_Order_Calanoida	NA
LPeuks_488	0	0	0	0	0	0	0	0	0	0	33	0	0	0	0	0	0	0	0	0	0	0	0	0	0	0	0	0	0	0	0	0	0	0	Eukaryota	Unclassified_Kingdom_Eukaryota	Unclassified_Kingdom_Eukaryota	Unclassified_Kingdom_Eukaryota	Unclassified_Kingdom_Eukaryota	Unclassified_Kingdom_Eukaryota	NA
LPeuks_489	0	0	0	0	0	0	0	0	0	0	0	0	0	2	0	0	61	0	0	0	0	0	0	0	0	0	0	0	0	0	0	0	0	0	Eukaryota	Arthropoda	Ostracoda	Podocopida	Cyprididae	Cypridopsis	Podocopida_sp
LPeuks_490	0	0	0	0	0	0	0	0	0	0	0	0	0	0	0	0	0	0	0	0	0	0	0	0	0	0	23	0	0	0	0	0	0	0	Eukaryota	Arthropoda	Hexanauplia	Calanoida	Centropagidae	Boeckella	NA
LPeuks_491	0	0	0	0	0	0	0	0	26	0	0	0	0	0	0	0	0	0	0	0	0	0	0	0	0	0	0	0	0	0	0	0	0	0	Eukaryota	Arthropoda	Hexanauplia	Calanoida	Centropagidae	Boeckella	NA
LPeuks_492	0	0	0	0	0	0	0	0	0	0	0	0	0	0	0	0	0	0	0	0	0	0	0	6	0	0	0	0	41	8	0	0	0	0	Eukaryota	Unclassified_Kingdom_Eukaryota	Unclassified_Kingdom_Eukaryota	Unclassified_Kingdom_Eukaryota	Unclassified_Kingdom_Eukaryota	Unclassified_Kingdom_Eukaryota	NA
LPeuks_493	0	0	0	0	0	0	0	0	0	0	0	0	0	0	0	0	0	0	119	0	0	0	0	0	0	0	0	0	0	0	0	0	0	0	Eukaryota	Arthropoda	Branchiopoda	Diplostraca	Bosminidae	Bosmina	Bosmina_meridionalis
LPeuks_494	0	0	0	0	0	0	0	0	0	0	0	0	0	0	0	0	0	0	0	0	0	0	0	0	0	0	0	0	0	0	162	0	0	0	Eukaryota	Arthropoda	Insecta	Diptera	Chironomidae	Chironomidae_Orthocladiinae	NA
LPeuks_495	0	0	0	0	0	0	0	0	0	86	0	0	0	0	0	0	0	0	0	0	0	0	0	0	0	0	0	0	0	0	0	0	0	0	Eukaryota	Arthropoda	Hexanauplia	Calanoida	Centropagidae	Boeckella	NA
LPeuks_496	0	0	0	0	0	0	0	0	0	0	0	0	46	0	0	0	0	0	0	0	0	0	0	0	0	0	0	0	0	0	0	0	0	0	Eukaryota	Arthropoda	Hexanauplia	Harpacticoida	Unclassified_Order_Harpacticoida	Unclassified_Order_Harpacticoida	NA
LPeuks_497	0	0	0	0	0	0	0	0	0	0	0	0	0	0	0	0	0	0	0	0	0	14	0	0	0	0	0	0	0	0	0	0	0	0	Eukaryota	Arthropoda	Hexanauplia	Calanoida	Centropagidae	Boeckella	NA
LPeuks_498	0	0	0	0	0	0	0	0	0	0	0	0	0	0	0	0	65	0	0	0	0	0	0	0	0	0	0	0	0	0	0	0	0	0	Eukaryota	Arthropoda	Ostracoda	Podocopida	Unclass_Podocopida	Podocopida	NA
LPeuks_499	0	0	0	0	0	0	0	0	0	0	0	0	0	0	0	0	0	0	0	0	0	0	0	0	0	0	18	0	0	0	0	0	0	0	Eukaryota	Arthropoda	Hexanauplia	Calanoida	Centropagidae	Boeckella	NA
LPeuks_500	0	0	0	43	0	0	0	0	0	0	0	0	0	0	0	0	0	0	0	0	0	0	0	0	0	0	0	0	0	0	0	0	0	0	Eukaryota	Arthropoda	Hexanauplia	Calanoida	Centropagidae	Boeckella	NA
LPeuks_501	0	0	0	0	0	0	0	0	0	0	29	0	0	0	0	0	0	0	0	0	0	0	0	0	0	0	0	0	0	0	0	0	0	0	Eukaryota	Unclassified_Kingdom_Eukaryota	Unclassified_Kingdom_Eukaryota	Unclassified_Kingdom_Eukaryota	Unclassified_Kingdom_Eukaryota	Unclassified_Kingdom_Eukaryota	NA
LPeuks_502	0	0	0	0	0	0	0	0	0	0	0	0	0	0	0	0	0	0	0	0	0	0	0	0	0	0	30	0	0	0	0	0	0	0	Eukaryota	Arthropoda	Hexanauplia	Calanoida	Centropagidae	Boeckella	NA
LPeuks_503	0	0	0	0	0	0	4	0	0	0	0	0	0	0	0	0	0	0	0	0	0	0	0	0	0	0	0	0	78	0	0	0	0	0	Eukaryota	Arthropoda	Branchiopoda	Diplostraca	Bosminidae	Bosmina	Bosmina_meridionalis
LPeuks_505	0	0	0	0	0	0	0	0	0	0	0	0	0	0	0	0	0	0	0	0	0	0	0	0	58	0	0	0	0	0	0	0	0	0	Eukaryota	Arthropoda	Insecta	Diptera	Chironomidae	Unclassified_Family_Chironomidae	NA
LPeuks_506	0	0	36	0	0	0	0	0	0	0	0	0	0	0	0	0	0	0	0	0	0	0	0	0	0	0	0	0	0	0	0	0	0	0	Eukaryota	Arthropoda	Hexanauplia	Calanoida	Unclassified_Order_Calanoida	Unclassified_Order_Calanoida	NA
LPeuks_507	0	0	0	0	0	69	0	0	0	0	0	0	0	0	0	0	0	0	0	0	0	0	0	0	0	0	0	0	0	0	0	0	0	0	Eukaryota	Arthropoda	Unclassified_Phylum_Arthropoda	Unclassified_Phylum_Arthropoda	Unclassified_Phylum_Arthropoda	Unclassified_Phylum_Arthropoda	NA
LPeuks_508	0	0	0	0	0	0	0	0	0	0	5	0	0	0	0	0	0	30	0	0	0	0	0	0	0	0	0	0	0	0	0	0	0	0	Eukaryota	Unclassified_Kingdom_Eukaryota	Unclassified_Kingdom_Eukaryota	Unclassified_Kingdom_Eukaryota	Unclassified_Kingdom_Eukaryota	Unclassified_Kingdom_Eukaryota	NA
LPeuks_509	15	0	0	0	0	0	0	0	0	0	0	0	0	0	0	0	0	0	0	0	0	0	0	0	0	0	0	0	0	0	0	0	0	0	Eukaryota	Unclassified_Kingdom_Eukaryota	Unclassified_Kingdom_Eukaryota	Unclassified_Kingdom_Eukaryota	Unclassified_Kingdom_Eukaryota	Unclassified_Kingdom_Eukaryota	NA
LPeuks_510	0	0	0	0	0	0	0	0	22	0	0	0	0	0	0	0	0	0	0	0	0	0	0	0	0	0	0	0	0	0	0	0	0	0	Eukaryota	Arthropoda	Hexanauplia	Calanoida	Centropagidae	Boeckella	NA
LPeuks_511	0	0	0	0	0	0	0	50	0	0	0	0	0	0	0	0	0	0	0	0	0	0	0	0	0	0	0	0	0	0	0	0	0	0	Eukaryota	Arthropoda	Hexanauplia	Calanoida	Centropagidae	Boeckella	NA
LPeuks_512	0	0	0	0	0	0	0	0	0	0	23	0	0	0	0	0	0	0	0	0	0	0	0	0	0	0	0	0	0	0	0	0	0	0	Eukaryota	Unclassified_Kingdom_Eukaryota	Unclassified_Kingdom_Eukaryota	Unclassified_Kingdom_Eukaryota	Unclassified_Kingdom_Eukaryota	Unclassified_Kingdom_Eukaryota	NA
LPeuks_513	0	0	0	0	0	74	0	0	0	0	0	0	0	0	0	0	0	0	0	0	0	0	0	0	0	0	0	0	0	0	0	0	0	0	Eukaryota	Unclassified_Kingdom_Eukaryota	Unclassified_Kingdom_Eukaryota	Unclassified_Kingdom_Eukaryota	Unclassified_Kingdom_Eukaryota	Unclassified_Kingdom_Eukaryota	NA
LPeuks_514	0	0	0	0	0	0	0	0	0	0	22	0	0	0	0	0	0	0	0	0	0	0	0	0	0	0	0	0	0	0	0	0	0	0	Eukaryota	Ascomycota	Sordariomycetes	Hypocreales	Unclassified_Order_Hypocreales	Unclassified_Order_Hypocreales	NA
LPeuks_516	0	0	18	0	0	0	0	0	0	0	0	0	0	0	0	0	0	0	0	0	0	6	0	0	0	0	2	0	0	0	0	0	0	0	Eukaryota	Arthropoda	Insecta	Diptera	Chironomidae	Unclassified_Family_Chironomidae	NA
LPeuks_517	0	0	0	0	0	0	0	0	0	0	0	0	0	0	0	0	0	0	0	0	0	0	0	0	0	116	0	0	0	0	0	0	0	0	Eukaryota	Unclassified_Kingdom_Eukaryota	Unclassified_Kingdom_Eukaryota	Unclassified_Kingdom_Eukaryota	Unclassified_Kingdom_Eukaryota	Unclassified_Kingdom_Eukaryota	NA
LPeuks_518	0	0	0	0	0	0	0	0	0	0	25	0	0	0	0	0	0	0	0	0	0	0	0	0	0	0	0	0	0	0	0	0	0	0	Eukaryota	Unclassified_Kingdom_Eukaryota	Unclassified_Kingdom_Eukaryota	Unclassified_Kingdom_Eukaryota	Unclassified_Kingdom_Eukaryota	Unclassified_Kingdom_Eukaryota	NA
LPeuks_519	0	0	0	0	0	0	0	0	0	0	20	0	0	0	0	0	0	0	0	0	0	0	0	0	0	0	0	0	0	0	0	0	0	0	Eukaryota	Ascomycota	Leotiomycetes	Unclassified_Class_Leotiomycetes	Unclassified_Class_Leotiomycetes	Unclassified_Class_Leotiomycetes	NA
LPeuks_520	0	0	0	0	0	0	0	0	0	0	23	0	0	0	0	0	0	0	0	0	0	0	0	0	0	0	0	0	0	0	0	0	0	0	Eukaryota	Basidiomycota	Agaricomycetes	Unclassified_Class_Agaricomycetes	Unclassified_Class_Agaricomycetes	Unclassified_Class_Agaricomycetes	NA
LPeuks_521	0	0	0	0	0	0	0	0	0	0	0	0	0	0	0	7	0	0	0	0	0	0	0	0	0	0	0	0	0	0	0	0	0	0	Eukaryota	Arthropoda	Insecta	Dermaptera	Forficulidae	Apterygida	NA
LPeuks_522	0	0	0	0	0	0	0	0	0	71	0	0	0	0	0	0	0	0	0	0	0	0	0	0	0	0	0	0	0	0	0	0	0	0	Eukaryota	Arthropoda	Hexanauplia	Calanoida	Centropagidae	Boeckella	NA
LPeuks_523	0	0	0	0	0	0	0	0	0	0	0	0	0	0	0	0	0	0	0	0	0	0	0	0	0	0	29	0	0	0	0	0	0	0	Eukaryota	Arthropoda	Hexanauplia	Calanoida	Centropagidae	Boeckella	NA
LPeuks_524	0	0	0	0	0	0	0	0	0	0	26	0	0	0	0	0	0	0	0	0	0	0	0	0	0	0	0	0	0	0	0	0	0	0	Eukaryota	Unclassified_Kingdom_Eukaryota	Unclassified_Kingdom_Eukaryota	Unclassified_Kingdom_Eukaryota	Unclassified_Kingdom_Eukaryota	Unclassified_Kingdom_Eukaryota	NA
LPeuks_525	0	0	0	0	0	0	0	0	0	0	0	0	0	0	0	0	0	0	0	0	0	0	0	0	0	114	0	0	0	0	0	0	0	0	Eukaryota	Unclassified_Kingdom_Eukaryota	Unclassified_Kingdom_Eukaryota	Unclassified_Kingdom_Eukaryota	Unclassified_Kingdom_Eukaryota	Unclassified_Kingdom_Eukaryota	NA
LPeuks_526	0	0	0	0	0	0	0	0	0	0	0	0	0	0	0	0	0	0	0	8	0	0	0	0	0	0	0	0	0	0	0	0	0	0	Eukaryota	Arthropoda	Hexanauplia	Calanoida	Centropagidae	Boeckella	NA
LPeuks_527	0	0	0	0	0	0	0	0	0	0	26	0	0	0	0	0	0	0	0	0	0	0	0	0	0	0	0	0	0	0	0	0	0	0	Eukaryota	Unclassified_Kingdom_Eukaryota	Unclassified_Kingdom_Eukaryota	Unclassified_Kingdom_Eukaryota	Unclassified_Kingdom_Eukaryota	Unclassified_Kingdom_Eukaryota	NA
LPeuks_528	0	0	0	0	0	0	0	0	0	0	0	0	32	0	0	0	0	0	0	0	0	0	0	0	0	0	0	0	0	0	0	0	0	0	Eukaryota	Unclassified_Kingdom_Eukaryota	Unclassified_Kingdom_Eukaryota	Unclassified_Kingdom_Eukaryota	Unclassified_Kingdom_Eukaryota	Unclassified_Kingdom_Eukaryota	NA
LPeuks_529	0	0	0	0	0	0	0	0	0	0	0	0	0	0	0	0	0	0	0	0	0	17	0	0	0	0	0	0	0	0	0	0	0	0	Eukaryota	Arthropoda	Hexanauplia	Calanoida	Centropagidae	Boeckella	NA
LPeuks_530	0	0	0	0	0	66	0	0	0	0	0	0	0	0	0	0	0	0	0	0	0	0	0	0	0	0	0	0	0	0	0	0	0	0	Eukaryota	Arthropoda	Hexanauplia	Harpacticoida	Unclassified_Order_Harpacticoida	Unclassified_Order_Harpacticoida	NA
LPeuks_531	0	0	0	0	0	0	0	0	0	0	28	0	0	0	0	0	0	0	0	0	0	0	0	0	0	0	0	0	0	0	0	0	0	0	Eukaryota	Unclassified_Kingdom_Eukaryota	Unclassified_Kingdom_Eukaryota	Unclassified_Kingdom_Eukaryota	Unclassified_Kingdom_Eukaryota	Unclassified_Kingdom_Eukaryota	NA
LPeuks_532	0	0	0	0	0	0	0	0	0	0	0	0	0	0	0	0	53	0	0	0	0	0	0	0	0	0	0	0	0	0	0	0	0	0	Eukaryota	Unclassified_Kingdom_Eukaryota	Unclassified_Kingdom_Eukaryota	Unclassified_Kingdom_Eukaryota	Unclassified_Kingdom_Eukaryota	Unclassified_Kingdom_Eukaryota	NA
LPeuks_533	0	0	35	0	0	0	0	0	0	0	0	0	0	0	0	0	0	0	0	0	0	0	0	0	0	0	0	0	0	0	0	0	0	0	Eukaryota	Arthropoda	Hexanauplia	Calanoida	Centropagidae	Boeckella	NA
LPeuks_534	0	0	0	0	0	0	0	0	33	0	0	0	0	0	0	0	0	0	0	0	0	0	0	0	0	0	0	0	0	0	0	0	0	0	Eukaryota	Arthropoda	Hexanauplia	Calanoida	Centropagidae	Boeckella	NA
LPeuks_535	0	0	0	0	0	0	0	0	0	0	22	0	0	0	0	0	0	0	0	0	0	0	0	0	0	0	0	0	0	0	0	0	0	0	Eukaryota	Ochrophyta	Unclassified_Phylum_Ochrophyta	Unclassified_Phylum_Ochrophyta	Unclassified_Phylum_Ochrophyta	Unclassified_Phylum_Ochrophyta	NA
LPeuks_536	0	0	0	0	0	0	0	0	0	0	0	24	0	0	0	0	0	0	0	0	0	0	0	0	0	0	0	0	0	0	0	0	0	0	Eukaryota	Arthropoda	Insecta	Dermaptera	Forficulidae	Apterygida	NA
LPeuks_537	0	0	0	0	0	0	0	0	0	0	0	0	0	0	5	0	0	0	46	0	5	0	0	0	3	0	0	0	0	0	22	0	0	0	Eukaryota	Ochrophyta	Unclassified_Phylum_Ochrophyta	Unclassified_Phylum_Ochrophyta	Unclassified_Phylum_Ochrophyta	Unclassified_Phylum_Ochrophyta	NA
LPeuks_538	0	0	0	0	0	0	0	0	24	22	0	0	0	0	0	0	0	0	0	0	0	0	0	0	0	0	0	0	0	0	0	0	0	5	Eukaryota	Arthropoda	Hexanauplia	Calanoida	Centropagidae	Boeckella	NA
LPeuks_539	0	0	0	0	0	0	0	0	0	0	19	0	0	0	0	0	0	0	0	0	0	0	0	0	0	0	0	0	0	0	0	0	0	0	Eukaryota	Unclassified_Kingdom_Eukaryota	Unclassified_Kingdom_Eukaryota	Unclassified_Kingdom_Eukaryota	Unclassified_Kingdom_Eukaryota	Unclassified_Kingdom_Eukaryota	NA
LPeuks_540	0	0	0	0	0	0	0	0	0	0	0	0	20	0	0	0	0	0	0	0	0	0	0	0	0	0	0	0	0	0	0	0	0	0	Eukaryota	Bacillariophyta	Unclassified_Phylum_Bacillariophyta	Unclassified_Phylum_Bacillariophyta	Unclassified_Phylum_Bacillariophyta	Unclassified_Phylum_Bacillariophyta	NA
LPeuks_541	1	0	0	0	0	0	0	0	0	0	0	0	0	0	0	0	0	0	0	0	0	0	0	4	3	0	0	0	0	18	0	0	0	0	Eukaryota	Unclassified_Kingdom_Eukaryota	Unclassified_Kingdom_Eukaryota	Unclassified_Kingdom_Eukaryota	Unclassified_Kingdom_Eukaryota	Unclassified_Kingdom_Eukaryota	NA
LPeuks_542	0	0	0	0	0	0	0	0	0	0	19	0	0	0	0	0	0	0	0	0	0	0	0	0	0	0	0	0	0	0	0	0	0	0	Eukaryota	Unclassified_Kingdom_Eukaryota	Unclassified_Kingdom_Eukaryota	Unclassified_Kingdom_Eukaryota	Unclassified_Kingdom_Eukaryota	Unclassified_Kingdom_Eukaryota	NA
LPeuks_543	0	0	0	0	0	0	0	0	0	0	0	0	0	0	0	0	0	0	0	0	0	0	0	0	0	0	0	0	0	22	0	0	0	0	Eukaryota	Arthropoda	Hexanauplia	Unclassified_Class_Hexanauplia	Unclassified_Class_Hexanauplia	Unclassified_Class_Hexanauplia	NA
LPeuks_544	0	0	0	0	0	3	0	0	0	0	15	0	0	0	0	0	0	0	0	0	0	0	0	0	0	0	0	0	0	0	0	0	0	0	Eukaryota	Ascomycota	Leotiomycetes	Unclassified_Class_Leotiomycetes	Unclassified_Class_Leotiomycetes	Unclassified_Class_Leotiomycetes	NA
LPeuks_545	0	0	0	0	0	0	135	0	0	0	0	0	0	0	0	0	0	0	0	0	0	0	0	0	0	0	0	0	0	0	0	0	0	0	Eukaryota	Arthropoda	Branchiopoda	Diplostraca	Bosminidae	Bosmina	Bosmina_meridionalis
LPeuks_546	0	0	0	0	0	0	0	0	0	0	19	0	0	0	0	0	0	0	0	0	0	0	0	0	0	0	0	0	0	0	0	0	0	0	Eukaryota	Gastrotricha	Unclass_Gastrotricha	Chaetonotida	Chaetonotidae	Chaetonotus	Chaetonotus_maximus
LPeuks_547	0	0	0	0	0	0	0	0	0	0	0	0	0	0	29	0	0	0	0	0	0	0	0	0	0	0	0	0	0	0	0	0	0	0	Eukaryota	Arthropoda	Hexanauplia	Calanoida	Centropagidae	Boeckella	NA
LPeuks_548	0	0	0	0	0	0	0	0	0	0	0	0	0	0	0	0	0	0	0	9	0	0	0	0	0	0	0	0	0	0	0	0	0	0	Eukaryota	Arthropoda	Hexanauplia	Calanoida	Centropagidae	Boeckella	NA
LPeuks_549	0	0	0	0	0	0	0	0	21	0	0	0	0	0	0	0	0	0	0	0	0	0	0	0	0	0	0	0	0	0	0	0	0	0	Eukaryota	Arthropoda	Hexanauplia	Calanoida	Centropagidae	Boeckella	NA
LPeuks_550	0	0	0	0	0	0	0	0	0	0	0	0	1	0	0	0	0	0	0	0	0	0	0	0	42	0	0	0	0	0	0	0	0	0	Eukaryota	Arthropoda	Insecta	Unclassified_Class_Insecta	Unclassified_Class_Insecta	Unclassified_Class_Insecta	NA
LPeuks_551	0	0	0	0	0	0	0	0	0	0	0	0	0	0	0	0	0	0	0	0	0	0	0	0	0	0	15	0	0	0	0	0	0	0	Eukaryota	Arthropoda	Branchiopoda	Diplostraca	Daphniidae	Ceriodaphnia	NA
LPeuks_552	0	0	0	0	0	0	0	0	0	0	0	0	0	0	0	0	0	0	0	0	0	12	0	0	0	0	0	0	0	0	0	0	0	0	Eukaryota	Arthropoda	Hexanauplia	Calanoida	Centropagidae	Unclassified_Family_Centropagidae	NA
LPeuks_553	0	0	0	2	0	0	0	0	0	0	0	0	0	0	0	0	0	0	0	0	0	0	0	0	0	0	0	0	0	0	0	0	0	41	Eukaryota	Arthropoda	Hexanauplia	Calanoida	Centropagidae	Boeckella	NA
LPeuks_554	0	0	0	0	0	58	0	0	0	0	0	0	0	0	0	0	0	0	0	0	0	0	0	0	0	0	0	0	0	0	0	0	0	0	Eukaryota	Arthropoda	Hexanauplia	Harpacticoida	Unclassified_Order_Harpacticoida	Unclassified_Order_Harpacticoida	NA
LPeuks_555	0	0	0	0	0	0	0	0	0	0	0	0	0	0	0	0	0	0	0	0	0	0	0	0	0	0	0	0	65	0	0	0	0	0	Eukaryota	Arthropoda	Branchiopoda	Diplostraca	Daphniidae	Daphnia	Daphnia_pulex
LPeuks_556	0	0	0	0	0	0	0	0	22	0	0	0	0	0	0	0	0	0	0	0	0	0	0	0	0	0	0	0	0	0	0	0	0	0	Eukaryota	Arthropoda	Hexanauplia	Calanoida	Centropagidae	Boeckella	NA
LPeuks_557	0	0	0	0	0	0	0	0	0	0	0	0	0	0	0	0	0	0	0	0	0	13	0	0	0	0	0	0	0	0	0	0	0	0	Eukaryota	Arthropoda	Hexanauplia	Calanoida	Centropagidae	Boeckella	NA
LPeuks_558	0	0	0	0	0	0	0	0	0	59	0	0	0	0	0	0	0	0	0	0	0	0	0	0	0	0	0	0	0	0	0	0	0	0	Eukaryota	Arthropoda	Hexanauplia	Calanoida	Centropagidae	Boeckella	NA
LPeuks_560	0	0	0	0	0	0	0	0	0	67	0	0	0	0	0	0	0	0	0	0	0	0	0	0	0	0	0	0	0	0	0	0	0	0	Eukaryota	Arthropoda	Hexanauplia	Calanoida	Centropagidae	Boeckella	NA
LPeuks_561	0	0	0	0	0	0	0	0	0	0	0	0	0	35	0	0	0	0	0	0	0	0	0	0	0	0	0	0	0	0	0	0	0	0	Eukaryota	Arthropoda	Arachnida	Trombidiformes	Unclassified_Order_Trombidiformes	Unclassified_Order_Trombidiformes	NA
LPeuks_562	0	0	0	0	0	0	0	0	0	0	0	0	0	0	28	0	0	0	0	0	14	0	0	0	0	0	0	0	0	0	0	0	0	0	Eukaryota	Oomycota	Unclass_Oomycota	Saprolegniales	Saprolegniaceae	Aphanomyces	NA
LPeuks_563	0	0	0	0	0	0	0	0	0	0	0	0	19	0	0	0	0	0	0	0	0	0	0	0	0	0	0	0	0	0	0	0	0	0	Eukaryota	Arthropoda	Hexanauplia	Harpacticoida	Unclassified_Order_Harpacticoida	Unclassified_Order_Harpacticoida	NA
LPeuks_564	0	0	0	0	0	0	0	0	0	0	0	0	0	0	0	0	0	0	0	0	0	0	0	0	0	0	0	0	0	0	0	0	0	36	Eukaryota	Arthropoda	Unclassified_Phylum_Arthropoda	Unclassified_Phylum_Arthropoda	Unclassified_Phylum_Arthropoda	Unclassified_Phylum_Arthropoda	NA
LPeuks_565	0	0	0	0	0	0	0	0	0	0	0	0	0	0	0	0	0	0	0	0	0	15	0	0	0	0	0	0	0	0	0	0	0	0	Eukaryota	Arthropoda	Hexanauplia	Calanoida	Centropagidae	Boeckella	NA
LPeuks_566	0	0	0	0	0	0	0	0	0	0	0	0	0	0	0	0	0	0	0	0	0	7	0	0	0	0	0	0	0	0	0	0	0	0	Eukaryota	Arthropoda	Hexanauplia	Calanoida	Centropagidae	Boeckella	NA
LPeuks_567	0	0	0	0	0	64	0	0	0	0	0	0	0	0	0	0	0	0	0	0	0	0	0	0	0	0	0	0	0	0	0	0	0	0	Eukaryota	Arthropoda	Hexanauplia	Unclassified_Class_Hexanauplia	Unclassified_Class_Hexanauplia	Unclassified_Class_Hexanauplia	NA
LPeuks_568	0	0	0	0	0	0	0	0	0	0	0	0	0	0	0	0	0	0	0	0	0	0	0	0	42	5	0	0	0	0	0	0	0	0	Eukaryota	Arthropoda	Branchiopoda	Diplostraca	Daphniidae	Daphnia	Daphnia_pulex
LPeuks_569	0	0	0	0	0	0	0	0	0	0	22	0	0	0	0	0	0	0	0	0	0	0	0	0	0	0	0	0	0	0	0	0	0	0	Eukaryota	Ascomycota	Leotiomycetes	Unclassified_Class_Leotiomycetes	Unclassified_Class_Leotiomycetes	Unclassified_Class_Leotiomycetes	NA
LPeuks_570	0	0	0	0	0	0	0	0	0	0	0	0	0	0	0	0	0	0	0	0	0	0	0	0	0	0	0	0	60	0	0	0	0	0	Eukaryota	Arthropoda	Branchiopoda	Diplostraca	Daphniidae	Ceriodaphnia	Ceriodaphnia_dubia
LPeuks_571	0	0	0	0	0	45	0	0	0	0	0	0	0	0	10	0	0	0	0	0	0	0	0	0	0	0	0	0	0	0	0	0	0	0	Eukaryota	Arthropoda	Hexanauplia	Cyclopoida	Cyclopidae	Cyclopidae	NA
LPeuks_572	0	0	0	0	0	0	0	0	0	0	15	0	0	0	0	0	0	0	0	0	0	0	0	0	0	0	0	0	0	0	0	0	0	0	Eukaryota	Unclassified_Kingdom_Eukaryota	Unclassified_Kingdom_Eukaryota	Unclassified_Kingdom_Eukaryota	Unclassified_Kingdom_Eukaryota	Unclassified_Kingdom_Eukaryota	NA
LPeuks_573	0	0	0	0	0	0	0	0	0	51	0	0	0	0	0	0	0	0	0	0	0	0	0	0	0	0	0	0	0	0	0	0	0	0	Eukaryota	Arthropoda	Hexanauplia	Calanoida	Centropagidae	Boeckella	NA
LPeuks_574	0	0	0	0	0	0	0	0	0	0	0	0	0	0	0	0	0	0	0	0	0	0	0	0	0	0	0	0	0	0	0	0	32	0	Eukaryota	Arthropoda	Hexanauplia	Calanoida	Centropagidae	Boeckella	NA
LPeuks_575	0	0	0	0	0	0	0	0	0	0	0	0	0	0	0	0	38	0	0	0	0	0	0	0	0	0	0	0	0	0	0	0	0	0	Eukaryota	Platyhelminthes	Catenulida	Unclass_Catenulida	Stenostomidae	Stenostomum	NA
LPeuks_576	0	0	0	0	0	0	0	0	0	50	0	0	0	0	0	0	0	0	0	0	0	0	0	0	0	0	0	0	0	0	0	0	0	0	Eukaryota	Arthropoda	Hexanauplia	Calanoida	Centropagidae	Boeckella	NA
LPeuks_577	0	0	0	0	0	0	0	0	0	0	22	0	0	0	0	0	0	0	0	0	0	0	0	0	0	0	0	0	0	0	0	0	0	0	Eukaryota	Unclassified_Kingdom_Eukaryota	Unclassified_Kingdom_Eukaryota	Unclassified_Kingdom_Eukaryota	Unclassified_Kingdom_Eukaryota	Unclassified_Kingdom_Eukaryota	NA
LPeuks_578	0	0	0	0	0	0	0	0	0	0	0	0	0	0	0	0	0	28	0	0	0	0	0	0	0	0	0	0	0	0	0	0	0	0	Eukaryota	Oomycota	Unclass_Oomycota	Saprolegniales	Saprolegniaceae	Unclassified_Family_Saprolegniaceae	NA
LPeuks_579	0	0	0	0	0	0	0	0	0	0	0	0	0	0	0	0	0	0	0	0	0	10	0	0	0	0	0	0	0	0	0	0	0	0	Eukaryota	Arthropoda	Unclassified_Phylum_Arthropoda	Unclassified_Phylum_Arthropoda	Unclassified_Phylum_Arthropoda	Unclassified_Phylum_Arthropoda	NA
LPeuks_580	0	0	0	0	0	0	0	0	0	0	0	0	0	0	0	0	0	0	0	0	0	0	0	0	0	0	11	0	0	0	0	0	0	0	Eukaryota	Arthropoda	Hexanauplia	Calanoida	Centropagidae	Boeckella	NA
LPeuks_581	0	0	0	0	0	0	0	0	0	0	0	0	0	0	0	0	0	0	0	0	0	0	0	0	0	0	13	0	0	0	0	0	0	0	Eukaryota	Arthropoda	Hexanauplia	Calanoida	Unclassified_Order_Calanoida	Unclassified_Order_Calanoida	NA
LPeuks_582	0	0	0	0	0	0	0	0	0	0	0	0	0	0	0	0	7	0	0	0	0	0	0	0	32	0	0	0	0	3	0	0	0	0	Eukaryota	Ochrophyta	Synurophyceae	Synurales	Mallomonadaceae	Mallomonas	NA
LPeuks_583	0	0	0	0	0	0	0	0	0	0	0	0	0	0	0	0	0	0	0	0	0	0	0	0	0	0	0	0	0	0	0	0	0	32	Eukaryota	Arthropoda	Hexanauplia	Calanoida	Centropagidae	Boeckella	NA
LPeuks_584	0	0	0	0	0	0	0	0	0	0	0	0	0	0	0	0	0	0	0	0	0	0	0	0	0	0	0	0	0	0	0	0	0	34	Eukaryota	Arthropoda	Hexanauplia	Cyclopoida	Cyclopidae	Acanthocyclops	Acanthocyclops_robustus
LPeuks_585	0	0	0	0	0	0	0	0	0	0	0	0	0	0	0	0	35	0	0	0	0	0	0	0	0	0	0	0	0	0	0	0	0	0	Eukaryota	Arthropoda	Ostracoda	Podocopida	Unclass_Podocopida	Podocopida	NA
LPeuks_586	0	0	26	0	0	0	0	0	0	0	0	0	0	0	0	0	0	0	0	0	0	0	0	0	0	0	0	0	0	0	0	0	0	0	Eukaryota	Arthropoda	Hexanauplia	Calanoida	Centropagidae	Boeckella	NA
LPeuks_587	0	0	0	0	0	0	0	0	0	0	0	0	19	0	0	0	0	0	0	0	0	0	0	0	0	0	0	0	0	0	0	0	0	0	Eukaryota	Bacillariophyta	Bacillariophyceae	Naviculales	Amphipleuraceae	Frustulia	Frustulia_sp
LPeuks_588	9	0	0	0	0	0	0	0	0	0	0	0	0	0	0	0	0	0	0	0	0	0	0	0	0	0	0	0	0	0	0	0	0	0	Eukaryota	Arthropoda	Hexanauplia	Harpacticoida	Canthocamptidae	Canthocamptidae	NA
LPeuks_590	0	0	0	0	0	0	0	0	0	0	0	0	0	0	0	0	0	0	0	0	0	14	0	0	0	0	0	0	0	0	0	0	0	0	Eukaryota	Arthropoda	Unclassified_Phylum_Arthropoda	Unclassified_Phylum_Arthropoda	Unclassified_Phylum_Arthropoda	Unclassified_Phylum_Arthropoda	NA
LPeuks_591	0	0	0	0	0	0	0	0	0	54	0	0	0	0	0	0	0	0	0	0	0	0	0	0	0	0	0	0	0	0	0	0	0	0	Eukaryota	Arthropoda	Hexanauplia	Calanoida	Centropagidae	Boeckella	NA
LPeuks_592	0	0	0	0	0	0	0	0	0	0	20	0	0	0	0	0	0	0	0	0	0	0	0	0	0	0	0	0	0	0	0	0	0	0	Eukaryota	Unclassified_Kingdom_Eukaryota	Unclassified_Kingdom_Eukaryota	Unclassified_Kingdom_Eukaryota	Unclassified_Kingdom_Eukaryota	Unclassified_Kingdom_Eukaryota	NA
LPeuks_594	0	0	0	0	0	0	0	0	0	0	0	0	0	0	0	0	0	0	0	0	0	0	0	45	0	0	0	0	0	0	0	0	0	0	Eukaryota	Arthropoda	Branchiopoda	Diplostraca	Unclassified_Order_Diplostraca	Unclassified_Order_Diplostraca	Ceriodaphnia_dubia
LPeuks_595	0	0	0	0	0	0	0	0	0	0	0	0	0	0	0	0	0	0	0	0	0	0	0	0	29	0	0	0	0	0	0	0	0	0	Eukaryota	Unclassified_Kingdom_Eukaryota	Unclassified_Kingdom_Eukaryota	Unclassified_Kingdom_Eukaryota	Unclassified_Kingdom_Eukaryota	Unclassified_Kingdom_Eukaryota	NA
LPeuks_596	0	0	0	0	0	0	0	0	0	0	0	0	0	0	0	0	0	0	0	0	0	0	0	0	0	0	0	0	0	0	0	0	0	30	Eukaryota	Arthropoda	Branchiopoda	Diplostraca	Unclassified_Order_Diplostraca	Unclassified_Order_Diplostraca	NA
LPeuks_597	0	54	0	0	0	0	0	0	0	0	0	0	0	0	0	0	0	0	0	0	0	0	0	0	0	0	0	0	0	0	0	0	0	0	Eukaryota	Arthropoda	Hexanauplia	Calanoida	Centropagidae	Boeckella	Boeckella_hamata
LPeuks_598	0	0	0	0	0	0	0	0	24	0	0	0	0	0	0	0	0	0	0	0	0	0	0	0	0	0	0	0	0	0	0	0	0	0	Eukaryota	Arthropoda	Hexanauplia	Calanoida	Centropagidae	Boeckella	NA
LPeuks_599	0	0	0	0	0	0	0	0	0	0	0	0	0	0	0	0	0	0	0	0	0	0	0	0	0	0	12	0	0	0	0	0	0	0	Eukaryota	Arthropoda	Hexanauplia	Calanoida	Centropagidae	Boeckella	NA
LPeuks_600	0	0	0	0	0	0	0	0	0	0	0	0	0	0	0	0	13	0	0	0	44	0	0	0	0	0	0	0	0	0	0	0	0	0	Eukaryota	Unclassified_Kingdom_Eukaryota	Unclassified_Kingdom_Eukaryota	Unclassified_Kingdom_Eukaryota	Unclassified_Kingdom_Eukaryota	Unclassified_Kingdom_Eukaryota	NA
LPeuks_601	0	0	0	0	0	0	0	30	0	0	0	0	0	0	0	0	0	0	0	0	0	0	0	0	0	0	0	0	0	0	0	0	0	0	Eukaryota	Arthropoda	Hexanauplia	Calanoida	Centropagidae	Boeckella	NA
LPeuks_602	0	0	0	0	0	0	0	21	0	0	0	0	0	0	0	0	0	0	0	0	0	0	0	0	0	0	0	0	0	0	0	0	0	0	Eukaryota	Arthropoda	Hexanauplia	Calanoida	Centropagidae	Boeckella	NA
LPeuks_603	0	0	0	0	0	0	0	0	0	0	14	0	0	0	0	0	0	0	0	0	0	0	0	0	0	0	0	0	0	0	0	0	0	0	Eukaryota	Unclassified_Kingdom_Eukaryota	Unclassified_Kingdom_Eukaryota	Unclassified_Kingdom_Eukaryota	Unclassified_Kingdom_Eukaryota	Unclassified_Kingdom_Eukaryota	NA
LPeuks_604	0	0	0	0	0	0	0	0	0	0	0	0	0	0	0	0	0	0	0	0	0	0	0	0	0	0	0	13	0	0	0	0	0	0	Eukaryota	Arthropoda	Hexanauplia	Calanoida	Centropagidae	Boeckella	NA
LPeuks_605	0	0	0	0	0	0	0	0	0	0	17	0	0	0	0	0	0	0	0	0	0	0	0	0	0	0	0	0	0	0	0	0	0	0	Eukaryota	Platyhelminthes	Catenulida	Unclass_Catenulida	Stenostomidae	Stenostomum	NA
LPeuks_606	0	0	0	0	0	0	0	0	0	0	22	0	0	0	0	0	0	0	0	0	0	0	0	0	0	0	0	0	0	0	0	0	0	0	Eukaryota	Tardigrada	Eutardigrada	Parachela	Unclassified_Order_Parachela	Unclassified_Order_Parachela	NA
LPeuks_607	0	0	0	0	0	0	0	0	0	0	0	0	0	0	0	0	0	0	0	0	0	0	0	0	0	0	0	0	0	0	0	0	0	32	Eukaryota	Arthropoda	Hexanauplia	Calanoida	Centropagidae	Boeckella	NA
LPeuks_608	0	0	0	0	0	0	0	0	0	0	10	0	0	0	0	0	0	2	0	0	0	0	0	0	0	0	0	0	0	0	0	0	0	0	Eukaryota	Bacillariophyta	Bacillariophyceae	Bacillariales	Bacillariaceae	Nitzschia	NA
LPeuks_609	0	0	0	0	0	0	0	0	0	0	18	0	0	0	0	0	0	0	0	0	0	0	0	0	0	0	0	0	0	0	0	0	0	0	Eukaryota	Unclassified_Kingdom_Eukaryota	Unclassified_Kingdom_Eukaryota	Unclassified_Kingdom_Eukaryota	Unclassified_Kingdom_Eukaryota	Unclassified_Kingdom_Eukaryota	NA
LPeuks_610	0	0	0	0	0	0	0	0	0	0	0	20	0	0	0	0	0	0	0	0	0	0	0	0	0	0	0	0	0	0	0	0	0	0	Eukaryota	Arthropoda	Insecta	Diptera	Chironomidae	Chironomus	Chironomus_sp
LPeuks_611	0	0	0	0	0	0	0	0	0	0	0	0	0	0	0	0	0	23	0	0	0	0	0	0	0	0	0	0	0	0	0	0	0	0	Eukaryota	Unclassified_Kingdom_Eukaryota	Unclassified_Kingdom_Eukaryota	Unclassified_Kingdom_Eukaryota	Unclassified_Kingdom_Eukaryota	Unclassified_Kingdom_Eukaryota	NA
LPeuks_612	0	0	0	0	0	0	0	30	0	0	0	0	0	0	0	0	0	0	0	0	0	0	0	0	0	0	0	0	0	0	0	0	0	0	Eukaryota	Arthropoda	Hexanauplia	Calanoida	Centropagidae	Boeckella	NA
LPeuks_613	0	0	0	0	0	0	0	0	0	54	0	0	0	0	0	0	0	0	0	0	0	0	0	0	0	0	0	0	0	0	0	0	0	0	Eukaryota	Arthropoda	Hexanauplia	Calanoida	Unclassified_Order_Calanoida	Unclassified_Order_Calanoida	NA
LPeuks_614	0	0	0	0	0	0	0	0	0	0	15	0	0	0	0	0	0	0	0	0	0	0	0	0	0	0	0	0	0	0	0	0	0	0	Eukaryota	Unclassified_Kingdom_Eukaryota	Unclassified_Kingdom_Eukaryota	Unclassified_Kingdom_Eukaryota	Unclassified_Kingdom_Eukaryota	Unclassified_Kingdom_Eukaryota	NA
LPeuks_615	0	0	0	0	0	0	0	0	0	0	0	0	0	0	0	0	0	0	0	0	0	0	0	0	27	0	0	0	0	0	0	0	0	0	Eukaryota	Arthropoda	Unclassified_Phylum_Arthropoda	Unclassified_Phylum_Arthropoda	Unclassified_Phylum_Arthropoda	Unclassified_Phylum_Arthropoda	NA
LPeuks_616	0	0	0	0	0	0	0	0	0	0	0	0	0	0	0	0	0	0	0	0	0	0	0	0	0	0	7	0	0	0	0	0	0	0	Eukaryota	Arthropoda	Hexanauplia	Calanoida	Centropagidae	Boeckella	NA
LPeuks_617	0	0	0	0	0	0	0	0	0	0	0	0	16	0	0	0	0	0	0	0	0	0	0	0	0	0	0	0	0	0	0	0	0	0	Eukaryota	Arthropoda	Hexanauplia	Harpacticoida	Unclass_Harpacticoida	Harpacticoida	NA
LPeuks_618	0	0	0	0	0	0	0	0	0	0	0	0	0	0	0	0	0	34	0	0	0	0	0	0	0	0	0	0	0	0	0	0	0	0	Eukaryota	Oomycota	Unclass_Oomycota	Pythiales	Pythiaceae	Pythium	NA
LPeuks_619	0	0	0	0	0	0	0	0	0	0	0	0	0	0	0	0	0	0	0	0	0	0	0	35	0	0	0	0	0	0	0	0	0	0	Eukaryota	Ochrophyta	Unclassified_Phylum_Ochrophyta	Unclassified_Phylum_Ochrophyta	Unclassified_Phylum_Ochrophyta	Unclassified_Phylum_Ochrophyta	NA
LPeuks_620	0	0	0	0	0	0	0	0	0	0	13	0	0	0	0	0	0	0	0	0	0	0	0	0	0	0	0	0	0	0	0	0	0	0	Eukaryota	Ascomycota	Sordariomycetes	Unclassified_Class_Sordariomycetes	Unclassified_Class_Sordariomycetes	Unclassified_Class_Sordariomycetes	NA
LPeuks_621	0	0	0	0	0	0	0	0	0	0	0	0	22	0	0	0	0	0	0	0	0	0	0	0	0	0	0	0	0	0	0	0	0	0	Eukaryota	Unclassified_Kingdom_Eukaryota	Unclassified_Kingdom_Eukaryota	Unclassified_Kingdom_Eukaryota	Unclassified_Kingdom_Eukaryota	Unclassified_Kingdom_Eukaryota	NA
LPeuks_622	0	0	0	0	0	0	0	0	0	0	0	0	0	0	0	0	0	0	0	0	0	0	0	0	0	0	0	14	0	0	0	0	0	0	Eukaryota	Arthropoda	Hexanauplia	Calanoida	Centropagidae	Boeckella	NA
LPeuks_623	0	0	0	0	0	0	0	0	0	0	0	0	0	0	0	0	0	0	0	0	0	0	0	0	0	0	0	0	0	14	0	0	0	0	Eukaryota	Arthropoda	Insecta	Trichoptera	Hydroptilidae	Oxyethira	Oxyethira_albiceps
LPeuks_624	0	0	0	0	0	0	0	0	0	0	0	0	0	0	0	0	0	0	0	0	0	15	0	0	0	0	0	0	0	0	0	0	0	0	Eukaryota	Arthropoda	Hexanauplia	Calanoida	Centropagidae	Boeckella	NA
LPeuks_625	0	0	0	0	0	0	0	0	0	0	10	0	0	0	0	0	0	0	0	0	0	0	0	0	0	0	0	0	0	0	0	0	0	0	Eukaryota	Unclassified_Kingdom_Eukaryota	Unclassified_Kingdom_Eukaryota	Unclassified_Kingdom_Eukaryota	Unclassified_Kingdom_Eukaryota	Unclassified_Kingdom_Eukaryota	NA
LPeuks_626	0	0	0	0	0	0	0	0	0	0	13	0	0	0	0	0	0	0	0	0	0	0	0	0	0	0	0	0	0	0	0	0	0	0	Eukaryota	Ascomycota	Leotiomycetes	Unclass_Leotiomycetes	Unclassified_Order_Unclass_Leotiomycetes	Unclassified_Order_Unclass_Leotiomycetes	NA
LPeuks_627	0	0	0	0	0	0	0	0	0	0	0	0	0	0	0	0	0	0	0	0	0	0	0	0	0	0	0	0	0	0	0	0	0	27	Eukaryota	Arthropoda	Branchiopoda	Diplostraca	Chydoridae	Unclassified_Family_Chydoridae	NA
LPeuks_629	0	0	0	0	0	0	0	22	0	0	0	0	0	0	0	0	0	0	0	0	0	0	0	0	0	0	0	0	0	0	0	0	0	0	Eukaryota	Arthropoda	Hexanauplia	Calanoida	Centropagidae	Boeckella	NA
LPeuks_630	0	0	0	0	0	0	0	0	10	0	0	0	0	0	0	0	0	0	0	0	0	0	0	0	0	0	0	0	0	0	0	0	0	0	Eukaryota	Arthropoda	Hexanauplia	Calanoida	Centropagidae	Boeckella	NA
LPeuks_631	0	0	0	0	0	0	0	0	0	0	0	0	0	0	0	0	0	0	0	0	0	0	0	0	0	0	19	0	0	0	0	0	0	0	Eukaryota	Arthropoda	Unclassified_Phylum_Arthropoda	Unclassified_Phylum_Arthropoda	Unclassified_Phylum_Arthropoda	Unclassified_Phylum_Arthropoda	NA
LPeuks_632	0	0	0	0	0	0	0	0	0	0	13	0	0	0	0	0	0	0	0	0	0	0	0	0	0	0	0	0	0	0	0	0	0	0	Eukaryota	Arthropoda	Insecta	Unclassified_Class_Insecta	Unclassified_Class_Insecta	Unclassified_Class_Insecta	NA
LPeuks_633	0	0	0	0	0	0	0	0	0	0	17	0	0	0	0	0	0	0	0	0	0	0	0	0	0	0	0	0	0	0	0	0	0	0	Eukaryota	Unclassified_Kingdom_Eukaryota	Unclassified_Kingdom_Eukaryota	Unclassified_Kingdom_Eukaryota	Unclassified_Kingdom_Eukaryota	Unclassified_Kingdom_Eukaryota	NA
LPeuks_634	0	0	0	0	0	0	0	0	0	0	0	0	0	0	35	0	0	0	0	0	0	0	0	0	0	0	0	0	0	0	0	0	0	0	Eukaryota	Arthropoda	Hexanauplia	Calanoida	Centropagidae	Boeckella	NA
LPeuks_635	0	0	0	0	0	0	0	0	0	0	0	0	0	0	0	0	0	0	0	7	0	0	0	0	0	0	0	0	0	0	0	0	0	0	Eukaryota	Arthropoda	Hexanauplia	Calanoida	Unclassified_Order_Calanoida	Unclassified_Order_Calanoida	NA
LPeuks_636	0	0	0	0	0	0	0	0	0	0	0	0	0	0	0	0	0	0	0	3	0	0	0	0	0	0	0	0	0	0	0	0	0	0	Eukaryota	Arthropoda	Branchiopoda	Diplostraca	Daphniidae	Ceriodaphnia	Ceriodaphnia_dubia
LPeuks_637	10	0	0	0	0	0	0	0	0	0	0	0	0	0	0	0	0	0	0	0	0	0	0	0	0	0	0	0	0	0	0	0	0	0	Eukaryota	Bacillariophyta	Bacillariophyceae	Unclassified_Class_Bacillariophyceae	Unclassified_Class_Bacillariophyceae	Unclassified_Class_Bacillariophyceae	NA
LPeuks_638	0	0	0	0	0	38	0	0	0	0	0	0	0	0	0	0	0	0	0	0	0	0	0	0	0	0	0	0	0	0	0	0	0	0	Eukaryota	Arthropoda	Hexanauplia	Harpacticoida	Unclassified_Order_Harpacticoida	Unclassified_Order_Harpacticoida	NA
LPeuks_639	0	0	0	0	0	0	0	0	0	0	0	0	0	0	0	0	0	19	0	0	0	0	0	0	0	0	0	0	0	0	0	0	0	0	Eukaryota	Oomycota	Unclass_Oomycota	Saprolegniales	Saprolegniaceae	Unclassified_Family_Saprolegniaceae	NA
LPeuks_640	0	0	0	0	0	0	0	0	0	0	0	0	0	0	0	0	0	0	0	0	0	0	0	0	0	0	0	10	0	0	0	0	0	0	Eukaryota	Arthropoda	Hexanauplia	Calanoida	Centropagidae	Boeckella	NA
LPeuks_641	0	0	0	0	0	0	0	0	0	0	12	0	0	0	0	0	0	0	0	0	0	0	0	0	0	0	0	0	0	0	0	0	0	0	Eukaryota	Unclassified_Kingdom_Eukaryota	Unclassified_Kingdom_Eukaryota	Unclassified_Kingdom_Eukaryota	Unclassified_Kingdom_Eukaryota	Unclassified_Kingdom_Eukaryota	NA
LPeuks_642	0	0	0	0	0	0	0	0	0	0	24	0	0	0	0	0	0	0	0	0	0	0	0	0	0	0	0	0	0	0	0	0	0	0	Eukaryota	Ascomycota	Leotiomycetes	Helotiales	Unclassified_Order_Helotiales	Unclassified_Order_Helotiales	NA
LPeuks_643	0	0	0	0	0	0	0	0	17	0	0	0	0	0	0	0	0	0	0	0	0	0	0	0	0	0	0	0	0	0	0	0	0	0	Eukaryota	Arthropoda	Hexanauplia	Calanoida	Centropagidae	Boeckella	NA
LPeuks_644	0	0	0	0	0	0	0	0	0	44	0	0	0	0	0	0	0	0	0	0	0	0	0	0	0	0	0	0	0	0	0	0	0	0	Eukaryota	Arthropoda	Hexanauplia	Calanoida	Centropagidae	Boeckella	NA
LPeuks_645	0	0	0	0	0	0	0	0	0	0	13	0	2	0	0	0	0	0	0	0	0	0	0	0	0	0	0	0	0	0	0	0	0	0	Eukaryota	Unclassified_Kingdom_Eukaryota	Unclassified_Kingdom_Eukaryota	Unclassified_Kingdom_Eukaryota	Unclassified_Kingdom_Eukaryota	Unclassified_Kingdom_Eukaryota	NA
LPeuks_646	0	0	0	0	0	0	0	0	0	0	0	0	11	0	0	0	0	0	0	0	0	0	0	0	0	0	0	0	0	0	0	0	0	0	Eukaryota	Annelida	Clitellata	Haplotaxida	Naididae	Chaetogaster	NA
LPeuks_647	0	0	0	0	0	0	0	0	0	47	0	0	0	0	0	0	0	0	0	0	0	0	0	0	0	0	0	0	0	0	0	0	0	0	Eukaryota	Arthropoda	Hexanauplia	Calanoida	Centropagidae	Boeckella	NA
LPeuks_648	0	0	0	0	0	0	0	0	0	0	19	0	0	0	0	0	0	0	0	0	0	0	0	0	1	0	0	0	0	0	0	0	0	0	Eukaryota	Unclassified_Kingdom_Eukaryota	Unclassified_Kingdom_Eukaryota	Unclassified_Kingdom_Eukaryota	Unclassified_Kingdom_Eukaryota	Unclassified_Kingdom_Eukaryota	NA
LPeuks_650	0	0	0	0	0	0	0	0	0	0	9	0	0	0	0	0	0	0	0	0	0	0	0	0	0	0	0	0	0	0	0	0	0	0	Eukaryota	Unclassified_Kingdom_Eukaryota	Unclassified_Kingdom_Eukaryota	Unclassified_Kingdom_Eukaryota	Unclassified_Kingdom_Eukaryota	Unclassified_Kingdom_Eukaryota	NA
LPeuks_651	0	0	0	0	0	0	0	20	0	0	0	0	0	0	0	0	0	0	0	0	0	0	0	0	0	0	0	0	0	0	0	0	0	0	Eukaryota	Arthropoda	Hexanauplia	Calanoida	Centropagidae	Boeckella	NA
LPeuks_652	0	0	0	0	0	0	0	0	0	49	0	0	0	0	0	0	0	0	0	0	0	0	0	0	0	0	0	0	0	0	0	0	0	0	Eukaryota	Arthropoda	Hexanauplia	Calanoida	Centropagidae	Boeckella	NA
LPeuks_653	0	0	0	0	0	0	0	0	0	0	0	0	0	0	0	0	0	0	0	0	0	0	0	0	0	0	0	0	0	11	0	0	0	0	Eukaryota	Arthropoda	Hexanauplia	Unclassified_Class_Hexanauplia	Unclassified_Class_Hexanauplia	Unclassified_Class_Hexanauplia	NA
LPeuks_654	0	0	0	0	0	0	0	0	0	0	0	0	0	0	0	0	0	0	0	0	0	8	0	0	0	0	0	0	0	0	0	0	0	0	Eukaryota	Arthropoda	Hexanauplia	Calanoida	Centropagidae	Boeckella	NA
LPeuks_655	0	0	0	0	0	0	0	0	0	0	0	0	0	0	0	0	0	0	56	0	0	0	0	0	0	0	0	0	0	0	0	0	0	0	Eukaryota	Arthropoda	Insecta	Diptera	Chironomidae	Unclassified_Family_Chironomidae	NA
LPeuks_656	0	0	0	0	0	0	0	0	0	0	0	0	0	0	0	0	0	0	0	0	0	0	0	0	0	0	0	0	0	0	0	21	0	0	Eukaryota	Arthropoda	Hexanauplia	Calanoida	Centropagidae	Boeckella	NA
LPeuks_657	0	0	0	0	0	0	0	0	0	0	0	0	0	0	0	0	0	0	0	0	0	0	0	0	0	0	0	0	0	0	0	0	21	0	Eukaryota	Arthropoda	Hexanauplia	Calanoida	Centropagidae	Boeckella	NA
LPeuks_658	0	0	0	0	0	9	0	0	0	0	8	0	0	0	0	0	0	0	0	0	0	0	0	0	0	0	0	0	0	0	0	0	0	0	Eukaryota	Ascomycota	Sordariomycetes	Hypocreales	Nectriaceae	Unclassified_Family_Nectriaceae	NA
LPeuks_660	0	0	0	0	0	0	0	0	0	0	0	0	0	0	0	0	0	0	0	6	0	0	0	0	0	0	0	0	0	0	0	0	0	0	Eukaryota	Arthropoda	Hexanauplia	Calanoida	Centropagidae	Boeckella	NA
LPeuks_661	0	0	0	0	0	0	0	0	0	0	0	0	0	0	0	0	0	0	0	0	0	0	0	0	0	0	8	0	0	0	0	0	0	0	Eukaryota	Arthropoda	Hexanauplia	Calanoida	Centropagidae	Boeckella	NA
LPeuks_662	11	0	0	0	0	0	0	0	0	0	0	0	0	0	0	0	0	0	0	0	0	0	0	0	0	0	0	0	0	0	0	0	0	0	Eukaryota	Unclassified_Kingdom_Eukaryota	Unclassified_Kingdom_Eukaryota	Unclassified_Kingdom_Eukaryota	Unclassified_Kingdom_Eukaryota	Unclassified_Kingdom_Eukaryota	NA
LPeuks_663	0	0	0	0	0	0	0	0	0	0	0	0	0	31	0	0	0	0	0	0	0	0	0	0	0	0	0	0	0	0	0	0	0	2	Eukaryota	Oomycota	Unclass_Oomycota	Saprolegniales	Saprolegniaceae	Unclassified_Family_Saprolegniaceae	NA
LPeuks_664	0	0	0	0	0	0	0	0	0	35	0	0	0	0	0	0	0	0	0	0	0	0	0	0	0	0	0	0	0	0	0	0	0	0	Eukaryota	Arthropoda	Hexanauplia	Calanoida	Centropagidae	Boeckella	NA
LPeuks_665	0	0	0	0	0	0	0	0	0	0	0	0	0	21	0	0	0	0	0	0	0	0	0	0	0	0	0	0	0	0	0	0	0	0	Eukaryota	Arthropoda	Hexanauplia	Cyclopoida	Cyclopidae	Acanthocyclops	Acanthocyclops_robustus
LPeuks_666	0	0	0	0	0	0	0	0	0	0	0	5	0	0	0	0	0	0	0	0	0	0	0	0	0	0	0	0	0	0	0	0	3	0	Eukaryota	Ochrophyta	Synurophyceae	Synurales	Mallomonadaceae	Synura	Synura_sphagnicola
LPeuks_667	0	0	0	0	0	0	0	15	0	0	0	0	0	0	0	0	0	0	0	0	0	0	0	0	0	0	0	0	0	0	0	0	0	0	Eukaryota	Arthropoda	Hexanauplia	Calanoida	Centropagidae	Boeckella	NA
LPeuks_668	8	0	0	0	0	0	0	0	0	0	0	0	0	0	0	0	0	0	0	0	0	0	0	0	0	0	0	0	0	0	0	0	0	0	Eukaryota	Unclassified_Kingdom_Eukaryota	Unclassified_Kingdom_Eukaryota	Unclassified_Kingdom_Eukaryota	Unclassified_Kingdom_Eukaryota	Unclassified_Kingdom_Eukaryota	NA
LPeuks_670	0	0	0	0	0	0	0	0	0	0	8	0	0	0	0	0	0	0	0	0	0	0	0	0	0	0	0	0	0	0	0	0	0	0	Eukaryota	Platyhelminthes	Catenulida	Unclass_Catenulida	Stenostomidae	Stenostomum	NA
LPeuks_671	0	0	0	0	0	0	0	0	0	0	9	0	0	0	0	0	0	0	0	0	0	0	0	0	0	0	0	0	0	0	0	0	0	0	Eukaryota	Unclassified_Kingdom_Eukaryota	Unclassified_Kingdom_Eukaryota	Unclassified_Kingdom_Eukaryota	Unclassified_Kingdom_Eukaryota	Unclassified_Kingdom_Eukaryota	NA
LPeuks_672	0	0	0	0	0	0	0	0	0	0	0	0	0	0	0	0	0	0	0	0	0	0	0	0	0	69	0	0	0	0	0	0	0	0	Eukaryota	Arthropoda	Arachnida	Trombidiformes	Pionidae	Piona	NA
LPeuks_673	0	0	0	26	0	0	0	0	0	0	0	0	0	0	0	0	0	0	0	0	0	0	0	0	0	0	0	0	0	0	0	0	0	0	Eukaryota	Arthropoda	Hexanauplia	Calanoida	Centropagidae	Boeckella	NA
LPeuks_674	0	0	0	0	0	0	0	17	0	0	0	0	0	0	0	0	0	0	0	0	0	0	0	0	0	0	0	0	0	0	0	0	0	0	Eukaryota	Arthropoda	Hexanauplia	Calanoida	Centropagidae	Boeckella	NA
LPeuks_675	0	0	0	0	0	0	0	0	0	0	11	0	0	0	0	0	0	0	0	0	0	0	0	0	0	0	0	0	0	0	0	0	0	0	Eukaryota	Ascomycota	Sordariomycetes	Hypocreales	Nectriaceae	Cylindrodendrum	NA
LPeuks_676	0	0	0	0	0	0	0	9	4	2	0	0	0	0	0	0	0	0	0	0	0	0	0	0	0	0	0	0	0	0	0	0	0	0	Eukaryota	Arthropoda	Hexanauplia	Calanoida	Centropagidae	Boeckella	NA
LPeuks_677	0	0	0	0	0	0	0	0	0	0	0	0	0	0	19	0	0	0	0	0	0	0	0	0	0	0	0	0	0	0	0	0	0	0	Eukaryota	Arthropoda	Branchiopoda	Diplostraca	Daphniidae	Ceriodaphnia	Ceriodaphnia_dubia
LPeuks_678	0	0	0	0	0	0	0	0	0	0	0	0	0	0	0	0	11	0	0	0	0	0	0	0	16	0	0	0	0	0	0	0	0	0	Eukaryota	Arthropoda	Hexanauplia	Unclassified_Class_Hexanauplia	Unclassified_Class_Hexanauplia	Unclassified_Class_Hexanauplia	NA
LPeuks_679	0	0	0	0	0	0	0	0	0	0	12	0	0	0	0	0	0	0	0	0	0	0	0	0	0	0	0	0	0	0	0	0	0	0	Eukaryota	Unclassified_Kingdom_Eukaryota	Unclassified_Kingdom_Eukaryota	Unclassified_Kingdom_Eukaryota	Unclassified_Kingdom_Eukaryota	Unclassified_Kingdom_Eukaryota	NA
LPeuks_680	0	0	0	0	0	0	0	0	0	0	0	0	0	0	0	0	0	21	0	0	0	0	0	0	0	0	0	0	0	0	0	0	0	0	Eukaryota	Annelida	Clitellata	Haplotaxida	Naididae	Chaetogaster	NA
LPeuks_681	0	0	0	0	0	0	0	0	0	0	0	0	0	0	0	0	0	0	0	7	0	0	0	0	0	0	0	0	0	0	0	0	0	0	Eukaryota	Arthropoda	Hexanauplia	Calanoida	Centropagidae	Boeckella	NA
LPeuks_682	0	0	0	0	0	0	0	0	0	0	0	0	0	0	0	0	0	0	0	0	0	0	0	0	0	0	0	0	0	13	0	0	0	0	Eukaryota	Unclassified_Kingdom_Eukaryota	Unclassified_Kingdom_Eukaryota	Unclassified_Kingdom_Eukaryota	Unclassified_Kingdom_Eukaryota	Unclassified_Kingdom_Eukaryota	encyrMalaise01_Malaise4869
LPeuks_683	0	0	0	0	0	0	0	0	0	0	9	0	0	0	0	0	0	0	0	0	0	0	0	0	0	0	0	0	0	0	0	0	0	0	Eukaryota	Arthropoda	Ostracoda	Podocopida	Candonidae	Candona	Candona_candida
LPeuks_684	0	0	0	0	0	0	0	0	0	0	12	0	0	0	0	0	0	0	0	0	0	0	0	0	0	0	0	0	0	0	0	0	0	0	Eukaryota	Annelida	Clitellata	Haplotaxida	Naididae	Limnodrilus	Limnodrilus_sp
LPeuks_685	0	0	0	0	0	0	0	0	0	0	0	0	0	0	0	0	0	0	53	0	0	0	0	0	0	0	0	0	0	0	0	0	0	0	Eukaryota	Arthropoda	Insecta	Diptera	Chironomidae	Unclassified_Family_Chironomidae	NA
LPeuks_686	0	0	0	0	0	0	0	0	0	0	0	0	0	0	0	0	0	0	0	0	0	0	0	0	0	0	0	0	0	0	0	0	0	23	Eukaryota	Arthropoda	Hexanauplia	Calanoida	Centropagidae	Boeckella	NA
LPeuks_687	0	0	0	0	0	0	0	0	0	0	12	0	0	0	0	0	0	0	0	0	0	0	0	0	0	0	0	0	0	0	0	0	0	0	Eukaryota	Ascomycota	Unclassified_Phylum_Ascomycota	Unclassified_Phylum_Ascomycota	Unclassified_Phylum_Ascomycota	Unclassified_Phylum_Ascomycota	NA
LPeuks_688	0	0	0	0	0	0	0	0	0	0	0	0	0	0	0	0	0	0	0	9	0	0	0	0	0	0	0	0	0	0	0	0	0	0	Eukaryota	Arthropoda	Hexanauplia	Calanoida	Unclassified_Order_Calanoida	Unclassified_Order_Calanoida	NA
LPeuks_689	0	0	0	0	0	0	0	0	0	0	0	0	0	0	0	0	0	0	0	0	0	0	0	0	30	0	0	0	0	0	0	0	0	0	Eukaryota	Arthropoda	Branchiopoda	Diplostraca	Daphniidae	Daphnia	Daphnia_pulicaria
LPeuks_690	3	0	0	0	0	0	0	0	0	0	0	0	0	0	0	0	0	0	0	0	0	0	0	0	0	0	0	0	0	0	0	0	0	0	Eukaryota	Unclassified_Kingdom_Eukaryota	Unclassified_Kingdom_Eukaryota	Unclassified_Kingdom_Eukaryota	Unclassified_Kingdom_Eukaryota	Unclassified_Kingdom_Eukaryota	NA
LPeuks_691	0	0	0	0	0	0	0	19	0	0	0	0	0	0	0	0	0	0	0	0	0	0	0	0	0	0	0	0	0	0	0	0	0	0	Eukaryota	Arthropoda	Hexanauplia	Calanoida	Centropagidae	Boeckella	NA
LPeuks_692	0	0	0	0	0	0	0	0	0	0	13	0	0	0	0	0	0	0	0	0	0	0	0	0	0	0	0	0	0	0	0	0	0	0	Eukaryota	Arthropoda	Hexanauplia	Unclassified_Class_Hexanauplia	Unclassified_Class_Hexanauplia	Unclassified_Class_Hexanauplia	NA
LPeuks_693	0	0	0	0	0	0	0	0	0	0	0	15	0	0	0	0	0	0	0	0	0	0	0	0	0	0	0	0	0	0	0	0	0	0	Eukaryota	Arthropoda	Hexanauplia	Calanoida	Centropagidae	Boeckella	NA
LPeuks_694	0	0	0	0	0	0	0	0	0	0	0	0	18	0	0	0	0	0	0	0	0	0	0	0	0	0	0	0	0	0	0	0	0	0	Eukaryota	Arthropoda	Hexanauplia	Harpacticoida	Canthocamptidae	Canthocamptidae	NA
LPeuks_695	0	0	0	0	0	0	0	0	0	0	0	0	0	0	0	0	0	0	0	0	0	0	0	0	0	0	0	0	0	0	69	0	0	0	Eukaryota	Arthropoda	Branchiopoda	Diplostraca	Chydoridae	Graptoleberis	Graptoleberis_testudinaria
LPeuks_696	0	0	0	0	0	0	0	0	0	0	11	0	0	0	0	0	0	0	0	0	0	0	0	0	0	0	0	0	0	0	0	0	0	0	Eukaryota	Unclassified_Kingdom_Eukaryota	Unclassified_Kingdom_Eukaryota	Unclassified_Kingdom_Eukaryota	Unclassified_Kingdom_Eukaryota	Unclassified_Kingdom_Eukaryota	NA
LPeuks_697	0	0	0	0	0	0	0	0	0	0	0	0	11	0	0	0	0	0	0	0	0	0	0	0	0	0	0	0	0	0	0	0	0	0	Eukaryota	Arthropoda	Hexanauplia	Harpacticoida	Unclassified_Order_Harpacticoida	Unclassified_Order_Harpacticoida	NA
LPeuks_698	0	0	0	0	0	0	0	0	0	0	0	0	0	0	0	0	19	0	0	0	0	0	0	0	0	0	0	0	0	0	0	0	0	0	Eukaryota	Ochrophyta	Phaeophyceae	Unclassified_Class_Phaeophyceae	Unclassified_Class_Phaeophyceae	Unclassified_Class_Phaeophyceae	NA
LPeuks_699	0	0	0	0	0	0	0	0	0	0	0	0	0	0	0	0	0	0	0	0	0	0	0	0	0	0	0	0	0	0	0	0	0	22	Eukaryota	Arthropoda	Hexanauplia	Calanoida	Centropagidae	Boeckella	NA
LPeuks_700	0	0	0	0	0	0	70	0	0	0	0	0	0	0	0	0	0	0	0	0	0	0	0	0	0	0	0	0	0	0	0	0	0	0	Eukaryota	Arthropoda	Branchiopoda	Diplostraca	Chydoridae	Alona	NA
LPeuks_701	0	0	0	0	0	0	0	0	0	0	0	0	0	0	0	0	26	0	0	0	0	0	0	0	0	0	0	0	0	0	0	0	0	0	Eukaryota	Ochrophyta	Phaeophyceae	Unclassified_Class_Phaeophyceae	Unclassified_Class_Phaeophyceae	Unclassified_Class_Phaeophyceae	NA
LPeuks_702	0	0	0	0	0	0	0	0	0	0	0	0	0	0	0	0	0	0	0	0	0	0	0	0	0	0	14	0	0	0	0	0	0	0	Eukaryota	Arthropoda	Hexanauplia	Calanoida	Unclassified_Order_Calanoida	Unclassified_Order_Calanoida	NA
LPeuks_703	0	0	0	0	0	0	0	0	0	0	0	0	0	0	0	0	0	0	0	0	0	0	0	0	0	0	5	0	0	0	0	0	0	0	Eukaryota	Arthropoda	Hexanauplia	Calanoida	Centropagidae	Boeckella	NA
LPeuks_704	0	0	0	0	0	30	0	0	0	0	0	0	0	0	0	0	0	0	0	0	0	0	0	0	0	0	0	0	0	0	0	0	0	0	Eukaryota	Arthropoda	Hexanauplia	Harpacticoida	Unclassified_Order_Harpacticoida	Unclassified_Order_Harpacticoida	NA
LPeuks_706	0	0	0	0	0	0	0	0	0	0	0	0	0	1	0	0	23	0	0	0	0	0	0	0	0	0	0	0	0	0	0	0	0	0	Eukaryota	Arthropoda	Ostracoda	Podocopida	Unclass_Podocopida	Podocopida	NA
LPeuks_707	0	0	22	0	0	0	0	0	0	0	0	0	0	0	0	0	0	0	0	0	0	0	0	0	0	0	0	0	0	0	0	0	0	0	Eukaryota	Arthropoda	Hexanauplia	Calanoida	Unclassified_Order_Calanoida	Unclassified_Order_Calanoida	NA
LPeuks_708	0	0	0	0	0	0	0	0	0	0	0	0	0	0	0	0	0	0	0	0	0	7	0	0	0	0	0	0	0	0	0	0	0	0	Eukaryota	Arthropoda	Hexanauplia	Calanoida	Centropagidae	Boeckella	NA
LPeuks_709	0	0	0	0	0	28	0	0	0	0	0	0	0	0	0	0	0	0	0	0	0	0	0	0	0	0	0	0	0	0	0	0	0	0	Eukaryota	Unclassified_Kingdom_Eukaryota	Unclassified_Kingdom_Eukaryota	Unclassified_Kingdom_Eukaryota	Unclassified_Kingdom_Eukaryota	Unclassified_Kingdom_Eukaryota	NA
LPeuks_710	0	0	0	0	0	0	0	0	0	0	11	0	0	0	0	0	0	0	0	0	0	0	0	0	0	0	0	0	0	0	0	0	0	0	Eukaryota	Unclassified_Kingdom_Eukaryota	Unclassified_Kingdom_Eukaryota	Unclassified_Kingdom_Eukaryota	Unclassified_Kingdom_Eukaryota	Unclassified_Kingdom_Eukaryota	NA
LPeuks_711	0	0	0	0	0	0	0	0	0	0	0	0	0	0	0	0	0	0	0	0	0	0	0	0	22	0	0	0	0	0	0	0	0	0	Eukaryota	Arthropoda	Insecta	Diptera	Chironomidae	Chironomus	Chironomus_novaezelandiae
LPeuks_712	0	0	0	0	0	0	0	0	0	0	0	0	0	0	0	0	0	0	0	0	0	0	0	0	0	0	16	0	0	0	0	0	0	0	Eukaryota	Arthropoda	Branchiopoda	Diplostraca	Daphniidae	Ceriodaphnia	NA
LPeuks_713	0	0	0	0	0	0	0	0	0	0	0	0	0	0	0	0	0	0	0	0	0	5	0	0	0	0	2	0	0	0	0	0	0	0	Eukaryota	Streptophyta	Unclassified_Phylum_Streptophyta	Unclassified_Phylum_Streptophyta	Unclassified_Phylum_Streptophyta	Unclassified_Phylum_Streptophyta	NA
LPeuks_714	0	0	0	0	0	0	0	15	0	7	0	0	0	0	0	0	0	0	0	0	0	0	0	0	0	0	0	0	0	0	0	0	0	0	Eukaryota	Arthropoda	Hexanauplia	Calanoida	Centropagidae	Boeckella	NA
LPeuks_715	0	0	0	0	0	0	0	0	0	0	6	0	0	0	0	0	0	0	0	0	0	0	0	0	0	0	0	0	0	0	0	0	0	0	Eukaryota	Ascomycota	Leotiomycetes	Helotiales	Unclassified_Order_Helotiales	Unclassified_Order_Helotiales	NA
LPeuks_716	0	0	0	0	0	0	0	0	0	0	0	0	0	0	0	0	18	0	0	0	0	0	0	0	0	0	0	0	0	0	0	0	0	0	Eukaryota	Arthropoda	Ostracoda	Podocopida	Unclassified_Order_Podocopida	Unclassified_Order_Podocopida	NA
LPeuks_717	0	0	0	0	0	0	0	0	0	0	0	0	0	0	0	0	0	0	0	4	0	0	0	0	0	0	0	0	0	0	0	0	0	0	Eukaryota	Arthropoda	Hexanauplia	Calanoida	Centropagidae	Unclassified_Family_Centropagidae	NA
LPeuks_719	0	0	0	0	0	0	0	17	0	0	0	0	0	0	0	0	0	0	0	0	0	0	0	0	0	0	0	0	0	0	0	0	0	0	Eukaryota	Arthropoda	Hexanauplia	Calanoida	Centropagidae	Boeckella	NA
LPeuks_720	0	0	0	0	0	0	0	0	0	0	0	0	0	19	0	0	0	0	0	0	0	0	0	0	0	0	0	0	0	0	0	0	0	0	Eukaryota	Oomycota	Unclass_Oomycota	Saprolegniales	Saprolegniaceae	Unclassified_Family_Saprolegniaceae	NA
LPeuks_721	0	0	0	20	0	0	0	0	0	0	0	0	0	0	0	0	0	0	0	0	0	0	0	0	0	0	0	0	0	0	0	0	0	0	Eukaryota	Arthropoda	Hexanauplia	Calanoida	Centropagidae	Boeckella	NA
LPeuks_722	0	0	0	0	0	17	0	0	0	0	0	0	5	0	0	0	0	0	0	0	0	0	0	0	0	0	0	0	0	0	0	0	0	0	Eukaryota	Arthropoda	Hexanauplia	Harpacticoida	Unclass_Harpacticoida	Harpacticoida	NA
LPeuks_723	0	0	0	0	0	0	0	12	0	0	0	0	0	0	0	0	0	0	0	0	0	0	0	0	0	0	0	0	0	0	0	0	0	0	Eukaryota	Arthropoda	Hexanauplia	Calanoida	Centropagidae	Boeckella	NA
LPeuks_724	0	0	0	0	0	0	0	0	0	35	0	0	0	0	0	0	0	0	0	0	0	0	0	0	0	0	0	0	0	0	0	0	0	0	Eukaryota	Arthropoda	Hexanauplia	Calanoida	Centropagidae	Boeckella	NA
LPeuks_725	0	0	0	0	0	0	0	0	0	31	0	0	0	0	0	0	0	0	0	0	0	0	0	0	0	0	0	0	0	0	0	0	0	0	Eukaryota	Arthropoda	Hexanauplia	Calanoida	Centropagidae	Boeckella	NA
LPeuks_726	0	0	0	0	0	0	0	0	0	0	0	0	0	0	0	0	0	0	41	0	0	0	0	0	0	0	0	0	0	0	0	0	0	0	Eukaryota	Unclassified_Kingdom_Eukaryota	Unclassified_Kingdom_Eukaryota	Unclassified_Kingdom_Eukaryota	Unclassified_Kingdom_Eukaryota	Unclassified_Kingdom_Eukaryota	NA
LPeuks_727	0	0	0	0	0	0	0	0	0	0	0	0	0	0	0	0	0	0	0	0	0	0	0	0	25	0	0	0	0	0	0	0	0	0	Eukaryota	Arthropoda	Insecta	Unclassified_Class_Insecta	Unclassified_Class_Insecta	Unclassified_Class_Insecta	NA
LPeuks_728	0	0	0	0	0	0	0	0	0	0	0	0	0	0	0	0	0	0	0	0	0	0	0	0	0	0	4	0	0	0	0	0	0	0	Eukaryota	Arthropoda	Hexanauplia	Calanoida	Centropagidae	Boeckella	NA
LPeuks_729	0	0	0	0	0	0	0	0	0	0	10	0	0	0	0	0	0	0	0	0	0	0	0	0	0	0	0	0	0	0	0	0	0	0	Eukaryota	Unclassified_Kingdom_Eukaryota	Unclassified_Kingdom_Eukaryota	Unclassified_Kingdom_Eukaryota	Unclassified_Kingdom_Eukaryota	Unclassified_Kingdom_Eukaryota	NA
LPeuks_730	0	0	0	0	0	0	64	0	0	0	0	0	0	0	0	0	0	0	0	0	0	0	0	0	0	0	0	0	0	0	0	0	0	0	Eukaryota	Unclassified_Kingdom_Eukaryota	Unclassified_Kingdom_Eukaryota	Unclassified_Kingdom_Eukaryota	Unclassified_Kingdom_Eukaryota	Unclassified_Kingdom_Eukaryota	NA
LPeuks_731	8	0	0	0	0	0	0	0	0	0	0	0	0	0	0	0	0	0	0	0	0	0	0	0	0	0	0	0	0	0	0	0	0	0	Eukaryota	Unclassified_Kingdom_Eukaryota	Unclassified_Kingdom_Eukaryota	Unclassified_Kingdom_Eukaryota	Unclassified_Kingdom_Eukaryota	Unclassified_Kingdom_Eukaryota	NA
LPeuks_732	0	0	0	1	0	18	0	0	0	0	0	0	0	0	0	0	2	0	0	0	0	0	0	0	0	0	0	0	0	0	0	0	0	0	Eukaryota	Unclassified_Kingdom_Eukaryota	Unclassified_Kingdom_Eukaryota	Unclassified_Kingdom_Eukaryota	Unclassified_Kingdom_Eukaryota	Unclassified_Kingdom_Eukaryota	NA
LPeuks_733	0	0	0	0	0	0	0	0	0	0	10	0	1	0	0	0	0	0	0	0	0	0	0	0	0	0	0	0	0	0	0	0	0	0	Eukaryota	Unclassified_Kingdom_Eukaryota	Unclassified_Kingdom_Eukaryota	Unclassified_Kingdom_Eukaryota	Unclassified_Kingdom_Eukaryota	Unclassified_Kingdom_Eukaryota	NA
LPeuks_734	0	0	0	0	0	0	0	0	0	0	0	0	0	0	0	0	0	0	0	0	0	0	0	0	0	0	0	0	0	0	0	0	0	24	Eukaryota	Arthropoda	Branchiopoda	Diplostraca	Unclassified_Order_Diplostraca	Unclassified_Order_Diplostraca	NA
LPeuks_735	0	0	0	13	0	0	0	0	0	0	0	0	0	0	0	0	0	0	4	0	0	0	0	0	0	8	0	0	0	0	0	0	0	0	Eukaryota	Chlorophyta	Trebouxiophyceae	Chlorellales	Chlorellaceae	Chlorella	NA
LPeuks_736	0	0	0	0	0	0	0	16	0	0	0	0	0	0	0	0	0	0	0	0	0	0	0	0	0	0	0	0	0	0	0	0	0	0	Eukaryota	Arthropoda	Hexanauplia	Calanoida	Centropagidae	Boeckella	NA
LPeuks_737	0	0	0	0	0	0	0	0	0	0	0	0	0	0	0	0	0	15	0	0	0	0	0	0	0	0	0	0	0	0	0	0	0	0	Eukaryota	Unclassified_Kingdom_Eukaryota	Unclassified_Kingdom_Eukaryota	Unclassified_Kingdom_Eukaryota	Unclassified_Kingdom_Eukaryota	Unclassified_Kingdom_Eukaryota	NA
LPeuks_738	0	0	0	0	0	0	0	0	0	0	0	0	0	0	0	0	0	0	0	0	0	0	0	0	0	0	9	0	0	0	0	0	0	0	Eukaryota	Arthropoda	Hexanauplia	Calanoida	Centropagidae	Boeckella	NA
LPeuks_739	0	0	0	0	0	0	0	0	0	0	0	0	0	0	0	0	0	0	0	0	0	0	0	0	0	0	0	0	0	0	0	0	19	0	Eukaryota	Arthropoda	Insecta	Diptera	Chironomidae	Unclassified_Family_Chironomidae	NA
LPeuks_740	0	0	0	0	0	0	0	0	0	0	0	0	0	0	0	0	0	0	0	0	0	0	0	0	0	0	0	0	0	0	0	0	0	20	Eukaryota	Arthropoda	Hexanauplia	Calanoida	Centropagidae	Unclassified_Family_Centropagidae	NA
LPeuks_741	0	0	0	0	0	0	0	0	15	0	0	0	0	0	0	0	0	0	0	0	0	0	0	0	0	0	0	0	0	0	0	0	0	0	Eukaryota	Arthropoda	Unclassified_Phylum_Arthropoda	Unclassified_Phylum_Arthropoda	Unclassified_Phylum_Arthropoda	Unclassified_Phylum_Arthropoda	NA
LPeuks_742	0	0	0	0	0	0	0	0	0	0	0	0	0	0	0	0	24	0	0	0	0	0	0	0	0	0	0	0	0	0	0	0	0	0	Eukaryota	Arthropoda	Ostracoda	Podocopida	Unclass_Podocopida	Podocopida	NA
LPeuks_743	0	0	0	0	0	0	0	0	0	0	0	0	0	0	0	0	0	0	26	0	0	0	0	0	0	0	0	4	0	0	0	0	0	0	Eukaryota	Arthropoda	Insecta	Trichoptera	Hydroptilidae	Paroxyethira	Paroxyethira_hendersoni
LPeuks_744	0	0	0	0	0	0	0	0	0	0	0	0	0	0	0	0	0	0	0	0	0	0	0	0	0	0	0	0	0	0	0	0	11	0	Eukaryota	Arthropoda	Insecta	Diptera	Chironomidae	Chironomus	Chironomus_sp
LPeuks_745	0	0	0	0	0	0	0	0	0	0	0	0	0	0	0	0	0	0	0	0	0	0	0	0	0	0	0	0	0	0	0	0	0	18	Eukaryota	Arthropoda	Branchiopoda	Diplostraca	Daphniidae	Simocephalus	Simocephalus_vetulus
LPeuks_746	0	0	0	0	0	0	0	0	0	0	11	0	0	0	0	0	0	0	0	0	0	0	0	0	0	0	0	0	0	0	0	0	0	0	Eukaryota	Unclassified_Kingdom_Eukaryota	Unclassified_Kingdom_Eukaryota	Unclassified_Kingdom_Eukaryota	Unclassified_Kingdom_Eukaryota	Unclassified_Kingdom_Eukaryota	NA
LPeuks_747	0	0	0	0	0	0	0	0	0	0	0	0	0	0	0	4	0	0	0	0	0	0	0	0	0	0	0	0	0	0	0	0	0	0	Eukaryota	Unclassified_Kingdom_Eukaryota	Unclassified_Kingdom_Eukaryota	Unclassified_Kingdom_Eukaryota	Unclassified_Kingdom_Eukaryota	Unclassified_Kingdom_Eukaryota	NA
LPeuks_748	0	0	0	0	0	0	0	0	0	0	0	0	0	0	0	0	0	0	0	0	0	0	0	18	10	0	0	0	0	0	0	0	0	0	Eukaryota	Ochrophyta	Chrysophyceae	Chromulinales	Dinobryaceae	Dinobryon	Dinobryon_divergens
LPeuks_749	0	0	0	0	0	0	0	0	0	0	0	0	0	0	0	0	0	0	0	0	0	0	0	0	0	0	0	8	0	0	0	0	0	0	Eukaryota	Arthropoda	Hexanauplia	Calanoida	Centropagidae	Boeckella	NA
LPeuks_750	0	0	0	0	0	0	0	0	0	0	12	0	0	0	0	0	0	0	0	0	0	0	0	0	0	0	0	0	0	0	0	0	0	0	Eukaryota	Ascomycota	Sordariomycetes	Hypocreales	Unclassified_Order_Hypocreales	Unclassified_Order_Hypocreales	NA
LPeuks_751	0	0	0	0	0	0	0	0	0	0	0	0	0	0	0	0	0	0	0	3	0	0	0	0	0	0	0	0	0	0	0	0	0	0	Eukaryota	Arthropoda	Hexanauplia	Calanoida	Centropagidae	Boeckella	NA
LPeuks_753	0	0	0	0	0	0	0	0	0	0	10	0	0	0	0	0	0	0	0	0	0	0	0	0	0	0	0	0	0	0	0	0	0	0	Eukaryota	Arthropoda	Ostracoda	Podocopida	Candonidae	Candona	Candona_candida
LPeuks_754	0	0	0	0	0	0	0	0	0	0	4	0	0	0	0	0	0	0	0	0	0	0	0	0	0	0	0	0	0	0	0	0	0	0	Eukaryota	Ascomycota	Unclassified_Phylum_Ascomycota	Unclassified_Phylum_Ascomycota	Unclassified_Phylum_Ascomycota	Unclassified_Phylum_Ascomycota	NA
LPeuks_755	0	0	0	0	0	0	0	0	0	0	7	0	0	0	0	0	0	0	0	0	0	0	0	0	0	0	0	0	0	0	0	0	0	0	Eukaryota	Bacillariophyta	Bacillariophyceae	Naviculales	Naviculaceae	Unclassified_Family_Naviculaceae	NA
LPeuks_756	0	0	0	0	0	0	0	0	0	0	8	0	0	0	0	0	0	0	0	0	0	0	0	0	0	0	0	0	0	0	0	0	0	0	Eukaryota	Nematoda	Unclassified_Phylum_Nematoda	Unclassified_Phylum_Nematoda	Unclassified_Phylum_Nematoda	Unclassified_Phylum_Nematoda	NA
LPeuks_757	0	0	0	0	0	0	0	0	0	0	0	0	0	0	0	0	0	0	39	0	0	0	0	0	0	0	0	0	0	0	0	0	0	0	Eukaryota	Oomycota	Unclass_Oomycota	Lagenidiales	Lagenidiaceae	Lagenidium	Lagenidium_humanum
LPeuks_758	0	0	0	0	0	0	0	0	0	0	0	0	0	0	0	3	0	0	0	0	0	0	0	0	0	0	0	0	0	0	0	0	0	0	Eukaryota	Arthropoda	Hexanauplia	Unclassified_Class_Hexanauplia	Unclassified_Class_Hexanauplia	Unclassified_Class_Hexanauplia	NA
LPeuks_759	0	0	0	0	0	0	0	0	0	0	0	0	0	0	0	0	0	0	35	0	0	0	0	0	0	0	0	0	0	0	0	0	0	0	Eukaryota	Arthropoda	Insecta	Diptera	Chironomidae	Unclassified_Family_Chironomidae	NA
LPeuks_760	0	0	0	0	0	0	0	0	0	0	0	0	0	0	0	0	0	0	0	0	0	0	0	0	0	0	0	8	0	0	0	0	0	0	Eukaryota	Arthropoda	Hexanauplia	Unclassified_Class_Hexanauplia	Unclassified_Class_Hexanauplia	Unclassified_Class_Hexanauplia	NA
LPeuks_761	0	0	0	0	0	0	0	0	0	0	0	0	0	0	0	0	0	0	0	0	0	0	0	0	0	0	0	0	0	8	0	0	0	0	Eukaryota	Arthropoda	Hexanauplia	Cyclopoida	Cyclopidae	Unclassified_Family_Cyclopidae	NA
LPeuks_762	0	0	0	0	0	0	0	14	0	0	0	0	0	0	0	0	0	0	0	0	0	0	0	0	0	0	0	0	0	0	0	0	0	0	Eukaryota	Arthropoda	Hexanauplia	Calanoida	Centropagidae	Unclassified_Family_Centropagidae	NA
LPeuks_763	0	0	0	0	0	0	0	0	12	0	0	0	0	0	0	0	0	0	0	0	0	0	0	0	0	0	0	0	0	0	0	0	0	0	Eukaryota	Arthropoda	Hexanauplia	Calanoida	Centropagidae	Boeckella	NA
LPeuks_764	0	0	0	0	0	0	0	0	0	0	0	0	0	0	0	0	0	0	0	3	0	0	0	0	0	0	0	0	0	0	0	0	0	0	Eukaryota	Arthropoda	Hexanauplia	Calanoida	Centropagidae	Boeckella	NA
LPeuks_765	0	0	0	0	0	0	0	0	0	0	0	0	0	0	0	0	0	0	0	0	0	0	0	0	0	41	0	0	0	0	0	0	0	0	Eukaryota	Arthropoda	Branchiopoda	Diplostraca	Bosminidae	Bosmina	Bosmina_meridionalis
LPeuks_766	0	0	0	0	0	0	0	0	0	0	0	0	0	0	0	0	0	0	0	0	0	0	0	0	0	0	4	0	0	0	0	0	0	0	Eukaryota	Arthropoda	Hexanauplia	Calanoida	Centropagidae	Boeckella	NA
LPeuks_767	5	0	0	0	0	0	0	0	0	0	0	0	0	0	0	0	0	0	0	0	0	0	0	0	0	0	0	0	0	0	0	0	0	0	Eukaryota	Unclassified_Kingdom_Eukaryota	Unclassified_Kingdom_Eukaryota	Unclassified_Kingdom_Eukaryota	Unclassified_Kingdom_Eukaryota	Unclassified_Kingdom_Eukaryota	NA
LPeuks_768	5	0	0	0	0	0	0	0	0	0	0	0	0	0	0	0	0	0	0	0	0	0	0	0	0	0	0	0	0	0	0	0	0	0	Eukaryota	Unclassified_Kingdom_Eukaryota	Unclassified_Kingdom_Eukaryota	Unclassified_Kingdom_Eukaryota	Unclassified_Kingdom_Eukaryota	Unclassified_Kingdom_Eukaryota	NA
LPeuks_769	0	28	0	0	0	0	0	0	0	0	0	0	0	0	0	0	0	0	0	0	0	0	0	0	0	0	0	0	0	0	0	0	0	0	Eukaryota	Arthropoda	Hexanauplia	Calanoida	Centropagidae	Boeckella	NA
LPeuks_770	0	0	0	0	0	0	0	0	0	0	0	0	0	0	0	0	0	0	0	0	0	3	0	0	0	0	0	0	0	0	0	0	0	0	Eukaryota	Arthropoda	Unclassified_Phylum_Arthropoda	Unclassified_Phylum_Arthropoda	Unclassified_Phylum_Arthropoda	Unclassified_Phylum_Arthropoda	NA
LPeuks_771	0	0	0	0	0	0	0	0	0	21	0	0	0	0	0	0	0	0	0	0	0	0	0	0	0	0	0	0	0	0	0	0	0	0	Eukaryota	Arthropoda	Hexanauplia	Calanoida	Centropagidae	Boeckella	NA
LPeuks_772	0	0	0	0	0	0	0	0	0	0	8	0	0	0	0	0	0	0	0	0	0	0	0	0	0	0	0	0	0	0	0	0	0	0	Eukaryota	Ascomycota	Leotiomycetes	Helotiales	Unclass_Helotiales	Tetracladium	NA
LPeuks_773	0	0	0	0	0	0	0	0	0	0	9	0	0	0	0	0	0	0	0	0	0	0	0	0	0	0	0	0	0	0	0	0	0	0	Eukaryota	Unclassified_Kingdom_Eukaryota	Unclassified_Kingdom_Eukaryota	Unclassified_Kingdom_Eukaryota	Unclassified_Kingdom_Eukaryota	Unclassified_Kingdom_Eukaryota	NA
LPeuks_774	0	0	0	0	0	0	0	0	0	0	8	0	0	0	0	0	0	0	0	0	0	0	0	0	0	0	0	0	0	0	0	0	0	0	Eukaryota	Unclassified_Kingdom_Eukaryota	Unclassified_Kingdom_Eukaryota	Unclassified_Kingdom_Eukaryota	Unclassified_Kingdom_Eukaryota	Unclassified_Kingdom_Eukaryota	NA
LPeuks_775	0	0	0	0	0	0	0	0	0	0	6	0	0	0	0	0	0	0	0	0	0	0	0	0	0	0	0	0	0	0	0	0	0	0	Eukaryota	Annelida	Clitellata	Enchytraeida	Enchytraeidae	Cognettia	Cognettia_varisetosa
LPeuks_776	0	0	0	0	0	0	0	0	0	0	0	0	0	0	0	0	0	0	0	3	0	0	0	0	0	0	0	0	0	0	0	0	0	0	Eukaryota	Arthropoda	Hexanauplia	Cyclopoida	Unclassified_Order_Cyclopoida	Unclassified_Order_Cyclopoida	NA
LPeuks_777	0	0	0	0	0	0	0	0	0	0	0	0	0	0	0	0	0	0	0	0	0	0	0	0	0	0	0	0	0	0	0	0	0	21	Eukaryota	Unclassified_Kingdom_Eukaryota	Unclassified_Kingdom_Eukaryota	Unclassified_Kingdom_Eukaryota	Unclassified_Kingdom_Eukaryota	Unclassified_Kingdom_Eukaryota	NA
LPeuks_778	0	27	0	0	0	0	0	0	0	0	0	0	0	0	0	0	0	0	0	0	0	0	0	0	0	0	0	0	0	0	0	0	0	0	Eukaryota	Arthropoda	Hexanauplia	Calanoida	Centropagidae	Boeckella	NA
LPeuks_779	0	0	0	0	0	0	0	0	0	0	8	0	0	0	0	0	0	0	0	0	0	0	0	0	0	0	0	0	0	0	0	0	0	0	Eukaryota	Basidiomycota	Microbotryomycetes	Microbotryales	Microbotryaceae	Microbotryum	NA
LPeuks_780	0	0	0	0	0	0	0	0	0	0	10	0	0	0	0	0	0	0	0	0	0	0	0	0	0	0	0	0	0	0	0	0	0	0	Eukaryota	Unclassified_Kingdom_Eukaryota	Unclassified_Kingdom_Eukaryota	Unclassified_Kingdom_Eukaryota	Unclassified_Kingdom_Eukaryota	Unclassified_Kingdom_Eukaryota	NA
LPeuks_781	9	0	0	0	0	0	0	0	0	0	0	0	0	0	0	0	0	0	0	0	0	0	0	0	0	0	0	0	0	0	0	0	0	0	Eukaryota	Ochrophyta	Unclassified_Phylum_Ochrophyta	Unclassified_Phylum_Ochrophyta	Unclassified_Phylum_Ochrophyta	Unclassified_Phylum_Ochrophyta	NA
LPeuks_782	0	0	0	0	0	0	0	0	0	0	0	0	0	0	0	0	0	0	0	0	0	5	0	0	0	0	0	0	0	0	0	0	0	0	Eukaryota	Arthropoda	Hexanauplia	Calanoida	Centropagidae	Boeckella	NA
LPeuks_783	0	0	0	14	0	0	0	0	0	0	0	0	0	0	0	0	0	0	0	0	0	0	0	0	0	0	0	0	0	0	0	0	0	0	Eukaryota	Arthropoda	Hexanauplia	Calanoida	Unclassified_Order_Calanoida	Unclassified_Order_Calanoida	NA
LPeuks_784	0	0	0	0	0	0	0	9	0	0	0	0	0	0	0	0	0	0	0	0	0	0	0	0	0	0	0	0	0	0	0	0	0	0	Eukaryota	Arthropoda	Hexanauplia	Calanoida	Centropagidae	Boeckella	NA
LPeuks_785	0	0	0	0	0	0	0	0	0	0	7	0	0	0	0	0	0	0	0	0	0	0	0	0	0	0	0	0	0	0	0	0	0	0	Eukaryota	Rhodophyta	Florideophyceae	Batrachospermales	Batrachospermaceae	Nothocladus	NA
LPeuks_786	0	0	0	0	0	0	0	0	0	0	0	0	0	0	0	0	0	0	0	4	0	0	0	0	0	0	0	0	0	0	0	0	0	0	Eukaryota	Arthropoda	Hexanauplia	Calanoida	Centropagidae	Boeckella	NA
LPeuks_787	0	0	0	0	0	0	0	0	0	0	0	0	0	0	0	0	0	0	0	0	0	0	0	0	0	0	5	0	0	0	0	0	0	0	Eukaryota	Arthropoda	Hexanauplia	Calanoida	Centropagidae	Boeckella	NA
LPeuks_788	3	0	0	0	0	0	19	0	0	0	0	0	0	0	0	0	0	0	0	0	0	0	0	0	0	0	0	0	0	0	0	0	0	0	Eukaryota	Arthropoda	Branchiopoda	Diplostraca	Bosminidae	Bosmina	Bosmina_meridionalis
LPeuks_789	0	0	0	0	0	0	0	0	0	0	1	0	0	0	0	0	0	0	0	0	0	5	0	0	0	0	0	0	0	0	0	0	0	0	Eukaryota	Ochrophyta	Chrysophyceae	Chromulinales	Paraphysomonadaceae	Paraphysomonas	Paraphysomonas_sp
LPeuks_791	0	0	0	0	0	0	0	0	0	0	7	0	0	0	0	0	0	0	0	0	0	0	0	0	0	0	0	0	0	0	0	0	0	0	Eukaryota	Ascomycota	Leotiomycetes	Unclass_Leotiomycetes	Unclassified_Order_Unclass_Leotiomycetes	Unclassified_Order_Unclass_Leotiomycetes	NA
LPeuks_792	0	0	0	0	0	0	0	0	0	0	6	0	0	0	0	0	0	0	0	0	0	0	0	0	0	0	0	0	0	0	0	0	0	0	Eukaryota	Ascomycota	Leotiomycetes	Chaetomellales	Chaetomellaceae	Synchaetomella	NA
LPeuks_793	0	0	0	0	0	0	0	0	0	0	0	0	10	0	0	0	0	0	0	0	0	0	0	0	0	0	0	0	0	0	0	0	0	0	Eukaryota	Unclassified_Kingdom_Eukaryota	Unclassified_Kingdom_Eukaryota	Unclassified_Kingdom_Eukaryota	Unclassified_Kingdom_Eukaryota	Unclassified_Kingdom_Eukaryota	NA
LPeuks_794	0	0	0	0	0	0	0	0	0	0	0	0	0	0	0	0	0	0	0	7	0	0	0	0	0	0	0	0	0	0	0	0	0	0	Eukaryota	Arthropoda	Hexanauplia	Calanoida	Unclassified_Order_Calanoida	Unclassified_Order_Calanoida	NA
LPeuks_795	0	0	0	0	0	0	0	0	0	0	0	0	0	0	0	0	0	0	0	0	0	0	0	0	0	0	8	0	0	0	0	0	0	0	Eukaryota	Arthropoda	Hexanauplia	Calanoida	Centropagidae	Boeckella	NA
LPeuks_796	0	0	0	0	0	0	0	0	0	0	0	0	0	0	0	0	0	0	0	0	0	0	0	0	0	0	0	6	0	0	0	0	0	0	Eukaryota	Arthropoda	Hexanauplia	Calanoida	Centropagidae	Boeckella	Boeckella_hamata
LPeuks_797	0	0	0	0	0	0	0	0	0	0	0	0	0	0	0	0	0	0	0	0	0	0	0	0	0	0	0	0	0	0	0	0	0	17	Eukaryota	Arthropoda	Hexanauplia	Calanoida	Centropagidae	Boeckella	NA
LPeuks_798	0	0	0	0	0	0	0	0	0	0	8	0	0	0	0	0	0	0	0	0	0	0	0	0	0	0	0	0	0	0	0	0	0	0	Eukaryota	Ascomycota	Sordariomycetes	Unclassified_Class_Sordariomycetes	Unclassified_Class_Sordariomycetes	Unclassified_Class_Sordariomycetes	NA
LPeuks_799	0	0	0	0	0	0	0	0	0	0	0	0	10	0	0	0	0	0	0	0	0	0	0	0	0	0	0	0	0	0	0	0	0	0	Eukaryota	Unclassified_Kingdom_Eukaryota	Unclassified_Kingdom_Eukaryota	Unclassified_Kingdom_Eukaryota	Unclassified_Kingdom_Eukaryota	Unclassified_Kingdom_Eukaryota	NA
LPeuks_800	0	0	0	0	0	0	0	0	0	0	0	0	0	15	0	0	0	0	0	0	0	0	0	0	0	0	0	0	0	0	0	0	0	0	Eukaryota	Arthropoda	Hexanauplia	Cyclopoida	Cyclopidae	Acanthocyclops	Acanthocyclops_robustus
LPeuks_801	0	0	0	0	0	0	0	0	0	0	0	0	0	0	0	0	0	0	0	0	0	0	0	0	0	0	0	0	0	0	0	0	0	24	Eukaryota	Arthropoda	Hexanauplia	Calanoida	Centropagidae	Boeckella	NA
LPeuks_802	8	0	0	0	0	0	0	0	0	0	0	0	0	0	0	0	0	0	0	0	0	0	0	0	0	0	0	0	0	0	0	0	0	0	Eukaryota	Ochrophyta	Unclassified_Phylum_Ochrophyta	Unclassified_Phylum_Ochrophyta	Unclassified_Phylum_Ochrophyta	Unclassified_Phylum_Ochrophyta	NA
LPeuks_803	0	0	0	0	0	0	0	15	0	0	0	0	0	0	0	0	0	0	0	0	0	0	0	0	0	0	0	0	0	0	0	0	0	0	Eukaryota	Arthropoda	Hexanauplia	Calanoida	Centropagidae	Boeckella	NA
LPeuks_804	0	0	0	0	0	0	0	0	0	29	0	0	0	0	0	0	0	0	0	0	0	0	0	0	0	0	0	0	0	0	0	0	0	0	Eukaryota	Arthropoda	Hexanauplia	Calanoida	Centropagidae	Boeckella	NA
LPeuks_805	0	0	0	0	0	0	0	0	0	0	7	0	0	0	0	0	0	0	0	0	0	0	0	0	0	0	0	0	0	0	0	0	0	0	Eukaryota	Ascomycota	Sordariomycetes	Hypocreales	Unclassified_Order_Hypocreales	Unclassified_Order_Hypocreales	NA
LPeuks_806	0	0	0	0	0	0	0	0	0	0	0	0	0	0	0	0	18	0	0	0	0	0	0	0	0	0	0	0	0	0	0	0	0	0	Eukaryota	Arthropoda	Ostracoda	Podocopida	Unclass_Podocopida	Podocopida	NA
LPeuks_807	0	0	0	0	0	0	0	0	0	0	0	0	0	0	0	0	0	0	0	0	0	0	0	0	0	0	0	0	0	0	0	0	0	19	Eukaryota	Arthropoda	Ostracoda	Podocopida	Cyprididae	Cypridopsis	Podocopida_sp
LPeuks_808	0	0	0	0	0	0	0	0	0	0	0	0	10	0	0	0	0	0	0	0	0	0	0	0	0	0	0	0	0	0	0	0	0	0	Eukaryota	Unclassified_Kingdom_Eukaryota	Unclassified_Kingdom_Eukaryota	Unclassified_Kingdom_Eukaryota	Unclassified_Kingdom_Eukaryota	Unclassified_Kingdom_Eukaryota	NA
LPeuks_809	0	0	0	0	0	0	0	0	0	0	0	0	0	16	0	0	0	0	0	0	0	0	0	0	0	0	0	0	0	0	0	0	0	0	Eukaryota	Ochrophyta	Unclassified_Phylum_Ochrophyta	Unclassified_Phylum_Ochrophyta	Unclassified_Phylum_Ochrophyta	Unclassified_Phylum_Ochrophyta	NA
LPeuks_810	0	0	0	0	0	0	0	0	0	0	0	0	0	0	0	0	0	0	0	0	0	0	0	0	0	0	2	0	0	0	0	0	0	0	Eukaryota	Arthropoda	Hexanauplia	Calanoida	Centropagidae	Boeckella	NA
LPeuks_811	0	0	0	0	0	0	0	0	0	0	0	0	0	0	0	0	0	0	0	0	0	0	0	0	0	0	5	0	0	0	0	0	0	0	Eukaryota	Arthropoda	Hexanauplia	Calanoida	Centropagidae	Boeckella	NA
LPeuks_813	0	0	0	0	0	0	0	0	0	21	0	0	0	0	0	0	0	0	0	0	0	0	0	0	0	0	0	0	0	0	0	0	0	0	Eukaryota	Arthropoda	Hexanauplia	Calanoida	Centropagidae	Boeckella	NA
LPeuks_814	0	0	0	0	0	0	0	0	0	0	7	0	0	0	0	0	0	0	0	0	0	0	0	0	0	0	0	0	0	0	0	0	0	0	Eukaryota	Ascomycota	Leotiomycetes	Helotiales	Discinellaceae	Articulospora	NA
LPeuks_815	0	0	0	0	0	0	0	0	0	0	0	0	11	0	0	0	0	0	0	0	0	0	0	0	0	0	0	0	0	0	0	0	0	0	Eukaryota	Platyhelminthes	Catenulida	Unclass_Catenulida	Stenostomidae	Stenostomum	NA
LPeuks_816	0	0	0	0	0	0	0	0	0	0	0	0	0	0	0	0	0	0	0	0	0	0	0	21	0	0	0	0	0	0	0	0	0	0	Eukaryota	Unclassified_Kingdom_Eukaryota	Unclassified_Kingdom_Eukaryota	Unclassified_Kingdom_Eukaryota	Unclassified_Kingdom_Eukaryota	Unclassified_Kingdom_Eukaryota	NA
LPeuks_817	7	0	0	0	0	0	0	0	0	0	0	0	0	0	0	0	0	0	0	0	0	0	0	0	0	0	0	0	0	0	0	0	0	0	Eukaryota	Ascomycota	Unclassified_Phylum_Ascomycota	Unclassified_Phylum_Ascomycota	Unclassified_Phylum_Ascomycota	Unclassified_Phylum_Ascomycota	NA
LPeuks_818	0	0	0	0	0	0	0	12	0	0	0	0	0	0	0	0	0	0	0	0	0	0	0	0	0	0	0	0	0	0	0	0	0	0	Eukaryota	Arthropoda	Hexanauplia	Calanoida	Centropagidae	Boeckella	NA
LPeuks_819	0	0	0	0	0	0	0	0	0	0	0	0	0	0	0	0	0	0	0	0	0	4	0	0	0	0	0	0	0	0	0	0	0	0	Eukaryota	Arthropoda	Hexanauplia	Calanoida	Centropagidae	Boeckella	NA
LPeuks_820	0	0	0	5	0	0	0	0	0	0	0	0	0	0	0	0	0	0	0	0	0	0	0	0	0	0	0	0	0	0	0	0	0	0	Eukaryota	Bacillariophyta	Unclassified_Phylum_Bacillariophyta	Unclassified_Phylum_Bacillariophyta	Unclassified_Phylum_Bacillariophyta	Unclassified_Phylum_Bacillariophyta	NA
LPeuks_821	0	0	0	14	0	0	0	0	0	0	0	0	0	0	0	0	0	0	0	0	0	0	0	0	0	0	0	0	0	0	0	0	0	0	Eukaryota	Unclassified_Kingdom_Eukaryota	Unclassified_Kingdom_Eukaryota	Unclassified_Kingdom_Eukaryota	Unclassified_Kingdom_Eukaryota	Unclassified_Kingdom_Eukaryota	NA
LPeuks_822	0	0	0	0	0	0	0	12	0	0	0	0	0	0	0	0	0	0	0	0	0	0	0	0	0	0	0	0	0	0	0	0	0	0	Eukaryota	Arthropoda	Unclassified_Phylum_Arthropoda	Unclassified_Phylum_Arthropoda	Unclassified_Phylum_Arthropoda	Unclassified_Phylum_Arthropoda	NA
LPeuks_823	0	0	0	0	0	0	0	0	0	0	3	0	0	0	0	0	0	0	0	0	0	0	0	0	0	0	0	0	0	0	0	0	0	0	Eukaryota	Ascomycota	Leotiomycetes	Helotiales	Unclass_Helotiales	Rhynchosporium	NA
LPeuks_824	0	0	0	0	0	0	0	0	0	0	0	0	0	0	0	5	0	0	0	0	0	0	0	0	0	0	0	0	0	0	0	0	0	0	Eukaryota	Unclassified_Kingdom_Eukaryota	Unclassified_Kingdom_Eukaryota	Unclassified_Kingdom_Eukaryota	Unclassified_Kingdom_Eukaryota	Unclassified_Kingdom_Eukaryota	NA
LPeuks_825	0	0	0	0	0	0	0	0	0	0	0	0	0	0	0	0	0	0	0	0	0	0	0	1	13	0	0	0	0	0	0	0	0	0	Eukaryota	Unclassified_Kingdom_Eukaryota	Unclassified_Kingdom_Eukaryota	Unclassified_Kingdom_Eukaryota	Unclassified_Kingdom_Eukaryota	Unclassified_Kingdom_Eukaryota	NA
LPeuks_826	0	0	0	0	0	0	0	0	0	0	0	0	0	0	0	0	0	0	0	0	0	0	0	0	0	0	0	3	0	0	0	0	0	0	Eukaryota	Arthropoda	Hexanauplia	Cyclopoida	Cyclopidae	Acanthocyclops	Acanthocyclops_robustus
LPeuks_827	0	0	0	0	0	0	0	0	0	0	0	0	0	0	0	0	0	0	0	0	0	4	0	0	0	0	0	0	0	0	0	0	0	0	Eukaryota	Arthropoda	Unclassified_Phylum_Arthropoda	Unclassified_Phylum_Arthropoda	Unclassified_Phylum_Arthropoda	Unclassified_Phylum_Arthropoda	NA
LPeuks_828	0	0	0	0	0	0	0	0	0	0	0	0	0	0	0	0	0	0	0	7	0	0	0	0	0	0	0	0	0	0	0	0	0	0	Eukaryota	Arthropoda	Hexanauplia	Calanoida	Centropagidae	Boeckella	NA
LPeuks_829	0	0	0	0	0	0	0	0	0	0	0	0	0	0	0	0	0	0	0	0	0	0	0	16	0	0	0	0	0	0	0	0	0	0	Eukaryota	Arthropoda	Hexanauplia	Calanoida	Centropagidae	Boeckella	NA
LPeuks_830	0	0	0	0	0	0	0	0	0	0	0	0	0	0	0	0	0	0	0	0	0	0	0	0	15	0	0	0	0	0	0	0	0	0	Eukaryota	Arthropoda	Insecta	Diptera	Unclassified_Order_Diptera	Unclassified_Order_Diptera	NA
LPeuks_831	0	0	0	0	0	0	0	0	0	24	0	0	0	0	0	0	0	0	0	0	0	0	0	0	0	0	0	0	0	0	0	0	0	0	Eukaryota	Arthropoda	Hexanauplia	Calanoida	Unclassified_Order_Calanoida	Unclassified_Order_Calanoida	NA
LPeuks_832	0	0	0	0	0	0	0	0	0	0	6	0	0	0	0	0	0	0	0	0	0	0	0	0	0	0	0	0	0	0	0	0	0	0	Eukaryota	Ascomycota	Unclassified_Phylum_Ascomycota	Unclassified_Phylum_Ascomycota	Unclassified_Phylum_Ascomycota	Unclassified_Phylum_Ascomycota	NA
LPeuks_833	0	0	0	0	0	0	0	0	0	0	7	0	0	0	0	0	0	0	0	0	0	0	0	0	0	0	0	0	0	0	0	0	0	0	Eukaryota	Unclassified_Kingdom_Eukaryota	Unclassified_Kingdom_Eukaryota	Unclassified_Kingdom_Eukaryota	Unclassified_Kingdom_Eukaryota	Unclassified_Kingdom_Eukaryota	NA
LPeuks_834	0	0	0	0	0	0	0	0	0	0	0	0	0	0	0	0	0	0	0	2	0	0	0	0	0	0	0	0	0	0	0	0	0	0	Eukaryota	Arthropoda	Hexanauplia	Calanoida	Centropagidae	Unclassified_Family_Centropagidae	NA
LPeuks_835	5	0	0	0	0	0	0	0	0	0	0	0	0	0	0	0	0	0	0	0	0	0	0	0	0	0	0	0	0	0	0	0	0	0	Eukaryota	Arthropoda	Unclassified_Phylum_Arthropoda	Unclassified_Phylum_Arthropoda	Unclassified_Phylum_Arthropoda	Unclassified_Phylum_Arthropoda	NA
LPeuks_836	0	0	0	0	0	0	0	0	0	0	0	0	0	0	0	0	17	0	0	0	0	0	0	0	0	0	0	0	0	0	0	0	0	0	Eukaryota	Arthropoda	Ostracoda	Podocopida	Unclass_Podocopida	Podocopida	NA
LPeuks_837	0	0	0	0	0	0	0	0	0	0	0	0	0	0	0	0	0	0	0	0	0	0	0	0	9	0	0	0	0	0	0	0	0	0	Eukaryota	Unclassified_Kingdom_Eukaryota	Unclassified_Kingdom_Eukaryota	Unclassified_Kingdom_Eukaryota	Unclassified_Kingdom_Eukaryota	Unclassified_Kingdom_Eukaryota	NA
LPeuks_838	0	0	0	0	0	0	0	0	0	0	0	0	0	0	0	0	0	0	0	0	0	0	0	0	17	0	0	0	0	0	0	0	0	0	Eukaryota	Unclassified_Kingdom_Eukaryota	Unclassified_Kingdom_Eukaryota	Unclassified_Kingdom_Eukaryota	Unclassified_Kingdom_Eukaryota	Unclassified_Kingdom_Eukaryota	NA
LPeuks_839	0	0	0	14	0	0	0	0	0	0	0	0	0	0	0	0	0	0	0	0	0	0	0	0	0	0	0	0	0	0	0	0	0	0	Eukaryota	Unclassified_Kingdom_Eukaryota	Unclassified_Kingdom_Eukaryota	Unclassified_Kingdom_Eukaryota	Unclassified_Kingdom_Eukaryota	Unclassified_Kingdom_Eukaryota	NA
LPeuks_840	0	0	0	0	0	0	0	0	0	0	6	0	0	0	0	0	0	0	0	0	0	0	0	0	0	0	0	0	0	0	0	0	0	0	Eukaryota	Ascomycota	Leotiomycetes	Helotiales	Unclass_Helotiales	Rhynchosporium	NA
LPeuks_841	0	0	0	0	0	0	0	0	0	0	0	0	7	0	0	0	0	0	0	0	0	0	0	0	0	0	0	0	0	0	0	0	0	0	Eukaryota	Ascomycota	Leotiomycetes	Helotiales	Unclassified_Order_Helotiales	Unclassified_Order_Helotiales	NA
LPeuks_843	0	0	0	0	0	0	0	0	0	0	0	0	0	0	0	0	0	0	0	1	0	0	0	0	0	0	0	0	0	0	0	0	0	0	Eukaryota	Arthropoda	Hexanauplia	Calanoida	Centropagidae	Boeckella	NA
LPeuks_844	0	0	0	0	0	0	0	0	0	0	0	0	0	0	0	0	0	0	0	0	0	0	0	0	0	0	6	0	0	0	0	0	0	0	Eukaryota	Arthropoda	Hexanauplia	Calanoida	Centropagidae	Boeckella	NA
LPeuks_845	0	0	0	0	0	0	0	0	0	0	0	0	0	0	0	0	0	0	0	0	0	0	0	0	0	0	0	4	0	0	0	0	0	0	Eukaryota	Arthropoda	Hexanauplia	Harpacticoida	Unclassified_Order_Harpacticoida	Unclassified_Order_Harpacticoida	NA
LPeuks_846	8	0	0	0	0	0	0	0	0	0	0	0	0	0	0	0	0	0	0	0	0	0	0	0	0	0	0	0	0	0	0	0	0	0	Eukaryota	Unclassified_Kingdom_Eukaryota	Unclassified_Kingdom_Eukaryota	Unclassified_Kingdom_Eukaryota	Unclassified_Kingdom_Eukaryota	Unclassified_Kingdom_Eukaryota	NA
LPeuks_847	2	0	0	0	0	0	0	0	0	0	6	0	0	0	0	0	0	0	0	0	0	0	0	0	0	0	0	0	0	0	0	0	0	0	Eukaryota	Unclassified_Kingdom_Eukaryota	Unclassified_Kingdom_Eukaryota	Unclassified_Kingdom_Eukaryota	Unclassified_Kingdom_Eukaryota	Unclassified_Kingdom_Eukaryota	NA
LPeuks_848	5	0	0	0	0	0	0	0	0	0	0	0	0	0	0	0	0	0	0	0	0	0	0	0	0	0	0	0	0	0	0	0	0	0	Eukaryota	Unclassified_Kingdom_Eukaryota	Unclassified_Kingdom_Eukaryota	Unclassified_Kingdom_Eukaryota	Unclassified_Kingdom_Eukaryota	Unclassified_Kingdom_Eukaryota	NA
LPeuks_849	0	0	9	0	0	0	0	0	0	0	0	0	0	0	0	0	0	0	0	0	0	0	0	0	0	0	0	0	0	0	0	0	0	0	Eukaryota	Arthropoda	Hexanauplia	Calanoida	Centropagidae	Boeckella	NA
LPeuks_850	0	0	0	0	0	18	0	0	0	0	0	0	0	0	0	0	0	0	0	0	0	0	0	0	0	0	0	0	0	0	0	0	0	0	Eukaryota	Arthropoda	Arachnida	Trombidiformes	Pygmephoridae	Pygmephoridae	NA
LPeuks_851	0	0	0	0	0	0	0	0	0	0	7	0	0	0	0	0	0	0	0	0	0	0	0	0	0	0	0	0	0	0	0	0	0	0	Eukaryota	Ascomycota	Sordariomycetes	Hypocreales	Unclassified_Order_Hypocreales	Unclassified_Order_Hypocreales	NA
LPeuks_852	0	0	0	0	0	0	0	0	0	0	0	0	0	0	0	0	0	6	0	0	0	0	0	0	0	0	0	0	0	0	0	0	0	0	Eukaryota	Unclassified_Kingdom_Eukaryota	Unclassified_Kingdom_Eukaryota	Unclassified_Kingdom_Eukaryota	Unclassified_Kingdom_Eukaryota	Unclassified_Kingdom_Eukaryota	NA
LPeuks_853	0	0	0	0	0	0	0	0	0	0	0	0	0	0	0	0	0	0	0	0	0	0	0	0	0	0	0	0	0	0	0	0	0	15	Eukaryota	Ochrophyta	Unclassified_Phylum_Ochrophyta	Unclassified_Phylum_Ochrophyta	Unclassified_Phylum_Ochrophyta	Unclassified_Phylum_Ochrophyta	NA
LPeuks_854	3	0	0	0	0	0	0	0	0	0	0	0	0	0	0	0	0	0	0	0	0	0	0	0	0	0	0	0	0	0	0	0	0	0	Eukaryota	Unclassified_Kingdom_Eukaryota	Unclassified_Kingdom_Eukaryota	Unclassified_Kingdom_Eukaryota	Unclassified_Kingdom_Eukaryota	Unclassified_Kingdom_Eukaryota	NA
LPeuks_855	0	0	0	0	0	13	0	0	0	0	0	0	0	0	0	0	0	0	0	0	0	0	0	0	0	0	0	0	0	0	0	0	0	0	Eukaryota	Arthropoda	Hexanauplia	Unclassified_Class_Hexanauplia	Unclassified_Class_Hexanauplia	Unclassified_Class_Hexanauplia	NA
LPeuks_856	0	0	0	0	0	2	0	0	0	0	6	0	0	0	0	0	0	0	0	0	0	0	0	0	0	0	0	0	0	0	0	0	0	0	Eukaryota	Unclassified_Kingdom_Eukaryota	Unclassified_Kingdom_Eukaryota	Unclassified_Kingdom_Eukaryota	Unclassified_Kingdom_Eukaryota	Unclassified_Kingdom_Eukaryota	NA
LPeuks_857	0	0	0	0	0	20	0	0	0	0	0	0	0	0	0	0	0	0	0	0	0	0	0	0	0	0	0	0	0	0	0	0	0	0	Eukaryota	Unclassified_Kingdom_Eukaryota	Unclassified_Kingdom_Eukaryota	Unclassified_Kingdom_Eukaryota	Unclassified_Kingdom_Eukaryota	Unclassified_Kingdom_Eukaryota	NA
LPeuks_858	0	0	0	0	0	0	0	0	0	0	8	0	0	0	0	0	0	0	0	0	0	0	0	0	0	0	0	0	0	0	0	0	0	0	Eukaryota	Ascomycota	Unclassified_Phylum_Ascomycota	Unclassified_Phylum_Ascomycota	Unclassified_Phylum_Ascomycota	Unclassified_Phylum_Ascomycota	NA
LPeuks_859	0	0	0	0	0	0	0	0	0	0	4	0	0	0	0	0	0	0	0	0	0	0	0	0	0	0	0	0	0	0	0	0	0	0	Eukaryota	Unclassified_Kingdom_Eukaryota	Unclassified_Kingdom_Eukaryota	Unclassified_Kingdom_Eukaryota	Unclassified_Kingdom_Eukaryota	Unclassified_Kingdom_Eukaryota	NA
LPeuks_860	0	0	0	0	0	0	0	0	0	0	6	0	0	0	0	0	0	0	0	0	0	0	0	0	0	0	0	0	0	0	0	0	0	0	Eukaryota	Unclassified_Kingdom_Eukaryota	Unclassified_Kingdom_Eukaryota	Unclassified_Kingdom_Eukaryota	Unclassified_Kingdom_Eukaryota	Unclassified_Kingdom_Eukaryota	NA
LPeuks_861	0	0	0	0	0	0	0	0	0	0	7	0	0	0	0	0	0	0	0	0	0	0	0	0	0	0	0	0	0	0	0	0	0	0	Eukaryota	Ascomycota	Sordariomycetes	Hypocreales	Nectriaceae	Unclassified_Family_Nectriaceae	NA
LPeuks_862	0	0	0	0	0	0	0	0	0	0	5	0	0	0	0	0	0	0	0	0	0	0	0	0	0	0	0	0	0	0	0	0	0	0	Eukaryota	Ascomycota	Unclassified_Phylum_Ascomycota	Unclassified_Phylum_Ascomycota	Unclassified_Phylum_Ascomycota	Unclassified_Phylum_Ascomycota	NA
LPeuks_864	0	0	0	0	0	0	0	0	0	0	0	0	11	0	0	0	0	0	0	0	0	0	0	0	0	0	0	0	0	0	0	0	0	0	Eukaryota	Unclassified_Kingdom_Eukaryota	Unclassified_Kingdom_Eukaryota	Unclassified_Kingdom_Eukaryota	Unclassified_Kingdom_Eukaryota	Unclassified_Kingdom_Eukaryota	NA
LPeuks_865	0	0	0	0	0	0	0	0	0	0	0	0	0	0	0	0	0	9	0	0	0	0	0	0	0	0	0	0	0	0	0	0	0	0	Eukaryota	Unclassified_Kingdom_Eukaryota	Unclassified_Kingdom_Eukaryota	Unclassified_Kingdom_Eukaryota	Unclassified_Kingdom_Eukaryota	Unclassified_Kingdom_Eukaryota	NA
LPeuks_866	0	0	0	0	0	0	0	0	0	0	0	0	0	0	0	0	0	0	0	0	0	0	0	20	0	0	0	0	0	0	0	0	0	0	Eukaryota	Unclassified_Kingdom_Eukaryota	Unclassified_Kingdom_Eukaryota	Unclassified_Kingdom_Eukaryota	Unclassified_Kingdom_Eukaryota	Unclassified_Kingdom_Eukaryota	NA
LPeuks_868	2	0	0	0	0	0	15	0	0	0	0	0	0	0	0	0	0	0	0	0	0	0	0	0	0	0	0	0	0	0	0	0	0	0	Eukaryota	Arthropoda	Branchiopoda	Diplostraca	Bosminidae	Bosmina	Bosmina_meridionalis
LPeuks_869	0	0	0	10	0	0	0	0	0	0	0	0	0	0	0	0	0	0	0	0	0	0	0	0	0	0	0	0	0	0	0	0	0	0	Eukaryota	Unclassified_Kingdom_Eukaryota	Unclassified_Kingdom_Eukaryota	Unclassified_Kingdom_Eukaryota	Unclassified_Kingdom_Eukaryota	Unclassified_Kingdom_Eukaryota	NA
LPeuks_870	0	0	0	11	0	0	0	0	0	0	0	0	0	0	0	0	0	0	0	0	0	0	0	0	0	0	0	0	0	0	0	0	0	0	Eukaryota	Oomycota	Unclass_Oomycota	Saprolegniales	Saprolegniaceae	Unclassified_Family_Saprolegniaceae	NA
LPeuks_871	0	0	0	0	0	18	0	0	0	0	0	0	0	0	0	0	0	0	0	0	0	0	0	0	0	0	0	0	0	0	0	0	0	0	Eukaryota	Arthropoda	Unclassified_Phylum_Arthropoda	Unclassified_Phylum_Arthropoda	Unclassified_Phylum_Arthropoda	Unclassified_Phylum_Arthropoda	NA
LPeuks_872	0	0	0	0	0	0	0	10	0	0	0	0	0	0	0	0	0	0	0	0	0	0	0	0	0	0	0	0	0	0	0	0	0	0	Eukaryota	Arthropoda	Hexanauplia	Calanoida	Centropagidae	Boeckella	NA
LPeuks_873	0	0	0	0	0	0	0	0	0	0	5	0	0	0	0	0	0	0	0	0	0	0	0	0	0	0	0	0	0	0	0	0	0	0	Eukaryota	Unclassified_Kingdom_Eukaryota	Unclassified_Kingdom_Eukaryota	Unclassified_Kingdom_Eukaryota	Unclassified_Kingdom_Eukaryota	Unclassified_Kingdom_Eukaryota	NA
LPeuks_874	0	0	0	0	0	0	0	0	0	0	4	0	0	0	0	0	0	0	0	0	0	0	0	0	0	0	0	0	0	0	0	0	0	0	Eukaryota	Ascomycota	Unclassified_Phylum_Ascomycota	Unclassified_Phylum_Ascomycota	Unclassified_Phylum_Ascomycota	Unclassified_Phylum_Ascomycota	NA
LPeuks_875	0	0	0	0	0	0	0	0	0	0	4	0	0	0	0	0	0	0	0	0	0	0	0	0	0	0	0	0	0	0	0	0	0	0	Eukaryota	Ascomycota	Unclassified_Phylum_Ascomycota	Unclassified_Phylum_Ascomycota	Unclassified_Phylum_Ascomycota	Unclassified_Phylum_Ascomycota	NA
LPeuks_876	0	0	0	0	0	0	0	0	0	0	0	0	0	0	0	1	0	0	0	0	0	0	0	0	0	0	0	0	0	0	0	0	0	0	Eukaryota	Arthropoda	Hexanauplia	Calanoida	Centropagidae	Boeckella	Boeckella_delicata
LPeuks_877	4	0	0	0	0	0	0	0	0	0	2	0	0	0	0	0	0	0	0	0	0	0	0	0	0	0	0	0	0	0	0	0	0	0	Eukaryota	Unclassified_Kingdom_Eukaryota	Unclassified_Kingdom_Eukaryota	Unclassified_Kingdom_Eukaryota	Unclassified_Kingdom_Eukaryota	Unclassified_Kingdom_Eukaryota	NA
LPeuks_878	0	0	0	0	0	0	0	14	0	0	0	0	0	0	0	0	0	0	0	0	0	0	0	0	0	0	0	0	0	0	0	0	0	0	Eukaryota	Arthropoda	Hexanauplia	Calanoida	Centropagidae	Boeckella	NA
LPeuks_880	0	0	0	0	0	0	0	0	0	0	7	0	0	0	0	0	0	0	0	0	0	0	0	0	0	0	0	0	0	0	0	0	0	0	Eukaryota	Ascomycota	Leotiomycetes	Helotiales	Discinellaceae	Articulospora	NA
LPeuks_881	0	0	0	0	0	0	0	0	0	0	3	0	0	0	0	0	0	0	0	0	0	0	0	0	0	0	0	0	0	0	0	0	0	0	Eukaryota	Ascomycota	Leotiomycetes	Helotiales	Discinellaceae	Articulospora	NA
LPeuks_882	0	0	0	0	0	0	0	0	0	0	5	0	0	0	0	0	0	0	0	0	0	0	0	0	0	0	0	0	0	0	0	0	0	0	Eukaryota	Ascomycota	Unclassified_Phylum_Ascomycota	Unclassified_Phylum_Ascomycota	Unclassified_Phylum_Ascomycota	Unclassified_Phylum_Ascomycota	NA
LPeuks_883	0	0	0	0	0	0	0	0	0	0	5	0	0	0	0	0	0	0	0	0	0	0	0	0	0	0	0	0	0	0	0	0	0	0	Eukaryota	Ascomycota	Sordariomycetes	Hypocreales	Unclassified_Order_Hypocreales	Unclassified_Order_Hypocreales	NA
LPeuks_884	0	0	0	0	0	0	0	0	0	0	0	0	0	0	0	0	0	0	0	3	0	0	0	0	0	0	0	0	0	0	0	0	0	0	Eukaryota	Arthropoda	Hexanauplia	Calanoida	Centropagidae	Boeckella	NA
LPeuks_885	2	0	0	0	0	0	0	0	0	0	0	0	0	0	0	0	0	0	0	0	0	0	0	0	0	0	0	0	0	0	0	0	0	0	Eukaryota	Bacillariophyta	Bacillariophyceae	Naviculales	Sellaphoraceae	Sellaphora	NA
LPeuks_886	4	0	0	0	0	0	0	0	0	0	0	0	0	0	0	0	0	0	0	0	0	0	0	0	0	0	0	0	0	0	0	0	0	0	Eukaryota	Unclassified_Kingdom_Eukaryota	Unclassified_Kingdom_Eukaryota	Unclassified_Kingdom_Eukaryota	Unclassified_Kingdom_Eukaryota	Unclassified_Kingdom_Eukaryota	NA
LPeuks_887	5	0	0	0	0	0	0	0	0	0	0	0	0	0	0	0	0	0	0	0	0	0	0	0	0	0	0	0	0	0	0	0	0	0	Eukaryota	Unclassified_Kingdom_Eukaryota	Unclassified_Kingdom_Eukaryota	Unclassified_Kingdom_Eukaryota	Unclassified_Kingdom_Eukaryota	Unclassified_Kingdom_Eukaryota	NA
LPeuks_888	0	1	0	0	0	0	0	0	0	0	0	0	0	0	0	0	0	0	0	3	0	0	0	0	0	0	0	0	0	0	0	0	0	0	Eukaryota	Arthropoda	Hexanauplia	Calanoida	Centropagidae	Boeckella	NA
LPeuks_889	0	0	0	0	0	12	0	0	0	0	0	0	0	0	0	0	0	0	0	0	0	0	0	0	0	0	0	0	0	0	0	0	0	0	Eukaryota	Arthropoda	Unclassified_Phylum_Arthropoda	Unclassified_Phylum_Arthropoda	Unclassified_Phylum_Arthropoda	Unclassified_Phylum_Arthropoda	NA
LPeuks_890	0	0	0	0	0	0	0	0	0	0	3	0	0	0	0	0	0	0	0	0	0	0	0	0	0	0	0	0	0	0	0	0	0	0	Eukaryota	Unclassified_Kingdom_Eukaryota	Unclassified_Kingdom_Eukaryota	Unclassified_Kingdom_Eukaryota	Unclassified_Kingdom_Eukaryota	Unclassified_Kingdom_Eukaryota	NA
LPeuks_891	0	0	0	0	0	0	0	0	0	0	6	0	0	0	0	0	0	0	0	0	0	0	0	0	0	0	0	0	0	0	0	0	0	0	Eukaryota	Ascomycota	Sordariomycetes	Hypocreales	Nectriaceae	Unclassified_Family_Nectriaceae	NA
LPeuks_892	0	0	0	0	0	0	0	0	0	0	0	0	0	13	0	0	0	0	0	0	0	0	0	0	0	0	0	0	0	0	0	0	0	0	Eukaryota	Arthropoda	Arachnida	Trombidiformes	Unclassified_Order_Trombidiformes	Unclassified_Order_Trombidiformes	NA
LPeuks_893	0	0	0	0	0	0	0	0	0	0	0	0	0	3	0	0	6	0	0	0	0	0	0	0	0	0	0	0	0	0	0	0	0	0	Eukaryota	Arthropoda	Ostracoda	Podocopida	Unclass_Podocopida	Podocopida	NA
LPeuks_894	0	0	0	0	0	0	0	0	0	0	0	0	0	0	0	0	8	0	0	0	0	0	0	0	0	0	0	0	0	0	0	0	0	0	Eukaryota	Arthropoda	Ostracoda	Podocopida	Unclass_Podocopida	Podocopida	NA
LPeuks_895	1	0	0	0	0	0	0	0	0	0	3	0	0	0	0	0	0	0	0	0	0	0	0	0	0	0	0	0	0	0	0	0	0	0	Eukaryota	Unclassified_Kingdom_Eukaryota	Unclassified_Kingdom_Eukaryota	Unclassified_Kingdom_Eukaryota	Unclassified_Kingdom_Eukaryota	Unclassified_Kingdom_Eukaryota	NA
LPeuks_896	0	0	0	0	0	0	0	0	0	0	6	0	0	0	0	0	0	0	0	0	0	0	0	0	0	0	0	0	0	0	0	0	0	0	Eukaryota	Arthropoda	Hexanauplia	Unclassified_Class_Hexanauplia	Unclassified_Class_Hexanauplia	Unclassified_Class_Hexanauplia	NA
LPeuks_897	0	0	0	0	0	0	0	0	0	0	5	0	0	0	0	0	0	0	0	0	0	0	0	0	0	0	0	0	0	0	0	0	0	0	Eukaryota	Ascomycota	Leotiomycetes	Helotiales	Unclassified_Order_Helotiales	Unclassified_Order_Helotiales	NA
LPeuks_898	0	0	0	0	0	0	0	0	0	0	5	0	0	0	0	0	0	0	0	0	0	0	0	0	0	0	0	0	0	0	0	0	0	0	Eukaryota	Arthropoda	Arachnida	Sarcoptiformes	Oppiidae	Oppiidae	NA
LPeuks_899	0	0	0	0	0	0	0	0	0	0	0	0	0	13	0	0	0	0	0	0	0	0	0	0	0	0	0	0	0	0	0	0	0	0	Eukaryota	Arthropoda	Arachnida	Trombidiformes	Pionidae	Piona	NA
LPeuks_900	0	0	0	0	0	0	0	0	0	0	0	0	0	10	0	0	0	0	0	0	0	0	0	0	0	0	0	0	0	0	0	0	0	0	Eukaryota	Unclassified_Kingdom_Eukaryota	Unclassified_Kingdom_Eukaryota	Unclassified_Kingdom_Eukaryota	Unclassified_Kingdom_Eukaryota	Unclassified_Kingdom_Eukaryota	NA
LPeuks_901	0	0	0	0	0	0	0	0	0	0	0	0	0	0	0	0	0	0	0	3	0	0	0	0	0	0	0	0	0	0	0	0	0	0	Eukaryota	Arthropoda	Hexanauplia	Calanoida	Unclassified_Order_Calanoida	Unclassified_Order_Calanoida	NA
LPeuks_902	6	0	0	0	0	0	0	0	0	0	0	0	0	0	0	0	0	0	0	0	0	0	0	0	0	0	0	0	0	0	0	0	0	0	Eukaryota	Bacillariophyta	Bacillariophyceae	Bacillariales	Bacillariaceae	Nitzschia	Nitzschia_fonticola
LPeuks_903	2	0	0	0	0	0	0	0	0	0	0	0	0	0	0	0	0	0	0	0	0	0	0	0	0	0	0	0	0	0	0	0	0	0	Eukaryota	Unclassified_Kingdom_Eukaryota	Unclassified_Kingdom_Eukaryota	Unclassified_Kingdom_Eukaryota	Unclassified_Kingdom_Eukaryota	Unclassified_Kingdom_Eukaryota	NA
LPeuks_904	0	0	0	0	0	18	0	0	0	0	0	0	0	0	0	0	0	0	0	0	0	0	0	0	0	0	0	0	0	0	0	0	0	0	Eukaryota	Arthropoda	Hexanauplia	Harpacticoida	Unclassified_Order_Harpacticoida	Unclassified_Order_Harpacticoida	NA
LPeuks_905	0	0	0	0	0	0	0	0	0	0	6	0	0	0	0	0	0	0	0	0	0	0	0	0	0	0	0	0	0	0	0	0	0	0	Eukaryota	Unclassified_Kingdom_Eukaryota	Unclassified_Kingdom_Eukaryota	Unclassified_Kingdom_Eukaryota	Unclassified_Kingdom_Eukaryota	Unclassified_Kingdom_Eukaryota	NA
LPeuks_906	0	0	0	0	0	0	0	0	0	0	9	0	0	0	0	0	0	0	0	0	0	0	0	0	0	0	0	0	0	0	0	0	0	0	Eukaryota	Chlorophyta	Chlorophyceae	Sphaeropleales	Unclassified_Order_Sphaeropleales	Unclassified_Order_Sphaeropleales	NA
LPeuks_907	0	0	0	0	0	0	0	0	0	0	4	0	0	0	0	0	0	0	0	0	0	0	0	0	0	0	0	0	0	0	0	0	0	0	Eukaryota	Ascomycota	Unclassified_Phylum_Ascomycota	Unclassified_Phylum_Ascomycota	Unclassified_Phylum_Ascomycota	Unclassified_Phylum_Ascomycota	NA
LPeuks_908	0	0	0	0	0	0	0	0	0	0	4	0	0	0	0	0	0	0	0	0	0	0	0	0	0	0	0	0	0	0	0	0	0	0	Eukaryota	Ascomycota	Leotiomycetes	Helotiales	Discinellaceae	Articulospora	NA
LPeuks_909	0	0	0	0	0	0	0	0	0	0	3	0	0	0	0	0	0	0	0	0	0	0	0	0	0	0	0	0	0	0	0	0	0	0	Eukaryota	Ascomycota	Leotiomycetes	Helotiales	Unclass_Helotiales	Rhynchosporium	Rhynchosporium_orthosporum
LPeuks_910	0	0	0	0	0	0	0	0	0	0	0	0	0	0	0	0	14	0	0	0	0	0	0	0	0	0	0	0	0	0	0	0	0	0	Eukaryota	Ochrophyta	Unclassified_Phylum_Ochrophyta	Unclassified_Phylum_Ochrophyta	Unclassified_Phylum_Ochrophyta	Unclassified_Phylum_Ochrophyta	NA
LPeuks_911	0	0	0	0	0	0	0	0	0	0	0	0	0	0	0	0	0	0	0	0	0	0	0	11	0	0	0	0	0	0	0	0	0	0	Eukaryota	Unclassified_Kingdom_Eukaryota	Unclassified_Kingdom_Eukaryota	Unclassified_Kingdom_Eukaryota	Unclassified_Kingdom_Eukaryota	Unclassified_Kingdom_Eukaryota	NA
LPeuks_912	0	0	0	0	0	0	0	0	0	0	0	0	0	0	0	0	0	0	0	0	0	0	0	0	0	0	0	0	15	0	0	0	0	0	Eukaryota	Arthropoda	Branchiopoda	Diplostraca	Chydoridae	Chydoridae	NA
LPeuks_913	2	0	0	0	0	5	1	0	0	0	0	0	0	0	0	0	0	0	0	0	0	0	0	0	0	3	0	0	0	0	0	0	0	0	Eukaryota	Chordata	Mammalia	Primates	Hominidae	Homo	Homo_sapiens
LPeuks_914	4	0	0	0	0	0	0	0	0	0	0	0	0	0	0	0	0	0	0	0	0	0	0	0	0	0	0	0	0	0	0	0	0	0	Eukaryota	Unclassified_Kingdom_Eukaryota	Unclassified_Kingdom_Eukaryota	Unclassified_Kingdom_Eukaryota	Unclassified_Kingdom_Eukaryota	Unclassified_Kingdom_Eukaryota	NA
LPeuks_915	0	0	0	0	0	0	0	0	0	0	0	0	0	0	0	0	0	0	0	0	0	2	0	0	0	0	0	0	0	0	0	0	0	0	Eukaryota	Arthropoda	Hexanauplia	Calanoida	Centropagidae	Boeckella	NA
LPeuks_916	0	0	0	10	0	0	0	0	0	0	0	0	0	0	0	0	0	0	0	0	0	0	0	0	0	0	0	0	0	0	0	0	0	0	Eukaryota	Arthropoda	Hexanauplia	Calanoida	Centropagidae	Boeckella	NA
LPeuks_917	0	0	0	0	0	0	34	0	0	0	0	0	0	0	0	0	0	0	0	0	0	0	0	0	0	0	0	0	0	0	0	0	0	0	Eukaryota	Unclassified_Kingdom_Eukaryota	Unclassified_Kingdom_Eukaryota	Unclassified_Kingdom_Eukaryota	Unclassified_Kingdom_Eukaryota	Unclassified_Kingdom_Eukaryota	NA
LPeuks_918	0	0	0	0	0	0	0	0	0	0	7	0	0	0	0	0	0	0	0	0	0	0	0	0	0	0	0	0	0	0	0	0	0	0	Eukaryota	Ascomycota	Unclassified_Phylum_Ascomycota	Unclassified_Phylum_Ascomycota	Unclassified_Phylum_Ascomycota	Unclassified_Phylum_Ascomycota	NA
LPeuks_919	0	0	0	0	0	0	0	0	0	0	5	0	0	0	0	0	0	0	0	0	0	0	0	0	0	0	0	0	0	0	0	0	0	0	Eukaryota	Oomycota	Unclass_Oomycota	Saprolegniales	Saprolegniaceae	Unclassified_Family_Saprolegniaceae	NA
LPeuks_920	0	0	0	0	0	0	0	0	0	0	0	0	0	0	0	2	0	0	0	0	0	0	0	0	0	0	0	0	0	0	0	0	0	0	Eukaryota	Arthropoda	Hexanauplia	Calanoida	Centropagidae	Boeckella	NA
LPeuks_921	0	0	0	0	0	0	0	0	0	0	0	0	0	0	0	0	0	6	0	0	0	0	0	0	0	0	0	0	0	0	0	0	0	0	Eukaryota	Unclassified_Kingdom_Eukaryota	Unclassified_Kingdom_Eukaryota	Unclassified_Kingdom_Eukaryota	Unclassified_Kingdom_Eukaryota	Unclassified_Kingdom_Eukaryota	NA
LPeuks_922	0	0	0	0	0	0	0	0	0	0	0	0	0	0	0	0	0	0	20	0	0	0	0	0	0	0	0	0	0	0	0	0	0	0	Eukaryota	Unclassified_Kingdom_Eukaryota	Unclassified_Kingdom_Eukaryota	Unclassified_Kingdom_Eukaryota	Unclassified_Kingdom_Eukaryota	Unclassified_Kingdom_Eukaryota	NA
LPeuks_923	0	0	0	0	0	0	0	0	0	0	0	0	0	0	0	0	0	0	0	0	0	0	0	0	0	0	3	0	0	0	0	0	0	0	Eukaryota	Platyhelminthes	Catenulida	Unclass_Catenulida	Stenostomidae	Stenostomum	NA
LPeuks_924	0	0	0	0	0	0	0	0	0	0	0	0	0	0	0	0	0	0	0	0	0	0	0	0	0	0	0	0	0	0	0	0	9	0	Eukaryota	Arthropoda	Insecta	Diptera	Chironomidae	Chironomus	Chironomus_sp
LPeuks_925	1	0	0	0	0	0	0	0	0	0	4	0	0	0	0	0	0	0	0	0	0	0	0	0	0	0	0	0	0	0	0	0	0	0	Eukaryota	Unclassified_Kingdom_Eukaryota	Unclassified_Kingdom_Eukaryota	Unclassified_Kingdom_Eukaryota	Unclassified_Kingdom_Eukaryota	Unclassified_Kingdom_Eukaryota	NA
LPeuks_926	3	0	0	0	0	0	0	0	0	0	0	0	0	0	0	0	0	0	0	0	0	0	0	0	0	0	0	0	0	0	0	0	0	0	Eukaryota	Unclassified_Kingdom_Eukaryota	Unclassified_Kingdom_Eukaryota	Unclassified_Kingdom_Eukaryota	Unclassified_Kingdom_Eukaryota	Unclassified_Kingdom_Eukaryota	NA
LPeuks_927	3	0	0	0	0	0	0	0	0	0	0	0	0	0	0	0	0	0	0	0	0	0	0	0	0	0	0	0	0	0	0	0	0	0	Eukaryota	Discosea	Unclass_Discosea	Himatismenida	Cochliopodiidae	Cochliopodium	NA
LPeuks_928	0	0	0	0	0	0	0	0	0	0	4	0	0	0	0	0	0	0	0	0	0	0	0	0	0	0	0	0	0	0	0	0	0	0	Eukaryota	Unclassified_Kingdom_Eukaryota	Unclassified_Kingdom_Eukaryota	Unclassified_Kingdom_Eukaryota	Unclassified_Kingdom_Eukaryota	Unclassified_Kingdom_Eukaryota	NA
LPeuks_929	0	0	0	0	0	0	0	0	0	0	6	0	0	0	0	0	0	0	0	0	0	0	0	0	0	0	0	0	0	0	0	0	0	0	Eukaryota	Ascomycota	Leotiomycetes	Unclassified_Class_Leotiomycetes	Unclassified_Class_Leotiomycetes	Unclassified_Class_Leotiomycetes	NA
LPeuks_930	0	0	0	0	0	0	0	0	0	0	6	0	0	0	0	0	0	0	0	0	0	0	0	0	0	0	0	0	0	0	0	0	0	0	Eukaryota	Annelida	Clitellata	Enchytraeida	Enchytraeidae	Cognettia	Cognettia_varisetosa
LPeuks_931	0	0	0	0	0	0	0	0	0	0	0	0	0	0	0	0	0	0	0	0	0	0	0	0	11	0	0	0	0	0	0	0	0	0	Eukaryota	Arthropoda	Unclassified_Phylum_Arthropoda	Unclassified_Phylum_Arthropoda	Unclassified_Phylum_Arthropoda	Unclassified_Phylum_Arthropoda	NA
LPeuks_932	0	0	0	0	0	0	0	0	0	0	0	0	0	0	0	0	0	0	0	0	0	0	0	0	9	0	0	0	0	0	0	0	0	0	Eukaryota	Unclassified_Kingdom_Eukaryota	Unclassified_Kingdom_Eukaryota	Unclassified_Kingdom_Eukaryota	Unclassified_Kingdom_Eukaryota	Unclassified_Kingdom_Eukaryota	NA
LPeuks_933	0	0	0	0	0	0	0	0	0	0	0	0	0	0	0	0	0	0	0	0	0	0	0	0	9	0	0	0	0	0	0	0	0	0	Eukaryota	Unclassified_Kingdom_Eukaryota	Unclassified_Kingdom_Eukaryota	Unclassified_Kingdom_Eukaryota	Unclassified_Kingdom_Eukaryota	Unclassified_Kingdom_Eukaryota	NA
LPeuks_934	0	0	0	0	0	0	0	0	0	0	0	0	0	0	0	0	0	0	0	0	0	0	0	0	0	0	7	0	0	0	0	0	0	0	Eukaryota	Arthropoda	Hexanauplia	Calanoida	Centropagidae	Boeckella	NA
LPeuks_935	0	0	0	0	0	0	0	0	0	0	0	0	0	0	0	0	0	0	0	0	0	3	0	0	0	0	0	0	0	0	0	0	0	0	Eukaryota	Arthropoda	Hexanauplia	Calanoida	Centropagidae	Boeckella	NA
LPeuks_936	0	0	0	13	0	0	0	0	0	0	0	0	0	0	0	0	0	0	0	0	0	0	0	0	0	0	0	0	0	0	0	0	0	0	Eukaryota	Arthropoda	Hexanauplia	Calanoida	Centropagidae	Boeckella	NA
LPeuks_937	0	0	0	0	0	0	0	6	0	0	0	0	0	0	0	0	0	0	0	0	0	0	0	0	0	0	0	0	0	0	0	0	0	0	Eukaryota	Arthropoda	Hexanauplia	Calanoida	Unclassified_Order_Calanoida	Unclassified_Order_Calanoida	NA
LPeuks_938	0	0	0	0	0	0	0	0	0	0	4	0	0	0	0	0	0	0	0	0	0	0	0	0	0	0	0	0	0	0	0	0	0	0	Eukaryota	Ascomycota	Leotiomycetes	Chaetomellales	Chaetomellaceae	Synchaetomella	NA
LPeuks_939	0	0	0	0	0	0	0	0	0	0	2	0	0	0	0	0	0	0	0	0	0	0	0	0	0	0	0	0	0	0	0	0	0	0	Eukaryota	Unclassified_Kingdom_Eukaryota	Unclassified_Kingdom_Eukaryota	Unclassified_Kingdom_Eukaryota	Unclassified_Kingdom_Eukaryota	Unclassified_Kingdom_Eukaryota	NA
LPeuks_940	0	0	0	0	0	0	0	0	0	0	4	0	0	0	0	0	0	0	0	0	0	0	0	0	0	0	0	0	0	0	0	0	0	0	Eukaryota	Unclassified_Kingdom_Eukaryota	Unclassified_Kingdom_Eukaryota	Unclassified_Kingdom_Eukaryota	Unclassified_Kingdom_Eukaryota	Unclassified_Kingdom_Eukaryota	NA
LPeuks_941	0	0	0	0	0	0	0	0	0	0	5	0	0	0	0	0	0	0	0	0	0	0	0	0	0	0	0	0	0	0	0	0	0	0	Eukaryota	Ascomycota	Leotiomycetes	Unclass_Leotiomycetes	Unclass_Leotiomycetes	Leohumicola	Leohumicola_sp
LPeuks_943	0	0	0	0	0	0	0	0	0	0	4	0	0	0	0	0	0	0	0	0	0	0	0	0	0	0	0	0	0	0	0	0	0	0	Eukaryota	Basidiomycota	Agaricomycetes	Agaricales	Hygrophoraceae	Hygrocybe	NA
LPeuks_944	0	0	0	0	0	0	0	0	0	0	3	0	0	0	0	0	0	0	0	0	0	0	0	0	0	0	0	0	0	0	0	0	0	0	Eukaryota	Ascomycota	Leotiomycetes	Unclass_Leotiomycetes	Myxotrichaceae	Myxotrichum	NA
LPeuks_945	0	0	0	0	0	0	0	0	0	0	0	0	11	0	0	0	0	0	0	0	0	0	0	0	0	0	0	0	0	0	0	0	0	0	Eukaryota	Unclassified_Kingdom_Eukaryota	Unclassified_Kingdom_Eukaryota	Unclassified_Kingdom_Eukaryota	Unclassified_Kingdom_Eukaryota	Unclassified_Kingdom_Eukaryota	NA
LPeuks_946	0	0	0	0	0	0	0	0	0	0	0	0	4	0	0	0	0	0	0	0	0	0	0	0	0	0	0	0	0	0	0	0	0	0	Eukaryota	Nematoda	Enoplea	Dorylaimida	Unclassified_Order_Dorylaimida	Unclassified_Order_Dorylaimida	NA
LPeuks_947	0	0	0	0	0	0	0	0	0	0	0	0	0	0	0	0	0	9	0	0	0	0	0	0	0	0	0	0	0	0	0	0	0	0	Eukaryota	Unclassified_Kingdom_Eukaryota	Unclassified_Kingdom_Eukaryota	Unclassified_Kingdom_Eukaryota	Unclassified_Kingdom_Eukaryota	Unclassified_Kingdom_Eukaryota	NA
LPeuks_948	0	0	0	0	0	0	0	0	0	0	0	0	0	0	0	0	0	0	0	2	0	0	0	0	0	0	0	0	0	0	0	0	0	0	Eukaryota	Arthropoda	Hexanauplia	Calanoida	Centropagidae	Boeckella	NA
LPeuks_949	0	0	0	0	0	0	0	0	0	0	0	0	0	0	0	0	0	0	0	2	0	0	0	0	0	0	0	0	0	0	0	1	0	0	Eukaryota	Arthropoda	Hexanauplia	Calanoida	Centropagidae	Boeckella	NA
LPeuks_950	0	0	0	0	0	0	0	0	0	0	0	0	0	0	0	0	0	0	0	0	0	0	0	0	0	0	4	0	0	0	0	0	0	0	Eukaryota	Arthropoda	Branchiopoda	Diplostraca	Daphniidae	Daphnia	NA
LPeuks_952	5	0	0	0	0	0	0	0	0	0	0	0	0	0	0	0	0	0	0	0	0	0	0	0	0	0	0	0	0	0	0	0	0	0	Eukaryota	Unclassified_Kingdom_Eukaryota	Unclassified_Kingdom_Eukaryota	Unclassified_Kingdom_Eukaryota	Unclassified_Kingdom_Eukaryota	Unclassified_Kingdom_Eukaryota	NA
LPeuks_953	3	0	0	0	0	0	0	0	0	0	0	0	0	0	0	0	0	0	0	0	0	0	0	0	0	0	0	0	0	0	0	0	0	0	Eukaryota	Unclassified_Kingdom_Eukaryota	Unclassified_Kingdom_Eukaryota	Unclassified_Kingdom_Eukaryota	Unclassified_Kingdom_Eukaryota	Unclassified_Kingdom_Eukaryota	NA
LPeuks_954	0	0	0	0	0	0	0	0	0	0	0	0	0	0	0	0	0	0	0	0	0	5	0	0	0	0	1	0	0	0	0	0	0	0	Eukaryota	Arthropoda	Hexanauplia	Calanoida	Centropagidae	Boeckella	NA
LPeuks_955	0	0	0	0	0	0	0	0	0	0	5	0	0	0	0	0	0	0	0	0	0	0	0	0	0	0	0	0	0	0	0	0	0	0	Eukaryota	Unclassified_Kingdom_Eukaryota	Unclassified_Kingdom_Eukaryota	Unclassified_Kingdom_Eukaryota	Unclassified_Kingdom_Eukaryota	Unclassified_Kingdom_Eukaryota	NA
LPeuks_956	0	0	0	0	0	0	0	0	0	0	8	0	0	0	0	0	0	0	0	0	0	0	0	0	0	0	0	0	0	0	0	0	0	0	Eukaryota	Ascomycota	Leotiomycetes	Helotiales	Unclass_Helotiales	Rhynchosporium	Rhynchosporium_orthosporum
LPeuks_958	0	0	0	0	0	0	0	0	0	0	3	0	0	0	0	0	0	0	0	0	0	0	0	0	0	0	0	0	0	0	0	0	0	0	Eukaryota	Unclassified_Kingdom_Eukaryota	Unclassified_Kingdom_Eukaryota	Unclassified_Kingdom_Eukaryota	Unclassified_Kingdom_Eukaryota	Unclassified_Kingdom_Eukaryota	NA
LPeuks_959	0	0	0	0	0	0	0	0	0	0	0	0	6	0	0	0	0	0	0	0	0	0	0	0	0	0	0	0	0	0	0	0	0	0	Eukaryota	Unclassified_Kingdom_Eukaryota	Unclassified_Kingdom_Eukaryota	Unclassified_Kingdom_Eukaryota	Unclassified_Kingdom_Eukaryota	Unclassified_Kingdom_Eukaryota	NA
LPeuks_960	0	0	0	0	0	0	0	0	0	0	0	0	0	3	0	0	0	0	0	0	0	0	0	0	9	0	0	0	0	0	0	0	0	0	Eukaryota	Unclassified_Kingdom_Eukaryota	Unclassified_Kingdom_Eukaryota	Unclassified_Kingdom_Eukaryota	Unclassified_Kingdom_Eukaryota	Unclassified_Kingdom_Eukaryota	NA
LPeuks_961	0	0	0	0	0	0	0	0	0	0	0	0	0	0	0	0	0	0	19	0	0	0	0	0	0	0	0	0	0	0	0	0	0	0	Eukaryota	Arthropoda	Insecta	Unclassified_Class_Insecta	Unclassified_Class_Insecta	Unclassified_Class_Insecta	NA
LPeuks_962	0	0	0	0	0	0	0	0	0	0	0	0	0	0	0	0	0	0	0	0	0	0	0	13	0	0	0	0	0	0	0	0	0	0	Eukaryota	Unclassified_Kingdom_Eukaryota	Unclassified_Kingdom_Eukaryota	Unclassified_Kingdom_Eukaryota	Unclassified_Kingdom_Eukaryota	Unclassified_Kingdom_Eukaryota	NA
LPeuks_963	0	0	0	0	0	0	0	0	0	0	0	0	0	0	0	0	0	0	0	0	0	0	0	0	0	0	4	0	0	0	0	0	0	0	Eukaryota	Arthropoda	Hexanauplia	Calanoida	Centropagidae	Boeckella	NA
LPeuks_964	0	0	0	0	0	0	0	0	0	0	0	0	0	0	0	0	0	0	0	0	0	0	0	0	0	0	3	0	0	0	0	0	0	0	Eukaryota	Arthropoda	Hexanauplia	Calanoida	Centropagidae	Boeckella	NA
LPeuks_965	0	0	0	0	0	1	0	0	0	0	3	0	0	0	0	0	0	0	0	0	0	0	0	0	0	0	0	0	0	0	0	0	0	0	Eukaryota	Ascomycota	Sordariomycetes	Hypocreales	Nectriaceae	Thelonectria	Thelonectria_veuillotiana
LPeuks_966	0	0	0	0	0	0	0	0	0	0	5	0	0	0	0	0	0	0	0	0	0	0	0	0	0	0	0	0	0	0	0	0	0	0	Eukaryota	Ascomycota	Leotiomycetes	Unclass_Leotiomycetes	Unclass_Leotiomycetes	Leohumicola	NA
LPeuks_967	0	0	0	0	0	0	0	0	0	0	3	0	0	0	0	0	0	0	0	0	0	0	0	0	0	0	0	0	0	0	0	0	0	0	Eukaryota	Unclassified_Kingdom_Eukaryota	Unclassified_Kingdom_Eukaryota	Unclassified_Kingdom_Eukaryota	Unclassified_Kingdom_Eukaryota	Unclassified_Kingdom_Eukaryota	NA
LPeuks_968	0	0	0	0	0	0	0	0	0	0	2	0	0	0	0	0	0	0	0	0	0	0	0	0	0	0	0	0	0	0	0	0	0	0	Eukaryota	Unclassified_Kingdom_Eukaryota	Unclassified_Kingdom_Eukaryota	Unclassified_Kingdom_Eukaryota	Unclassified_Kingdom_Eukaryota	Unclassified_Kingdom_Eukaryota	NA
LPeuks_969	0	0	0	0	0	0	0	0	0	0	2	0	0	0	0	0	0	0	0	0	0	0	0	0	0	0	0	0	0	0	0	0	0	0	Eukaryota	Ascomycota	Leotiomycetes	Unclassified_Class_Leotiomycetes	Unclassified_Class_Leotiomycetes	Unclassified_Class_Leotiomycetes	NA
LPeuks_970	0	0	0	0	0	0	0	0	0	0	3	0	0	0	0	0	0	0	0	0	0	0	0	0	0	0	0	0	0	0	0	0	0	0	Eukaryota	Platyhelminthes	Rhabditophora	Macrostomida	Macrostomidae	Macrostomum	NA
LPeuks_971	0	0	0	0	0	0	0	0	0	0	0	0	6	0	0	0	0	0	0	0	0	0	0	0	0	0	0	0	0	0	0	0	0	0	Eukaryota	Arthropoda	Unclassified_Phylum_Arthropoda	Unclassified_Phylum_Arthropoda	Unclassified_Phylum_Arthropoda	Unclassified_Phylum_Arthropoda	NA
LPeuks_972	0	0	0	0	0	0	0	0	0	0	0	0	0	0	0	0	12	0	0	0	0	0	0	0	0	0	0	0	0	0	0	0	0	0	Eukaryota	Arthropoda	Ostracoda	Podocopida	Unclass_Podocopida	Podocopida	NA
LPeuks_973	0	0	0	0	0	0	0	0	0	0	0	0	0	0	0	0	0	0	0	0	0	0	0	0	0	0	0	0	0	0	0	0	0	11	Eukaryota	Arthropoda	Hexanauplia	Calanoida	Centropagidae	Boeckella	NA
LPeuks_974	0	0	0	0	0	0	0	0	0	0	0	0	0	0	0	0	0	0	0	0	0	0	0	0	0	0	0	0	0	0	0	0	0	15	Eukaryota	Arthropoda	Hexanauplia	Calanoida	Centropagidae	Unclassified_Family_Centropagidae	NA
LPeuks_975	0	0	0	0	0	0	29	0	0	0	0	0	0	0	0	0	0	0	0	0	0	0	0	0	0	0	0	0	0	0	0	0	0	0	Eukaryota	Arthropoda	Unclassified_Phylum_Arthropoda	Unclassified_Phylum_Arthropoda	Unclassified_Phylum_Arthropoda	Unclassified_Phylum_Arthropoda	NA
LPeuks_976	0	0	0	0	0	0	0	0	0	0	4	0	0	0	0	0	0	0	0	0	0	0	0	0	0	0	0	0	0	0	0	0	0	0	Eukaryota	Ascomycota	Leotiomycetes	Helotiales	Unclass_Helotiales	Tetracladium	NA
LPeuks_977	0	0	0	0	0	0	0	0	0	0	8	0	0	0	0	0	0	0	0	0	0	0	0	0	0	0	0	0	0	0	0	0	0	0	Eukaryota	Ascomycota	Leotiomycetes	Helotiales	Discinellaceae	Articulospora	NA
LPeuks_978	0	0	0	0	0	0	0	0	0	0	6	0	0	0	0	0	0	0	0	0	0	0	0	0	0	0	0	0	0	0	0	0	0	0	Eukaryota	Unclassified_Kingdom_Eukaryota	Unclassified_Kingdom_Eukaryota	Unclassified_Kingdom_Eukaryota	Unclassified_Kingdom_Eukaryota	Unclassified_Kingdom_Eukaryota	NA
LPeuks_979	0	0	0	0	0	0	0	0	0	0	6	0	0	0	0	0	0	0	0	0	0	0	0	0	0	0	0	0	0	0	0	0	0	0	Eukaryota	Ascomycota	Sordariomycetes	Hypocreales	Unclassified_Order_Hypocreales	Unclassified_Order_Hypocreales	NA
LPeuks_980	0	0	0	0	0	0	0	0	0	0	4	0	0	0	0	0	0	0	0	0	0	0	0	0	0	0	0	0	0	0	0	0	0	0	Eukaryota	Arthropoda	Unclassified_Phylum_Arthropoda	Unclassified_Phylum_Arthropoda	Unclassified_Phylum_Arthropoda	Unclassified_Phylum_Arthropoda	NA
LPeuks_981	0	0	0	0	0	0	0	0	0	0	5	0	0	0	0	0	0	0	0	0	0	0	0	0	0	0	0	0	0	0	0	0	0	0	Eukaryota	Ochrophyta	Unclassified_Phylum_Ochrophyta	Unclassified_Phylum_Ochrophyta	Unclassified_Phylum_Ochrophyta	Unclassified_Phylum_Ochrophyta	NA
LPeuks_982	0	0	0	0	0	0	0	0	0	0	3	0	0	0	0	0	0	0	0	0	0	0	0	0	0	0	0	0	0	0	0	0	0	0	Eukaryota	Unclassified_Kingdom_Eukaryota	Unclassified_Kingdom_Eukaryota	Unclassified_Kingdom_Eukaryota	Unclassified_Kingdom_Eukaryota	Unclassified_Kingdom_Eukaryota	NA
LPeuks_983	0	0	0	0	0	0	0	0	0	0	7	0	0	0	0	0	0	0	0	0	0	0	0	0	0	0	0	0	0	0	0	0	0	0	Eukaryota	Ascomycota	Sordariomycetes	Hypocreales	Unclassified_Order_Hypocreales	Unclassified_Order_Hypocreales	NA
LPeuks_984	0	0	0	0	0	0	0	0	0	0	6	0	0	0	0	0	0	0	0	0	0	0	0	0	0	0	0	0	0	0	0	0	0	0	Eukaryota	Discosea	Unclass_Discosea	Himatismenida	Cochliopodiidae	Cochliopodium	NA
LPeuks_985	0	0	0	0	0	0	0	0	0	0	4	0	0	0	0	0	0	0	0	0	0	0	0	0	0	0	0	0	0	0	0	0	0	0	Eukaryota	Unclassified_Kingdom_Eukaryota	Unclassified_Kingdom_Eukaryota	Unclassified_Kingdom_Eukaryota	Unclassified_Kingdom_Eukaryota	Unclassified_Kingdom_Eukaryota	NA
LPeuks_986	0	0	0	0	0	0	0	0	0	0	0	0	0	9	0	0	0	0	0	0	0	0	0	0	0	0	0	0	0	0	0	0	0	0	Eukaryota	Arthropoda	Branchiopoda	Diplostraca	Bosminidae	Bosmina	NA
LPeuks_987	0	0	0	0	0	0	0	0	0	0	0	0	0	0	0	1	0	0	0	0	0	0	0	0	0	0	0	0	0	0	0	0	0	0	Eukaryota	Arthropoda	Hexanauplia	Calanoida	Centropagidae	Boeckella	NA
LPeuks_988	0	0	0	0	0	0	0	0	0	0	0	0	0	0	0	0	9	0	0	0	0	0	0	0	0	0	0	0	0	0	0	0	0	0	Eukaryota	Unclassified_Kingdom_Eukaryota	Unclassified_Kingdom_Eukaryota	Unclassified_Kingdom_Eukaryota	Unclassified_Kingdom_Eukaryota	Unclassified_Kingdom_Eukaryota	NA
LPeuks_989	3	0	0	0	0	0	0	0	0	0	0	0	0	0	0	0	0	0	0	0	0	0	0	0	0	0	0	0	0	0	0	0	0	0	Eukaryota	Ochrophyta	Unclassified_Phylum_Ochrophyta	Unclassified_Phylum_Ochrophyta	Unclassified_Phylum_Ochrophyta	Unclassified_Phylum_Ochrophyta	NA
LPeuks_990	0	0	0	0	0	0	0	0	0	0	7	0	0	0	0	0	0	0	0	0	0	0	0	0	0	0	0	0	0	0	0	0	0	0	Eukaryota	Oomycota	Unclass_Oomycota	Pythiales	Pythiaceae	Pythium	Pythium_adhaerens
LPeuks_991	0	0	0	0	0	0	0	0	0	0	2	0	0	0	0	0	0	0	0	0	0	0	0	0	0	0	0	0	0	0	0	0	0	0	Eukaryota	Unclassified_Kingdom_Eukaryota	Unclassified_Kingdom_Eukaryota	Unclassified_Kingdom_Eukaryota	Unclassified_Kingdom_Eukaryota	Unclassified_Kingdom_Eukaryota	NA
LPeuks_992	0	0	0	0	0	0	0	0	0	0	5	0	0	0	0	0	0	0	0	0	0	0	0	0	0	0	0	0	0	0	0	0	0	0	Eukaryota	Ochrophyta	Unclassified_Phylum_Ochrophyta	Unclassified_Phylum_Ochrophyta	Unclassified_Phylum_Ochrophyta	Unclassified_Phylum_Ochrophyta	NA
LPeuks_993	0	0	0	0	0	0	0	0	0	0	5	0	0	0	0	0	0	0	0	0	0	0	0	0	0	0	0	0	0	0	0	0	0	0	Eukaryota	Unclassified_Kingdom_Eukaryota	Unclassified_Kingdom_Eukaryota	Unclassified_Kingdom_Eukaryota	Unclassified_Kingdom_Eukaryota	Unclassified_Kingdom_Eukaryota	NA
LPeuks_994	0	0	0	0	0	0	0	0	0	0	3	0	0	0	0	0	0	0	0	0	0	0	0	0	0	0	0	0	0	0	0	0	0	0	Eukaryota	Ascomycota	Leotiomycetes	Helotiales	Unclassified_Order_Helotiales	Unclassified_Order_Helotiales	NA
LPeuks_995	0	0	0	0	0	0	0	0	0	0	6	0	0	0	0	0	0	0	0	0	0	0	0	0	0	0	0	0	0	0	0	0	0	0	Eukaryota	Ascomycota	Unclassified_Phylum_Ascomycota	Unclassified_Phylum_Ascomycota	Unclassified_Phylum_Ascomycota	Unclassified_Phylum_Ascomycota	NA
LPeuks_996	0	0	0	0	0	0	0	0	0	0	5	0	0	0	0	0	0	0	0	0	0	0	0	0	0	0	0	0	0	0	0	0	0	0	Eukaryota	Ascomycota	Unclassified_Phylum_Ascomycota	Unclassified_Phylum_Ascomycota	Unclassified_Phylum_Ascomycota	Unclassified_Phylum_Ascomycota	NA
LPeuks_997	0	0	0	0	0	0	0	0	0	0	3	0	1	0	0	0	0	0	0	0	0	0	0	0	0	0	0	0	0	0	0	0	0	0	Eukaryota	Unclassified_Kingdom_Eukaryota	Unclassified_Kingdom_Eukaryota	Unclassified_Kingdom_Eukaryota	Unclassified_Kingdom_Eukaryota	Unclassified_Kingdom_Eukaryota	NA
LPeuks_998	0	0	0	0	0	0	0	0	0	0	0	0	7	0	0	0	0	0	0	0	0	0	0	0	0	0	0	0	0	0	0	0	0	0	Eukaryota	Bacillariophyta	Bacillariophyceae	Naviculales	Amphipleuraceae	Frustulia	Frustulia_saxonica
LPeuks_999	0	0	0	0	0	0	0	0	0	0	0	0	3	0	0	0	0	0	0	0	0	0	0	0	0	0	0	0	0	0	0	0	0	0	Eukaryota	Ascomycota	Leotiomycetes	Helotiales	Mollisiaceae	Phialocephala	NA
LPeuks_1000	0	0	0	0	0	0	0	0	0	0	0	0	7	0	0	0	0	0	0	0	0	0	0	0	0	0	0	0	0	0	0	0	0	0	Eukaryota	Unclassified_Kingdom_Eukaryota	Unclassified_Kingdom_Eukaryota	Unclassified_Kingdom_Eukaryota	Unclassified_Kingdom_Eukaryota	Unclassified_Kingdom_Eukaryota	NA
LPeuks_1001	0	0	0	0	0	0	0	0	0	0	0	0	0	7	0	0	0	0	0	0	0	0	0	0	0	0	0	0	0	0	0	0	0	0	Eukaryota	Arthropoda	Hexanauplia	Cyclopoida	Cyclopidae	Acanthocyclops	NA
LPeuks_1002	0	0	0	0	0	0	0	0	0	0	0	0	0	0	0	0	6	0	0	0	0	0	0	0	0	0	0	0	0	0	0	0	0	0	Eukaryota	Arthropoda	Hexanauplia	Calanoida	Centropagidae	Boeckella	NA
LPeuks_1003	0	0	0	0	0	0	0	0	0	0	0	0	0	0	0	0	10	0	0	0	0	0	0	0	0	0	0	0	0	0	0	0	0	0	Eukaryota	Arthropoda	Unclassified_Phylum_Arthropoda	Unclassified_Phylum_Arthropoda	Unclassified_Phylum_Arthropoda	Unclassified_Phylum_Arthropoda	NA
LPeuks_1004	0	0	0	0	0	0	0	0	0	0	0	0	0	0	0	0	0	0	21	0	0	0	0	0	0	0	0	0	0	0	0	0	0	0	Eukaryota	Unclassified_Kingdom_Eukaryota	Unclassified_Kingdom_Eukaryota	Unclassified_Kingdom_Eukaryota	Unclassified_Kingdom_Eukaryota	Unclassified_Kingdom_Eukaryota	NA
LPeuks_1006	4	0	0	0	0	0	0	0	0	0	0	0	0	0	0	0	0	0	0	0	0	0	0	0	0	0	0	0	0	0	0	0	0	0	Eukaryota	Unclassified_Kingdom_Eukaryota	Unclassified_Kingdom_Eukaryota	Unclassified_Kingdom_Eukaryota	Unclassified_Kingdom_Eukaryota	Unclassified_Kingdom_Eukaryota	NA
LPeuks_1007	0	0	11	0	0	0	0	0	0	0	0	0	0	0	0	0	0	0	0	0	0	0	0	0	0	0	0	0	0	0	0	0	0	0	Eukaryota	Arthropoda	Hexanauplia	Calanoida	Unclassified_Order_Calanoida	Unclassified_Order_Calanoida	NA
LPeuks_1008	0	0	0	0	0	5	0	0	0	0	0	0	3	0	0	0	0	0	0	0	0	0	0	0	0	0	0	0	0	0	0	0	0	0	Eukaryota	Chytridiomycota	Chytridiomycetes	Rhizophydiales	Rhizophydiaceae	Rhizophydium	NA
LPeuks_1009	0	0	0	0	0	0	0	0	0	0	5	0	0	0	0	0	0	0	0	0	0	0	0	0	0	0	0	0	0	0	0	0	0	0	Eukaryota	Basidiomycota	Agaricomycetes	Agaricales	Unclassified_Order_Agaricales	Unclassified_Order_Agaricales	NA
LPeuks_1010	0	0	0	0	0	0	0	0	0	0	5	0	0	0	0	0	0	0	0	0	0	0	0	0	0	0	0	0	0	0	0	0	0	0	Eukaryota	Ascomycota	Leotiomycetes	Unclassified_Class_Leotiomycetes	Unclassified_Class_Leotiomycetes	Unclassified_Class_Leotiomycetes	NA
LPeuks_1011	0	0	0	0	0	0	0	0	0	0	0	0	0	0	0	0	9	0	0	0	0	0	0	0	0	0	0	0	0	0	0	0	0	0	Eukaryota	Unclassified_Kingdom_Eukaryota	Unclassified_Kingdom_Eukaryota	Unclassified_Kingdom_Eukaryota	Unclassified_Kingdom_Eukaryota	Unclassified_Kingdom_Eukaryota	NA
LPeuks_1013	0	0	0	0	0	0	0	0	0	0	0	0	0	0	0	0	0	0	0	0	0	0	0	0	0	0	0	0	0	0	0	0	0	12	Eukaryota	Arthropoda	Hexanauplia	Calanoida	Centropagidae	Boeckella	NA
LPeuks_1015	0	0	0	3	0	0	0	0	0	0	0	0	0	0	0	0	0	0	0	0	0	0	0	0	0	0	0	0	0	0	0	0	0	0	Eukaryota	Arthropoda	Hexanauplia	Calanoida	Centropagidae	Unclassified_Family_Centropagidae	NA
LPeuks_1016	0	0	0	0	0	12	0	0	0	0	0	0	0	0	0	0	0	0	0	0	0	0	0	0	0	0	0	0	0	0	0	0	0	0	Eukaryota	Unclassified_Kingdom_Eukaryota	Unclassified_Kingdom_Eukaryota	Unclassified_Kingdom_Eukaryota	Unclassified_Kingdom_Eukaryota	Unclassified_Kingdom_Eukaryota	NA
LPeuks_1017	0	0	0	0	0	11	0	0	0	0	0	0	0	0	0	0	0	0	0	0	0	0	0	0	0	0	0	0	0	0	0	0	0	0	Eukaryota	Unclassified_Kingdom_Eukaryota	Unclassified_Kingdom_Eukaryota	Unclassified_Kingdom_Eukaryota	Unclassified_Kingdom_Eukaryota	Unclassified_Kingdom_Eukaryota	NA
LPeuks_1018	0	0	0	0	0	0	0	0	0	0	5	0	0	0	0	0	0	0	0	0	0	0	0	0	0	0	0	0	0	0	0	0	0	0	Eukaryota	Cnidaria	Unclassified_Phylum_Cnidaria	Unclassified_Phylum_Cnidaria	Unclassified_Phylum_Cnidaria	Unclassified_Phylum_Cnidaria	NA
LPeuks_1019	0	0	0	0	0	0	0	0	0	0	1	0	0	0	0	0	0	0	0	0	0	0	0	0	0	0	0	0	0	1	0	0	0	0	Eukaryota	Basidiomycota	Agaricomycetes	Unclassified_Class_Agaricomycetes	Unclassified_Class_Agaricomycetes	Unclassified_Class_Agaricomycetes	NA
LPeuks_1020	0	0	0	0	0	0	0	0	0	0	6	0	0	0	0	0	0	0	0	0	0	0	0	0	0	0	0	0	0	0	0	0	0	0	Eukaryota	Unclassified_Kingdom_Eukaryota	Unclassified_Kingdom_Eukaryota	Unclassified_Kingdom_Eukaryota	Unclassified_Kingdom_Eukaryota	Unclassified_Kingdom_Eukaryota	NA
LPeuks_1021	0	0	0	0	0	0	0	0	0	0	4	0	0	0	0	0	0	0	0	0	0	0	0	0	0	0	0	0	0	0	0	0	0	0	Eukaryota	Ascomycota	Sordariomycetes	Hypocreales	Nectriaceae	Calonectria	NA
LPeuks_1022	0	0	0	0	0	0	0	0	0	0	5	0	0	0	0	0	0	0	0	0	0	0	0	0	0	0	0	0	0	0	0	0	0	0	Eukaryota	Unclassified_Kingdom_Eukaryota	Unclassified_Kingdom_Eukaryota	Unclassified_Kingdom_Eukaryota	Unclassified_Kingdom_Eukaryota	Unclassified_Kingdom_Eukaryota	NA
LPeuks_1023	0	0	0	0	0	0	0	0	0	0	3	0	0	0	0	0	0	0	0	0	0	0	0	0	0	0	0	0	0	0	0	0	0	0	Eukaryota	Arthropoda	Unclassified_Phylum_Arthropoda	Unclassified_Phylum_Arthropoda	Unclassified_Phylum_Arthropoda	Unclassified_Phylum_Arthropoda	NA
LPeuks_1024	0	0	0	0	0	0	0	0	0	0	4	0	0	0	0	0	0	0	0	0	0	0	0	0	0	0	0	0	0	0	0	0	0	0	Eukaryota	Ascomycota	Unclassified_Phylum_Ascomycota	Unclassified_Phylum_Ascomycota	Unclassified_Phylum_Ascomycota	Unclassified_Phylum_Ascomycota	NA
LPeuks_1025	0	0	0	0	0	0	0	0	0	0	0	0	0	0	0	0	13	0	0	0	0	0	0	0	0	0	0	0	0	0	0	0	0	0	Eukaryota	Arthropoda	Insecta	Unclassified_Class_Insecta	Unclassified_Class_Insecta	Unclassified_Class_Insecta	NA
LPeuks_1026	0	0	0	0	0	0	0	0	0	0	0	0	0	0	0	0	0	6	0	0	0	0	0	0	0	0	0	0	0	0	0	0	0	0	Eukaryota	Bacillariophyta	Unclassified_Phylum_Bacillariophyta	Unclassified_Phylum_Bacillariophyta	Unclassified_Phylum_Bacillariophyta	Unclassified_Phylum_Bacillariophyta	NA
LPeuks_1027	0	0	0	0	0	0	0	0	0	0	0	0	0	0	0	0	0	0	0	0	0	0	0	0	10	0	0	0	0	0	0	0	0	0	Eukaryota	Arthropoda	Insecta	Unclassified_Class_Insecta	Unclassified_Class_Insecta	Unclassified_Class_Insecta	NA
LPeuks_1028	0	0	0	0	0	0	0	0	0	0	0	0	0	0	0	0	0	0	0	0	0	0	0	0	10	0	0	0	0	0	0	0	0	0	Eukaryota	Arthropoda	Insecta	Unclassified_Class_Insecta	Unclassified_Class_Insecta	Unclassified_Class_Insecta	NA
LPeuks_1029	2	0	0	0	0	0	0	0	0	0	0	0	0	0	0	0	0	0	0	0	0	0	0	0	0	0	0	0	0	0	0	0	0	0	Eukaryota	Bacillariophyta	Bacillariophyceae	Bacillariales	Bacillariaceae	Nitzschia	Nitzschia_fonticola
LPeuks_1030	0	0	9	0	0	0	0	0	0	0	0	0	0	0	0	0	0	0	0	0	0	0	0	0	0	0	0	0	0	0	0	0	0	0	Eukaryota	Bacillariophyta	Coscinodiscophyceae	Thalassiosirales	Stephanodiscaceae	Stephanodiscus	NA
LPeuks_1031	0	0	0	0	3	0	0	0	0	0	0	0	0	0	0	0	0	0	0	0	0	0	0	0	0	0	0	0	0	0	0	0	0	0	Eukaryota	Unclassified_Kingdom_Eukaryota	Unclassified_Kingdom_Eukaryota	Unclassified_Kingdom_Eukaryota	Unclassified_Kingdom_Eukaryota	Unclassified_Kingdom_Eukaryota	NA
LPeuks_1032	0	0	0	0	0	0	0	0	0	7	0	0	0	0	0	0	0	0	0	0	0	0	0	0	0	0	0	0	0	0	0	0	0	0	Eukaryota	Arthropoda	Hexanauplia	Calanoida	Centropagidae	Boeckella	NA
LPeuks_1033	0	0	0	0	0	0	0	0	0	0	2	0	0	0	0	0	0	0	0	0	0	0	0	0	0	0	0	0	0	0	0	0	0	0	Eukaryota	Unclassified_Kingdom_Eukaryota	Unclassified_Kingdom_Eukaryota	Unclassified_Kingdom_Eukaryota	Unclassified_Kingdom_Eukaryota	Unclassified_Kingdom_Eukaryota	NA
LPeuks_1034	0	0	0	0	0	0	0	0	0	0	4	0	0	0	0	0	0	0	0	0	0	0	0	0	0	0	0	0	0	0	0	0	0	0	Eukaryota	Unclassified_Kingdom_Eukaryota	Unclassified_Kingdom_Eukaryota	Unclassified_Kingdom_Eukaryota	Unclassified_Kingdom_Eukaryota	Unclassified_Kingdom_Eukaryota	NA
LPeuks_1035	0	0	0	0	0	0	0	0	0	0	3	0	0	0	0	0	0	0	0	0	0	0	0	0	0	0	0	0	0	0	0	0	0	0	Eukaryota	Annelida	Clitellata	Haplotaxida	Naididae	Chaetogaster	Chaetogaster_diaphanus
LPeuks_1036	0	0	0	0	0	0	0	0	0	0	6	0	0	0	0	0	0	0	0	0	0	0	0	0	0	0	0	0	0	0	0	0	0	0	Eukaryota	Unclassified_Kingdom_Eukaryota	Unclassified_Kingdom_Eukaryota	Unclassified_Kingdom_Eukaryota	Unclassified_Kingdom_Eukaryota	Unclassified_Kingdom_Eukaryota	NA
LPeuks_1037	0	0	0	0	0	0	0	0	0	0	1	0	0	0	0	0	0	0	0	0	0	0	0	0	0	0	0	0	0	0	0	0	0	0	Eukaryota	Unclassified_Kingdom_Eukaryota	Unclassified_Kingdom_Eukaryota	Unclassified_Kingdom_Eukaryota	Unclassified_Kingdom_Eukaryota	Unclassified_Kingdom_Eukaryota	NA
LPeuks_1038	0	0	0	0	0	0	0	0	0	0	3	0	0	0	0	0	0	0	0	0	0	0	0	0	0	0	0	0	0	0	0	0	0	0	Eukaryota	Ascomycota	Unclassified_Phylum_Ascomycota	Unclassified_Phylum_Ascomycota	Unclassified_Phylum_Ascomycota	Unclassified_Phylum_Ascomycota	NA
LPeuks_1039	0	0	0	0	0	0	0	0	0	0	0	0	6	0	0	0	0	0	0	0	0	0	0	0	0	0	0	0	0	0	0	0	0	0	Eukaryota	Unclassified_Kingdom_Eukaryota	Unclassified_Kingdom_Eukaryota	Unclassified_Kingdom_Eukaryota	Unclassified_Kingdom_Eukaryota	Unclassified_Kingdom_Eukaryota	NA
LPeuks_1040	0	0	0	0	0	0	0	0	0	0	0	0	0	7	0	0	0	0	0	0	0	0	0	0	0	0	0	0	0	0	0	0	0	0	Eukaryota	Arthropoda	Branchiopoda	Diplostraca	Bosminidae	Bosmina	NA
LPeuks_1041	0	0	0	0	0	0	0	0	0	0	0	0	0	0	8	0	0	0	0	0	0	0	0	0	0	0	0	0	0	0	0	0	0	0	Eukaryota	Arthropoda	Unclassified_Phylum_Arthropoda	Unclassified_Phylum_Arthropoda	Unclassified_Phylum_Arthropoda	Unclassified_Phylum_Arthropoda	NA
LPeuks_1042	0	0	0	0	0	0	0	0	0	0	0	0	0	0	0	0	0	0	20	0	0	0	0	0	0	0	0	0	0	0	0	0	0	0	Eukaryota	Arthropoda	Branchiopoda	Diplostraca	Daphniidae	Daphnia	Daphnia_carinata
LPeuks_1043	0	0	0	0	0	0	0	0	0	0	0	0	0	0	0	0	0	0	0	0	0	0	0	0	8	0	0	0	0	0	0	0	0	0	Eukaryota	Arthropoda	Branchiopoda	Diplostraca	Daphniidae	Daphnia	NA
LPeuks_1044	0	0	0	0	0	0	0	0	0	0	0	0	0	0	0	0	0	0	0	0	0	0	0	0	0	0	0	6	0	0	0	0	0	0	Eukaryota	Arthropoda	Hexanauplia	Calanoida	Centropagidae	Boeckella	Boeckella_hamata
LPeuks_1045	0	0	0	0	0	0	0	0	0	0	0	0	0	0	0	0	0	0	0	0	0	0	0	0	0	0	0	0	0	0	0	0	7	0	Eukaryota	Arthropoda	Unclassified_Phylum_Arthropoda	Unclassified_Phylum_Arthropoda	Unclassified_Phylum_Arthropoda	Unclassified_Phylum_Arthropoda	NA
LPeuks_1046	0	0	0	0	0	0	0	0	0	0	0	0	0	0	0	0	0	0	0	0	0	0	0	0	0	0	0	0	0	0	0	0	0	10	Eukaryota	Ochrophyta	Unclassified_Phylum_Ochrophyta	Unclassified_Phylum_Ochrophyta	Unclassified_Phylum_Ochrophyta	Unclassified_Phylum_Ochrophyta	NA
LPeuks_1047	4	0	0	0	0	0	0	0	0	0	0	0	0	0	0	0	0	0	0	0	0	0	0	0	0	0	0	0	0	0	0	0	0	0	Eukaryota	Unclassified_Kingdom_Eukaryota	Unclassified_Kingdom_Eukaryota	Unclassified_Kingdom_Eukaryota	Unclassified_Kingdom_Eukaryota	Unclassified_Kingdom_Eukaryota	NA
LPeuks_1048	0	0	6	0	0	0	0	0	0	0	0	0	0	0	0	0	0	0	0	0	0	0	0	0	0	0	0	0	0	0	0	0	0	0	Eukaryota	Arthropoda	Hexanauplia	Calanoida	Centropagidae	Boeckella	NA
LPeuks_1049	0	0	0	0	0	9	0	0	0	0	0	0	0	0	0	0	0	0	0	0	0	0	0	0	0	0	0	0	0	0	0	0	0	0	Eukaryota	Unclassified_Kingdom_Eukaryota	Unclassified_Kingdom_Eukaryota	Unclassified_Kingdom_Eukaryota	Unclassified_Kingdom_Eukaryota	Unclassified_Kingdom_Eukaryota	NA
LPeuks_1050	0	0	0	0	0	0	0	0	0	0	3	0	0	0	0	0	0	0	0	0	0	0	0	0	0	0	0	0	0	0	0	0	0	0		Unclassified_Kingdom_	Unclassified_Kingdom_	Unclassified_Kingdom_	Unclassified_Kingdom_	Unclassified_Kingdom_	NA
LPeuks_1051	0	0	0	0	0	0	0	0	0	0	6	0	0	0	0	0	0	0	0	0	0	0	0	0	0	0	0	0	0	0	0	0	0	0	Eukaryota	Unclassified_Kingdom_Eukaryota	Unclassified_Kingdom_Eukaryota	Unclassified_Kingdom_Eukaryota	Unclassified_Kingdom_Eukaryota	Unclassified_Kingdom_Eukaryota	NA
LPeuks_1053	0	0	0	0	0	0	0	0	0	0	4	0	0	0	0	0	0	0	0	0	0	0	0	0	0	0	0	0	0	0	0	0	0	0	Eukaryota	Ascomycota	Leotiomycetes	Unclass_Leotiomycetes	Pseudeurotiaceae	Pseudogymnoascus	NA
LPeuks_1054	0	0	0	0	0	0	0	0	0	0	5	0	0	0	0	0	0	0	0	0	0	0	0	0	0	0	0	0	0	0	0	0	0	0	Eukaryota	Ascomycota	Unclassified_Phylum_Ascomycota	Unclassified_Phylum_Ascomycota	Unclassified_Phylum_Ascomycota	Unclassified_Phylum_Ascomycota	NA
LPeuks_1055	0	0	0	0	0	0	0	0	0	0	5	0	0	0	0	0	0	0	0	0	0	0	0	0	0	0	0	0	0	0	0	0	0	0	Eukaryota	Unclassified_Kingdom_Eukaryota	Unclassified_Kingdom_Eukaryota	Unclassified_Kingdom_Eukaryota	Unclassified_Kingdom_Eukaryota	Unclassified_Kingdom_Eukaryota	NA
LPeuks_1056	0	0	0	0	0	0	0	0	0	0	9	0	0	0	0	0	0	0	0	0	0	0	0	0	0	0	0	0	0	0	0	0	0	0	Eukaryota	Ascomycota	Leotiomycetes	Unclassified_Class_Leotiomycetes	Unclassified_Class_Leotiomycetes	Unclassified_Class_Leotiomycetes	NA
LPeuks_1057	0	0	0	0	0	0	0	0	0	0	2	0	0	0	0	0	0	0	0	0	0	0	0	0	0	0	0	0	0	0	0	0	0	0	Eukaryota	Unclassified_Kingdom_Eukaryota	Unclassified_Kingdom_Eukaryota	Unclassified_Kingdom_Eukaryota	Unclassified_Kingdom_Eukaryota	Unclassified_Kingdom_Eukaryota	NA
LPeuks_1058	0	0	0	0	0	0	0	0	0	0	0	0	2	0	0	0	0	0	0	0	0	0	0	0	0	0	0	0	0	0	0	0	0	0	Eukaryota	Unclassified_Kingdom_Eukaryota	Unclassified_Kingdom_Eukaryota	Unclassified_Kingdom_Eukaryota	Unclassified_Kingdom_Eukaryota	Unclassified_Kingdom_Eukaryota	NA
LPeuks_1059	0	0	0	0	0	0	0	0	0	0	0	0	0	0	0	0	10	0	0	0	0	0	0	0	0	0	0	0	0	0	0	0	0	0	Eukaryota	Chordata	Mammalia	Artiodactyla	Bovidae	Bos	Bos_taurus
LPeuks_1060	0	0	0	0	0	0	0	0	0	0	0	0	0	0	0	0	0	5	0	0	0	0	0	0	0	0	0	0	0	0	0	0	0	0	Eukaryota	Unclassified_Kingdom_Eukaryota	Unclassified_Kingdom_Eukaryota	Unclassified_Kingdom_Eukaryota	Unclassified_Kingdom_Eukaryota	Unclassified_Kingdom_Eukaryota	NA
LPeuks_1061	0	0	0	0	0	0	0	0	0	0	0	0	0	0	0	0	0	0	0	3	0	0	0	0	0	0	0	0	0	0	0	0	0	0	Eukaryota	Arthropoda	Hexanauplia	Calanoida	Unclassified_Order_Calanoida	Unclassified_Order_Calanoida	NA
LPeuks_1063	0	0	0	0	0	0	0	0	0	0	0	0	0	0	0	0	0	0	0	0	0	0	0	0	6	0	0	0	0	0	0	0	0	0	Eukaryota	Ochrophyta	Unclassified_Phylum_Ochrophyta	Unclassified_Phylum_Ochrophyta	Unclassified_Phylum_Ochrophyta	Unclassified_Phylum_Ochrophyta	NA
LPeuks_1064	0	0	0	0	0	0	0	0	0	0	0	0	0	0	0	0	0	0	0	0	0	0	0	0	12	0	0	0	0	0	0	0	0	0	Eukaryota	Ochrophyta	Phaeophyceae	Unclassified_Class_Phaeophyceae	Unclassified_Class_Phaeophyceae	Unclassified_Class_Phaeophyceae	NA
LPeuks_1065	0	0	0	0	0	0	0	0	0	0	0	0	0	0	0	0	0	0	0	0	0	0	0	0	6	0	0	0	0	0	0	0	0	0	Eukaryota	Arthropoda	Insecta	Unclassified_Class_Insecta	Unclassified_Class_Insecta	Unclassified_Class_Insecta	NA
LPeuks_1066	0	0	0	0	0	0	0	0	0	0	0	0	0	0	0	0	0	0	0	0	0	0	0	0	9	0	0	0	0	0	0	0	0	0	Eukaryota	Unclassified_Kingdom_Eukaryota	Unclassified_Kingdom_Eukaryota	Unclassified_Kingdom_Eukaryota	Unclassified_Kingdom_Eukaryota	Unclassified_Kingdom_Eukaryota	NA
LPeuks_1067	0	0	0	0	0	0	0	0	0	0	0	0	0	0	0	0	0	0	0	0	0	0	0	0	0	0	0	2	0	0	0	0	0	0	Eukaryota	Arthropoda	Branchiopoda	Diplostraca	Daphniidae	Ceriodaphnia	Ceriodaphnia_dubia
LPeuks_1068	0	0	0	0	0	0	0	0	0	0	0	0	0	0	0	0	0	0	0	0	0	0	0	0	0	0	0	1	0	0	0	0	0	0	Eukaryota	Arthropoda	Hexanauplia	Calanoida	Centropagidae	Boeckella	NA
LPeuks_1069	0	0	0	0	0	0	0	0	0	0	0	0	0	0	0	0	0	0	0	0	0	0	0	0	0	0	0	0	0	0	0	0	7	0	Eukaryota	Arthropoda	Insecta	Diptera	Unclassified_Order_Diptera	Unclassified_Order_Diptera	NA
LPeuks_1070	3	0	0	0	0	0	0	0	0	0	0	0	0	0	0	0	0	0	0	0	0	0	0	0	0	0	0	0	0	0	0	0	0	0	Eukaryota	Unclassified_Kingdom_Eukaryota	Unclassified_Kingdom_Eukaryota	Unclassified_Kingdom_Eukaryota	Unclassified_Kingdom_Eukaryota	Unclassified_Kingdom_Eukaryota	NA
LPeuks_1071	2	0	0	0	0	0	0	0	0	0	0	0	0	0	0	0	0	0	0	0	0	0	0	0	0	0	0	0	0	0	0	0	0	0	Eukaryota	Unclassified_Kingdom_Eukaryota	Unclassified_Kingdom_Eukaryota	Unclassified_Kingdom_Eukaryota	Unclassified_Kingdom_Eukaryota	Unclassified_Kingdom_Eukaryota	NA
LPeuks_1072	2	0	0	0	0	0	0	0	0	0	0	0	0	0	0	0	0	0	0	0	0	0	0	0	0	0	0	0	0	0	0	0	0	0	Eukaryota	Unclassified_Kingdom_Eukaryota	Unclassified_Kingdom_Eukaryota	Unclassified_Kingdom_Eukaryota	Unclassified_Kingdom_Eukaryota	Unclassified_Kingdom_Eukaryota	NA
LPeuks_1073	2	0	0	0	0	0	0	0	0	0	0	0	0	0	0	0	0	0	0	0	0	0	0	0	0	0	0	0	0	0	0	0	0	0	Eukaryota	Unclassified_Kingdom_Eukaryota	Unclassified_Kingdom_Eukaryota	Unclassified_Kingdom_Eukaryota	Unclassified_Kingdom_Eukaryota	Unclassified_Kingdom_Eukaryota	NA
LPeuks_1074	0	0	0	4	0	0	0	0	0	0	0	0	0	0	0	0	0	0	0	0	0	0	0	0	0	0	0	0	0	0	0	0	0	0	Eukaryota	Unclassified_Kingdom_Eukaryota	Unclassified_Kingdom_Eukaryota	Unclassified_Kingdom_Eukaryota	Unclassified_Kingdom_Eukaryota	Unclassified_Kingdom_Eukaryota	NA
LPeuks_1075	0	0	0	0	0	0	0	0	0	0	6	0	0	0	0	0	0	0	0	0	0	0	0	0	0	0	0	0	0	0	0	0	0	0	Eukaryota	Ascomycota	Unclassified_Phylum_Ascomycota	Unclassified_Phylum_Ascomycota	Unclassified_Phylum_Ascomycota	Unclassified_Phylum_Ascomycota	NA
LPeuks_1076	0	0	0	0	0	0	0	0	0	0	3	0	0	0	0	0	0	0	0	0	0	0	0	0	0	0	0	0	0	0	0	0	0	0	Eukaryota	Ascomycota	Unclassified_Phylum_Ascomycota	Unclassified_Phylum_Ascomycota	Unclassified_Phylum_Ascomycota	Unclassified_Phylum_Ascomycota	NA
LPeuks_1077	0	0	0	0	0	0	0	0	0	0	6	0	0	0	0	0	0	0	0	0	0	0	0	0	0	0	0	0	0	0	0	0	0	0	Eukaryota	Ascomycota	Leotiomycetes	Helotiales	Discinellaceae	Articulospora	Articulospora_tetracladia
LPeuks_1078	0	0	0	0	0	0	0	0	0	0	2	0	0	0	0	0	0	0	0	0	0	0	0	0	0	0	0	0	0	0	0	0	0	0	Eukaryota	Ascomycota	Unclassified_Phylum_Ascomycota	Unclassified_Phylum_Ascomycota	Unclassified_Phylum_Ascomycota	Unclassified_Phylum_Ascomycota	NA
LPeuks_1079	0	0	0	0	0	0	0	0	0	0	0	0	5	0	0	0	0	0	0	0	0	0	0	0	0	0	0	0	0	0	0	0	0	0	Eukaryota	Oomycota	Unclass_Oomycota	Saprolegniales	Saprolegniaceae	Unclassified_Family_Saprolegniaceae	NA
LPeuks_1080	0	0	0	0	0	0	0	0	0	0	0	0	0	0	0	0	0	4	0	0	0	0	0	0	0	0	0	0	0	0	0	0	0	0	Eukaryota	Unclassified_Kingdom_Eukaryota	Unclassified_Kingdom_Eukaryota	Unclassified_Kingdom_Eukaryota	Unclassified_Kingdom_Eukaryota	Unclassified_Kingdom_Eukaryota	NA
LPeuks_1082	0	0	0	0	0	0	0	0	0	0	0	0	0	0	0	0	0	0	0	1	0	0	0	0	0	0	0	0	0	0	0	0	0	0	Eukaryota	Arthropoda	Hexanauplia	Calanoida	Centropagidae	Boeckella	NA
LPeuks_1083	0	0	0	0	0	0	0	0	0	0	0	0	0	0	0	0	0	0	0	0	0	0	0	0	0	0	0	2	0	0	0	0	0	0	Eukaryota	Unclassified_Kingdom_Eukaryota	Unclassified_Kingdom_Eukaryota	Unclassified_Kingdom_Eukaryota	Unclassified_Kingdom_Eukaryota	Unclassified_Kingdom_Eukaryota	NA
LPeuks_1085	0	0	0	0	0	0	0	0	0	0	0	0	0	0	0	0	0	0	0	0	0	0	0	0	0	0	0	0	0	0	0	0	0	10	Eukaryota	Arthropoda	Hexanauplia	Calanoida	Centropagidae	Boeckella	NA
LPeuks_1086	1	0	0	0	0	0	0	0	0	0	0	0	0	0	0	0	0	2	0	0	0	0	0	0	0	1	0	0	0	0	0	0	0	2	Eukaryota	Basidiomycota	Malasseziomycetes	Malasseziales	Malasseziaceae	Malassezia	Leptonema_salvini
LPeuks_1087	1	0	0	0	0	0	0	0	0	0	4	0	0	0	0	0	0	0	0	0	0	0	0	0	0	0	0	0	0	0	0	0	0	0	Eukaryota	Ascomycota	Unclassified_Phylum_Ascomycota	Unclassified_Phylum_Ascomycota	Unclassified_Phylum_Ascomycota	Unclassified_Phylum_Ascomycota	NA
LPeuks_1088	2	0	0	0	0	0	0	0	0	0	0	0	0	0	0	0	0	0	0	0	0	0	0	0	0	0	0	0	0	0	0	0	0	0	Eukaryota	Unclassified_Kingdom_Eukaryota	Unclassified_Kingdom_Eukaryota	Unclassified_Kingdom_Eukaryota	Unclassified_Kingdom_Eukaryota	Unclassified_Kingdom_Eukaryota	NA
LPeuks_1090	0	0	0	0	0	0	0	0	0	0	0	0	0	0	0	0	0	0	0	0	0	2	0	0	0	0	0	0	0	0	0	0	0	0	Eukaryota	Arthropoda	Hexanauplia	Calanoida	Centropagidae	Boeckella	NA
LPeuks_1091	0	0	0	0	0	0	0	0	0	0	0	0	0	0	0	0	0	0	0	0	0	5	0	0	0	0	0	0	0	0	0	0	0	0	Eukaryota	Oomycota	Unclass_Oomycota	Peronosporales	Peronosporaceae	Unclassified_Family_Peronosporaceae	NA
LPeuks_1092	0	0	0	9	0	0	0	0	0	0	0	0	0	0	0	0	0	0	0	0	0	0	0	0	0	0	0	0	0	0	0	0	0	0	Eukaryota	Oomycota	Unclass_Oomycota	Saprolegniales	Saprolegniaceae	Unclassified_Family_Saprolegniaceae	NA
LPeuks_1093	0	0	0	0	0	0	0	0	2	0	0	0	0	0	0	0	0	0	0	0	0	0	0	0	0	0	0	0	0	0	0	0	0	0	Eukaryota	Arthropoda	Hexanauplia	Calanoida	Centropagidae	Boeckella	NA
LPeuks_1094	0	0	0	0	0	0	0	0	0	11	0	0	0	0	0	0	0	0	0	0	0	0	0	0	0	0	0	0	0	0	0	0	0	0	Eukaryota	Arthropoda	Hexanauplia	Calanoida	Centropagidae	Boeckella	NA
LPeuks_1095	0	0	0	0	0	0	0	0	0	0	4	0	0	0	0	0	0	0	0	0	0	0	0	0	0	0	0	0	0	0	0	0	0	0	Eukaryota	Unclassified_Kingdom_Eukaryota	Unclassified_Kingdom_Eukaryota	Unclassified_Kingdom_Eukaryota	Unclassified_Kingdom_Eukaryota	Unclassified_Kingdom_Eukaryota	NA
LPeuks_1096	0	0	0	0	0	0	0	0	0	0	4	0	0	0	0	0	0	0	0	0	0	0	0	0	0	0	0	0	0	0	0	0	0	0	Eukaryota	Ascomycota	Leotiomycetes	Unclass_Leotiomycetes	Myxotrichaceae	Myxotrichum	NA
LPeuks_1097	0	0	0	0	0	0	0	0	0	0	0	0	0	0	0	0	5	0	0	0	0	0	0	0	0	0	0	0	0	0	0	0	0	0	Eukaryota	Platyhelminthes	Catenulida	Unclass_Catenulida	Stenostomidae	Stenostomum	NA
LPeuks_1098	0	0	0	0	0	0	0	0	0	0	0	0	0	0	0	0	0	0	0	0	0	0	0	0	0	0	4	0	0	0	0	0	0	0	Eukaryota	Arthropoda	Branchiopoda	Diplostraca	Daphniidae	Daphnia	Daphnia_tewaipounamu
LPeuks_1101	0	0	0	0	0	0	0	0	0	0	0	0	0	0	0	0	0	0	0	0	0	2	0	0	0	0	0	0	0	0	0	0	0	0	Eukaryota	Arthropoda	Hexanauplia	Calanoida	Centropagidae	Boeckella	NA
LPeuks_1102	0	0	0	0	0	0	0	0	0	0	0	0	0	0	0	0	0	0	0	0	0	2	0	0	0	0	0	0	0	0	0	0	0	0	Eukaryota	Arthropoda	Branchiopoda	Diplostraca	Bosminidae	Bosmina	Bosmina_meridionalis
LPeuks_1103	0	0	0	0	0	0	0	0	0	0	0	0	0	0	0	0	4	0	0	0	0	0	0	0	0	0	0	0	0	0	0	0	0	0	Eukaryota	Arthropoda	Hexanauplia	Calanoida	Centropagidae	Boeckella	NA
LPeuks_1104	0	0	0	0	0	6	0	0	0	0	0	0	0	0	0	0	0	0	0	0	0	0	0	0	0	0	0	0	0	0	0	0	0	0	Eukaryota	Ascomycota	Unclassified_Phylum_Ascomycota	Unclassified_Phylum_Ascomycota	Unclassified_Phylum_Ascomycota	Unclassified_Phylum_Ascomycota	NA
LPeuks_1105	0	0	0	0	0	0	0	0	0	0	2	0	0	0	0	0	0	0	0	0	0	0	0	0	0	0	0	0	0	0	0	0	0	0	Eukaryota	Ascomycota	Unclassified_Phylum_Ascomycota	Unclassified_Phylum_Ascomycota	Unclassified_Phylum_Ascomycota	Unclassified_Phylum_Ascomycota	NA
LPeuks_1106	0	0	0	0	0	0	0	0	0	0	4	0	0	0	0	0	0	0	0	0	0	0	0	0	0	0	0	0	0	0	0	0	0	0	Eukaryota	Ascomycota	Leotiomycetes	Unclassified_Class_Leotiomycetes	Unclassified_Class_Leotiomycetes	Unclassified_Class_Leotiomycetes	NA
LPeuks_1107	0	0	0	0	0	0	0	0	0	0	1	0	0	0	0	0	0	0	0	0	0	0	0	0	0	0	0	0	0	0	0	0	0	0	Eukaryota	Bacillariophyta	Bacillariophyceae	Naviculales	Sellaphoraceae	Sellaphora	NA
LPeuks_1108	0	0	0	0	0	0	0	0	0	0	1	0	3	0	0	0	0	0	0	0	0	0	0	0	0	0	0	0	0	0	0	0	0	0	Eukaryota	Unclassified_Kingdom_Eukaryota	Unclassified_Kingdom_Eukaryota	Unclassified_Kingdom_Eukaryota	Unclassified_Kingdom_Eukaryota	Unclassified_Kingdom_Eukaryota	NA
LPeuks_1109	0	0	0	0	0	0	0	0	0	0	2	0	0	0	0	0	0	0	0	0	0	0	0	0	0	0	0	0	0	0	0	0	0	0	Eukaryota	Ascomycota	Leotiomycetes	Unclassified_Class_Leotiomycetes	Unclassified_Class_Leotiomycetes	Unclassified_Class_Leotiomycetes	NA
LPeuks_1110	0	0	0	0	0	0	0	0	0	0	2	0	0	0	0	0	0	0	0	0	0	0	0	0	0	0	0	0	0	0	0	0	0	0	Eukaryota	Unclassified_Kingdom_Eukaryota	Unclassified_Kingdom_Eukaryota	Unclassified_Kingdom_Eukaryota	Unclassified_Kingdom_Eukaryota	Unclassified_Kingdom_Eukaryota	NA
LPeuks_1111	0	0	0	0	0	0	0	0	0	0	5	0	0	0	0	0	0	0	0	0	0	0	0	0	0	0	0	0	0	0	0	0	0	0	Eukaryota	Ascomycota	Leotiomycetes	Unclassified_Class_Leotiomycetes	Unclassified_Class_Leotiomycetes	Unclassified_Class_Leotiomycetes	NA
LPeuks_1112	0	0	0	0	0	0	0	0	0	0	3	0	0	0	0	0	0	0	0	0	0	0	0	0	0	0	0	0	0	0	0	0	0	0	Eukaryota	Oomycota	Unclass_Oomycota	Saprolegniales	Saprolegniaceae	Unclassified_Family_Saprolegniaceae	NA
LPeuks_1113	0	0	0	0	0	0	0	0	0	0	5	0	0	0	0	0	0	0	0	0	0	0	0	0	0	0	0	0	0	0	0	0	0	0	Eukaryota	Ochrophyta	Unclassified_Phylum_Ochrophyta	Unclassified_Phylum_Ochrophyta	Unclassified_Phylum_Ochrophyta	Unclassified_Phylum_Ochrophyta	NA
LPeuks_1114	0	0	0	0	0	0	0	0	0	0	0	0	3	0	0	0	0	0	0	0	0	0	0	0	0	0	0	0	0	0	0	0	0	0	Eukaryota	Unclassified_Kingdom_Eukaryota	Unclassified_Kingdom_Eukaryota	Unclassified_Kingdom_Eukaryota	Unclassified_Kingdom_Eukaryota	Unclassified_Kingdom_Eukaryota	NA
LPeuks_1115	0	0	0	0	0	0	0	0	0	0	0	0	7	0	0	0	0	0	0	0	0	0	0	0	0	0	0	0	0	0	0	0	0	0	Eukaryota	Unclassified_Kingdom_Eukaryota	Unclassified_Kingdom_Eukaryota	Unclassified_Kingdom_Eukaryota	Unclassified_Kingdom_Eukaryota	Unclassified_Kingdom_Eukaryota	NA
LPeuks_1116	0	0	0	0	0	0	0	0	0	0	0	0	0	4	0	0	0	0	0	0	0	0	0	0	0	0	0	0	0	0	0	0	0	0	Eukaryota	Unclassified_Kingdom_Eukaryota	Unclassified_Kingdom_Eukaryota	Unclassified_Kingdom_Eukaryota	Unclassified_Kingdom_Eukaryota	Unclassified_Kingdom_Eukaryota	NA
LPeuks_1117	0	0	0	0	0	0	0	0	0	0	0	0	0	0	0	0	0	7	0	0	0	0	0	0	0	0	0	0	0	0	0	0	0	0	Eukaryota	Unclassified_Kingdom_Eukaryota	Unclassified_Kingdom_Eukaryota	Unclassified_Kingdom_Eukaryota	Unclassified_Kingdom_Eukaryota	Unclassified_Kingdom_Eukaryota	NA
LPeuks_1118	0	0	0	0	0	0	0	0	0	0	0	0	0	0	0	0	0	0	0	0	0	0	0	7	0	0	0	0	0	0	0	0	0	0	Eukaryota	Unclassified_Kingdom_Eukaryota	Unclassified_Kingdom_Eukaryota	Unclassified_Kingdom_Eukaryota	Unclassified_Kingdom_Eukaryota	Unclassified_Kingdom_Eukaryota	NA
LPeuks_1119	0	0	0	0	0	0	0	0	0	0	0	0	0	0	0	0	0	0	0	0	0	0	0	0	0	0	5	0	0	0	0	0	0	0	Eukaryota	Arthropoda	Hexanauplia	Calanoida	Unclassified_Order_Calanoida	Unclassified_Order_Calanoida	NA
LPeuks_1120	0	0	0	0	0	0	0	0	0	0	0	0	0	0	0	0	0	0	0	0	0	0	0	0	0	0	0	0	0	0	0	0	0	9	Eukaryota	Oomycota	Unclass_Oomycota	Pythiales	Pythiaceae	Unclassified_Family_Pythiaceae	NA
LPeuks_1121	0	0	0	0	0	0	0	0	0	0	0	0	0	0	0	0	0	0	0	0	0	0	0	0	0	0	0	0	0	0	0	0	0	8	Eukaryota	Unclassified_Kingdom_Eukaryota	Unclassified_Kingdom_Eukaryota	Unclassified_Kingdom_Eukaryota	Unclassified_Kingdom_Eukaryota	Unclassified_Kingdom_Eukaryota	NA
LPeuks_1123	0	0	0	0	0	6	0	0	0	0	0	0	0	0	0	0	0	0	0	0	0	0	0	0	0	0	0	0	0	0	0	0	0	0	Eukaryota	Unclassified_Kingdom_Eukaryota	Unclassified_Kingdom_Eukaryota	Unclassified_Kingdom_Eukaryota	Unclassified_Kingdom_Eukaryota	Unclassified_Kingdom_Eukaryota	NA
LPeuks_1124	0	0	0	0	0	4	0	0	0	0	0	0	0	0	0	0	0	0	0	0	0	0	0	0	0	0	0	0	0	0	0	0	0	0	Eukaryota	Arthropoda	Hexanauplia	Harpacticoida	Unclass_Harpacticoida	Harpacticoida	NA
LPeuks_1125	0	0	0	0	0	0	0	5	0	0	0	0	0	0	0	0	0	0	0	0	0	0	0	0	0	0	0	0	0	0	0	0	0	0	Eukaryota	Arthropoda	Hexanauplia	Calanoida	Centropagidae	Boeckella	NA
LPeuks_1126	0	0	0	0	0	0	0	0	3	0	0	0	0	0	0	0	0	0	0	0	0	0	0	0	0	0	0	0	0	0	0	0	0	0	Eukaryota	Arthropoda	Hexanauplia	Calanoida	Centropagidae	Boeckella	NA
LPeuks_1127	0	0	0	0	0	0	0	0	3	0	0	0	0	0	0	0	0	0	0	0	0	0	0	0	0	0	0	0	0	0	0	0	0	0	Eukaryota	Arthropoda	Insecta	Diptera	Chironomidae	Chironomidae_Orthocladiinae	NA
LPeuks_1128	0	0	0	0	0	0	0	0	0	0	2	0	0	0	0	0	0	0	0	0	0	0	0	0	0	0	0	0	0	0	0	0	0	0	Eukaryota	Unclassified_Kingdom_Eukaryota	Unclassified_Kingdom_Eukaryota	Unclassified_Kingdom_Eukaryota	Unclassified_Kingdom_Eukaryota	Unclassified_Kingdom_Eukaryota	NA
LPeuks_1129	0	0	0	0	0	0	0	0	0	0	3	0	0	0	0	0	0	0	0	0	0	0	0	0	0	0	0	0	0	0	0	0	0	0	Eukaryota	Unclassified_Kingdom_Eukaryota	Unclassified_Kingdom_Eukaryota	Unclassified_Kingdom_Eukaryota	Unclassified_Kingdom_Eukaryota	Unclassified_Kingdom_Eukaryota	NA
LPeuks_1130	0	0	0	0	0	0	0	0	0	0	4	0	0	0	0	0	0	0	0	0	0	0	0	0	0	0	0	0	0	0	0	0	0	0	Eukaryota	Unclassified_Kingdom_Eukaryota	Unclassified_Kingdom_Eukaryota	Unclassified_Kingdom_Eukaryota	Unclassified_Kingdom_Eukaryota	Unclassified_Kingdom_Eukaryota	NA
LPeuks_1131	0	0	0	0	0	0	0	0	0	0	2	0	0	0	0	0	0	0	0	0	0	0	0	0	0	0	0	0	0	0	0	0	0	0	Eukaryota	Ascomycota	Dothideomycetes	Pleosporales	Shiraiaceae	Shiraia	NA
LPeuks_1132	0	0	0	0	0	0	0	0	0	0	3	0	0	0	0	0	0	0	0	0	0	0	0	0	0	0	0	0	0	0	0	0	0	0	Eukaryota	Unclassified_Kingdom_Eukaryota	Unclassified_Kingdom_Eukaryota	Unclassified_Kingdom_Eukaryota	Unclassified_Kingdom_Eukaryota	Unclassified_Kingdom_Eukaryota	NA
LPeuks_1133	0	0	0	0	0	0	0	0	0	0	5	0	0	0	0	0	0	0	0	0	0	0	0	0	0	0	0	0	0	0	0	0	0	0	Eukaryota	Unclassified_Kingdom_Eukaryota	Unclassified_Kingdom_Eukaryota	Unclassified_Kingdom_Eukaryota	Unclassified_Kingdom_Eukaryota	Unclassified_Kingdom_Eukaryota	NA
LPeuks_1134	0	0	0	0	0	0	0	0	0	0	5	0	0	0	0	0	0	0	0	0	0	0	0	0	0	0	0	0	0	0	0	0	0	0	Eukaryota	Unclassified_Kingdom_Eukaryota	Unclassified_Kingdom_Eukaryota	Unclassified_Kingdom_Eukaryota	Unclassified_Kingdom_Eukaryota	Unclassified_Kingdom_Eukaryota	NA
LPeuks_1135	0	0	0	0	0	0	0	0	0	0	1	0	0	0	0	0	0	0	0	0	0	0	0	0	0	0	0	0	0	0	0	0	0	0	Eukaryota	Unclassified_Kingdom_Eukaryota	Unclassified_Kingdom_Eukaryota	Unclassified_Kingdom_Eukaryota	Unclassified_Kingdom_Eukaryota	Unclassified_Kingdom_Eukaryota	NA
LPeuks_1136	0	0	0	0	0	0	0	0	0	0	4	0	0	0	0	0	0	0	0	0	0	0	0	0	0	0	0	0	0	0	0	0	0	0	Eukaryota	Oomycota	Unclass_Oomycota	Saprolegniales	Saprolegniaceae	Saprolegnia	Saprolegnia_diclina
LPeuks_1137	0	0	0	0	0	0	0	0	0	0	4	0	0	0	0	0	0	0	0	0	0	0	0	0	0	0	0	0	0	0	0	0	0	0	Eukaryota	Ascomycota	Sordariomycetes	Hypocreales	Nectriaceae	Calonectria	NA
LPeuks_1138	0	0	0	0	0	0	0	0	0	0	7	0	0	0	0	0	0	0	0	0	0	0	0	0	0	0	0	0	0	0	0	0	0	0	Eukaryota	Unclassified_Kingdom_Eukaryota	Unclassified_Kingdom_Eukaryota	Unclassified_Kingdom_Eukaryota	Unclassified_Kingdom_Eukaryota	Unclassified_Kingdom_Eukaryota	NA
LPeuks_1139	0	0	0	0	0	0	0	0	0	0	0	0	8	0	0	0	0	0	0	0	0	0	0	0	0	0	0	0	0	0	0	0	0	0	Eukaryota	Annelida	Clitellata	Unclassified_Class_Clitellata	Unclassified_Class_Clitellata	Unclassified_Class_Clitellata	NA
LPeuks_1140	0	0	0	0	0	0	0	0	0	0	0	0	8	0	0	0	0	0	0	0	0	0	0	0	0	0	0	0	0	0	0	0	0	0	Eukaryota	Bacillariophyta	Bacillariophyceae	Eunotiales	Eunotiaceae	Eunotia	NA
LPeuks_1141	0	0	0	0	0	0	0	0	0	0	0	0	0	0	4	0	0	0	0	0	0	0	0	1	0	0	0	0	0	0	0	0	0	0	Eukaryota	Ochrophyta	Unclassified_Phylum_Ochrophyta	Unclassified_Phylum_Ochrophyta	Unclassified_Phylum_Ochrophyta	Unclassified_Phylum_Ochrophyta	NA
LPeuks_1142	0	0	0	0	0	0	0	0	0	0	0	0	0	0	0	3	0	0	0	0	0	0	0	0	0	0	0	0	0	0	0	0	0	0	Eukaryota	Unclassified_Kingdom_Eukaryota	Unclassified_Kingdom_Eukaryota	Unclassified_Kingdom_Eukaryota	Unclassified_Kingdom_Eukaryota	Unclassified_Kingdom_Eukaryota	NA
LPeuks_1143	0	0	0	0	0	0	0	0	0	0	0	0	0	0	0	0	0	0	0	0	10	0	0	0	0	0	0	0	0	0	0	0	0	0	Eukaryota	Arthropoda	Branchiopoda	Diplostraca	Daphniidae	Ceriodaphnia	NA
LPeuks_1144	0	0	0	0	0	0	0	0	0	0	0	0	0	0	0	0	0	0	0	0	0	0	0	0	0	14	0	0	0	0	0	0	0	0	Eukaryota	Unclassified_Kingdom_Eukaryota	Unclassified_Kingdom_Eukaryota	Unclassified_Kingdom_Eukaryota	Unclassified_Kingdom_Eukaryota	Unclassified_Kingdom_Eukaryota	NA
LPeuks_1146	0	0	0	0	0	0	0	0	0	0	0	0	0	0	0	0	0	0	0	0	0	0	0	0	0	0	0	1	0	0	0	0	0	0	Eukaryota	Arthropoda	Hexanauplia	Calanoida	Centropagidae	Boeckella	NA
LPeuks_1147	1	0	0	0	0	0	0	0	0	0	0	0	0	0	0	0	0	0	0	0	0	0	0	0	0	0	0	0	0	0	0	0	0	0	Eukaryota	Unclassified_Kingdom_Eukaryota	Unclassified_Kingdom_Eukaryota	Unclassified_Kingdom_Eukaryota	Unclassified_Kingdom_Eukaryota	Unclassified_Kingdom_Eukaryota	NA
LPeuks_1148	3	0	0	0	0	0	0	0	0	0	0	0	0	0	0	0	0	0	0	0	0	0	0	0	0	0	0	0	0	0	0	0	0	0	Eukaryota	Unclassified_Kingdom_Eukaryota	Unclassified_Kingdom_Eukaryota	Unclassified_Kingdom_Eukaryota	Unclassified_Kingdom_Eukaryota	Unclassified_Kingdom_Eukaryota	NA
LPeuks_1149	2	0	0	0	0	0	0	0	0	0	0	0	0	0	0	0	0	0	0	0	0	0	0	0	0	0	0	0	0	0	0	0	0	0	Eukaryota	Unclassified_Kingdom_Eukaryota	Unclassified_Kingdom_Eukaryota	Unclassified_Kingdom_Eukaryota	Unclassified_Kingdom_Eukaryota	Unclassified_Kingdom_Eukaryota	NA
LPeuks_1152	0	0	0	0	0	5	0	0	0	0	0	0	0	0	0	0	0	0	0	0	0	0	0	0	0	0	0	0	0	0	0	0	0	0	Eukaryota	Ascomycota	Unclassified_Phylum_Ascomycota	Unclassified_Phylum_Ascomycota	Unclassified_Phylum_Ascomycota	Unclassified_Phylum_Ascomycota	NA
LPeuks_1153	0	0	0	0	0	6	0	0	0	0	0	0	0	0	0	0	0	0	0	0	0	0	0	0	0	0	0	0	0	0	0	0	0	0	Eukaryota	Arthropoda	Unclassified_Phylum_Arthropoda	Unclassified_Phylum_Arthropoda	Unclassified_Phylum_Arthropoda	Unclassified_Phylum_Arthropoda	NA
LPeuks_1154	0	0	0	0	0	6	0	0	0	0	2	0	0	0	0	0	0	0	0	0	0	0	0	0	0	0	0	0	0	0	0	0	0	0	Eukaryota	Unclassified_Kingdom_Eukaryota	Unclassified_Kingdom_Eukaryota	Unclassified_Kingdom_Eukaryota	Unclassified_Kingdom_Eukaryota	Unclassified_Kingdom_Eukaryota	NA
LPeuks_1155	0	0	0	0	0	0	0	0	0	0	5	0	0	0	0	0	0	0	0	0	0	0	0	0	0	0	0	0	0	0	0	0	0	0	Eukaryota	Unclassified_Kingdom_Eukaryota	Unclassified_Kingdom_Eukaryota	Unclassified_Kingdom_Eukaryota	Unclassified_Kingdom_Eukaryota	Unclassified_Kingdom_Eukaryota	NA
LPeuks_1156	0	0	0	0	0	0	0	0	0	0	2	0	0	0	0	0	0	0	0	0	0	0	0	0	0	0	0	0	0	0	0	0	0	0	Eukaryota	Oomycota	Unclass_Oomycota	Pythiales	Pythiaceae	Pythium	Globisporangium_segnitium
LPeuks_1157	0	0	0	0	0	0	0	0	0	0	3	0	0	0	0	0	0	0	0	0	0	0	0	0	0	0	0	0	0	0	0	0	0	0	Eukaryota	Ascomycota	Unclassified_Phylum_Ascomycota	Unclassified_Phylum_Ascomycota	Unclassified_Phylum_Ascomycota	Unclassified_Phylum_Ascomycota	NA
LPeuks_1158	0	0	0	0	0	0	0	0	0	0	1	0	0	0	0	0	0	0	0	0	0	0	0	0	0	0	0	0	0	0	0	0	0	0	Eukaryota	Ascomycota	Leotiomycetes	Unclass_Leotiomycetes	Myxotrichaceae	Myxotrichum	NA
LPeuks_1159	0	0	0	0	0	0	0	0	0	0	4	0	0	0	0	0	0	0	0	0	0	0	0	0	0	0	0	0	0	0	0	0	0	0	Eukaryota	Unclassified_Kingdom_Eukaryota	Unclassified_Kingdom_Eukaryota	Unclassified_Kingdom_Eukaryota	Unclassified_Kingdom_Eukaryota	Unclassified_Kingdom_Eukaryota	NA
LPeuks_1160	0	0	0	0	0	0	0	0	0	0	2	0	0	0	0	0	0	0	0	0	0	0	0	0	0	0	0	0	0	0	0	0	0	0	Eukaryota	Oomycota	Unclass_Oomycota	Unclassified_Class_Unclass_Oomycota	Unclassified_Class_Unclass_Oomycota	Unclassified_Class_Unclass_Oomycota	NA
LPeuks_1161	0	0	0	0	0	0	0	0	0	0	2	0	0	0	0	0	0	0	0	0	0	0	0	0	0	0	0	0	0	0	0	0	0	0	Eukaryota	Ascomycota	Sordariomycetes	Hypocreales	Unclassified_Order_Hypocreales	Unclassified_Order_Hypocreales	NA
LPeuks_1162	0	0	0	0	0	0	0	0	0	0	0	0	6	0	0	0	0	0	0	0	0	0	0	0	0	0	0	0	0	0	0	0	0	0	Eukaryota	Arthropoda	Unclassified_Phylum_Arthropoda	Unclassified_Phylum_Arthropoda	Unclassified_Phylum_Arthropoda	Unclassified_Phylum_Arthropoda	NA
LPeuks_1163	0	0	0	0	0	0	0	0	0	0	0	0	6	0	0	0	0	0	0	0	0	0	0	0	0	0	0	0	0	0	0	0	0	0	Eukaryota	Arthropoda	Unclassified_Phylum_Arthropoda	Unclassified_Phylum_Arthropoda	Unclassified_Phylum_Arthropoda	Unclassified_Phylum_Arthropoda	NA
LPeuks_1164	0	0	0	0	0	0	0	0	0	0	0	0	5	0	0	0	0	0	0	0	0	0	0	0	0	0	0	0	0	0	0	0	0	0	Eukaryota	Nematoda	Chromadorea	Unclassified_Class_Chromadorea	Unclassified_Class_Chromadorea	Unclassified_Class_Chromadorea	NA
LPeuks_1165	0	0	0	0	0	0	0	0	0	0	0	0	4	0	0	0	0	0	0	0	0	0	0	0	0	0	0	0	0	0	0	0	0	0	Eukaryota	Arthropoda	Insecta	Unclassified_Class_Insecta	Unclassified_Class_Insecta	Unclassified_Class_Insecta	NA
LPeuks_1166	0	0	0	0	0	0	0	0	0	0	0	0	2	0	0	0	0	0	0	0	0	0	0	0	0	0	0	0	0	0	0	0	0	0	Eukaryota	Unclassified_Kingdom_Eukaryota	Unclassified_Kingdom_Eukaryota	Unclassified_Kingdom_Eukaryota	Unclassified_Kingdom_Eukaryota	Unclassified_Kingdom_Eukaryota	NA
LPeuks_1167	0	0	0	0	0	0	0	0	0	0	0	0	0	6	0	0	0	0	0	0	0	0	0	0	0	0	0	0	0	0	0	0	0	0	Eukaryota	Arthropoda	Branchiopoda	Diplostraca	Bosminidae	Bosmina	Bosmina_meridionalis
LPeuks_1168	0	0	0	0	0	0	0	0	0	0	0	0	0	0	5	0	0	0	0	0	0	0	0	0	0	0	0	0	0	0	0	0	0	0	Eukaryota	Unclassified_Kingdom_Eukaryota	Unclassified_Kingdom_Eukaryota	Unclassified_Kingdom_Eukaryota	Unclassified_Kingdom_Eukaryota	Unclassified_Kingdom_Eukaryota	NA
LPeuks_1169	0	0	0	0	0	0	0	0	0	0	0	0	0	0	0	2	0	0	0	0	0	0	0	0	0	0	0	0	0	0	0	0	0	0	Eukaryota	Unclassified_Kingdom_Eukaryota	Unclassified_Kingdom_Eukaryota	Unclassified_Kingdom_Eukaryota	Unclassified_Kingdom_Eukaryota	Unclassified_Kingdom_Eukaryota	NA
LPeuks_1170	0	0	0	0	0	0	0	0	0	0	0	0	0	0	0	1	0	0	0	0	0	0	0	0	0	0	0	0	0	0	0	0	0	0	Eukaryota	Arthropoda	Hexanauplia	Unclassified_Class_Hexanauplia	Unclassified_Class_Hexanauplia	Unclassified_Class_Hexanauplia	NA
LPeuks_1172	0	0	0	0	0	0	0	0	0	0	0	0	0	0	0	0	0	0	0	0	0	0	0	0	0	0	0	0	10	0	0	0	0	0	Eukaryota	Arthropoda	Hexanauplia	Unclassified_Class_Hexanauplia	Unclassified_Class_Hexanauplia	Unclassified_Class_Hexanauplia	NA
LPeuks_1173	0	0	1	0	0	0	0	0	0	0	0	0	0	0	0	0	0	0	2	0	0	0	0	0	3	0	0	0	0	0	0	0	0	0	Eukaryota	Arthropoda	Branchiopoda	Diplostraca	Daphniidae	Daphnia	Daphnia_pulex
LPeuks_1174	0	0	7	0	0	0	0	0	0	0	0	0	0	0	0	0	0	0	0	0	0	0	0	0	0	0	0	0	0	0	0	0	0	0	Eukaryota	Arthropoda	Hexanauplia	Calanoida	Unclassified_Order_Calanoida	Unclassified_Order_Calanoida	NA
LPeuks_1176	0	0	0	0	0	10	0	0	0	0	0	0	0	0	0	0	0	0	0	0	0	0	0	0	0	0	0	0	0	0	0	0	0	0	Eukaryota	Unclassified_Kingdom_Eukaryota	Unclassified_Kingdom_Eukaryota	Unclassified_Kingdom_Eukaryota	Unclassified_Kingdom_Eukaryota	Unclassified_Kingdom_Eukaryota	NA
LPeuks_1177	0	0	0	0	0	11	0	0	0	0	0	0	0	0	0	0	0	0	0	0	0	0	0	0	0	0	0	0	0	0	0	0	0	0	Eukaryota	Rotifera	Monogononta	Ploima	Synchaetidae	Polyarthra	NA
LPeuks_1178	0	0	0	0	0	0	0	0	4	0	0	0	0	0	0	0	0	0	0	0	0	0	0	0	0	0	0	0	0	0	0	0	0	0	Eukaryota	Arthropoda	Hexanauplia	Calanoida	Centropagidae	Boeckella	NA
LPeuks_1179	0	0	0	0	0	0	0	0	0	0	5	0	0	0	0	0	0	0	0	0	0	0	0	0	0	0	0	0	0	0	0	0	0	0	Eukaryota	Arthropoda	Insecta	Hemiptera	Miridae	Galapagocoris	Galapagocoris_crockeri
LPeuks_1180	0	0	0	0	0	0	0	0	0	0	2	0	0	0	0	0	0	0	0	0	0	0	0	0	0	0	0	0	0	0	0	0	0	0	Eukaryota	Unclassified_Kingdom_Eukaryota	Unclassified_Kingdom_Eukaryota	Unclassified_Kingdom_Eukaryota	Unclassified_Kingdom_Eukaryota	Unclassified_Kingdom_Eukaryota	NA
LPeuks_1183	0	0	0	0	0	0	0	0	0	0	5	0	0	0	0	0	0	0	0	0	0	0	0	0	0	0	0	0	0	0	0	0	0	0	Eukaryota	Ascomycota	Leotiomycetes	Helotiales	Unclass_Helotiales	Tetracladium	Tetracladium_furcatum
LPeuks_1184	0	0	0	0	0	0	0	0	0	0	2	0	0	0	0	0	0	0	0	0	0	0	0	0	0	0	0	0	0	0	0	0	0	0	Eukaryota	Unclassified_Kingdom_Eukaryota	Unclassified_Kingdom_Eukaryota	Unclassified_Kingdom_Eukaryota	Unclassified_Kingdom_Eukaryota	Unclassified_Kingdom_Eukaryota	NA
LPeuks_1185	0	0	0	0	0	0	0	0	0	0	1	0	0	0	0	0	0	0	0	0	0	0	0	0	0	0	0	0	0	0	0	0	0	0	Eukaryota	Arthropoda	Insecta	Hemiptera	Miridae	Galapagocoris	NA
LPeuks_1186	0	0	0	0	0	0	0	0	0	0	4	0	0	0	0	0	0	0	0	0	0	0	0	0	0	0	0	0	0	0	0	0	0	0	Eukaryota	Unclassified_Kingdom_Eukaryota	Unclassified_Kingdom_Eukaryota	Unclassified_Kingdom_Eukaryota	Unclassified_Kingdom_Eukaryota	Unclassified_Kingdom_Eukaryota	NA
LPeuks_1187	0	0	0	0	0	0	0	0	0	0	3	0	0	0	0	0	0	0	0	0	0	0	0	0	0	0	0	0	0	0	0	0	0	0	Eukaryota	Unclassified_Kingdom_Eukaryota	Unclassified_Kingdom_Eukaryota	Unclassified_Kingdom_Eukaryota	Unclassified_Kingdom_Eukaryota	Unclassified_Kingdom_Eukaryota	NA
LPeuks_1188	0	0	0	0	0	0	0	0	0	0	3	0	0	0	0	0	0	0	0	0	0	0	0	0	0	0	0	0	0	0	0	0	0	0	Eukaryota	Unclassified_Kingdom_Eukaryota	Unclassified_Kingdom_Eukaryota	Unclassified_Kingdom_Eukaryota	Unclassified_Kingdom_Eukaryota	Unclassified_Kingdom_Eukaryota	NA
LPeuks_1189	0	0	0	0	0	0	0	0	0	0	4	0	0	0	0	0	0	0	0	0	0	0	0	0	0	0	0	0	0	0	0	0	0	0	Eukaryota	Ascomycota	Sordariomycetes	Hypocreales	Unclassified_Order_Hypocreales	Unclassified_Order_Hypocreales	NA
LPeuks_1190	0	0	0	0	0	0	0	0	0	0	4	0	0	0	0	0	0	0	0	0	0	0	0	0	0	0	0	0	0	0	0	0	0	0	Eukaryota	Unclassified_Kingdom_Eukaryota	Unclassified_Kingdom_Eukaryota	Unclassified_Kingdom_Eukaryota	Unclassified_Kingdom_Eukaryota	Unclassified_Kingdom_Eukaryota	NA
LPeuks_1191	0	0	0	0	0	0	0	0	0	0	0	0	5	0	0	0	0	0	0	0	0	0	0	0	0	0	0	0	0	0	0	0	0	0	Eukaryota	Bacillariophyta	Bacillariophyceae	Unclassified_Class_Bacillariophyceae	Unclassified_Class_Bacillariophyceae	Unclassified_Class_Bacillariophyceae	NA
LPeuks_1192	0	0	0	0	0	0	0	0	0	0	0	0	4	0	0	0	0	0	0	0	0	0	0	0	0	0	0	0	0	0	0	0	0	0	Eukaryota	Nematoda	Unclassified_Phylum_Nematoda	Unclassified_Phylum_Nematoda	Unclassified_Phylum_Nematoda	Unclassified_Phylum_Nematoda	NA
LPeuks_1194	0	0	0	0	0	0	0	0	0	0	0	0	0	3	0	0	3	0	0	0	0	0	0	0	0	0	0	0	0	0	0	0	0	0	Eukaryota	Arthropoda	Ostracoda	Podocopida	Unclassified_Order_Podocopida	Unclassified_Order_Podocopida	NA
LPeuks_1195	0	0	0	0	0	0	0	0	0	0	0	0	0	0	0	0	12	0	0	0	0	0	0	0	0	0	0	0	0	0	0	0	0	0	Eukaryota	Unclassified_Kingdom_Eukaryota	Unclassified_Kingdom_Eukaryota	Unclassified_Kingdom_Eukaryota	Unclassified_Kingdom_Eukaryota	Unclassified_Kingdom_Eukaryota	NA
LPeuks_1196	0	0	0	0	0	0	0	0	0	0	0	0	0	0	0	0	0	4	0	0	0	0	0	0	0	0	0	0	0	0	0	0	0	0	Eukaryota	Ochrophyta	Eustigmatophyceae	Eustigmatales	Monodopsidaceae	Nannochloropsis	Nannochloropsis_limnetica
LPeuks_1197	0	0	0	0	0	0	0	0	0	0	0	0	0	0	0	0	0	0	0	3	0	0	0	0	0	0	0	0	0	0	0	0	0	0	Eukaryota	Arthropoda	Hexanauplia	Calanoida	Centropagidae	Boeckella	NA
LPeuks_1198	0	0	0	0	0	0	0	0	0	0	0	0	0	0	0	0	0	0	0	0	0	0	0	0	9	0	0	0	0	0	0	0	0	0	Eukaryota	Arthropoda	Branchiopoda	Diplostraca	Daphniidae	Daphnia	NA
LPeuks_1199	0	0	0	0	0	0	0	0	0	0	0	0	0	0	0	0	0	0	0	0	0	0	0	0	9	0	0	0	0	0	0	0	0	0	Eukaryota	Arthropoda	Branchiopoda	Diplostraca	Daphniidae	Daphnia	Daphnia_pulicaria
LPeuks_1200	0	0	0	0	0	0	0	0	0	0	0	0	0	0	0	0	0	0	0	0	0	0	0	0	0	0	5	0	0	0	0	0	0	0	Eukaryota	Arthropoda	Insecta	Ephemeroptera	Leptophlebiidae	Deleatidium	Deleatidium_sp
LPeuks_1201	0	0	0	0	0	0	0	0	0	0	0	0	0	0	0	0	0	0	0	0	0	0	0	0	0	0	0	2	0	0	0	0	0	0	Eukaryota	Arthropoda	Hexanauplia	Calanoida	Centropagidae	Boeckella	NA
LPeuks_1202	0	0	0	0	0	0	0	0	0	0	0	0	0	0	0	0	0	0	0	0	0	0	0	0	0	0	0	0	0	0	0	0	0	7	Eukaryota	Unclassified_Kingdom_Eukaryota	Unclassified_Kingdom_Eukaryota	Unclassified_Kingdom_Eukaryota	Unclassified_Kingdom_Eukaryota	Unclassified_Kingdom_Eukaryota	NA
LPeuks_1203	0	0	0	0	0	0	0	0	0	0	0	0	0	0	0	0	0	0	0	0	0	0	0	0	0	0	0	0	0	0	0	0	0	4	Eukaryota	Unclassified_Kingdom_Eukaryota	Unclassified_Kingdom_Eukaryota	Unclassified_Kingdom_Eukaryota	Unclassified_Kingdom_Eukaryota	Unclassified_Kingdom_Eukaryota	NA
LPeuks_1204	6	0	0	0	0	0	0	0	0	0	0	0	0	0	0	0	0	0	0	0	0	0	0	0	0	0	0	0	0	0	0	0	0	0	Eukaryota	Unclassified_Kingdom_Eukaryota	Unclassified_Kingdom_Eukaryota	Unclassified_Kingdom_Eukaryota	Unclassified_Kingdom_Eukaryota	Unclassified_Kingdom_Eukaryota	NA
LPeuks_1205	1	0	0	0	0	0	0	0	0	0	5	0	0	0	0	0	0	0	0	0	0	0	0	0	0	0	0	0	0	0	0	0	0	0	Eukaryota	Unclassified_Kingdom_Eukaryota	Unclassified_Kingdom_Eukaryota	Unclassified_Kingdom_Eukaryota	Unclassified_Kingdom_Eukaryota	Unclassified_Kingdom_Eukaryota	NA
LPeuks_1206	2	0	0	0	0	0	0	0	0	0	0	0	0	0	0	0	0	0	0	0	0	0	0	0	0	0	0	0	0	0	0	0	0	0	Eukaryota	Unclassified_Kingdom_Eukaryota	Unclassified_Kingdom_Eukaryota	Unclassified_Kingdom_Eukaryota	Unclassified_Kingdom_Eukaryota	Unclassified_Kingdom_Eukaryota	NA
LPeuks_1207	0	0	0	0	0	0	0	0	0	0	0	0	0	0	0	0	0	0	0	0	0	3	0	0	0	0	0	0	0	0	0	0	0	0	Eukaryota	Arthropoda	Hexanauplia	Calanoida	Centropagidae	Boeckella	NA
LPeuks_1208	0	0	0	0	4	0	0	0	0	0	0	0	0	0	0	0	0	0	0	0	0	0	0	0	0	0	0	0	0	0	0	0	0	0	Eukaryota	Arthropoda	Hexanauplia	Harpacticoida	Canthocamptidae	Unclassified_Family_Canthocamptidae	NA
LPeuks_1210	0	0	0	0	0	8	0	0	0	0	0	0	0	0	0	0	0	0	0	0	0	0	0	0	0	0	0	0	0	0	0	0	0	0	Eukaryota	Ascomycota	Sordariomycetes	Hypocreales	Unclassified_Order_Hypocreales	Unclassified_Order_Hypocreales	NA
LPeuks_1211	0	0	0	0	0	0	0	0	0	5	0	0	0	0	0	0	0	0	0	0	0	0	0	0	0	0	0	0	0	0	0	0	0	0	Eukaryota	Arthropoda	Branchiopoda	Diplostraca	Daphniidae	Ceriodaphnia	NA
LPeuks_1212	0	0	0	0	0	0	0	0	0	0	6	0	0	0	0	0	0	0	0	0	0	0	0	0	0	0	0	0	0	0	0	0	0	0	Eukaryota	Unclassified_Kingdom_Eukaryota	Unclassified_Kingdom_Eukaryota	Unclassified_Kingdom_Eukaryota	Unclassified_Kingdom_Eukaryota	Unclassified_Kingdom_Eukaryota	NA
LPeuks_1213	0	0	0	0	0	0	0	0	0	0	3	0	0	0	0	0	0	0	0	0	0	0	0	0	0	0	0	0	0	0	0	0	0	0	Eukaryota	Unclassified_Kingdom_Eukaryota	Unclassified_Kingdom_Eukaryota	Unclassified_Kingdom_Eukaryota	Unclassified_Kingdom_Eukaryota	Unclassified_Kingdom_Eukaryota	NA
LPeuks_1214	0	0	0	0	0	0	0	0	0	0	2	0	0	0	0	0	0	0	0	0	0	0	0	0	0	0	0	0	0	0	0	0	0	0	Eukaryota	Unclassified_Kingdom_Eukaryota	Unclassified_Kingdom_Eukaryota	Unclassified_Kingdom_Eukaryota	Unclassified_Kingdom_Eukaryota	Unclassified_Kingdom_Eukaryota	NA
LPeuks_1215	0	0	0	0	0	0	0	0	0	0	1	0	0	0	0	0	0	0	0	0	0	0	0	0	0	0	0	0	0	0	0	0	0	0	Eukaryota	Ascomycota	Sordariomycetes	Hypocreales	Cordycipitaceae	Unclassified_Family_Cordycipitaceae	NA
LPeuks_1216	0	0	0	0	0	0	0	0	0	0	2	0	0	0	0	0	0	0	0	0	0	0	0	0	0	0	0	0	0	0	0	0	0	0	Eukaryota	Unclassified_Kingdom_Eukaryota	Unclassified_Kingdom_Eukaryota	Unclassified_Kingdom_Eukaryota	Unclassified_Kingdom_Eukaryota	Unclassified_Kingdom_Eukaryota	NA
LPeuks_1217	0	0	0	0	0	0	0	0	0	0	4	0	0	0	0	0	0	0	0	0	0	0	0	0	0	0	0	0	0	0	0	0	0	0	Eukaryota	Basidiomycota	Agaricomycetes	Unclassified_Class_Agaricomycetes	Unclassified_Class_Agaricomycetes	Unclassified_Class_Agaricomycetes	NA
LPeuks_1218	0	0	0	0	0	0	0	0	0	0	5	0	0	0	0	0	0	0	0	0	0	0	0	0	0	0	0	0	0	0	0	0	0	0	Eukaryota	Ascomycota	Leotiomycetes	Unclassified_Class_Leotiomycetes	Unclassified_Class_Leotiomycetes	Unclassified_Class_Leotiomycetes	NA
LPeuks_1219	0	0	0	0	0	0	0	0	0	0	2	0	0	0	0	0	0	0	0	0	0	0	0	0	0	0	0	0	0	0	0	0	0	0	Eukaryota	Unclassified_Kingdom_Eukaryota	Unclassified_Kingdom_Eukaryota	Unclassified_Kingdom_Eukaryota	Unclassified_Kingdom_Eukaryota	Unclassified_Kingdom_Eukaryota	NA
LPeuks_1220	0	0	0	0	0	0	0	0	0	0	2	0	0	0	0	0	0	0	0	0	0	0	0	0	0	0	0	0	0	0	0	0	0	0	Eukaryota	Ascomycota	Sordariomycetes	Hypocreales	Unclassified_Order_Hypocreales	Unclassified_Order_Hypocreales	NA
LPeuks_1221	0	0	0	0	0	0	0	0	0	0	2	0	0	0	0	0	0	0	0	0	0	0	0	0	0	0	0	0	0	0	0	0	0	0	Eukaryota	Unclassified_Kingdom_Eukaryota	Unclassified_Kingdom_Eukaryota	Unclassified_Kingdom_Eukaryota	Unclassified_Kingdom_Eukaryota	Unclassified_Kingdom_Eukaryota	NA
LPeuks_1222	0	0	0	0	0	0	0	0	0	0	2	0	0	0	0	0	0	0	0	0	0	0	0	0	0	0	0	0	0	0	0	0	0	0	Eukaryota	Unclassified_Kingdom_Eukaryota	Unclassified_Kingdom_Eukaryota	Unclassified_Kingdom_Eukaryota	Unclassified_Kingdom_Eukaryota	Unclassified_Kingdom_Eukaryota	NA
LPeuks_1223	0	0	0	0	0	0	0	0	0	0	3	0	0	0	0	0	0	0	0	0	0	0	0	0	0	0	0	0	0	0	0	0	0	0	Eukaryota	Unclassified_Kingdom_Eukaryota	Unclassified_Kingdom_Eukaryota	Unclassified_Kingdom_Eukaryota	Unclassified_Kingdom_Eukaryota	Unclassified_Kingdom_Eukaryota	NA
LPeuks_1224	0	0	0	0	0	0	0	0	0	0	0	0	3	0	0	0	0	0	0	0	0	0	0	0	0	0	0	0	0	0	0	0	0	0	Eukaryota	Unclassified_Kingdom_Eukaryota	Unclassified_Kingdom_Eukaryota	Unclassified_Kingdom_Eukaryota	Unclassified_Kingdom_Eukaryota	Unclassified_Kingdom_Eukaryota	NA
LPeuks_1225	0	0	0	0	0	0	0	0	0	0	0	0	0	0	3	0	0	0	0	0	0	0	0	3	0	0	0	0	0	0	0	0	0	0	Eukaryota	Ascomycota	Saccharomycetes	Saccharomycetales	Debaryomycetaceae	Unclassified_Family_Debaryomycetaceae	NA
LPeuks_1226	0	0	0	0	0	0	0	0	0	0	0	0	0	0	0	0	0	6	0	0	0	0	0	0	0	0	0	0	0	0	0	0	0	0	Eukaryota	Bacillariophyta	Bacillariophyceae	Naviculales	Unclassified_Order_Naviculales	Unclassified_Order_Naviculales	NA
LPeuks_1227	0	0	0	0	0	0	0	0	0	0	0	0	0	0	0	0	0	0	12	0	0	0	0	0	0	0	0	0	0	0	0	0	0	0	Eukaryota	Ochrophyta	Chrysophyceae	Unclassified_Class_Chrysophyceae	Unclassified_Class_Chrysophyceae	Unclassified_Class_Chrysophyceae	NA
LPeuks_1229	0	0	0	0	0	0	0	0	0	0	0	0	0	0	0	0	0	0	0	0	0	0	0	0	7	0	0	0	0	0	0	0	0	0	Eukaryota	Unclassified_Kingdom_Eukaryota	Unclassified_Kingdom_Eukaryota	Unclassified_Kingdom_Eukaryota	Unclassified_Kingdom_Eukaryota	Unclassified_Kingdom_Eukaryota	NA
LPeuks_1230	0	0	0	0	0	0	0	0	0	0	0	0	0	0	0	0	0	0	0	0	0	0	0	0	6	0	0	0	0	0	0	0	0	0	Eukaryota	Arthropoda	Branchiopoda	Diplostraca	Daphniidae	Daphnia	NA
LPeuks_1231	0	0	0	0	0	0	0	0	0	0	0	0	0	0	0	0	0	0	0	0	0	0	0	0	0	0	0	0	5	0	0	0	0	0	Eukaryota	Arthropoda	Hexanauplia	Cyclopoida	Unclassified_Order_Cyclopoida	Unclassified_Order_Cyclopoida	NA
LPeuks_1232	2	0	0	0	0	0	0	0	0	0	0	0	0	0	0	0	0	0	0	0	0	0	0	0	0	0	0	0	0	0	0	0	0	0	Eukaryota	Unclassified_Kingdom_Eukaryota	Unclassified_Kingdom_Eukaryota	Unclassified_Kingdom_Eukaryota	Unclassified_Kingdom_Eukaryota	Unclassified_Kingdom_Eukaryota	NA
LPeuks_1233	4	0	0	0	0	0	0	0	0	0	0	0	0	0	0	0	0	0	0	0	0	0	0	0	0	0	0	0	0	0	0	0	0	0	Eukaryota	Unclassified_Kingdom_Eukaryota	Unclassified_Kingdom_Eukaryota	Unclassified_Kingdom_Eukaryota	Unclassified_Kingdom_Eukaryota	Unclassified_Kingdom_Eukaryota	NA
LPeuks_1235	2	0	0	0	0	0	0	0	0	0	0	0	0	0	0	0	0	0	0	0	0	0	0	0	0	0	0	0	0	0	0	0	0	0	Eukaryota	Ascomycota	Leotiomycetes	Unclassified_Class_Leotiomycetes	Unclassified_Class_Leotiomycetes	Unclassified_Class_Leotiomycetes	NA
LPeuks_1236	0	0	0	7	0	0	0	0	0	0	0	0	0	0	0	0	0	0	0	0	0	0	0	0	0	0	0	0	0	0	0	0	0	0	Eukaryota	Ochrophyta	Chrysophyceae	Chromulinales	Dinobryaceae	Dinobryon	Dinobryon_divergens
LPeuks_1237	0	0	0	5	0	0	0	0	0	0	0	0	0	0	0	0	0	0	0	0	0	0	0	0	0	0	0	0	0	0	0	0	0	0	Eukaryota	Arthropoda	Branchiopoda	Diplostraca	Daphniidae	Daphnia	NA
LPeuks_1238	0	0	0	0	0	9	0	0	0	0	0	0	0	0	0	0	0	0	0	0	0	0	0	0	0	0	0	0	0	0	0	0	0	0	Eukaryota	Unclassified_Kingdom_Eukaryota	Unclassified_Kingdom_Eukaryota	Unclassified_Kingdom_Eukaryota	Unclassified_Kingdom_Eukaryota	Unclassified_Kingdom_Eukaryota	NA
LPeuks_1239	0	0	0	0	0	0	0	0	0	9	0	0	0	0	0	0	0	0	0	0	0	0	0	0	0	0	0	0	0	0	0	0	0	0	Eukaryota	Arthropoda	Hexanauplia	Calanoida	Centropagidae	Boeckella	NA
LPeuks_1240	0	0	0	0	0	0	0	0	0	0	2	0	0	0	0	0	0	0	0	0	0	0	0	0	0	0	0	0	0	0	0	0	0	0	Eukaryota	Unclassified_Kingdom_Eukaryota	Unclassified_Kingdom_Eukaryota	Unclassified_Kingdom_Eukaryota	Unclassified_Kingdom_Eukaryota	Unclassified_Kingdom_Eukaryota	NA
LPeuks_1241	0	0	0	0	0	0	0	0	0	0	1	0	0	0	0	0	0	0	0	0	0	0	0	0	0	0	0	0	0	0	0	0	0	0	Eukaryota	Unclassified_Kingdom_Eukaryota	Unclassified_Kingdom_Eukaryota	Unclassified_Kingdom_Eukaryota	Unclassified_Kingdom_Eukaryota	Unclassified_Kingdom_Eukaryota	NA
LPeuks_1242	0	0	0	0	0	0	0	0	0	0	3	0	0	0	0	0	0	0	0	0	0	0	0	0	0	0	0	0	0	0	0	0	0	0	Eukaryota	Unclassified_Kingdom_Eukaryota	Unclassified_Kingdom_Eukaryota	Unclassified_Kingdom_Eukaryota	Unclassified_Kingdom_Eukaryota	Unclassified_Kingdom_Eukaryota	NA
LPeuks_1243	0	0	0	0	0	0	0	0	0	0	2	0	0	0	0	0	0	0	0	0	0	0	0	0	0	0	0	0	0	0	0	0	0	0	Eukaryota	Unclassified_Kingdom_Eukaryota	Unclassified_Kingdom_Eukaryota	Unclassified_Kingdom_Eukaryota	Unclassified_Kingdom_Eukaryota	Unclassified_Kingdom_Eukaryota	NA
LPeuks_1244	0	0	0	0	0	0	0	0	0	0	2	0	0	0	0	0	0	0	0	0	0	0	0	0	0	0	0	0	0	0	0	0	0	0	Eukaryota	Unclassified_Kingdom_Eukaryota	Unclassified_Kingdom_Eukaryota	Unclassified_Kingdom_Eukaryota	Unclassified_Kingdom_Eukaryota	Unclassified_Kingdom_Eukaryota	NA
LPeuks_1246	0	0	0	0	0	0	0	0	0	0	5	0	0	0	0	0	0	0	0	0	0	0	0	0	0	0	0	0	0	0	0	0	0	0	Eukaryota	Unclassified_Kingdom_Eukaryota	Unclassified_Kingdom_Eukaryota	Unclassified_Kingdom_Eukaryota	Unclassified_Kingdom_Eukaryota	Unclassified_Kingdom_Eukaryota	NA
LPeuks_1247	0	0	0	0	0	0	0	0	0	0	2	0	0	0	0	0	0	0	0	0	0	0	0	0	0	0	0	0	0	0	0	0	0	0	Eukaryota	Ascomycota	Leotiomycetes	Helotiales	Unclassified_Order_Helotiales	Unclassified_Order_Helotiales	NA
LPeuks_1248	0	0	0	0	0	0	0	0	0	0	1	0	0	0	0	0	0	0	0	0	0	0	0	0	0	0	0	0	0	0	0	0	0	0	Eukaryota	Unclassified_Kingdom_Eukaryota	Unclassified_Kingdom_Eukaryota	Unclassified_Kingdom_Eukaryota	Unclassified_Kingdom_Eukaryota	Unclassified_Kingdom_Eukaryota	NA
LPeuks_1249	0	0	0	0	0	0	0	0	0	0	2	0	0	0	0	0	0	0	0	0	0	0	0	0	0	0	0	0	0	0	0	0	0	0	Eukaryota	Ascomycota	Sordariomycetes	Unclassified_Class_Sordariomycetes	Unclassified_Class_Sordariomycetes	Unclassified_Class_Sordariomycetes	NA
LPeuks_1250	0	0	0	0	0	0	0	0	0	0	2	0	0	0	0	0	0	0	0	0	0	0	0	0	0	0	0	0	0	0	0	0	0	0	Eukaryota	Discosea	Flabellinia	Unclass_Flabellinia	Vannellidae	Ripella	Ripella_platypodia
LPeuks_1252	0	0	0	0	0	0	0	0	0	0	0	0	2	0	0	0	0	0	0	0	0	0	0	0	0	0	0	0	0	0	0	0	0	0	Eukaryota	Arthropoda	Unclassified_Phylum_Arthropoda	Unclassified_Phylum_Arthropoda	Unclassified_Phylum_Arthropoda	Unclassified_Phylum_Arthropoda	NA
LPeuks_1253	0	0	0	0	0	0	0	0	0	0	0	0	5	0	0	0	0	0	0	0	0	0	0	0	0	0	0	0	0	0	0	0	0	0	Eukaryota	Arthropoda	Insecta	Dermaptera	Forficulidae	Apterygida	NA
LPeuks_1254	0	0	0	0	0	0	0	0	0	0	0	0	4	0	0	0	0	0	0	0	0	0	0	0	0	0	0	0	0	0	0	0	0	0	Eukaryota	Unclassified_Kingdom_Eukaryota	Unclassified_Kingdom_Eukaryota	Unclassified_Kingdom_Eukaryota	Unclassified_Kingdom_Eukaryota	Unclassified_Kingdom_Eukaryota	NA
LPeuks_1255	0	0	0	0	0	0	0	0	0	0	0	0	3	0	0	0	0	0	0	0	0	0	0	0	0	0	0	0	0	0	0	0	0	0	Eukaryota	Unclassified_Kingdom_Eukaryota	Unclassified_Kingdom_Eukaryota	Unclassified_Kingdom_Eukaryota	Unclassified_Kingdom_Eukaryota	Unclassified_Kingdom_Eukaryota	NA
LPeuks_1256	0	0	0	0	0	0	0	0	0	0	0	0	6	0	0	0	0	0	0	0	0	0	0	0	0	0	0	0	0	0	0	0	0	0	Eukaryota	Unclassified_Kingdom_Eukaryota	Unclassified_Kingdom_Eukaryota	Unclassified_Kingdom_Eukaryota	Unclassified_Kingdom_Eukaryota	Unclassified_Kingdom_Eukaryota	NA
LPeuks_1257	0	0	0	0	0	0	0	0	0	0	0	0	0	6	0	0	0	0	0	0	0	0	0	0	0	0	0	0	0	0	0	0	0	0	Eukaryota	Arthropoda	Branchiopoda	Diplostraca	Bosminidae	Bosmina	NA
LPeuks_1258	0	0	0	0	0	0	0	0	0	0	0	0	0	0	0	1	0	0	0	0	0	0	0	0	0	0	0	0	0	0	0	0	0	0	Eukaryota	Unclassified_Kingdom_Eukaryota	Unclassified_Kingdom_Eukaryota	Unclassified_Kingdom_Eukaryota	Unclassified_Kingdom_Eukaryota	Unclassified_Kingdom_Eukaryota	NA
LPeuks_1259	0	0	0	0	0	0	0	0	0	0	0	0	0	0	0	0	2	0	0	0	0	0	0	0	3	0	0	0	0	0	0	0	0	0	Eukaryota	Ochrophyta	Unclassified_Phylum_Ochrophyta	Unclassified_Phylum_Ochrophyta	Unclassified_Phylum_Ochrophyta	Unclassified_Phylum_Ochrophyta	NA
LPeuks_1260	0	0	0	0	0	0	0	0	0	0	0	0	0	0	0	0	9	0	0	0	0	0	0	0	0	0	0	0	0	0	0	0	0	0	Eukaryota	Unclassified_Kingdom_Eukaryota	Unclassified_Kingdom_Eukaryota	Unclassified_Kingdom_Eukaryota	Unclassified_Kingdom_Eukaryota	Unclassified_Kingdom_Eukaryota	NA
LPeuks_1261	0	0	0	0	0	0	0	0	0	0	0	0	0	0	0	0	0	0	12	0	0	0	0	0	0	0	0	0	0	0	0	0	0	0	Eukaryota	Unclassified_Kingdom_Eukaryota	Unclassified_Kingdom_Eukaryota	Unclassified_Kingdom_Eukaryota	Unclassified_Kingdom_Eukaryota	Unclassified_Kingdom_Eukaryota	NA
LPeuks_1264	0	0	0	0	0	0	0	0	0	0	0	0	0	0	0	0	0	0	0	0	4	0	0	0	0	0	0	0	0	0	0	0	0	0	Eukaryota	Unclassified_Kingdom_Eukaryota	Unclassified_Kingdom_Eukaryota	Unclassified_Kingdom_Eukaryota	Unclassified_Kingdom_Eukaryota	Unclassified_Kingdom_Eukaryota	NA
LPeuks_1265	0	0	0	0	0	0	0	0	0	0	0	0	0	0	0	0	0	0	0	0	0	0	0	0	9	0	0	0	0	0	0	0	0	0	Eukaryota	Unclassified_Kingdom_Eukaryota	Unclassified_Kingdom_Eukaryota	Unclassified_Kingdom_Eukaryota	Unclassified_Kingdom_Eukaryota	Unclassified_Kingdom_Eukaryota	NA
LPeuks_1266	0	0	0	0	0	0	0	0	0	0	0	0	0	0	0	0	0	0	0	0	0	0	0	0	0	0	0	5	0	0	0	0	0	0	Eukaryota	Arthropoda	Hexanauplia	Calanoida	Centropagidae	Boeckella	Boeckella_hamata
LPeuks_1267	0	0	0	0	0	0	0	0	0	0	0	0	0	0	0	0	0	0	0	0	0	0	0	0	0	0	0	2	0	0	0	0	0	0	Eukaryota	Arthropoda	Hexanauplia	Calanoida	Centropagidae	Boeckella	NA
LPeuks_1268	0	0	0	0	0	0	0	0	0	0	0	0	0	0	0	0	0	0	0	0	0	0	0	0	0	0	0	0	0	0	0	0	7	0	Eukaryota	Oomycota	Unclass_Oomycota	Saprolegniales	Saprolegniaceae	Saprolegnia	Saprolegnia_eccentrica
LPeuks_1269	0	0	0	0	0	0	0	0	0	0	0	0	0	0	0	0	0	0	0	0	0	0	0	0	0	0	0	0	0	0	0	0	0	6	Eukaryota	Arthropoda	Hexanauplia	Calanoida	Unclassified_Order_Calanoida	Unclassified_Order_Calanoida	NA
LPeuks_1270	0	0	0	0	0	0	0	0	0	0	0	0	0	0	0	0	0	0	0	0	0	0	0	0	0	0	0	0	0	0	0	0	0	7	Eukaryota	Unclassified_Kingdom_Eukaryota	Unclassified_Kingdom_Eukaryota	Unclassified_Kingdom_Eukaryota	Unclassified_Kingdom_Eukaryota	Unclassified_Kingdom_Eukaryota	NA
LPeuks_1271	0	0	0	0	0	0	0	0	0	0	0	0	0	0	0	0	0	0	0	0	0	0	0	0	0	0	0	0	0	0	0	0	0	8	Eukaryota	Unclassified_Kingdom_Eukaryota	Unclassified_Kingdom_Eukaryota	Unclassified_Kingdom_Eukaryota	Unclassified_Kingdom_Eukaryota	Unclassified_Kingdom_Eukaryota	NA
LPeuks_1272	1	0	0	0	0	0	0	0	0	0	0	0	0	0	0	0	0	0	0	0	0	0	0	0	0	0	0	0	0	0	0	0	0	0	Eukaryota	Bacillariophyta	Unclassified_Phylum_Bacillariophyta	Unclassified_Phylum_Bacillariophyta	Unclassified_Phylum_Bacillariophyta	Unclassified_Phylum_Bacillariophyta	NA
LPeuks_1273	4	0	0	0	0	0	0	0	0	0	0	0	0	0	0	0	0	0	0	0	0	0	0	0	0	0	0	0	0	0	0	0	0	0	Eukaryota	Unclassified_Kingdom_Eukaryota	Unclassified_Kingdom_Eukaryota	Unclassified_Kingdom_Eukaryota	Unclassified_Kingdom_Eukaryota	Unclassified_Kingdom_Eukaryota	NA
LPeuks_1274	3	0	0	0	0	0	0	0	0	0	0	0	0	0	0	0	0	0	0	0	0	0	0	0	0	0	0	0	0	0	0	0	0	0	Eukaryota	Unclassified_Kingdom_Eukaryota	Unclassified_Kingdom_Eukaryota	Unclassified_Kingdom_Eukaryota	Unclassified_Kingdom_Eukaryota	Unclassified_Kingdom_Eukaryota	NA
LPeuks_1275	0	0	0	6	0	0	0	0	0	0	0	0	0	0	0	0	0	0	0	0	0	0	0	0	0	0	0	0	0	0	0	0	0	0	Eukaryota	Unclassified_Kingdom_Eukaryota	Unclassified_Kingdom_Eukaryota	Unclassified_Kingdom_Eukaryota	Unclassified_Kingdom_Eukaryota	Unclassified_Kingdom_Eukaryota	NA
LPeuks_1276	0	0	0	0	0	9	0	0	0	0	0	0	0	0	0	0	0	0	0	0	0	0	0	0	0	0	0	0	0	0	0	0	0	0	Eukaryota	Arthropoda	Hexanauplia	Harpacticoida	Unclassified_Order_Harpacticoida	Unclassified_Order_Harpacticoida	NA
LPeuks_1277	0	0	0	0	0	8	0	0	0	0	0	0	0	0	0	0	0	0	0	0	0	0	0	0	0	0	0	0	0	0	0	0	0	0	Eukaryota	Basidiomycota	Agaricomycetes	Unclassified_Class_Agaricomycetes	Unclassified_Class_Agaricomycetes	Unclassified_Class_Agaricomycetes	NA
LPeuks_1278	0	0	0	0	0	0	0	0	0	0	2	0	0	0	0	0	0	0	0	0	0	0	0	0	0	0	0	0	0	0	0	0	0	0	Eukaryota	Ascomycota	Leotiomycetes	Unclassified_Class_Leotiomycetes	Unclassified_Class_Leotiomycetes	Unclassified_Class_Leotiomycetes	NA
LPeuks_1279	0	0	0	0	0	0	0	0	0	0	2	0	0	0	0	0	0	0	0	0	0	0	0	0	0	0	0	0	0	0	0	0	0	0	Eukaryota	Arthropoda	Unclassified_Phylum_Arthropoda	Unclassified_Phylum_Arthropoda	Unclassified_Phylum_Arthropoda	Unclassified_Phylum_Arthropoda	NA
LPeuks_1280	0	0	0	0	0	0	0	0	0	0	1	0	0	0	0	0	0	0	0	0	0	0	0	0	0	0	0	0	0	0	0	0	0	0	Eukaryota	Unclassified_Kingdom_Eukaryota	Unclassified_Kingdom_Eukaryota	Unclassified_Kingdom_Eukaryota	Unclassified_Kingdom_Eukaryota	Unclassified_Kingdom_Eukaryota	NA
LPeuks_1281	0	0	0	0	0	0	0	0	0	0	1	0	0	0	0	0	0	0	0	0	0	0	0	0	0	0	0	0	0	0	0	0	0	0	Eukaryota	Bacillariophyta	Bacillariophyceae	Naviculales	Sellaphoraceae	Sellaphora	Sellaphora_pupula
LPeuks_1282	0	0	0	0	0	0	0	0	0	0	2	0	0	0	0	0	0	0	0	0	0	0	0	0	0	0	0	0	0	0	0	0	0	0	Eukaryota	Unclassified_Kingdom_Eukaryota	Unclassified_Kingdom_Eukaryota	Unclassified_Kingdom_Eukaryota	Unclassified_Kingdom_Eukaryota	Unclassified_Kingdom_Eukaryota	NA
LPeuks_1283	0	0	0	0	0	0	0	0	0	0	5	0	0	0	0	0	0	0	0	0	0	0	0	0	0	0	0	0	0	0	0	0	0	0	Eukaryota	Bacillariophyta	Bacillariophyceae	Naviculales	Amphipleuraceae	Frustulia	Frustulia_saxonica
LPeuks_1284	0	0	0	0	0	0	0	0	0	0	1	0	0	0	0	0	0	0	0	0	0	0	0	0	0	0	0	0	0	0	0	0	0	0	Eukaryota	Unclassified_Kingdom_Eukaryota	Unclassified_Kingdom_Eukaryota	Unclassified_Kingdom_Eukaryota	Unclassified_Kingdom_Eukaryota	Unclassified_Kingdom_Eukaryota	NA
LPeuks_1285	0	0	0	0	0	0	0	0	0	0	2	0	0	0	0	0	0	0	0	0	0	0	0	0	0	0	0	0	0	0	0	0	0	0	Eukaryota	Ascomycota	Sordariomycetes	Unclassified_Class_Sordariomycetes	Unclassified_Class_Sordariomycetes	Unclassified_Class_Sordariomycetes	NA
LPeuks_1286	0	0	0	0	0	0	0	0	0	0	2	0	0	0	0	0	0	0	0	0	0	0	0	0	0	0	0	0	0	0	0	0	0	0	Eukaryota	Unclassified_Kingdom_Eukaryota	Unclassified_Kingdom_Eukaryota	Unclassified_Kingdom_Eukaryota	Unclassified_Kingdom_Eukaryota	Unclassified_Kingdom_Eukaryota	NA
LPeuks_1287	0	0	0	0	0	0	0	0	0	0	1	0	0	0	0	0	0	0	0	0	0	0	0	0	0	0	0	0	0	0	0	0	0	0	Eukaryota	Unclassified_Kingdom_Eukaryota	Unclassified_Kingdom_Eukaryota	Unclassified_Kingdom_Eukaryota	Unclassified_Kingdom_Eukaryota	Unclassified_Kingdom_Eukaryota	NA
LPeuks_1288	0	0	0	0	0	0	0	0	0	0	3	0	0	0	0	0	0	0	0	0	0	0	0	0	0	0	0	0	0	0	0	0	0	0	Eukaryota	Gastrotricha	Unclass_Gastrotricha	Chaetonotida	Chaetonotidae	Chaetonotus	NA
LPeuks_1289	0	0	0	0	0	0	0	0	0	0	4	0	0	0	0	0	0	0	0	0	0	0	0	0	0	0	0	0	0	0	0	0	0	0	Eukaryota	Unclassified_Kingdom_Eukaryota	Unclassified_Kingdom_Eukaryota	Unclassified_Kingdom_Eukaryota	Unclassified_Kingdom_Eukaryota	Unclassified_Kingdom_Eukaryota	NA
LPeuks_1290	0	0	0	0	0	0	0	0	0	0	1	0	0	0	0	0	0	0	0	0	0	0	0	0	0	0	0	0	0	0	0	0	0	0	Eukaryota	Unclassified_Kingdom_Eukaryota	Unclassified_Kingdom_Eukaryota	Unclassified_Kingdom_Eukaryota	Unclassified_Kingdom_Eukaryota	Unclassified_Kingdom_Eukaryota	NA
LPeuks_1291	0	0	0	0	0	0	0	0	0	0	2	0	0	0	0	0	0	0	0	0	0	0	0	0	0	0	0	0	0	0	0	0	0	0	Eukaryota	Ascomycota	Leotiomycetes	Unclassified_Class_Leotiomycetes	Unclassified_Class_Leotiomycetes	Unclassified_Class_Leotiomycetes	NA
LPeuks_1292	0	0	0	0	0	0	0	0	0	0	5	0	0	0	0	0	0	0	0	0	0	0	0	0	0	0	0	0	0	0	0	0	0	0	Eukaryota	Unclassified_Kingdom_Eukaryota	Unclassified_Kingdom_Eukaryota	Unclassified_Kingdom_Eukaryota	Unclassified_Kingdom_Eukaryota	Unclassified_Kingdom_Eukaryota	NA
LPeuks_1293	0	0	0	0	0	0	0	0	0	0	3	0	0	0	0	0	0	0	0	0	0	0	0	0	0	0	0	0	0	0	0	0	0	0	Eukaryota	Ascomycota	Leotiomycetes	Unclassified_Class_Leotiomycetes	Unclassified_Class_Leotiomycetes	Unclassified_Class_Leotiomycetes	NA
LPeuks_1294	0	0	0	0	0	0	0	0	0	0	6	0	0	0	0	0	0	0	0	0	0	0	0	0	0	0	0	0	0	0	0	0	0	0	Eukaryota	Ascomycota	Leotiomycetes	Unclass_Leotiomycetes	Unclassified_Order_Unclass_Leotiomycetes	Unclassified_Order_Unclass_Leotiomycetes	NA
LPeuks_1295	0	0	0	0	0	0	0	0	0	0	0	0	3	0	0	0	0	0	0	0	0	0	0	0	0	0	0	0	0	0	0	0	0	0	Eukaryota	Unclassified_Kingdom_Eukaryota	Unclassified_Kingdom_Eukaryota	Unclassified_Kingdom_Eukaryota	Unclassified_Kingdom_Eukaryota	Unclassified_Kingdom_Eukaryota	NA
LPeuks_1296	0	0	0	0	0	0	0	0	0	0	0	0	1	0	0	0	0	0	3	0	0	0	0	0	0	0	0	0	0	0	0	0	0	0	Eukaryota	Unclassified_Kingdom_Eukaryota	Unclassified_Kingdom_Eukaryota	Unclassified_Kingdom_Eukaryota	Unclassified_Kingdom_Eukaryota	Unclassified_Kingdom_Eukaryota	NA
LPeuks_1297	0	0	0	0	0	0	0	0	0	0	0	0	1	0	0	0	0	0	0	0	0	0	0	0	0	0	0	0	0	0	0	0	0	0	Eukaryota	Arthropoda	Unclassified_Phylum_Arthropoda	Unclassified_Phylum_Arthropoda	Unclassified_Phylum_Arthropoda	Unclassified_Phylum_Arthropoda	NA
LPeuks_1298	0	0	0	0	0	0	0	0	0	0	0	0	0	0	0	2	0	0	0	0	0	0	0	0	0	0	0	0	0	0	0	0	0	0	Eukaryota	Arthropoda	Branchiopoda	Diplostraca	Daphniidae	Ceriodaphnia	Ceriodaphnia_dubia
LPeuks_1299	0	0	0	0	0	0	0	0	0	0	0	0	0	0	0	0	4	0	0	0	0	0	0	0	0	0	0	0	0	0	0	0	0	0	Eukaryota	Unclassified_Kingdom_Eukaryota	Unclassified_Kingdom_Eukaryota	Unclassified_Kingdom_Eukaryota	Unclassified_Kingdom_Eukaryota	Unclassified_Kingdom_Eukaryota	NA
LPeuks_1301	0	0	0	0	0	0	0	0	0	0	0	0	0	0	0	0	0	0	0	0	0	0	0	9	0	0	0	0	0	0	0	0	0	0	Eukaryota	Arthropoda	Branchiopoda	Diplostraca	Chydoridae	Graptoleberis	Graptoleberis_testudinaria
LPeuks_1302	0	0	0	0	0	0	0	0	0	0	0	0	0	0	0	0	0	0	0	0	0	0	0	0	0	9	0	0	0	0	0	0	0	0	Eukaryota	Unclassified_Kingdom_Eukaryota	Unclassified_Kingdom_Eukaryota	Unclassified_Kingdom_Eukaryota	Unclassified_Kingdom_Eukaryota	Unclassified_Kingdom_Eukaryota	NA
LPeuks_1303	0	0	0	0	0	0	0	0	0	0	0	0	0	0	0	0	0	0	0	0	0	0	0	0	0	0	0	0	0	0	0	0	2	0	Eukaryota	Unclassified_Kingdom_Eukaryota	Unclassified_Kingdom_Eukaryota	Unclassified_Kingdom_Eukaryota	Unclassified_Kingdom_Eukaryota	Unclassified_Kingdom_Eukaryota	NA
LPeuks_1305	2	0	0	0	0	0	0	0	0	0	0	0	0	0	0	0	0	0	0	0	0	0	0	0	0	0	0	0	0	0	0	0	0	0	Eukaryota	Unclassified_Kingdom_Eukaryota	Unclassified_Kingdom_Eukaryota	Unclassified_Kingdom_Eukaryota	Unclassified_Kingdom_Eukaryota	Unclassified_Kingdom_Eukaryota	NA
LPeuks_1306	2	0	0	0	0	0	0	0	0	0	0	0	0	0	0	0	0	0	0	0	0	0	0	0	0	0	0	0	0	0	0	0	0	0	Eukaryota	Unclassified_Kingdom_Eukaryota	Unclassified_Kingdom_Eukaryota	Unclassified_Kingdom_Eukaryota	Unclassified_Kingdom_Eukaryota	Unclassified_Kingdom_Eukaryota	NA
LPeuks_1308	0	0	5	0	0	0	0	0	0	0	0	0	0	0	0	0	0	0	0	0	0	0	0	0	0	0	0	0	0	0	0	0	0	0	Eukaryota	Arthropoda	Hexanauplia	Calanoida	Centropagidae	Boeckella	NA
LPeuks_1309	0	0	0	0	0	8	0	0	0	0	0	0	0	0	0	0	0	0	0	0	0	0	0	0	0	0	0	0	0	0	0	0	0	0	Eukaryota	Basidiomycota	Agaricomycetes	Agaricales	Unclassified_Order_Agaricales	Unclassified_Order_Agaricales	NA
LPeuks_1310	0	0	0	0	0	0	0	0	0	8	0	0	0	0	0	0	0	0	0	0	0	0	0	0	0	0	0	0	0	0	0	0	0	0	Eukaryota	Arthropoda	Unclassified_Phylum_Arthropoda	Unclassified_Phylum_Arthropoda	Unclassified_Phylum_Arthropoda	Unclassified_Phylum_Arthropoda	NA
LPeuks_1312	0	0	0	0	0	0	0	0	0	0	4	0	0	0	0	0	0	0	0	0	0	0	0	0	0	0	0	0	0	0	0	0	0	0	Eukaryota	Unclassified_Kingdom_Eukaryota	Unclassified_Kingdom_Eukaryota	Unclassified_Kingdom_Eukaryota	Unclassified_Kingdom_Eukaryota	Unclassified_Kingdom_Eukaryota	NA
LPeuks_1313	0	0	0	0	0	0	0	0	0	0	4	0	0	0	0	0	0	0	0	0	0	0	0	0	0	0	0	0	0	0	0	0	0	0	Eukaryota	Unclassified_Kingdom_Eukaryota	Unclassified_Kingdom_Eukaryota	Unclassified_Kingdom_Eukaryota	Unclassified_Kingdom_Eukaryota	Unclassified_Kingdom_Eukaryota	NA
LPeuks_1317	0	0	0	0	0	0	0	0	0	0	1	0	0	0	0	0	0	0	0	0	0	0	0	0	0	0	0	0	0	0	0	0	0	0	Eukaryota	Ascomycota	Sordariomycetes	Hypocreales	Nectriaceae	Fusarium	Fusarium_avenaceum
LPeuks_1318	0	0	0	0	0	0	0	0	0	0	1	0	0	0	0	0	0	0	0	0	0	0	0	0	0	0	0	0	0	0	0	0	0	0	Eukaryota	Oomycota	Unclass_Oomycota	Lagenidiales	Lagenidiaceae	Lagenidium	Lagenidium_humanum
LPeuks_1319	0	0	0	0	0	0	0	0	0	0	2	0	0	0	0	0	0	0	0	0	0	0	0	0	0	0	0	0	0	0	0	0	0	0	Eukaryota	Ascomycota	Unclassified_Phylum_Ascomycota	Unclassified_Phylum_Ascomycota	Unclassified_Phylum_Ascomycota	Unclassified_Phylum_Ascomycota	NA
LPeuks_1320	0	0	0	0	0	0	0	0	0	0	2	0	0	0	0	0	0	0	0	0	0	0	0	0	0	0	0	0	0	0	0	0	0	0	Eukaryota	Ascomycota	Sordariomycetes	Hypocreales	Unclassified_Order_Hypocreales	Unclassified_Order_Hypocreales	NA
LPeuks_1321	0	0	0	0	0	0	0	0	0	0	1	0	0	0	0	0	0	0	0	0	0	0	0	0	0	0	0	0	0	0	0	0	0	0	Eukaryota	Ascomycota	Unclassified_Phylum_Ascomycota	Unclassified_Phylum_Ascomycota	Unclassified_Phylum_Ascomycota	Unclassified_Phylum_Ascomycota	NA
LPeuks_1322	0	0	0	0	0	0	0	0	0	0	2	0	0	0	0	0	0	0	0	0	0	0	0	0	0	0	0	0	0	0	0	0	0	0	Eukaryota	Ascomycota	Leotiomycetes	Unclassified_Class_Leotiomycetes	Unclassified_Class_Leotiomycetes	Unclassified_Class_Leotiomycetes	NA
LPeuks_1323	0	0	0	0	0	0	0	0	0	0	4	0	0	0	0	0	0	0	0	0	0	0	0	0	0	0	0	0	0	0	0	0	0	0	Eukaryota	Unclassified_Kingdom_Eukaryota	Unclassified_Kingdom_Eukaryota	Unclassified_Kingdom_Eukaryota	Unclassified_Kingdom_Eukaryota	Unclassified_Kingdom_Eukaryota	NA
LPeuks_1324	0	0	0	0	0	0	0	0	0	0	0	0	3	0	0	0	0	0	0	0	0	0	0	0	0	0	0	0	0	0	0	0	0	0	Eukaryota	Unclassified_Kingdom_Eukaryota	Unclassified_Kingdom_Eukaryota	Unclassified_Kingdom_Eukaryota	Unclassified_Kingdom_Eukaryota	Unclassified_Kingdom_Eukaryota	NA
LPeuks_1325	0	0	0	0	0	0	0	0	0	0	0	0	3	0	0	0	0	0	0	0	0	0	0	0	0	0	0	0	0	0	0	0	0	0	Eukaryota	Arthropoda	Unclassified_Phylum_Arthropoda	Unclassified_Phylum_Arthropoda	Unclassified_Phylum_Arthropoda	Unclassified_Phylum_Arthropoda	NA
LPeuks_1326	0	0	0	0	0	0	0	0	0	0	0	0	3	0	0	0	0	0	0	0	0	0	0	0	0	0	0	0	0	0	0	0	0	0	Eukaryota	Unclassified_Kingdom_Eukaryota	Unclassified_Kingdom_Eukaryota	Unclassified_Kingdom_Eukaryota	Unclassified_Kingdom_Eukaryota	Unclassified_Kingdom_Eukaryota	NA
LPeuks_1327	0	0	0	0	0	0	0	0	0	0	0	0	4	0	0	0	0	0	0	0	0	0	0	0	0	0	0	0	0	0	0	0	0	0	Eukaryota	Unclassified_Kingdom_Eukaryota	Unclassified_Kingdom_Eukaryota	Unclassified_Kingdom_Eukaryota	Unclassified_Kingdom_Eukaryota	Unclassified_Kingdom_Eukaryota	NA
LPeuks_1328	0	0	0	0	0	0	0	0	0	0	0	0	4	0	0	0	0	0	0	0	0	0	0	0	0	0	0	0	0	0	0	0	0	0	Eukaryota	Arthropoda	Unclassified_Phylum_Arthropoda	Unclassified_Phylum_Arthropoda	Unclassified_Phylum_Arthropoda	Unclassified_Phylum_Arthropoda	NA
LPeuks_1329	0	0	0	0	0	0	0	0	0	0	0	0	4	0	0	0	0	0	0	0	0	0	0	0	0	0	0	0	0	0	0	0	0	0	Eukaryota	Rotifera	Monogononta	Ploima	Unclassified_Order_Ploima	Unclassified_Order_Ploima	NA
LPeuks_1330	0	0	0	0	0	0	0	0	0	0	0	0	4	0	0	0	0	0	0	0	0	0	0	0	0	0	0	0	0	0	0	0	0	0	Eukaryota	Unclassified_Kingdom_Eukaryota	Unclassified_Kingdom_Eukaryota	Unclassified_Kingdom_Eukaryota	Unclassified_Kingdom_Eukaryota	Unclassified_Kingdom_Eukaryota	NA
LPeuks_1331	0	0	0	0	0	0	0	0	0	0	0	0	0	0	0	1	0	0	0	0	0	0	0	0	0	0	0	0	0	0	0	0	0	0	Eukaryota	Arthropoda	Hexanauplia	Unclassified_Class_Hexanauplia	Unclassified_Class_Hexanauplia	Unclassified_Class_Hexanauplia	NA
LPeuks_1332	0	0	0	0	0	0	0	0	0	0	0	0	0	0	0	2	0	0	0	0	0	0	0	0	0	0	0	0	0	0	0	0	0	0	Eukaryota	Arthropoda	Hexanauplia	Unclassified_Class_Hexanauplia	Unclassified_Class_Hexanauplia	Unclassified_Class_Hexanauplia	NA
LPeuks_1333	0	0	0	0	0	0	0	0	0	0	0	0	0	0	0	0	0	3	0	0	0	0	0	0	0	0	0	0	0	0	0	0	0	0	Eukaryota	Arthropoda	Unclassified_Phylum_Arthropoda	Unclassified_Phylum_Arthropoda	Unclassified_Phylum_Arthropoda	Unclassified_Phylum_Arthropoda	NA
LPeuks_1335	0	0	0	0	0	0	0	0	0	0	0	0	0	0	0	0	0	0	0	1	0	0	0	0	0	0	0	0	0	0	0	0	0	0	Eukaryota	Arthropoda	Hexanauplia	Calanoida	Centropagidae	Boeckella	NA
LPeuks_1336	0	0	0	0	0	0	0	0	0	0	0	0	0	0	0	0	0	0	0	0	0	0	0	8	0	0	0	0	0	0	0	0	0	0	Eukaryota	Arthropoda	Hexanauplia	Cyclopoida	Cyclopidae	Paracyclops	Paracyclops_fimbriatus
LPeuks_1337	0	0	0	0	0	0	0	0	0	0	0	0	0	0	0	0	0	0	0	0	0	0	0	0	9	0	0	0	0	0	0	0	0	0	Eukaryota	Unclassified_Kingdom_Eukaryota	Unclassified_Kingdom_Eukaryota	Unclassified_Kingdom_Eukaryota	Unclassified_Kingdom_Eukaryota	Unclassified_Kingdom_Eukaryota	NA
LPeuks_1338	0	0	0	0	0	0	0	0	0	0	0	0	0	0	0	0	0	0	0	0	0	0	0	0	7	0	0	0	0	0	0	0	0	0	Eukaryota	Arthropoda	Branchiopoda	Diplostraca	Daphniidae	Daphnia	Daphnia_pulicaria
LPeuks_1339	0	0	0	0	0	0	0	0	0	0	0	0	0	0	0	0	0	0	0	0	0	0	0	0	5	0	0	0	0	0	0	0	0	0	Eukaryota	Unclassified_Kingdom_Eukaryota	Unclassified_Kingdom_Eukaryota	Unclassified_Kingdom_Eukaryota	Unclassified_Kingdom_Eukaryota	Unclassified_Kingdom_Eukaryota	NA
LPeuks_1340	0	0	0	0	0	0	0	0	0	0	0	0	0	0	0	0	0	0	0	0	0	0	0	0	4	0	0	0	0	0	0	0	0	0	Eukaryota	Unclassified_Kingdom_Eukaryota	Unclassified_Kingdom_Eukaryota	Unclassified_Kingdom_Eukaryota	Unclassified_Kingdom_Eukaryota	Unclassified_Kingdom_Eukaryota	NA
LPeuks_1342	0	0	0	0	0	0	0	0	0	0	0	0	0	0	0	0	0	0	0	0	0	0	0	0	0	0	0	3	0	0	0	0	0	0	Eukaryota	Arthropoda	Hexanauplia	Calanoida	Centropagidae	Boeckella	NA
LPeuks_1343	0	0	0	0	0	0	0	0	0	0	0	0	0	0	0	0	0	0	0	0	0	0	0	0	0	0	0	0	0	2	0	0	0	0	Eukaryota	Basidiomycota	Agaricomycetes	Agaricales	Unclassified_Order_Agaricales	Unclassified_Order_Agaricales	NA
LPeuks_1344	0	0	0	0	0	0	0	0	0	0	0	0	0	0	0	0	0	0	0	0	0	0	0	0	0	0	0	0	0	0	0	0	0	7	Eukaryota	Oomycota	Unclass_Oomycota	Unclassified_Class_Unclass_Oomycota	Unclassified_Class_Unclass_Oomycota	Unclassified_Class_Unclass_Oomycota	NA
LPeuks_1345	0	0	0	0	0	0	0	0	0	0	0	0	0	0	0	0	0	0	0	0	0	0	0	0	0	0	0	0	0	0	0	0	0	6	Eukaryota	Arthropoda	Arachnida	Trombidiformes	Pionidae	Piona	NA
LPeuks_1346	0	0	0	0	0	0	0	0	0	0	0	0	0	0	0	0	0	0	0	0	0	0	0	0	0	0	0	0	0	0	0	0	0	4	Eukaryota	Arthropoda	Ostracoda	Podocopida	Unclass_Podocopida	Podocopida	NA
LPeuks_1349	1	0	0	0	0	0	0	0	0	0	0	0	0	0	0	0	0	0	0	0	0	0	0	0	0	0	0	0	0	0	0	0	0	0	Eukaryota	Ascomycota	Leotiomycetes	Unclass_Leotiomycetes	Myxotrichaceae	Myxotrichum	NA
LPeuks_1350	0	4	0	0	0	0	0	0	0	0	0	0	0	0	0	0	0	0	0	0	0	0	0	0	0	0	0	0	0	0	0	0	0	1	Eukaryota	Unclassified_Kingdom_Eukaryota	Unclassified_Kingdom_Eukaryota	Unclassified_Kingdom_Eukaryota	Unclassified_Kingdom_Eukaryota	Unclassified_Kingdom_Eukaryota	NA
LPeuks_1351	0	0	0	5	0	0	0	0	0	0	0	0	0	0	0	0	0	0	0	0	0	0	0	0	0	0	0	0	0	0	0	0	0	0	Eukaryota	Arthropoda	Insecta	Diptera	Chironomidae	Unclassified_Family_Chironomidae	NA
LPeuks_1353	0	0	0	0	0	4	0	0	0	0	0	0	0	0	0	0	0	0	0	0	0	0	0	0	0	0	0	0	0	0	0	0	0	0	Eukaryota	Arthropoda	Arachnida	Trombidiformes	Tarsonemidae	Tarsonemidae	NA
LPeuks_1354	0	0	0	0	0	0	3	0	0	0	0	0	0	0	0	0	0	0	0	0	0	0	0	0	0	0	0	0	4	0	0	0	0	0	Eukaryota	Ochrophyta	Chrysophyceae	Unclassified_Class_Chrysophyceae	Unclassified_Class_Chrysophyceae	Unclassified_Class_Chrysophyceae	NA
LPeuks_1355	0	0	0	0	0	0	0	3	0	0	0	0	0	0	0	0	0	0	0	0	0	0	0	0	0	0	0	0	0	0	0	0	0	0	Eukaryota	Arthropoda	Hexanauplia	Calanoida	Centropagidae	Unclassified_Family_Centropagidae	NA
LPeuks_1356	0	0	0	0	0	0	0	0	0	0	2	0	0	0	0	0	0	0	0	0	0	0	0	0	0	0	0	0	0	0	0	0	0	0	Eukaryota	Ascomycota	Leotiomycetes	Helotiales	Unclass_Helotiales	Tetracladium	Tetracladium_furcatum
LPeuks_1357	0	0	0	0	0	0	0	0	0	0	2	0	0	0	0	0	0	0	0	0	0	0	0	0	0	0	0	0	0	0	0	0	0	0	Eukaryota	Unclassified_Kingdom_Eukaryota	Unclassified_Kingdom_Eukaryota	Unclassified_Kingdom_Eukaryota	Unclassified_Kingdom_Eukaryota	Unclassified_Kingdom_Eukaryota	NA
LPeuks_1358	0	0	0	0	0	0	0	0	0	0	1	0	0	0	0	0	0	0	0	0	0	0	0	0	0	0	0	0	0	0	0	0	0	0	Eukaryota	Unclassified_Kingdom_Eukaryota	Unclassified_Kingdom_Eukaryota	Unclassified_Kingdom_Eukaryota	Unclassified_Kingdom_Eukaryota	Unclassified_Kingdom_Eukaryota	NA
LPeuks_1359	0	0	0	0	0	0	0	0	0	0	3	0	0	0	0	0	0	0	0	0	0	0	0	0	0	0	0	0	0	0	0	0	0	0	Eukaryota	Unclassified_Kingdom_Eukaryota	Unclassified_Kingdom_Eukaryota	Unclassified_Kingdom_Eukaryota	Unclassified_Kingdom_Eukaryota	Unclassified_Kingdom_Eukaryota	NA
LPeuks_1361	0	0	0	0	0	0	0	0	0	0	1	0	0	0	0	0	0	0	0	0	0	0	0	0	0	0	0	0	0	0	0	0	0	0	Eukaryota	Unclassified_Kingdom_Eukaryota	Unclassified_Kingdom_Eukaryota	Unclassified_Kingdom_Eukaryota	Unclassified_Kingdom_Eukaryota	Unclassified_Kingdom_Eukaryota	NA
LPeuks_1362	0	0	0	0	0	0	0	0	0	0	1	0	0	0	0	0	0	0	0	0	0	0	0	0	0	0	0	0	0	0	0	0	0	0	Eukaryota	Unclassified_Kingdom_Eukaryota	Unclassified_Kingdom_Eukaryota	Unclassified_Kingdom_Eukaryota	Unclassified_Kingdom_Eukaryota	Unclassified_Kingdom_Eukaryota	NA
LPeuks_1364	0	0	0	0	0	0	0	0	0	0	2	0	0	0	0	0	0	0	0	0	0	0	0	0	0	0	0	0	0	0	0	0	0	0	Eukaryota	Ascomycota	Leotiomycetes	Helotiales	Unclassified_Order_Helotiales	Unclassified_Order_Helotiales	NA
LPeuks_1365	0	0	0	0	0	0	0	0	0	0	2	0	0	0	0	0	0	0	0	0	0	0	0	0	0	0	0	0	0	0	0	0	0	0	Eukaryota	Unclassified_Kingdom_Eukaryota	Unclassified_Kingdom_Eukaryota	Unclassified_Kingdom_Eukaryota	Unclassified_Kingdom_Eukaryota	Unclassified_Kingdom_Eukaryota	NA
LPeuks_1367	0	0	0	0	0	0	0	0	0	0	0	0	4	0	0	0	0	0	0	0	0	0	0	0	0	0	0	0	0	0	0	0	0	0	Eukaryota	Arthropoda	Unclassified_Phylum_Arthropoda	Unclassified_Phylum_Arthropoda	Unclassified_Phylum_Arthropoda	Unclassified_Phylum_Arthropoda	NA
LPeuks_1368	0	0	0	0	0	0	0	0	0	0	0	0	0	4	0	0	0	0	0	0	0	0	0	0	0	0	0	0	0	0	0	0	0	0	Eukaryota	Arthropoda	Branchiopoda	Diplostraca	Bosminidae	Bosmina	Bosmina_meridionalis
LPeuks_1372	0	0	0	0	0	0	0	0	0	0	0	0	0	0	0	0	0	2	0	0	0	0	0	0	0	0	0	0	0	0	0	0	0	0	Eukaryota	Oomycota	Unclass_Oomycota	Pythiales	Pythiaceae	Pythium	NA
LPeuks_1373	0	0	0	0	0	0	0	0	0	0	0	0	0	0	0	0	0	0	9	0	0	0	0	0	0	0	0	0	0	0	0	0	0	0	Eukaryota	Arthropoda	Hexanauplia	Calanoida	Centropagidae	Boeckella	NA
LPeuks_1374	0	0	0	0	0	0	0	0	0	0	0	0	0	0	0	0	0	0	0	0	0	0	0	3	0	0	0	0	0	0	0	0	0	0	Eukaryota	Arthropoda	Insecta	Unclassified_Class_Insecta	Unclassified_Class_Insecta	Unclassified_Class_Insecta	NA
LPeuks_1375	0	0	0	0	0	0	0	0	0	0	0	0	0	0	0	0	0	0	0	0	0	0	0	0	7	0	0	0	0	0	0	0	0	0	Eukaryota	Arthropoda	Unclassified_Phylum_Arthropoda	Unclassified_Phylum_Arthropoda	Unclassified_Phylum_Arthropoda	Unclassified_Phylum_Arthropoda	NA
LPeuks_1377	0	0	0	0	0	0	0	0	0	0	0	0	0	0	0	0	0	0	0	0	0	0	0	0	0	0	0	0	0	4	0	0	0	0	Eukaryota	Unclassified_Kingdom_Eukaryota	Unclassified_Kingdom_Eukaryota	Unclassified_Kingdom_Eukaryota	Unclassified_Kingdom_Eukaryota	Unclassified_Kingdom_Eukaryota	NA
LPeuks_1378	0	0	0	0	0	0	0	0	0	0	0	0	0	0	0	0	0	0	0	0	0	0	0	0	0	0	0	0	0	0	0	0	0	5	Eukaryota	Arthropoda	Hexanauplia	Calanoida	Centropagidae	Boeckella	NA
LPeuks_1379	0	0	0	0	0	0	0	0	0	0	0	0	0	0	0	0	0	0	0	0	0	0	0	0	0	0	0	0	0	0	0	0	0	4	Eukaryota	Ochrophyta	Unclassified_Phylum_Ochrophyta	Unclassified_Phylum_Ochrophyta	Unclassified_Phylum_Ochrophyta	Unclassified_Phylum_Ochrophyta	NA
LPeuks_1382	2	0	0	0	0	0	0	0	0	0	0	0	0	0	0	0	0	0	0	0	0	0	0	0	0	0	0	0	0	0	0	0	0	0	Eukaryota	Unclassified_Kingdom_Eukaryota	Unclassified_Kingdom_Eukaryota	Unclassified_Kingdom_Eukaryota	Unclassified_Kingdom_Eukaryota	Unclassified_Kingdom_Eukaryota	NA
LPeuks_1386	0	0	5	0	0	0	0	0	0	0	0	0	0	0	0	0	0	0	0	0	0	0	0	0	0	0	0	0	0	0	0	0	0	0	Eukaryota	Arthropoda	Hexanauplia	Calanoida	Centropagidae	Boeckella	NA
LPeuks_1387	0	0	3	0	0	0	0	0	0	0	0	0	0	0	0	0	0	0	0	0	0	0	0	0	0	0	0	0	0	0	0	0	0	0	Eukaryota	Arthropoda	Hexanauplia	Calanoida	Centropagidae	Boeckella	NA
LPeuks_1388	0	0	0	0	0	2	0	0	0	0	0	0	0	0	0	0	0	0	0	0	0	0	0	0	0	0	0	0	0	0	0	0	0	0	Eukaryota	Ascomycota	Leotiomycetes	Helotiales	Discinellaceae	Articulospora	NA
LPeuks_1389	0	0	0	0	0	6	0	0	0	0	0	0	0	0	0	0	0	0	0	0	0	0	0	0	0	0	0	0	0	0	0	0	0	0	Eukaryota	Unclassified_Kingdom_Eukaryota	Unclassified_Kingdom_Eukaryota	Unclassified_Kingdom_Eukaryota	Unclassified_Kingdom_Eukaryota	Unclassified_Kingdom_Eukaryota	NA
LPeuks_1390	0	0	0	0	0	5	0	0	0	0	0	0	0	0	0	0	0	0	0	0	0	0	0	0	0	0	0	0	0	0	0	0	0	0	Eukaryota	Arthropoda	Insecta	Unclassified_Class_Insecta	Unclassified_Class_Insecta	Unclassified_Class_Insecta	NA
LPeuks_1391	0	0	0	0	0	6	0	0	0	0	0	0	0	0	0	0	0	0	0	0	0	0	0	0	0	0	0	0	0	0	0	0	0	0	Eukaryota	Ascomycota	Unclassified_Phylum_Ascomycota	Unclassified_Phylum_Ascomycota	Unclassified_Phylum_Ascomycota	Unclassified_Phylum_Ascomycota	NA
LPeuks_1392	0	0	0	0	0	0	0	0	0	2	0	0	0	0	0	0	0	0	0	0	0	0	0	0	0	0	0	0	0	0	0	0	0	0	Eukaryota	Arthropoda	Hexanauplia	Calanoida	Centropagidae	Boeckella	NA
LPeuks_1393	0	0	0	0	0	0	0	0	0	0	2	0	0	0	0	0	0	0	0	0	0	0	0	0	0	0	0	0	0	0	0	0	0	0	Eukaryota	Unclassified_Kingdom_Eukaryota	Unclassified_Kingdom_Eukaryota	Unclassified_Kingdom_Eukaryota	Unclassified_Kingdom_Eukaryota	Unclassified_Kingdom_Eukaryota	NA
LPeuks_1395	0	0	0	0	0	0	0	0	0	0	2	0	0	0	0	0	0	0	0	0	0	0	0	0	0	0	0	0	0	0	0	0	0	0	Eukaryota	Ascomycota	Leotiomycetes	Helotiales	Unclassified_Order_Helotiales	Unclassified_Order_Helotiales	NA
LPeuks_1398	0	0	0	0	0	0	0	0	0	0	1	0	0	0	0	0	0	0	0	0	0	0	0	0	0	0	0	0	0	0	0	0	0	0	Eukaryota	Unclassified_Kingdom_Eukaryota	Unclassified_Kingdom_Eukaryota	Unclassified_Kingdom_Eukaryota	Unclassified_Kingdom_Eukaryota	Unclassified_Kingdom_Eukaryota	NA
LPeuks_1399	0	0	0	0	0	0	0	0	0	0	2	0	0	0	0	0	0	0	0	0	0	0	0	0	0	0	0	0	0	0	0	0	0	0	Eukaryota	Ochrophyta	Unclassified_Phylum_Ochrophyta	Unclassified_Phylum_Ochrophyta	Unclassified_Phylum_Ochrophyta	Unclassified_Phylum_Ochrophyta	NA
LPeuks_1400	0	0	0	0	0	0	0	0	0	0	2	0	0	0	0	0	0	0	0	0	0	0	0	0	0	0	0	0	0	0	0	0	0	0	Eukaryota	Bacillariophyta	Bacillariophyceae	Naviculales	Sellaphoraceae	Sellaphora	NA
LPeuks_1401	0	0	0	0	0	0	0	0	0	0	4	0	0	0	0	0	0	0	0	0	0	0	0	0	0	0	0	0	0	0	0	0	0	0	Eukaryota	Oomycota	Unclass_Oomycota	Saprolegniales	Saprolegniaceae	Unclassified_Family_Saprolegniaceae	NA
LPeuks_1403	0	0	0	0	0	0	0	0	0	0	1	0	0	0	0	0	0	0	0	0	0	0	0	0	0	0	0	0	0	0	0	0	0	0	Eukaryota	Ascomycota	Leotiomycetes	Helotiales	Unclass_Helotiales	Tetracladium	NA
LPeuks_1405	0	0	0	0	0	0	0	0	0	0	3	0	0	0	0	0	0	0	0	0	0	0	0	0	0	0	0	0	0	0	0	0	0	0	Eukaryota	Unclassified_Kingdom_Eukaryota	Unclassified_Kingdom_Eukaryota	Unclassified_Kingdom_Eukaryota	Unclassified_Kingdom_Eukaryota	Unclassified_Kingdom_Eukaryota	NA
LPeuks_1406	0	0	0	0	0	0	0	0	0	0	3	0	0	0	0	0	0	0	0	0	0	0	0	0	0	0	0	0	0	0	0	0	0	0	Eukaryota	Unclassified_Kingdom_Eukaryota	Unclassified_Kingdom_Eukaryota	Unclassified_Kingdom_Eukaryota	Unclassified_Kingdom_Eukaryota	Unclassified_Kingdom_Eukaryota	NA
LPeuks_1408	0	0	0	0	0	0	0	0	0	0	2	0	0	0	0	0	0	0	0	0	0	0	0	0	0	0	0	0	0	0	0	0	0	0	Eukaryota	Unclassified_Kingdom_Eukaryota	Unclassified_Kingdom_Eukaryota	Unclassified_Kingdom_Eukaryota	Unclassified_Kingdom_Eukaryota	Unclassified_Kingdom_Eukaryota	NA
LPeuks_1409	0	0	0	0	0	0	0	0	0	0	2	0	0	0	0	0	0	0	0	0	0	0	0	0	0	0	0	0	0	0	0	0	0	0	Eukaryota	Ochrophyta	Unclassified_Phylum_Ochrophyta	Unclassified_Phylum_Ochrophyta	Unclassified_Phylum_Ochrophyta	Unclassified_Phylum_Ochrophyta	NA
LPeuks_1410	0	0	0	0	0	0	0	0	0	0	2	0	0	0	0	0	0	0	0	0	0	0	0	0	0	0	0	0	0	0	0	0	0	0	Eukaryota	Unclassified_Kingdom_Eukaryota	Unclassified_Kingdom_Eukaryota	Unclassified_Kingdom_Eukaryota	Unclassified_Kingdom_Eukaryota	Unclassified_Kingdom_Eukaryota	NA
LPeuks_1411	0	0	0	0	0	0	0	0	0	0	1	0	0	0	0	0	0	0	0	0	0	0	0	0	0	0	0	0	0	0	0	0	0	0	Eukaryota	Ascomycota	Sordariomycetes	Hypocreales	Unclassified_Order_Hypocreales	Unclassified_Order_Hypocreales	NA
LPeuks_1412	0	0	0	0	0	0	0	0	0	0	1	0	0	0	0	0	0	0	0	0	0	0	0	0	0	0	0	0	0	0	0	0	0	0	Eukaryota	Oomycota	Unclass_Oomycota	Saprolegniales	Saprolegniaceae	Unclassified_Family_Saprolegniaceae	NA
LPeuks_1413	0	0	0	0	0	0	0	0	0	0	0	0	2	0	0	0	0	0	0	0	0	0	0	0	0	0	0	0	0	0	0	0	0	0	Eukaryota	Arthropoda	Unclassified_Phylum_Arthropoda	Unclassified_Phylum_Arthropoda	Unclassified_Phylum_Arthropoda	Unclassified_Phylum_Arthropoda	NA
LPeuks_1414	0	0	0	0	0	0	0	0	0	0	0	0	2	0	0	0	0	0	0	0	0	0	0	0	0	0	0	0	0	0	0	0	0	0	Eukaryota	Arthropoda	Unclassified_Phylum_Arthropoda	Unclassified_Phylum_Arthropoda	Unclassified_Phylum_Arthropoda	Unclassified_Phylum_Arthropoda	NA
LPeuks_1415	0	0	0	0	0	0	0	0	0	0	0	0	1	0	0	0	0	0	0	0	0	0	0	0	0	0	0	0	0	0	0	0	0	0	Eukaryota	Unclassified_Kingdom_Eukaryota	Unclassified_Kingdom_Eukaryota	Unclassified_Kingdom_Eukaryota	Unclassified_Kingdom_Eukaryota	Unclassified_Kingdom_Eukaryota	NA
LPeuks_1416	0	0	0	0	0	0	0	0	0	0	0	0	3	0	0	0	0	0	0	0	0	0	0	0	0	0	0	0	0	0	0	0	0	0	Eukaryota	Unclassified_Kingdom_Eukaryota	Unclassified_Kingdom_Eukaryota	Unclassified_Kingdom_Eukaryota	Unclassified_Kingdom_Eukaryota	Unclassified_Kingdom_Eukaryota	NA
LPeuks_1419	0	0	0	0	0	0	0	0	0	0	0	0	1	0	0	0	0	0	0	0	0	0	0	0	0	0	0	0	0	0	0	0	0	0	Eukaryota	Unclassified_Kingdom_Eukaryota	Unclassified_Kingdom_Eukaryota	Unclassified_Kingdom_Eukaryota	Unclassified_Kingdom_Eukaryota	Unclassified_Kingdom_Eukaryota	NA
LPeuks_1420	0	0	0	0	0	0	0	0	0	0	0	0	4	0	0	0	0	0	0	0	0	0	0	0	0	0	0	0	0	0	0	0	0	0	Eukaryota	Ascomycota	Leotiomycetes	Helotiales	Unclassified_Order_Helotiales	Unclassified_Order_Helotiales	NA
LPeuks_1421	0	0	0	0	0	0	0	0	0	0	0	0	0	0	0	0	0	1	0	0	0	0	0	0	0	0	0	0	0	0	0	0	0	0	Eukaryota	Bacillariophyta	Bacillariophyceae	Naviculales	Unclassified_Order_Naviculales	Unclassified_Order_Naviculales	NA
LPeuks_1422	0	0	0	0	0	0	0	0	0	0	0	0	0	0	0	0	0	0	5	0	0	0	0	0	0	0	0	0	0	0	0	0	0	0	Eukaryota	Chordata	Appendicularia	Copelata	Fritillariidae	Fritillariidae_Fritillaria	NA
LPeuks_1423	0	0	0	0	0	0	0	0	0	0	0	0	0	0	0	0	0	0	0	2	0	0	0	0	0	0	0	0	0	0	0	0	0	0	Eukaryota	Arthropoda	Hexanauplia	Calanoida	Centropagidae	Boeckella	NA
LPeuks_1424	0	0	0	0	0	0	0	0	0	0	0	0	0	0	0	0	0	0	0	0	4	0	0	0	0	0	0	0	0	0	0	0	0	0	Eukaryota	Arthropoda	Hexanauplia	Calanoida	Centropagidae	Boeckella	NA
LPeuks_1426	0	0	0	0	0	0	0	0	0	0	0	0	0	0	0	0	0	0	0	0	0	0	0	0	4	0	0	0	0	0	0	0	0	0	Eukaryota	Arthropoda	Branchiopoda	Diplostraca	Daphniidae	Daphnia	NA
LPeuks_1427	0	0	0	0	0	0	0	0	0	0	0	0	0	0	0	0	0	0	0	0	0	0	0	0	4	0	0	0	0	0	0	0	0	0	Eukaryota	Unclassified_Kingdom_Eukaryota	Unclassified_Kingdom_Eukaryota	Unclassified_Kingdom_Eukaryota	Unclassified_Kingdom_Eukaryota	Unclassified_Kingdom_Eukaryota	NA
LPeuks_1428	0	0	0	0	0	0	0	0	0	0	0	0	0	0	0	0	0	0	0	0	0	0	0	0	3	0	0	0	0	0	0	0	0	0	Eukaryota	Arthropoda	Insecta	Unclassified_Class_Insecta	Unclassified_Class_Insecta	Unclassified_Class_Insecta	NA
LPeuks_1429	0	0	0	0	0	0	0	0	0	0	0	0	0	0	0	0	0	0	0	0	0	0	0	0	1	0	0	0	0	0	0	0	0	0	Eukaryota	Arthropoda	Insecta	Diptera	Chironomidae	Unclassified_Family_Chironomidae	NA
LPeuks_1430	0	0	0	0	0	0	0	0	0	0	0	0	0	0	0	0	0	0	0	0	0	0	0	0	0	0	0	2	0	0	0	0	0	0	Eukaryota	Arthropoda	Hexanauplia	Calanoida	Centropagidae	Boeckella	NA
LPeuks_1431	0	0	0	0	0	0	0	0	0	0	0	0	0	0	0	0	0	0	0	0	0	0	0	0	0	0	0	0	0	0	0	0	0	2	Eukaryota	Ochrophyta	Chrysophyceae	Unclass_Chrysophyceae	Unclass_Chrysophyceae	Chrysophyceae	NA
LPeuks_1432	1	0	0	0	0	0	0	0	0	0	0	0	0	0	0	0	0	0	0	0	0	0	0	0	0	0	0	0	0	0	0	0	0	0	Eukaryota	Bacillariophyta	Bacillariophyceae	Naviculales	Sellaphoraceae	Sellaphora	NA
LPeuks_1433	1	0	0	0	0	0	0	0	0	0	1	0	0	0	0	0	0	0	0	0	0	0	0	0	0	0	0	0	0	0	0	0	0	0	Eukaryota	Unclassified_Kingdom_Eukaryota	Unclassified_Kingdom_Eukaryota	Unclassified_Kingdom_Eukaryota	Unclassified_Kingdom_Eukaryota	Unclassified_Kingdom_Eukaryota	NA
LPeuks_1436	2	0	0	0	0	0	0	0	0	0	0	0	0	0	0	0	0	0	0	0	0	0	0	0	0	0	0	0	0	0	0	0	0	0	Eukaryota	Unclassified_Kingdom_Eukaryota	Unclassified_Kingdom_Eukaryota	Unclassified_Kingdom_Eukaryota	Unclassified_Kingdom_Eukaryota	Unclassified_Kingdom_Eukaryota	NA
LPeuks_1437	0	0	4	0	0	0	0	0	0	0	0	0	0	0	0	0	0	0	0	0	0	0	0	0	0	0	0	0	0	0	0	0	0	0	Eukaryota	Unclassified_Kingdom_Eukaryota	Unclassified_Kingdom_Eukaryota	Unclassified_Kingdom_Eukaryota	Unclassified_Kingdom_Eukaryota	Unclassified_Kingdom_Eukaryota	NA
LPeuks_1439	0	0	0	0	0	0	0	0	0	0	0	0	0	0	0	0	0	0	0	0	0	2	0	0	0	0	0	0	0	0	0	0	0	0	Eukaryota	Arthropoda	Hexanauplia	Calanoida	Centropagidae	Boeckella	NA
LPeuks_1440	0	0	0	3	0	0	0	0	0	0	0	0	0	0	0	0	0	0	0	0	0	0	0	0	0	0	0	0	0	0	0	0	0	0	Eukaryota	Rotifera	Monogononta	Ploima	Synchaetidae	Polyarthra	Polyarthra_dolichoptera
LPeuks_1442	0	0	0	0	0	7	0	0	0	0	0	0	0	0	0	0	0	0	0	0	0	0	0	0	0	0	0	0	0	0	0	0	0	0	Eukaryota	Unclassified_Kingdom_Eukaryota	Unclassified_Kingdom_Eukaryota	Unclassified_Kingdom_Eukaryota	Unclassified_Kingdom_Eukaryota	Unclassified_Kingdom_Eukaryota	NA
LPeuks_1444	0	0	0	0	0	0	0	0	0	7	0	0	0	0	0	0	0	0	0	0	0	0	0	0	0	0	0	0	0	0	0	0	0	0	Eukaryota	Arthropoda	Hexanauplia	Calanoida	Centropagidae	Boeckella	NA
LPeuks_1445	0	0	0	0	0	0	0	0	0	0	3	0	0	0	0	0	0	0	0	0	0	0	0	0	0	0	0	0	0	0	0	0	0	0	Eukaryota	Ochrophyta	Unclassified_Phylum_Ochrophyta	Unclassified_Phylum_Ochrophyta	Unclassified_Phylum_Ochrophyta	Unclassified_Phylum_Ochrophyta	NA
LPeuks_1447	0	0	0	0	0	0	0	0	0	0	1	0	0	0	0	0	0	0	0	0	0	0	0	0	0	0	0	0	0	0	0	0	0	0	Eukaryota	Unclassified_Kingdom_Eukaryota	Unclassified_Kingdom_Eukaryota	Unclassified_Kingdom_Eukaryota	Unclassified_Kingdom_Eukaryota	Unclassified_Kingdom_Eukaryota	NA
LPeuks_1448	0	0	0	0	0	0	0	0	0	0	5	0	0	0	0	0	0	0	0	0	0	0	0	0	0	0	0	0	0	0	0	0	0	0	Eukaryota	Ascomycota	Sordariomycetes	Unclassified_Class_Sordariomycetes	Unclassified_Class_Sordariomycetes	Unclassified_Class_Sordariomycetes	NA
LPeuks_1449	0	0	0	0	0	0	0	0	0	0	1	0	0	0	0	0	0	0	0	0	0	0	0	0	0	0	0	0	0	0	0	0	0	0	Eukaryota	Chytridiomycota	Monoblepharidomycetes	Monoblepharidales	Harpochytriaceae	Harpochytrium	NA
LPeuks_1450	0	0	0	0	0	0	0	0	0	0	2	0	0	0	0	0	0	0	0	0	0	0	0	0	0	0	0	0	0	0	0	0	0	0	Eukaryota	Ascomycota	Sordariomycetes	Unclassified_Class_Sordariomycetes	Unclassified_Class_Sordariomycetes	Unclassified_Class_Sordariomycetes	NA
LPeuks_1453	0	0	0	0	0	0	0	0	0	0	1	0	0	0	0	0	0	0	0	0	0	0	0	0	0	0	0	0	0	0	0	0	0	0	Eukaryota	Ascomycota	Sordariomycetes	Unclassified_Class_Sordariomycetes	Unclassified_Class_Sordariomycetes	Unclassified_Class_Sordariomycetes	NA
LPeuks_1454	0	0	0	0	0	0	0	0	0	0	2	0	0	0	0	0	0	0	0	0	0	0	0	0	0	0	0	0	0	0	0	0	0	0	Eukaryota	Bacillariophyta	Bacillariophyceae	Naviculales	Pinnulariaceae	Pinnularia	NA
LPeuks_1455	0	0	0	0	0	0	0	0	0	0	2	0	0	0	0	0	0	0	0	0	0	0	0	0	0	0	0	0	0	0	0	0	0	0	Eukaryota	Unclassified_Kingdom_Eukaryota	Unclassified_Kingdom_Eukaryota	Unclassified_Kingdom_Eukaryota	Unclassified_Kingdom_Eukaryota	Unclassified_Kingdom_Eukaryota	NA
LPeuks_1456	0	0	0	0	0	0	0	0	0	0	1	0	0	0	0	0	0	0	0	0	0	0	0	0	0	0	0	1	0	0	0	0	0	0	Eukaryota	Arthropoda	Hexanauplia	Calanoida	Centropagidae	Boeckella	NA
LPeuks_1457	0	0	0	0	0	0	0	0	0	0	2	0	0	0	0	0	0	0	0	0	0	0	0	0	0	0	0	0	0	0	0	0	0	0	Eukaryota	Arthropoda	Unclassified_Phylum_Arthropoda	Unclassified_Phylum_Arthropoda	Unclassified_Phylum_Arthropoda	Unclassified_Phylum_Arthropoda	NA
LPeuks_1458	0	0	0	0	0	0	0	0	0	0	2	0	0	0	0	0	0	0	0	0	0	0	0	0	0	0	0	0	0	0	0	0	0	0	Eukaryota	Unclassified_Kingdom_Eukaryota	Unclassified_Kingdom_Eukaryota	Unclassified_Kingdom_Eukaryota	Unclassified_Kingdom_Eukaryota	Unclassified_Kingdom_Eukaryota	NA
LPeuks_1459	0	0	0	0	0	0	0	0	0	0	2	0	0	0	0	0	0	0	0	0	0	0	0	0	0	0	0	0	0	0	0	0	0	0	Eukaryota	Unclassified_Kingdom_Eukaryota	Unclassified_Kingdom_Eukaryota	Unclassified_Kingdom_Eukaryota	Unclassified_Kingdom_Eukaryota	Unclassified_Kingdom_Eukaryota	NA
LPeuks_1461	0	0	0	0	0	0	0	0	0	0	0	2	0	0	0	0	0	0	0	0	0	0	0	0	0	0	0	0	0	0	0	0	0	0	Eukaryota	Arthropoda	Hexanauplia	Unclassified_Class_Hexanauplia	Unclassified_Class_Hexanauplia	Unclassified_Class_Hexanauplia	NA
LPeuks_1462	0	0	0	0	0	0	0	0	0	0	0	0	3	0	0	0	0	0	0	0	0	0	0	0	0	0	0	0	0	0	0	0	0	0	Eukaryota	Arthropoda	Unclassified_Phylum_Arthropoda	Unclassified_Phylum_Arthropoda	Unclassified_Phylum_Arthropoda	Unclassified_Phylum_Arthropoda	NA
LPeuks_1463	0	0	0	0	0	0	0	0	0	0	0	0	3	0	0	0	0	0	0	0	0	0	0	0	0	0	0	0	0	0	0	0	0	0	Eukaryota	Unclassified_Kingdom_Eukaryota	Unclassified_Kingdom_Eukaryota	Unclassified_Kingdom_Eukaryota	Unclassified_Kingdom_Eukaryota	Unclassified_Kingdom_Eukaryota	NA
LPeuks_1464	0	0	0	0	0	0	0	0	0	0	0	0	3	0	0	0	0	0	0	0	0	0	0	0	0	0	0	0	0	0	0	0	0	0	Eukaryota	Ascomycota	Sordariomycetes	Hypocreales	Unclassified_Order_Hypocreales	Unclassified_Order_Hypocreales	NA
LPeuks_1465	0	0	0	0	0	0	0	0	0	0	0	0	3	0	0	0	0	0	0	0	0	0	0	0	0	0	0	0	0	0	0	0	0	0	Eukaryota	Unclassified_Kingdom_Eukaryota	Unclassified_Kingdom_Eukaryota	Unclassified_Kingdom_Eukaryota	Unclassified_Kingdom_Eukaryota	Unclassified_Kingdom_Eukaryota	NA
LPeuks_1466	0	0	0	0	0	0	0	0	0	0	0	0	4	0	0	0	0	0	0	0	0	0	0	0	0	0	0	0	0	0	0	0	0	0	Eukaryota	Unclassified_Kingdom_Eukaryota	Unclassified_Kingdom_Eukaryota	Unclassified_Kingdom_Eukaryota	Unclassified_Kingdom_Eukaryota	Unclassified_Kingdom_Eukaryota	NA
LPeuks_1467	0	0	0	0	0	0	0	0	0	0	0	0	3	0	0	0	0	0	0	0	0	0	0	0	0	0	0	0	0	0	0	0	0	0	Eukaryota	Unclassified_Kingdom_Eukaryota	Unclassified_Kingdom_Eukaryota	Unclassified_Kingdom_Eukaryota	Unclassified_Kingdom_Eukaryota	Unclassified_Kingdom_Eukaryota	NA
LPeuks_1468	0	0	0	0	0	0	0	0	0	0	0	0	1	0	0	0	0	0	0	0	0	0	0	0	0	0	0	0	0	0	0	0	0	0	Eukaryota	Tardigrada	Eutardigrada	Parachela	Unclassified_Order_Parachela	Unclassified_Order_Parachela	NA
LPeuks_1469	0	0	0	0	0	0	0	0	0	0	0	0	2	0	0	0	0	0	0	0	0	0	0	0	0	0	0	0	0	0	0	0	0	0	Eukaryota	Oomycota	Unclass_Oomycota	Unclassified_Class_Unclass_Oomycota	Unclassified_Class_Unclass_Oomycota	Unclassified_Class_Unclass_Oomycota	NA
LPeuks_1471	0	0	0	0	0	0	0	0	0	0	0	0	0	5	0	0	0	0	0	0	0	0	0	0	0	0	0	0	0	0	0	0	0	0	Eukaryota	Unclassified_Kingdom_Eukaryota	Unclassified_Kingdom_Eukaryota	Unclassified_Kingdom_Eukaryota	Unclassified_Kingdom_Eukaryota	Unclassified_Kingdom_Eukaryota	NA
LPeuks_1472	0	0	0	0	0	0	0	0	0	0	0	0	0	3	0	0	0	0	0	0	0	0	0	0	0	0	0	0	0	0	0	0	0	3	Eukaryota	Unclassified_Kingdom_Eukaryota	Unclassified_Kingdom_Eukaryota	Unclassified_Kingdom_Eukaryota	Unclassified_Kingdom_Eukaryota	Unclassified_Kingdom_Eukaryota	NA
LPeuks_1473	0	0	0	0	0	0	0	0	0	0	0	0	0	0	3	0	0	0	0	0	0	0	0	0	0	0	0	0	0	0	0	0	0	0	Eukaryota	Unclassified_Kingdom_Eukaryota	Unclassified_Kingdom_Eukaryota	Unclassified_Kingdom_Eukaryota	Unclassified_Kingdom_Eukaryota	Unclassified_Kingdom_Eukaryota	NA
LPeuks_1475	0	0	0	0	0	0	0	0	0	0	0	0	0	0	0	1	0	0	0	0	0	0	0	0	0	0	0	0	0	0	0	0	0	0	Eukaryota	Unclassified_Kingdom_Eukaryota	Unclassified_Kingdom_Eukaryota	Unclassified_Kingdom_Eukaryota	Unclassified_Kingdom_Eukaryota	Unclassified_Kingdom_Eukaryota	NA
LPeuks_1476	0	0	0	0	0	0	0	0	0	0	0	0	0	0	0	0	0	0	0	0	0	0	7	0	0	0	0	0	0	0	0	0	0	0	Eukaryota	Arthropoda	Branchiopoda	Diplostraca	Daphniidae	Daphnia	Daphnia_pulicaria
LPeuks_1477	0	0	0	0	0	0	0	0	0	0	0	0	0	0	0	0	0	0	0	0	0	0	0	4	0	0	0	0	0	0	0	0	0	0	Eukaryota	Unclassified_Kingdom_Eukaryota	Unclassified_Kingdom_Eukaryota	Unclassified_Kingdom_Eukaryota	Unclassified_Kingdom_Eukaryota	Unclassified_Kingdom_Eukaryota	NA
LPeuks_1478	0	0	0	0	0	0	0	0	0	0	0	0	0	0	0	0	0	0	0	0	0	0	0	3	0	0	0	0	0	0	0	0	0	0	Eukaryota	Unclassified_Kingdom_Eukaryota	Unclassified_Kingdom_Eukaryota	Unclassified_Kingdom_Eukaryota	Unclassified_Kingdom_Eukaryota	Unclassified_Kingdom_Eukaryota	NA
LPeuks_1479	0	0	0	0	0	0	0	0	0	0	0	0	0	0	0	0	0	0	0	0	0	0	0	0	4	0	0	0	0	0	0	0	0	0	Eukaryota	Unclassified_Kingdom_Eukaryota	Unclassified_Kingdom_Eukaryota	Unclassified_Kingdom_Eukaryota	Unclassified_Kingdom_Eukaryota	Unclassified_Kingdom_Eukaryota	NA
LPeuks_1480	0	0	0	0	0	0	0	0	0	0	0	0	0	0	0	0	0	0	0	0	0	0	0	0	6	0	0	0	0	0	0	0	0	0	Eukaryota	Arthropoda	Insecta	Dermaptera	Forficulidae	Apterygida	NA
LPeuks_1481	0	0	0	0	0	0	0	0	0	0	0	0	0	0	0	0	0	0	0	0	0	0	0	0	3	0	0	0	0	0	0	0	0	0	Eukaryota	Gastrotricha	Unclass_Gastrotricha	Chaetonotida	Chaetonotidae	Chaetonotus	Chaetonotus_similis
LPeuks_1482	0	0	0	0	0	0	0	0	0	0	0	0	0	0	0	0	0	0	0	0	0	0	0	0	0	0	1	0	0	0	0	0	0	0	Eukaryota	Unclassified_Kingdom_Eukaryota	Unclassified_Kingdom_Eukaryota	Unclassified_Kingdom_Eukaryota	Unclassified_Kingdom_Eukaryota	Unclassified_Kingdom_Eukaryota	NA
LPeuks_1483	0	0	0	0	0	0	0	0	0	0	0	0	0	0	0	0	0	0	0	0	0	0	0	0	0	0	0	0	0	0	0	0	0	4	Eukaryota	Unclassified_Kingdom_Eukaryota	Unclassified_Kingdom_Eukaryota	Unclassified_Kingdom_Eukaryota	Unclassified_Kingdom_Eukaryota	Unclassified_Kingdom_Eukaryota	NA
LPeuks_1484	0	0	0	0	0	0	0	0	0	0	0	0	0	0	0	0	0	0	0	0	0	0	0	0	0	0	0	0	0	0	0	0	0	3	Eukaryota	Rotifera	Monogononta	Ploima	Trichocercidae	Trichocerca	Trichocerca_similis
LPeuks_1485	1	0	0	0	0	0	0	0	0	0	0	0	0	0	0	0	0	0	0	0	0	0	0	0	0	0	0	0	0	0	0	0	0	0	Eukaryota	Unclassified_Kingdom_Eukaryota	Unclassified_Kingdom_Eukaryota	Unclassified_Kingdom_Eukaryota	Unclassified_Kingdom_Eukaryota	Unclassified_Kingdom_Eukaryota	NA
LPeuks_1486	1	0	0	0	0	0	0	0	0	0	0	0	0	0	0	0	0	2	0	0	0	0	0	0	0	0	0	0	0	0	0	0	0	0	Eukaryota	Unclassified_Kingdom_Eukaryota	Unclassified_Kingdom_Eukaryota	Unclassified_Kingdom_Eukaryota	Unclassified_Kingdom_Eukaryota	Unclassified_Kingdom_Eukaryota	NA
LPeuks_1488	0	3	0	0	0	0	0	0	0	0	0	0	0	0	0	0	0	0	0	0	0	0	0	0	0	0	0	0	0	0	0	0	0	0	Eukaryota	Oomycota	Unclass_Oomycota	Saprolegniales	Saprolegniaceae	Aphanomyces	NA
LPeuks_1489	0	0	0	1	0	0	0	0	0	0	0	0	0	0	0	0	0	0	0	0	0	0	0	0	0	0	0	0	0	0	0	0	0	0	Eukaryota	Unclassified_Kingdom_Eukaryota	Unclassified_Kingdom_Eukaryota	Unclassified_Kingdom_Eukaryota	Unclassified_Kingdom_Eukaryota	Unclassified_Kingdom_Eukaryota	NA
LPeuks_1490	0	0	0	2	0	0	0	0	0	0	0	0	0	0	0	0	0	0	0	0	0	0	0	0	0	0	0	0	0	0	0	0	0	0	Eukaryota	Unclassified_Kingdom_Eukaryota	Unclassified_Kingdom_Eukaryota	Unclassified_Kingdom_Eukaryota	Unclassified_Kingdom_Eukaryota	Unclassified_Kingdom_Eukaryota	NA
LPeuks_1491	0	0	0	3	0	0	0	0	0	0	0	0	0	0	0	0	0	0	0	0	0	0	0	0	0	0	0	0	0	0	0	0	0	0	Eukaryota	Arthropoda	Branchiopoda	Diplostraca	Daphniidae	Daphnia	Daphnia_pulicaria
LPeuks_1492	0	0	0	0	0	1	0	0	0	0	0	0	0	0	0	0	1	0	0	0	2	0	0	0	2	0	0	0	0	0	0	0	0	0	Eukaryota	Unclassified_Kingdom_Eukaryota	Unclassified_Kingdom_Eukaryota	Unclassified_Kingdom_Eukaryota	Unclassified_Kingdom_Eukaryota	Unclassified_Kingdom_Eukaryota	NA
LPeuks_1493	0	0	0	0	0	3	0	0	0	0	0	0	0	0	0	0	0	0	0	0	0	0	0	0	0	0	0	0	0	0	0	0	0	0	Eukaryota	Unclassified_Kingdom_Eukaryota	Unclassified_Kingdom_Eukaryota	Unclassified_Kingdom_Eukaryota	Unclassified_Kingdom_Eukaryota	Unclassified_Kingdom_Eukaryota	NA
LPeuks_1494	0	0	0	0	0	4	0	0	0	0	0	0	0	0	0	0	0	0	0	0	0	0	0	0	0	0	0	0	0	0	0	0	0	0	Eukaryota	Unclassified_Kingdom_Eukaryota	Unclassified_Kingdom_Eukaryota	Unclassified_Kingdom_Eukaryota	Unclassified_Kingdom_Eukaryota	Unclassified_Kingdom_Eukaryota	NA
LPeuks_1495	0	0	0	0	0	4	0	0	0	0	0	0	0	0	0	0	0	0	0	0	0	0	0	0	0	0	0	0	0	0	0	0	0	0	Eukaryota	Arthropoda	Unclassified_Phylum_Arthropoda	Unclassified_Phylum_Arthropoda	Unclassified_Phylum_Arthropoda	Unclassified_Phylum_Arthropoda	NA
LPeuks_1496	0	0	0	0	0	0	0	3	0	0	0	0	0	0	0	0	0	0	0	0	0	0	0	0	0	0	0	0	0	0	0	0	0	0	Eukaryota	Arthropoda	Hexanauplia	Calanoida	Centropagidae	Boeckella	NA
LPeuks_1497	0	0	0	0	0	0	0	0	0	0	2	0	0	0	0	0	0	0	0	0	0	0	0	0	0	0	0	0	0	0	0	0	0	0	Eukaryota	Unclassified_Kingdom_Eukaryota	Unclassified_Kingdom_Eukaryota	Unclassified_Kingdom_Eukaryota	Unclassified_Kingdom_Eukaryota	Unclassified_Kingdom_Eukaryota	NA
LPeuks_1498	0	0	0	0	0	0	0	0	0	0	2	0	0	0	0	0	0	0	0	0	0	0	0	0	0	0	0	0	0	0	0	0	0	0	Eukaryota	Unclassified_Kingdom_Eukaryota	Unclassified_Kingdom_Eukaryota	Unclassified_Kingdom_Eukaryota	Unclassified_Kingdom_Eukaryota	Unclassified_Kingdom_Eukaryota	NA
LPeuks_1500	0	0	0	0	0	0	0	0	0	0	2	0	0	0	0	0	0	0	0	0	0	0	0	0	0	0	0	0	0	0	0	0	0	0	Eukaryota	Unclassified_Kingdom_Eukaryota	Unclassified_Kingdom_Eukaryota	Unclassified_Kingdom_Eukaryota	Unclassified_Kingdom_Eukaryota	Unclassified_Kingdom_Eukaryota	NA
LPeuks_1502	0	0	0	0	0	0	0	0	0	0	2	0	0	0	0	0	0	0	0	0	0	0	0	0	0	0	0	0	0	0	0	0	0	0	Eukaryota	Basidiomycota	Agaricomycetes	Unclassified_Class_Agaricomycetes	Unclassified_Class_Agaricomycetes	Unclassified_Class_Agaricomycetes	NA
LPeuks_1503	0	0	0	0	0	0	0	0	0	0	1	0	0	0	0	0	0	0	0	0	0	0	0	0	0	0	0	0	0	0	0	0	0	0	Eukaryota	Arthropoda	Insecta	Unclassified_Class_Insecta	Unclassified_Class_Insecta	Unclassified_Class_Insecta	NA
LPeuks_1505	0	0	0	0	0	0	0	0	0	0	3	0	0	0	0	0	0	0	0	0	0	0	0	0	0	0	0	0	0	0	0	0	0	0	Eukaryota	Ascomycota	Unclassified_Phylum_Ascomycota	Unclassified_Phylum_Ascomycota	Unclassified_Phylum_Ascomycota	Unclassified_Phylum_Ascomycota	NA
LPeuks_1507	0	0	0	0	0	0	0	0	0	0	3	0	0	0	0	0	0	0	0	0	0	0	0	0	0	0	0	0	0	0	0	0	0	0	Eukaryota	Unclassified_Kingdom_Eukaryota	Unclassified_Kingdom_Eukaryota	Unclassified_Kingdom_Eukaryota	Unclassified_Kingdom_Eukaryota	Unclassified_Kingdom_Eukaryota	NA
LPeuks_1508	0	0	0	0	0	0	0	0	0	0	1	0	0	0	0	0	0	0	0	0	0	0	0	0	0	0	0	0	0	0	0	0	0	0	Eukaryota	Ascomycota	Leotiomycetes	Unclass_Leotiomycetes	Pseudeurotiaceae	Pseudogymnoascus	NA
LPeuks_1509	0	0	0	0	0	0	0	0	0	0	1	0	0	0	0	0	0	0	0	0	0	0	0	0	0	0	0	0	0	0	0	0	0	0	Eukaryota	Ascomycota	Leotiomycetes	Helotiales	Unclass_Helotiales	Rhynchosporium	Rhynchosporium_orthosporum
LPeuks_1510	0	0	0	0	0	0	0	0	0	0	1	0	0	0	0	0	0	0	0	0	0	0	0	0	0	0	0	0	0	0	0	0	0	0	Eukaryota	Ascomycota	Leotiomycetes	Helotiales	Unclassified_Order_Helotiales	Unclassified_Order_Helotiales	NA
LPeuks_1511	0	0	0	0	0	0	0	0	0	0	1	0	0	0	0	0	0	0	0	0	0	0	0	0	0	0	0	0	0	0	0	0	0	0	Eukaryota	Unclassified_Kingdom_Eukaryota	Unclassified_Kingdom_Eukaryota	Unclassified_Kingdom_Eukaryota	Unclassified_Kingdom_Eukaryota	Unclassified_Kingdom_Eukaryota	NA
LPeuks_1512	0	0	0	0	0	0	0	0	0	0	3	0	0	0	0	0	0	0	0	0	0	0	0	0	0	0	0	0	0	0	0	0	0	0	Eukaryota	Unclassified_Kingdom_Eukaryota	Unclassified_Kingdom_Eukaryota	Unclassified_Kingdom_Eukaryota	Unclassified_Kingdom_Eukaryota	Unclassified_Kingdom_Eukaryota	NA
LPeuks_1513	0	0	0	0	0	0	0	0	0	0	1	0	0	0	0	0	0	0	0	0	0	0	0	0	0	0	0	0	0	0	0	0	0	0	Eukaryota	Oomycota	Unclass_Oomycota	Saprolegniales	Saprolegniaceae	Unclassified_Family_Saprolegniaceae	NA
LPeuks_1515	0	0	0	0	0	0	0	0	0	0	3	0	0	0	0	0	0	0	0	0	0	0	0	0	0	0	0	0	0	0	0	0	0	0	Eukaryota	Ascomycota	Sordariomycetes	Hypocreales	Unclassified_Order_Hypocreales	Unclassified_Order_Hypocreales	NA
LPeuks_1516	0	0	0	0	0	0	0	0	0	0	2	0	0	0	0	0	0	0	0	0	0	0	0	0	0	0	0	0	0	0	0	0	0	0	Eukaryota	Unclassified_Kingdom_Eukaryota	Unclassified_Kingdom_Eukaryota	Unclassified_Kingdom_Eukaryota	Unclassified_Kingdom_Eukaryota	Unclassified_Kingdom_Eukaryota	NA
LPeuks_1517	0	0	0	0	0	0	0	0	0	0	3	0	0	0	0	0	0	0	0	0	0	0	0	0	0	0	0	0	0	0	0	0	0	0	Eukaryota	Arthropoda	Insecta	Hemiptera	Pentatomidae	Unclassified_Family_Pentatomidae	NA
LPeuks_1520	0	0	0	0	0	0	0	0	0	0	0	0	3	0	0	0	0	0	0	0	0	0	0	0	0	0	0	0	0	0	0	0	0	0	Eukaryota	Unclassified_Kingdom_Eukaryota	Unclassified_Kingdom_Eukaryota	Unclassified_Kingdom_Eukaryota	Unclassified_Kingdom_Eukaryota	Unclassified_Kingdom_Eukaryota	NA
LPeuks_1521	0	0	0	0	0	0	0	0	0	0	0	0	1	0	0	0	0	0	0	0	0	0	0	0	0	0	0	0	0	0	0	0	0	0	Eukaryota	Unclassified_Kingdom_Eukaryota	Unclassified_Kingdom_Eukaryota	Unclassified_Kingdom_Eukaryota	Unclassified_Kingdom_Eukaryota	Unclassified_Kingdom_Eukaryota	NA
LPeuks_1522	0	0	0	0	0	0	0	0	0	0	0	0	1	0	0	0	0	0	0	0	0	0	0	0	0	0	0	0	0	0	0	0	0	0	Eukaryota	Arthropoda	Hexanauplia	Harpacticoida	Unclassified_Order_Harpacticoida	Unclassified_Order_Harpacticoida	NA
LPeuks_1523	0	0	0	0	0	0	0	0	0	0	0	0	4	0	0	0	0	0	0	0	0	0	0	0	0	0	0	0	0	0	0	0	0	0	Eukaryota	Unclassified_Kingdom_Eukaryota	Unclassified_Kingdom_Eukaryota	Unclassified_Kingdom_Eukaryota	Unclassified_Kingdom_Eukaryota	Unclassified_Kingdom_Eukaryota	NA
LPeuks_1524	0	0	0	0	0	0	0	0	0	0	0	0	3	0	0	0	0	0	0	0	0	0	0	0	0	0	0	0	0	0	0	0	0	0	Eukaryota	Arthropoda	Hexanauplia	Harpacticoida	Unclassified_Order_Harpacticoida	Unclassified_Order_Harpacticoida	NA
LPeuks_1525	0	0	0	0	0	0	0	0	0	0	0	0	2	0	0	0	0	0	0	0	0	0	0	0	0	0	0	0	0	0	0	0	0	0	Eukaryota	Unclassified_Kingdom_Eukaryota	Unclassified_Kingdom_Eukaryota	Unclassified_Kingdom_Eukaryota	Unclassified_Kingdom_Eukaryota	Unclassified_Kingdom_Eukaryota	NA
LPeuks_1526	0	0	0	0	0	0	0	0	0	0	0	0	1	0	0	0	0	0	0	0	0	0	0	0	0	0	0	0	0	0	0	0	0	0	Eukaryota	Arthropoda	Unclassified_Phylum_Arthropoda	Unclassified_Phylum_Arthropoda	Unclassified_Phylum_Arthropoda	Unclassified_Phylum_Arthropoda	NA
LPeuks_1527	0	0	0	0	0	0	0	0	0	0	0	0	4	0	0	0	0	0	0	0	0	0	0	0	0	0	0	0	0	0	0	0	0	0	Eukaryota	Arthropoda	Branchiopoda	Diplostraca	Bosminidae	Bosmina	Bosmina_meridionalis
LPeuks_1529	0	0	0	0	0	0	0	0	0	0	0	0	0	6	0	0	0	0	0	0	0	0	0	0	0	0	0	0	0	0	0	0	0	0	Eukaryota	Arthropoda	Insecta	Diptera	Chironomidae	Chironomidae_Orthocladiinae	NA
LPeuks_1530	0	0	0	0	0	0	0	0	0	0	0	0	0	6	0	0	0	0	0	0	0	0	0	0	0	0	0	0	0	0	0	0	0	0	Eukaryota	Arthropoda	Arachnida	Trombidiformes	Unclassified_Order_Trombidiformes	Unclassified_Order_Trombidiformes	NA
LPeuks_1531	0	0	0	0	0	0	0	0	0	0	0	0	0	2	0	0	0	0	0	0	0	0	0	0	0	0	0	0	0	0	0	0	0	0	Eukaryota	Arthropoda	Ostracoda	Podocopida	Unclass_Podocopida	Podocopida	NA
LPeuks_1532	0	0	0	0	0	0	0	0	0	0	0	0	0	4	0	0	0	0	0	0	0	0	0	0	0	0	0	0	0	0	0	0	0	0	Eukaryota	Arthropoda	Insecta	Diptera	Unclassified_Order_Diptera	Unclassified_Order_Diptera	NA
LPeuks_1533	0	0	0	0	0	0	0	0	0	0	0	0	0	4	0	0	0	0	0	0	0	0	0	0	0	0	0	0	0	0	0	0	0	0	Eukaryota	Unclassified_Kingdom_Eukaryota	Unclassified_Kingdom_Eukaryota	Unclassified_Kingdom_Eukaryota	Unclassified_Kingdom_Eukaryota	Unclassified_Kingdom_Eukaryota	NA
LPeuks_1534	0	0	0	0	0	0	0	0	0	0	0	0	0	0	1	0	0	0	0	0	0	0	0	0	0	0	0	0	0	0	0	0	0	0	Eukaryota	Arthropoda	Hexanauplia	Calanoida	Centropagidae	Boeckella	NA
LPeuks_1535	0	0	0	0	0	0	0	0	0	0	0	0	0	0	0	0	4	0	0	0	0	0	0	0	0	0	0	0	0	0	0	0	0	0	Eukaryota	Unclassified_Kingdom_Eukaryota	Unclassified_Kingdom_Eukaryota	Unclassified_Kingdom_Eukaryota	Unclassified_Kingdom_Eukaryota	Unclassified_Kingdom_Eukaryota	NA
LPeuks_1536	0	0	0	0	0	0	0	0	0	0	0	0	0	0	0	0	5	0	0	0	0	0	0	0	0	0	0	0	0	0	0	0	0	0	Eukaryota	Arthropoda	Branchiopoda	Diplostraca	Macrotrichidae	Ilyocryptus	Ilyocryptus_sordidus
LPeuks_1539	0	0	0	0	0	0	0	0	0	0	0	0	0	0	0	0	0	1	0	0	0	0	0	0	0	0	0	0	0	0	0	0	0	0	Eukaryota	Unclassified_Kingdom_Eukaryota	Unclassified_Kingdom_Eukaryota	Unclassified_Kingdom_Eukaryota	Unclassified_Kingdom_Eukaryota	Unclassified_Kingdom_Eukaryota	NA
LPeuks_1541	0	0	0	0	0	0	0	0	0	0	0	0	0	0	0	0	0	0	0	0	0	0	0	5	0	0	0	0	0	0	0	0	0	0	Eukaryota	Arthropoda	Hexanauplia	Cyclopoida	Cyclopidae	Tropocyclops	NA
LPeuks_1543	0	0	0	0	0	0	0	0	0	0	0	0	0	0	0	0	0	0	0	0	0	0	0	5	0	0	0	0	0	0	0	0	0	0	Eukaryota	Unclassified_Kingdom_Eukaryota	Unclassified_Kingdom_Eukaryota	Unclassified_Kingdom_Eukaryota	Unclassified_Kingdom_Eukaryota	Unclassified_Kingdom_Eukaryota	NA
LPeuks_1544	0	0	0	0	0	0	0	0	0	0	0	0	0	0	0	0	0	0	0	0	0	0	0	0	3	0	0	0	0	0	0	0	0	0	Eukaryota	Arthropoda	Hexanauplia	Unclassified_Class_Hexanauplia	Unclassified_Class_Hexanauplia	Unclassified_Class_Hexanauplia	NA
LPeuks_1545	0	0	0	0	0	0	0	0	0	0	0	0	0	0	0	0	0	0	0	0	0	0	0	0	0	6	0	0	0	0	0	0	0	0	Eukaryota	Unclassified_Kingdom_Eukaryota	Unclassified_Kingdom_Eukaryota	Unclassified_Kingdom_Eukaryota	Unclassified_Kingdom_Eukaryota	Unclassified_Kingdom_Eukaryota	NA
LPeuks_1546	0	0	0	0	0	0	0	0	0	0	0	0	0	0	0	0	0	0	0	0	0	0	0	0	0	0	0	0	6	0	0	0	0	0	Eukaryota	Ochrophyta	Chrysophyceae	Unclassified_Class_Chrysophyceae	Unclassified_Class_Chrysophyceae	Unclassified_Class_Chrysophyceae	NA
LPeuks_1547	0	0	0	0	0	0	0	0	0	0	0	0	0	0	0	0	0	0	0	0	0	0	0	0	0	0	0	0	6	0	0	0	0	0	Eukaryota	Unclassified_Kingdom_Eukaryota	Unclassified_Kingdom_Eukaryota	Unclassified_Kingdom_Eukaryota	Unclassified_Kingdom_Eukaryota	Unclassified_Kingdom_Eukaryota	NA
LPeuks_1548	0	0	0	0	0	0	0	0	0	0	0	0	0	0	0	0	0	0	0	0	0	0	0	0	0	0	0	0	0	0	0	5	0	0	Eukaryota	Arthropoda	Unclassified_Phylum_Arthropoda	Unclassified_Phylum_Arthropoda	Unclassified_Phylum_Arthropoda	Unclassified_Phylum_Arthropoda	NA
LPeuks_1549	1	0	0	0	0	0	0	0	0	0	0	0	0	0	0	0	0	0	0	0	0	0	0	0	0	0	0	0	0	0	0	0	0	0	Eukaryota	Unclassified_Kingdom_Eukaryota	Unclassified_Kingdom_Eukaryota	Unclassified_Kingdom_Eukaryota	Unclassified_Kingdom_Eukaryota	Unclassified_Kingdom_Eukaryota	NA
LPeuks_1552	0	0	0	3	0	0	0	0	0	0	0	0	0	0	0	0	0	0	0	0	0	0	0	0	0	0	0	0	0	0	0	0	0	0	Eukaryota	Chordata	Actinopteri	Unclassified_Class_Actinopteri	Unclassified_Class_Actinopteri	Unclassified_Class_Actinopteri	NA
LPeuks_1554	0	0	0	1	0	0	0	0	0	0	0	0	0	0	0	0	0	0	0	0	0	0	0	0	0	0	0	0	0	0	0	0	0	0	Eukaryota	Arthropoda	Branchiopoda	Diplostraca	Bosminidae	Bosmina	Bosmina_meridionalis
LPeuks_1555	0	0	0	0	0	5	0	0	0	0	0	0	0	0	0	0	0	0	0	0	0	0	0	0	0	0	0	0	0	0	0	0	0	0	Eukaryota	Basidiomycota	Agaricomycetes	Unclassified_Class_Agaricomycetes	Unclassified_Class_Agaricomycetes	Unclassified_Class_Agaricomycetes	NA
LPeuks_1556	0	0	0	0	0	2	0	0	0	0	0	0	0	0	0	0	0	0	0	0	0	0	0	0	0	0	0	0	0	0	0	0	0	0	Eukaryota	Ascomycota	Leotiomycetes	Unclassified_Class_Leotiomycetes	Unclassified_Class_Leotiomycetes	Unclassified_Class_Leotiomycetes	NA
LPeuks_1557	0	0	0	0	0	3	0	0	0	0	0	0	0	0	0	0	0	0	0	0	0	0	0	0	0	0	0	0	0	0	0	0	0	0	Eukaryota	Unclassified_Kingdom_Eukaryota	Unclassified_Kingdom_Eukaryota	Unclassified_Kingdom_Eukaryota	Unclassified_Kingdom_Eukaryota	Unclassified_Kingdom_Eukaryota	NA
LPeuks_1558	0	0	0	0	0	0	4	0	0	0	0	0	0	0	0	0	0	0	0	0	0	0	0	0	0	0	0	0	0	0	0	3	0	0	Eukaryota	Ochrophyta	Unclassified_Phylum_Ochrophyta	Unclassified_Phylum_Ochrophyta	Unclassified_Phylum_Ochrophyta	Unclassified_Phylum_Ochrophyta	NA
LPeuks_1559	0	0	0	0	0	0	4	0	0	0	0	0	0	0	0	0	2	0	0	0	0	0	0	0	0	0	0	0	0	0	0	0	0	0	Eukaryota	Unclassified_Kingdom_Eukaryota	Unclassified_Kingdom_Eukaryota	Unclassified_Kingdom_Eukaryota	Unclassified_Kingdom_Eukaryota	Unclassified_Kingdom_Eukaryota	NA
LPeuks_1560	0	0	0	0	0	0	0	0	0	0	1	0	0	0	0	0	0	0	0	0	0	0	0	0	0	0	0	0	0	0	0	0	0	0	Eukaryota	Ascomycota	Unclassified_Phylum_Ascomycota	Unclassified_Phylum_Ascomycota	Unclassified_Phylum_Ascomycota	Unclassified_Phylum_Ascomycota	NA
LPeuks_1562	0	0	0	0	0	0	0	0	0	0	1	0	0	0	0	0	0	0	0	0	0	0	0	0	0	0	0	0	0	0	0	0	0	0	Eukaryota	Ascomycota	Leotiomycetes	Unclass_Leotiomycetes	Pseudeurotiaceae	Pseudogymnoascus	NA
LPeuks_1563	0	0	0	0	0	0	0	0	0	0	1	0	0	0	0	0	0	0	0	0	0	0	0	0	0	0	0	0	0	0	0	0	0	0	Eukaryota	Unclassified_Kingdom_Eukaryota	Unclassified_Kingdom_Eukaryota	Unclassified_Kingdom_Eukaryota	Unclassified_Kingdom_Eukaryota	Unclassified_Kingdom_Eukaryota	NA
LPeuks_1564	0	0	0	0	0	0	0	0	0	0	2	0	0	0	0	0	0	0	0	0	0	0	0	0	0	0	0	0	0	0	0	0	0	0	Eukaryota	Unclassified_Kingdom_Eukaryota	Unclassified_Kingdom_Eukaryota	Unclassified_Kingdom_Eukaryota	Unclassified_Kingdom_Eukaryota	Unclassified_Kingdom_Eukaryota	NA
LPeuks_1565	0	0	0	0	0	0	0	0	0	0	2	0	0	0	0	0	0	0	0	0	0	0	0	0	0	0	0	0	0	0	0	0	0	0	Eukaryota	Unclassified_Kingdom_Eukaryota	Unclassified_Kingdom_Eukaryota	Unclassified_Kingdom_Eukaryota	Unclassified_Kingdom_Eukaryota	Unclassified_Kingdom_Eukaryota	NA
LPeuks_1567	0	0	0	0	0	0	0	0	0	0	1	0	0	0	0	0	0	0	0	0	0	0	0	0	0	0	0	0	0	0	0	0	0	0	Eukaryota	Unclassified_Kingdom_Eukaryota	Unclassified_Kingdom_Eukaryota	Unclassified_Kingdom_Eukaryota	Unclassified_Kingdom_Eukaryota	Unclassified_Kingdom_Eukaryota	NA
LPeuks_1570	0	0	0	0	0	0	0	0	0	0	2	0	0	0	0	0	0	0	0	0	0	0	0	0	0	0	0	0	0	0	0	0	0	0	Eukaryota	Ascomycota	Sordariomycetes	Unclassified_Class_Sordariomycetes	Unclassified_Class_Sordariomycetes	Unclassified_Class_Sordariomycetes	NA
LPeuks_1571	0	0	0	0	0	0	0	0	0	0	1	0	0	0	0	0	0	0	0	0	0	0	0	0	0	0	0	0	0	0	0	0	0	0	Eukaryota	Ascomycota	Leotiomycetes	Unclass_Leotiomycetes	Unclassified_Order_Unclass_Leotiomycetes	Unclassified_Order_Unclass_Leotiomycetes	NA
LPeuks_1572	0	0	0	0	0	0	0	0	0	0	2	0	0	0	0	0	0	0	0	0	0	0	0	0	0	0	0	0	0	0	0	0	0	0	Eukaryota	Ascomycota	Leotiomycetes	Unclass_Leotiomycetes	Unclassified_Order_Unclass_Leotiomycetes	Unclassified_Order_Unclass_Leotiomycetes	NA
LPeuks_1573	0	0	0	0	0	0	0	0	0	0	2	0	0	0	0	0	0	0	0	0	0	0	0	0	0	0	0	0	0	0	0	0	0	0	Eukaryota	Unclassified_Kingdom_Eukaryota	Unclassified_Kingdom_Eukaryota	Unclassified_Kingdom_Eukaryota	Unclassified_Kingdom_Eukaryota	Unclassified_Kingdom_Eukaryota	NA
LPeuks_1574	0	0	0	0	0	0	0	0	0	0	0	0	5	0	0	0	0	0	0	0	0	0	0	0	0	0	0	0	0	0	0	0	0	0	Eukaryota	Unclassified_Kingdom_Eukaryota	Unclassified_Kingdom_Eukaryota	Unclassified_Kingdom_Eukaryota	Unclassified_Kingdom_Eukaryota	Unclassified_Kingdom_Eukaryota	NA
LPeuks_1575	0	0	0	0	0	0	0	0	0	0	0	0	3	0	0	0	0	0	0	0	0	0	0	0	0	0	0	0	0	0	0	0	0	0	Eukaryota	Unclassified_Kingdom_Eukaryota	Unclassified_Kingdom_Eukaryota	Unclassified_Kingdom_Eukaryota	Unclassified_Kingdom_Eukaryota	Unclassified_Kingdom_Eukaryota	NA
LPeuks_1576	0	0	0	0	0	0	0	0	0	0	0	0	2	0	0	0	0	0	0	0	0	0	0	0	0	0	0	0	0	0	0	0	0	0	Eukaryota	Arthropoda	Insecta	Diptera	Chironomidae	Unclassified_Family_Chironomidae	NA
LPeuks_1577	0	0	0	0	0	0	0	0	0	0	0	0	1	0	0	0	0	0	0	0	0	0	0	0	0	0	0	0	0	0	0	0	0	0	Eukaryota	Unclassified_Kingdom_Eukaryota	Unclassified_Kingdom_Eukaryota	Unclassified_Kingdom_Eukaryota	Unclassified_Kingdom_Eukaryota	Unclassified_Kingdom_Eukaryota	NA
LPeuks_1578	0	0	0	0	0	0	0	0	0	0	0	0	2	0	0	0	0	0	0	0	0	0	0	0	0	0	0	0	0	0	0	0	0	0	Eukaryota	Ascomycota	Leotiomycetes	Helotiales	Unclassified_Order_Helotiales	Unclassified_Order_Helotiales	NA
LPeuks_1579	0	0	0	0	0	0	0	0	0	0	0	0	3	0	0	0	0	0	0	0	0	0	0	0	0	0	0	0	0	0	0	0	0	0	Eukaryota	Ascomycota	Unclassified_Phylum_Ascomycota	Unclassified_Phylum_Ascomycota	Unclassified_Phylum_Ascomycota	Unclassified_Phylum_Ascomycota	NA
LPeuks_1581	0	0	0	0	0	0	0	0	0	0	0	0	2	0	0	0	0	0	0	0	0	0	0	0	0	0	0	0	0	0	0	0	0	0	Eukaryota	Ascomycota	Leotiomycetes	Helotiales	Unclass_Helotiales	Rhynchosporium	Rhynchosporium_orthosporum
LPeuks_1582	0	0	0	0	0	0	0	0	0	0	0	0	2	0	0	0	0	0	0	0	0	0	0	0	0	0	0	0	0	0	0	0	0	0	Eukaryota	Unclassified_Kingdom_Eukaryota	Unclassified_Kingdom_Eukaryota	Unclassified_Kingdom_Eukaryota	Unclassified_Kingdom_Eukaryota	Unclassified_Kingdom_Eukaryota	NA
LPeuks_1585	0	0	0	0	0	0	0	0	0	0	0	0	0	0	0	2	0	0	0	0	0	0	0	0	0	0	0	0	0	0	0	0	0	0	Eukaryota	Arthropoda	Insecta	Diptera	Chironomidae	Unclassified_Family_Chironomidae	NA
LPeuks_1586	0	0	0	0	0	0	0	0	0	0	0	0	0	0	0	0	0	3	0	0	0	0	0	0	0	0	0	0	0	0	0	0	0	0	Eukaryota	Ascomycota	Sordariomycetes	Hypocreales	Unclassified_Order_Hypocreales	Unclassified_Order_Hypocreales	NA
LPeuks_1589	0	0	0	0	0	0	0	0	0	0	0	0	0	0	0	0	0	0	0	0	8	0	0	0	0	0	0	0	0	0	0	0	0	0	Eukaryota	Arthropoda	Branchiopoda	Diplostraca	Daphniidae	Daphnia	NA
LPeuks_1591	0	0	0	0	0	0	0	0	0	0	0	0	0	0	0	0	0	0	0	0	0	0	0	0	3	0	0	0	0	0	0	0	0	0	Eukaryota	Oomycota	Unclass_Oomycota	Pythiales	Pythiaceae	Pythium	Pythium_torulosum
LPeuks_1593	0	0	0	0	0	0	0	0	0	0	0	0	0	0	0	0	0	0	0	0	0	0	0	0	0	0	0	3	0	0	0	0	0	0	Eukaryota	Unclassified_Kingdom_Eukaryota	Unclassified_Kingdom_Eukaryota	Unclassified_Kingdom_Eukaryota	Unclassified_Kingdom_Eukaryota	Unclassified_Kingdom_Eukaryota	NA
LPeuks_1595	0	0	0	0	0	0	0	0	0	0	0	0	0	0	0	0	0	0	0	0	0	0	0	0	0	0	0	2	0	0	0	0	0	0	Eukaryota	Arthropoda	Hexanauplia	Harpacticoida	Unclassified_Order_Harpacticoida	Unclassified_Order_Harpacticoida	NA
LPeuks_1596	0	0	0	0	0	0	0	0	0	0	0	0	0	0	0	0	0	0	0	0	0	0	0	0	0	0	0	0	0	0	8	0	0	0	Eukaryota	Arthropoda	Branchiopoda	Diplostraca	Daphniidae	Daphnia	Daphnia_pulex
LPeuks_1597	0	0	0	0	0	0	0	0	0	0	0	0	0	0	0	0	0	0	0	0	0	0	0	0	0	0	0	0	0	0	0	0	0	3	Eukaryota	Unclassified_Kingdom_Eukaryota	Unclassified_Kingdom_Eukaryota	Unclassified_Kingdom_Eukaryota	Unclassified_Kingdom_Eukaryota	Unclassified_Kingdom_Eukaryota	NA
LPeuks_1598	0	0	0	0	0	0	0	0	0	0	0	0	0	0	0	0	0	0	0	0	0	0	0	0	0	0	0	0	0	0	0	0	0	4	Eukaryota	Haptista	Haptophyta	Prymnesiales	Chrysochromulinaceae	Chrysochromulina	Chrysochromulina_tobinii
LPeuks_1600	0	0	0	0	0	0	0	0	0	0	0	0	0	0	0	0	0	0	0	0	0	0	0	0	0	0	0	0	0	0	0	0	0	4	Eukaryota	Chlorophyta	Mamiellophyceae	Monomastigales	Monomastigaceae	Monomastix	NA
LPeuks_1602	2	0	0	0	0	0	0	0	0	0	0	0	0	0	0	0	0	0	0	0	0	0	0	0	0	0	0	0	0	0	0	0	0	0	Eukaryota	Arthropoda	Insecta	Hemiptera	Miridae	Galapagocoris	Galapagocoris_crockeri
LPeuks_1605	0	0	1	0	0	0	0	0	0	0	0	0	0	0	0	0	0	0	0	0	0	0	0	0	0	0	0	0	0	0	0	0	0	0	Eukaryota	Arthropoda	Branchiopoda	Diplostraca	Daphniidae	Ceriodaphnia	NA
LPeuks_1606	0	0	3	0	0	0	0	0	0	0	0	0	0	0	0	0	0	0	0	0	0	0	0	0	0	0	0	0	0	0	0	0	0	0	Eukaryota	Arthropoda	Branchiopoda	Diplostraca	Daphniidae	Daphnia	Daphnia_pulicaria
LPeuks_1607	0	0	4	0	0	0	0	0	0	0	0	0	0	0	0	0	0	0	0	0	0	0	0	0	0	0	0	0	0	0	0	0	0	0	Eukaryota	Platyhelminthes	Catenulida	Unclass_Catenulida	Stenostomidae	Stenostomum	NA
LPeuks_1609	0	0	0	1	0	0	0	0	0	0	0	0	0	0	0	0	0	0	0	0	0	0	0	0	0	0	0	0	0	0	0	0	0	0	Eukaryota	Unclassified_Kingdom_Eukaryota	Unclassified_Kingdom_Eukaryota	Unclassified_Kingdom_Eukaryota	Unclassified_Kingdom_Eukaryota	Unclassified_Kingdom_Eukaryota	NA
LPeuks_1610	0	0	0	0	0	6	0	0	0	0	0	0	0	0	0	0	0	0	0	0	0	0	0	0	0	0	0	0	0	0	0	0	0	0	Eukaryota	Ascomycota	Leotiomycetes	Unclassified_Class_Leotiomycetes	Unclassified_Class_Leotiomycetes	Unclassified_Class_Leotiomycetes	NA
LPeuks_1611	0	0	0	0	0	5	0	0	0	0	0	0	0	0	0	0	0	0	0	0	0	0	0	0	0	0	0	0	0	0	0	0	0	0	Eukaryota	Unclassified_Kingdom_Eukaryota	Unclassified_Kingdom_Eukaryota	Unclassified_Kingdom_Eukaryota	Unclassified_Kingdom_Eukaryota	Unclassified_Kingdom_Eukaryota	NA
LPeuks_1612	0	0	0	0	0	5	0	0	0	0	0	0	0	0	0	0	0	0	0	0	0	0	0	0	0	0	0	0	0	0	0	0	0	0	Eukaryota	Unclassified_Kingdom_Eukaryota	Unclassified_Kingdom_Eukaryota	Unclassified_Kingdom_Eukaryota	Unclassified_Kingdom_Eukaryota	Unclassified_Kingdom_Eukaryota	NA
LPeuks_1613	0	0	0	0	0	3	0	0	0	0	0	0	0	0	0	0	0	0	0	0	0	0	0	0	0	0	0	0	0	0	0	0	0	0	Eukaryota	Rotifera	Monogononta	Ploima	Synchaetidae	Polyarthra	NA
LPeuks_1614	0	0	0	0	0	0	8	0	0	0	0	0	0	0	0	0	0	0	0	0	0	0	0	0	0	0	0	0	0	0	0	0	0	0	Eukaryota	Oomycota	Unclass_Oomycota	Saprolegniales	Saprolegniaceae	Unclassified_Family_Saprolegniaceae	NA
LPeuks_1615	0	0	0	0	0	0	0	0	0	2	0	0	0	0	0	0	0	0	0	0	0	0	0	0	0	0	0	0	0	0	0	0	0	0	Eukaryota	Arthropoda	Hexanauplia	Calanoida	Centropagidae	Boeckella	NA
LPeuks_1616	0	0	0	0	0	0	0	0	0	0	1	0	0	0	0	0	0	0	0	0	0	0	0	0	0	0	0	0	0	0	0	0	0	0	Eukaryota	Unclassified_Kingdom_Eukaryota	Unclassified_Kingdom_Eukaryota	Unclassified_Kingdom_Eukaryota	Unclassified_Kingdom_Eukaryota	Unclassified_Kingdom_Eukaryota	NA
LPeuks_1617	0	0	0	0	0	0	0	0	0	0	2	0	0	0	0	0	0	0	0	0	0	0	0	0	0	0	0	0	0	0	0	0	0	0	Eukaryota	Arthropoda	Collembola	Entomobryomorpha	Isotomidae	Unclassified_Family_Isotomidae	NA
LPeuks_1619	0	0	0	0	0	0	0	0	0	0	2	0	0	0	0	0	0	0	0	0	0	0	0	0	0	0	0	0	0	0	0	0	0	0	Eukaryota	Unclassified_Kingdom_Eukaryota	Unclassified_Kingdom_Eukaryota	Unclassified_Kingdom_Eukaryota	Unclassified_Kingdom_Eukaryota	Unclassified_Kingdom_Eukaryota	NA
LPeuks_1621	0	0	0	0	0	0	0	0	0	0	4	0	0	0	0	0	0	0	0	0	0	0	0	0	0	0	0	0	0	0	0	0	0	0	Eukaryota	Ascomycota	Leotiomycetes	Helotiales	Discinellaceae	Articulospora	NA
LPeuks_1623	0	0	0	0	0	0	0	0	0	0	5	0	0	0	0	0	0	0	0	0	0	0	0	0	0	0	0	0	0	0	0	0	0	0	Eukaryota	Ochrophyta	Unclassified_Phylum_Ochrophyta	Unclassified_Phylum_Ochrophyta	Unclassified_Phylum_Ochrophyta	Unclassified_Phylum_Ochrophyta	NA
LPeuks_1625	0	0	0	0	0	0	0	0	0	0	2	0	0	0	0	0	0	0	0	0	0	0	0	0	0	0	0	0	0	0	0	0	0	0	Eukaryota	Ochrophyta	Chrysophyceae	Chromulinales	Dinobryaceae	Dinobryon	NA
LPeuks_1626	0	0	0	0	0	0	0	0	0	0	1	0	0	0	0	0	0	0	0	0	0	0	0	0	0	0	0	0	0	0	0	0	0	0	Eukaryota	Unclassified_Kingdom_Eukaryota	Unclassified_Kingdom_Eukaryota	Unclassified_Kingdom_Eukaryota	Unclassified_Kingdom_Eukaryota	Unclassified_Kingdom_Eukaryota	NA
LPeuks_1628	0	0	0	0	0	0	0	0	0	0	0	0	2	0	0	0	0	0	0	0	0	0	0	0	0	0	0	0	0	0	0	0	0	0	Eukaryota	Unclassified_Kingdom_Eukaryota	Unclassified_Kingdom_Eukaryota	Unclassified_Kingdom_Eukaryota	Unclassified_Kingdom_Eukaryota	Unclassified_Kingdom_Eukaryota	NA
LPeuks_1630	0	0	0	0	0	0	0	0	0	0	0	0	3	0	0	0	0	0	0	0	0	0	0	0	0	0	0	0	0	0	0	0	0	0	Eukaryota	Unclassified_Kingdom_Eukaryota	Unclassified_Kingdom_Eukaryota	Unclassified_Kingdom_Eukaryota	Unclassified_Kingdom_Eukaryota	Unclassified_Kingdom_Eukaryota	NA
LPeuks_1631	0	0	0	0	0	0	0	0	0	0	0	0	2	0	0	0	0	0	0	0	0	0	0	0	0	0	0	0	0	0	0	0	0	0	Eukaryota	Unclassified_Kingdom_Eukaryota	Unclassified_Kingdom_Eukaryota	Unclassified_Kingdom_Eukaryota	Unclassified_Kingdom_Eukaryota	Unclassified_Kingdom_Eukaryota	NA
LPeuks_1632	0	0	0	0	0	0	0	0	0	0	0	0	1	0	0	0	0	0	0	0	0	0	0	0	0	0	0	0	0	0	0	0	0	0	Eukaryota	Unclassified_Kingdom_Eukaryota	Unclassified_Kingdom_Eukaryota	Unclassified_Kingdom_Eukaryota	Unclassified_Kingdom_Eukaryota	Unclassified_Kingdom_Eukaryota	NA
LPeuks_1633	0	0	0	0	0	0	0	0	0	0	0	0	2	0	0	0	0	0	0	0	0	0	0	0	0	0	0	0	0	0	0	0	0	0	Eukaryota	Unclassified_Kingdom_Eukaryota	Unclassified_Kingdom_Eukaryota	Unclassified_Kingdom_Eukaryota	Unclassified_Kingdom_Eukaryota	Unclassified_Kingdom_Eukaryota	NA
LPeuks_1634	0	0	0	0	0	0	0	0	0	0	0	0	2	0	0	0	0	0	0	0	0	0	0	0	0	0	0	0	0	0	0	0	0	0	Eukaryota	Arthropoda	Insecta	Hemiptera	Unclassified_Order_Hemiptera	Unclassified_Order_Hemiptera	NA
LPeuks_1637	0	0	0	0	0	0	0	0	0	0	0	0	3	0	0	0	0	0	0	0	0	0	0	0	0	0	0	0	0	0	0	0	0	0	Eukaryota	Unclassified_Kingdom_Eukaryota	Unclassified_Kingdom_Eukaryota	Unclassified_Kingdom_Eukaryota	Unclassified_Kingdom_Eukaryota	Unclassified_Kingdom_Eukaryota	NA
LPeuks_1639	0	0	0	0	0	0	0	0	0	0	0	0	2	0	0	0	0	0	0	0	0	0	0	0	0	0	0	0	0	0	0	0	0	0	Eukaryota	Ochrophyta	Unclassified_Phylum_Ochrophyta	Unclassified_Phylum_Ochrophyta	Unclassified_Phylum_Ochrophyta	Unclassified_Phylum_Ochrophyta	NA
LPeuks_1641	0	0	0	0	0	0	0	0	0	0	0	0	2	0	0	0	0	0	0	0	0	0	0	0	0	0	0	0	0	0	0	0	0	0	Eukaryota	Basidiomycota	Agaricomycetes	Unclassified_Class_Agaricomycetes	Unclassified_Class_Agaricomycetes	Unclassified_Class_Agaricomycetes	NA
LPeuks_1642	0	0	0	0	0	0	0	0	0	0	0	0	1	0	0	0	0	0	5	0	0	0	0	0	0	0	0	0	0	0	0	0	0	0	Eukaryota	Ascomycota	Unclassified_Phylum_Ascomycota	Unclassified_Phylum_Ascomycota	Unclassified_Phylum_Ascomycota	Unclassified_Phylum_Ascomycota	NA
LPeuks_1643	0	0	0	0	0	0	0	0	0	0	0	0	1	0	0	0	0	0	0	0	0	0	0	0	0	0	0	0	0	0	0	0	0	0	Eukaryota	Unclassified_Kingdom_Eukaryota	Unclassified_Kingdom_Eukaryota	Unclassified_Kingdom_Eukaryota	Unclassified_Kingdom_Eukaryota	Unclassified_Kingdom_Eukaryota	NA
LPeuks_1644	0	0	0	0	0	0	0	0	0	0	0	0	4	0	0	0	0	0	0	0	0	0	0	0	0	0	0	0	0	0	0	0	0	0	Eukaryota	Unclassified_Kingdom_Eukaryota	Unclassified_Kingdom_Eukaryota	Unclassified_Kingdom_Eukaryota	Unclassified_Kingdom_Eukaryota	Unclassified_Kingdom_Eukaryota	NA
LPeuks_1645	0	0	0	0	0	0	0	0	0	0	0	0	0	2	0	0	0	0	0	0	0	0	0	0	0	0	0	0	0	0	0	0	0	0	Eukaryota	Platyhelminthes	Unclassified_Phylum_Platyhelminthes	Unclassified_Phylum_Platyhelminthes	Unclassified_Phylum_Platyhelminthes	Unclassified_Phylum_Platyhelminthes	NA
LPeuks_1646	0	0	0	0	0	0	0	0	0	0	0	0	0	1	0	0	0	0	0	0	0	0	0	0	0	0	0	0	0	0	0	0	0	0	Eukaryota	Arthropoda	Arachnida	Unclassified_Class_Arachnida	Unclassified_Class_Arachnida	Unclassified_Class_Arachnida	NA
LPeuks_1647	0	0	0	0	0	0	0	0	0	0	0	0	0	2	0	0	0	0	0	0	0	0	0	0	0	0	0	0	0	0	0	0	0	0	Eukaryota	Ochrophyta	Unclassified_Phylum_Ochrophyta	Unclassified_Phylum_Ochrophyta	Unclassified_Phylum_Ochrophyta	Unclassified_Phylum_Ochrophyta	NA
LPeuks_1648	0	0	0	0	0	0	0	0	0	0	0	0	0	3	0	0	0	0	0	0	0	0	0	0	0	0	0	0	0	0	0	0	0	0	Eukaryota	Arthropoda	Branchiopoda	Diplostraca	Bosminidae	Bosmina	NA
LPeuks_1649	0	0	0	0	0	0	0	0	0	0	0	0	0	0	0	1	0	0	0	0	0	0	0	0	0	0	0	0	0	0	0	0	0	0	Eukaryota	Unclassified_Kingdom_Eukaryota	Unclassified_Kingdom_Eukaryota	Unclassified_Kingdom_Eukaryota	Unclassified_Kingdom_Eukaryota	Unclassified_Kingdom_Eukaryota	NA
LPeuks_1650	0	0	0	0	0	0	0	0	0	0	0	0	0	0	0	0	4	0	0	0	0	0	0	0	0	0	0	0	0	0	0	0	0	0	Eukaryota	Unclassified_Kingdom_Eukaryota	Unclassified_Kingdom_Eukaryota	Unclassified_Kingdom_Eukaryota	Unclassified_Kingdom_Eukaryota	Unclassified_Kingdom_Eukaryota	NA
LPeuks_1652	0	0	0	0	0	0	0	0	0	0	0	0	0	0	0	0	0	4	0	0	0	0	0	0	0	0	0	0	0	0	0	0	0	0	Eukaryota	Oomycota	Unclass_Oomycota	Saprolegniales	Saprolegniaceae	Unclassified_Family_Saprolegniaceae	NA
LPeuks_1653	0	0	0	0	0	0	0	0	0	0	0	0	0	0	0	0	0	2	0	0	0	0	0	0	0	0	0	0	0	0	0	0	0	0	Eukaryota	Unclassified_Kingdom_Eukaryota	Unclassified_Kingdom_Eukaryota	Unclassified_Kingdom_Eukaryota	Unclassified_Kingdom_Eukaryota	Unclassified_Kingdom_Eukaryota	NA
LPeuks_1654	0	0	0	0	0	0	0	0	0	0	0	0	0	0	0	0	0	0	2	0	0	0	0	0	0	0	0	0	0	0	0	0	0	0	Eukaryota	Ochrophyta	Unclassified_Phylum_Ochrophyta	Unclassified_Phylum_Ochrophyta	Unclassified_Phylum_Ochrophyta	Unclassified_Phylum_Ochrophyta	NA
LPeuks_1656	0	0	0	0	0	0	0	0	0	0	0	0	0	0	0	0	0	0	0	0	5	0	0	0	0	0	0	0	0	0	0	0	0	0	Eukaryota	Oomycota	Unclass_Oomycota	Saprolegniales	Saprolegniaceae	Unclassified_Family_Saprolegniaceae	NA
LPeuks_1657	0	0	0	0	0	0	0	0	0	0	0	0	0	0	0	0	0	0	0	0	0	0	5	0	0	0	0	0	0	0	0	0	0	0	Eukaryota	Arthropoda	Branchiopoda	Diplostraca	Daphniidae	Daphnia	Daphnia_pulicaria
LPeuks_1658	0	0	0	0	0	0	0	0	0	0	0	0	0	0	0	0	0	0	0	0	0	0	0	5	0	0	0	0	0	0	0	0	0	0	Eukaryota	Unclassified_Kingdom_Eukaryota	Unclassified_Kingdom_Eukaryota	Unclassified_Kingdom_Eukaryota	Unclassified_Kingdom_Eukaryota	Unclassified_Kingdom_Eukaryota	NA
LPeuks_1659	0	0	0	0	0	0	0	0	0	0	0	0	0	0	0	0	0	0	0	0	0	0	0	5	0	0	0	0	0	0	0	0	0	0	Eukaryota	Unclassified_Kingdom_Eukaryota	Unclassified_Kingdom_Eukaryota	Unclassified_Kingdom_Eukaryota	Unclassified_Kingdom_Eukaryota	Unclassified_Kingdom_Eukaryota	NA
LPeuks_1660	0	0	0	0	0	0	0	0	0	0	0	0	0	0	0	0	0	0	0	0	0	0	0	0	4	0	0	0	0	0	0	0	0	0	Eukaryota	Unclassified_Kingdom_Eukaryota	Unclassified_Kingdom_Eukaryota	Unclassified_Kingdom_Eukaryota	Unclassified_Kingdom_Eukaryota	Unclassified_Kingdom_Eukaryota	NA
LPeuks_1661	0	0	0	0	0	0	0	0	0	0	0	0	0	0	0	0	0	0	0	0	0	0	0	0	0	0	1	0	0	0	0	0	0	0	Eukaryota	Arthropoda	Hexanauplia	Calanoida	Centropagidae	Boeckella	NA
LPeuks_1664	0	0	0	0	0	0	0	0	0	0	0	0	0	0	0	0	0	0	0	0	0	0	0	0	0	0	0	0	0	0	0	0	0	3	Eukaryota	Unclassified_Kingdom_Eukaryota	Unclassified_Kingdom_Eukaryota	Unclassified_Kingdom_Eukaryota	Unclassified_Kingdom_Eukaryota	Unclassified_Kingdom_Eukaryota	NA
LPeuks_1665	0	0	0	0	0	0	0	0	0	0	0	0	0	0	0	0	0	0	0	0	0	0	0	0	0	0	0	0	0	0	0	0	0	2	Eukaryota	Arthropoda	Hexanauplia	Calanoida	Unclassified_Order_Calanoida	Unclassified_Order_Calanoida	NA
LPeuks_1666	0	0	0	0	0	0	0	0	0	0	0	0	0	0	0	0	0	0	0	0	0	0	0	0	0	0	0	0	0	0	0	0	0	3	Eukaryota	Arthropoda	Branchiopoda	Diplostraca	Bosminidae	Bosmina	Bosmina_meridionalis
LPeuks_1667	0	0	0	0	0	0	0	0	0	0	0	0	0	0	0	0	0	0	0	0	0	0	0	0	0	0	0	0	0	0	0	0	0	4	Eukaryota	Unclassified_Kingdom_Eukaryota	Unclassified_Kingdom_Eukaryota	Unclassified_Kingdom_Eukaryota	Unclassified_Kingdom_Eukaryota	Unclassified_Kingdom_Eukaryota	NA
LPeuks_1668	0	0	0	0	0	0	0	0	0	0	0	0	0	0	0	0	0	0	0	0	0	0	0	0	0	0	0	0	0	0	0	0	0	2	Eukaryota	Arthropoda	Branchiopoda	Diplostraca	Bosminidae	Bosmina	NA
LPeuks_1669	0	0	0	0	0	0	0	0	0	0	0	0	0	0	0	0	0	0	0	0	0	0	0	0	0	0	0	0	0	0	0	0	0	2	Eukaryota	Bacillariophyta	Bacillariophyceae	Unclassified_Class_Bacillariophyceae	Unclassified_Class_Bacillariophyceae	Unclassified_Class_Bacillariophyceae	NA
LPeuks_1670	0	0	0	0	0	0	0	0	0	0	0	0	0	0	0	0	0	0	0	0	0	0	0	0	0	0	0	0	0	0	0	0	0	1	Eukaryota	Ochrophyta	Unclassified_Phylum_Ochrophyta	Unclassified_Phylum_Ochrophyta	Unclassified_Phylum_Ochrophyta	Unclassified_Phylum_Ochrophyta	NA
LPeuks_1672	1	0	0	0	0	0	0	0	0	0	0	0	0	0	0	0	0	0	0	0	0	0	0	0	0	0	0	0	0	0	0	0	0	0	Eukaryota	Unclassified_Kingdom_Eukaryota	Unclassified_Kingdom_Eukaryota	Unclassified_Kingdom_Eukaryota	Unclassified_Kingdom_Eukaryota	Unclassified_Kingdom_Eukaryota	NA
LPeuks_1674	1	0	0	0	0	0	0	0	0	0	0	0	0	0	0	0	0	0	0	0	0	0	0	0	0	0	0	0	0	0	0	0	0	0	Eukaryota	Arthropoda	Hexanauplia	Calanoida	Centropagidae	Boeckella	NA
LPeuks_1675	1	0	0	0	0	0	0	0	0	0	0	0	0	0	0	0	0	0	0	0	0	0	0	0	0	0	0	0	0	0	0	0	0	0	Eukaryota	Unclassified_Kingdom_Eukaryota	Unclassified_Kingdom_Eukaryota	Unclassified_Kingdom_Eukaryota	Unclassified_Kingdom_Eukaryota	Unclassified_Kingdom_Eukaryota	NA
LPeuks_1677	0	0	1	0	0	0	0	0	0	0	0	0	0	0	0	0	0	0	0	0	0	0	0	0	0	0	0	0	0	0	0	0	0	0	Eukaryota	Annelida	Clitellata	Haplotaxida	Naididae	Chaetogaster	Chaetogaster_diastrophus
LPeuks_1678	0	0	0	3	0	0	0	0	0	0	0	0	0	0	0	0	0	0	0	0	0	0	0	0	0	0	0	0	0	0	0	0	0	0	Eukaryota	Unclassified_Kingdom_Eukaryota	Unclassified_Kingdom_Eukaryota	Unclassified_Kingdom_Eukaryota	Unclassified_Kingdom_Eukaryota	Unclassified_Kingdom_Eukaryota	NA
LPeuks_1679	0	0	0	2	0	0	0	0	0	0	0	0	0	0	0	0	0	0	0	0	0	0	0	0	0	0	0	0	0	0	0	0	0	0	Eukaryota	Streptophyta	Magnoliopsida	Unclassified_Class_Magnoliopsida	Unclassified_Class_Magnoliopsida	Unclassified_Class_Magnoliopsida	NA
LPeuks_1681	0	0	0	2	0	0	0	0	0	0	0	0	0	0	0	0	0	0	0	0	0	0	0	0	0	0	0	0	0	0	0	0	0	0	Eukaryota	Ochrophyta	Chrysophyceae	Chromulinales	Dinobryaceae	Dinobryon	Dinobryon_divergens
LPeuks_1684	0	0	0	0	0	4	0	0	0	0	0	0	0	0	0	0	0	0	0	0	0	0	0	0	0	0	0	0	0	0	0	0	0	0	Eukaryota	Arthropoda	Hexanauplia	Calanoida	Centropagidae	Boeckella	NA
LPeuks_1685	0	0	0	0	0	3	0	0	0	0	0	0	0	0	0	0	0	0	0	0	0	0	0	0	0	0	0	0	0	0	0	0	0	0	Eukaryota	Unclassified_Kingdom_Eukaryota	Unclassified_Kingdom_Eukaryota	Unclassified_Kingdom_Eukaryota	Unclassified_Kingdom_Eukaryota	Unclassified_Kingdom_Eukaryota	NA
LPeuks_1686	0	0	0	0	0	6	0	0	0	0	0	0	0	0	0	0	0	0	0	0	0	0	0	0	0	0	0	0	0	0	0	0	0	0	Eukaryota	Arthropoda	Insecta	Dermaptera	Forficulidae	Apterygida	NA
LPeuks_1687	0	0	0	0	0	4	0	0	0	0	0	0	0	0	0	0	0	0	0	0	0	0	0	0	0	0	0	0	0	0	0	0	0	0	Eukaryota	Arthropoda	Insecta	Unclassified_Class_Insecta	Unclassified_Class_Insecta	Unclassified_Class_Insecta	NA
LPeuks_1688	0	0	0	0	0	0	7	0	0	0	0	0	0	0	0	0	0	0	0	0	0	0	0	0	0	0	0	0	0	0	0	0	0	0	Eukaryota	Unclassified_Kingdom_Eukaryota	Unclassified_Kingdom_Eukaryota	Unclassified_Kingdom_Eukaryota	Unclassified_Kingdom_Eukaryota	Unclassified_Kingdom_Eukaryota	NA
LPeuks_1689	0	0	0	0	0	0	0	0	0	0	4	0	0	0	0	0	0	0	0	0	0	0	0	0	0	0	0	0	0	0	0	0	0	0	Eukaryota	Unclassified_Kingdom_Eukaryota	Unclassified_Kingdom_Eukaryota	Unclassified_Kingdom_Eukaryota	Unclassified_Kingdom_Eukaryota	Unclassified_Kingdom_Eukaryota	NA
LPeuks_1691	0	0	0	0	0	0	0	0	0	0	2	0	0	0	0	0	0	0	0	0	0	0	0	0	0	0	0	0	0	0	0	0	0	0	Eukaryota	Unclassified_Kingdom_Eukaryota	Unclassified_Kingdom_Eukaryota	Unclassified_Kingdom_Eukaryota	Unclassified_Kingdom_Eukaryota	Unclassified_Kingdom_Eukaryota	NA
LPeuks_1692	0	0	0	0	0	0	0	0	0	0	1	0	0	0	0	0	0	0	0	0	0	0	0	0	0	0	0	0	0	0	0	0	0	0	Eukaryota	Ascomycota	Leotiomycetes	Helotiales	Unclass_Helotiales	Tetracladium	NA
LPeuks_1693	0	0	0	0	0	0	0	0	0	0	1	0	0	0	0	0	0	0	0	0	0	0	0	0	0	0	0	0	0	0	0	0	0	0	Eukaryota	Ascomycota	Leotiomycetes	Helotiales	Mollisiaceae	Phialocephala	NA
LPeuks_1695	0	0	0	0	0	0	0	0	0	0	1	0	0	0	0	0	0	0	0	0	0	0	0	0	0	0	0	0	0	0	0	0	0	0	Eukaryota	Unclassified_Kingdom_Eukaryota	Unclassified_Kingdom_Eukaryota	Unclassified_Kingdom_Eukaryota	Unclassified_Kingdom_Eukaryota	Unclassified_Kingdom_Eukaryota	NA
LPeuks_1698	0	0	0	0	0	0	0	0	0	0	1	0	0	0	0	0	0	0	0	0	0	0	0	0	0	0	0	0	0	0	0	0	0	0	Eukaryota	Unclassified_Kingdom_Eukaryota	Unclassified_Kingdom_Eukaryota	Unclassified_Kingdom_Eukaryota	Unclassified_Kingdom_Eukaryota	Unclassified_Kingdom_Eukaryota	NA
LPeuks_1699	0	0	0	0	0	0	0	0	0	0	1	0	0	0	0	0	0	0	0	0	0	0	0	0	0	0	0	0	0	0	0	0	0	0	Eukaryota	Annelida	Clitellata	Lumbriculida	Lumbriculidae	Lumbriculus	Lumbriculus_variegatus
LPeuks_1700	0	0	0	0	0	0	0	0	0	0	1	0	0	0	0	0	0	0	0	0	0	0	0	0	0	0	0	0	0	0	0	0	0	0	Eukaryota	Unclassified_Kingdom_Eukaryota	Unclassified_Kingdom_Eukaryota	Unclassified_Kingdom_Eukaryota	Unclassified_Kingdom_Eukaryota	Unclassified_Kingdom_Eukaryota	NA
LPeuks_1702	0	0	0	0	0	0	0	0	0	0	2	0	0	0	0	0	0	0	0	0	0	0	0	0	0	0	0	0	0	0	0	0	0	0	Eukaryota	Ascomycota	Unclassified_Phylum_Ascomycota	Unclassified_Phylum_Ascomycota	Unclassified_Phylum_Ascomycota	Unclassified_Phylum_Ascomycota	NA
LPeuks_1705	0	0	0	0	0	0	0	0	0	0	1	0	0	0	0	0	0	0	0	0	0	0	0	0	0	0	0	0	0	0	0	0	0	0	Eukaryota	Unclassified_Kingdom_Eukaryota	Unclassified_Kingdom_Eukaryota	Unclassified_Kingdom_Eukaryota	Unclassified_Kingdom_Eukaryota	Unclassified_Kingdom_Eukaryota	NA
LPeuks_1706	0	0	0	0	0	0	0	0	0	0	3	0	0	0	0	0	0	0	0	0	0	0	0	0	0	0	0	0	0	0	0	0	0	0	Eukaryota	Ascomycota	Sordariomycetes	Hypocreales	Unclassified_Order_Hypocreales	Unclassified_Order_Hypocreales	NA
LPeuks_1707	0	0	0	0	0	0	0	0	0	0	2	0	0	0	0	0	0	0	0	0	0	0	0	0	0	0	0	0	0	0	0	0	0	0	Eukaryota	Unclassified_Kingdom_Eukaryota	Unclassified_Kingdom_Eukaryota	Unclassified_Kingdom_Eukaryota	Unclassified_Kingdom_Eukaryota	Unclassified_Kingdom_Eukaryota	NA
LPeuks_1708	0	0	0	0	0	0	0	0	0	0	0	1	0	0	0	0	0	0	0	0	0	0	0	0	0	0	0	0	0	0	0	0	0	0	Eukaryota	Unclassified_Kingdom_Eukaryota	Unclassified_Kingdom_Eukaryota	Unclassified_Kingdom_Eukaryota	Unclassified_Kingdom_Eukaryota	Unclassified_Kingdom_Eukaryota	NA
LPeuks_1709	0	0	0	0	0	0	0	0	0	0	0	0	1	0	0	0	0	0	0	0	0	0	0	0	0	0	0	0	0	0	0	0	0	0	Eukaryota	Ascomycota	Unclassified_Phylum_Ascomycota	Unclassified_Phylum_Ascomycota	Unclassified_Phylum_Ascomycota	Unclassified_Phylum_Ascomycota	NA
LPeuks_1711	0	0	0	0	0	0	0	0	0	0	0	0	1	0	0	0	0	0	0	0	0	0	0	0	0	0	0	0	0	0	0	0	0	0	Eukaryota	Ascomycota	Sordariomycetes	Unclassified_Class_Sordariomycetes	Unclassified_Class_Sordariomycetes	Unclassified_Class_Sordariomycetes	NA
LPeuks_1713	0	0	0	0	0	0	0	0	0	0	0	0	2	0	0	0	0	0	0	0	0	0	0	0	0	0	0	0	0	0	0	0	0	0	Eukaryota	Unclassified_Kingdom_Eukaryota	Unclassified_Kingdom_Eukaryota	Unclassified_Kingdom_Eukaryota	Unclassified_Kingdom_Eukaryota	Unclassified_Kingdom_Eukaryota	NA
LPeuks_1714	0	0	0	0	0	0	0	0	0	0	0	0	2	0	0	0	0	0	0	0	0	0	0	0	0	0	0	0	0	0	0	0	0	0	Eukaryota	Unclassified_Kingdom_Eukaryota	Unclassified_Kingdom_Eukaryota	Unclassified_Kingdom_Eukaryota	Unclassified_Kingdom_Eukaryota	Unclassified_Kingdom_Eukaryota	NA
LPeuks_1716	0	0	0	0	0	0	0	0	0	0	0	0	1	0	0	0	0	0	0	0	0	0	0	0	0	0	0	0	0	0	0	0	0	0	Eukaryota	Arthropoda	Hexanauplia	Cyclopoida	Unclassified_Order_Cyclopoida	Unclassified_Order_Cyclopoida	NA
LPeuks_1717	0	0	0	0	0	0	0	0	0	0	0	0	3	0	0	0	0	0	0	0	0	0	0	0	0	0	0	0	0	0	0	0	0	0	Eukaryota	Unclassified_Kingdom_Eukaryota	Unclassified_Kingdom_Eukaryota	Unclassified_Kingdom_Eukaryota	Unclassified_Kingdom_Eukaryota	Unclassified_Kingdom_Eukaryota	NA
LPeuks_1718	0	0	0	0	0	0	0	0	0	0	0	0	2	0	0	0	0	0	0	0	0	0	0	0	0	0	0	0	0	0	0	0	0	0	Eukaryota	Arthropoda	Hexanauplia	Cyclopoida	Unclassified_Order_Cyclopoida	Unclassified_Order_Cyclopoida	NA
LPeuks_1720	0	0	0	0	0	0	0	0	0	0	0	0	3	0	0	0	0	0	0	0	0	0	0	0	0	0	0	0	0	0	0	0	0	0	Eukaryota	Arthropoda	Insecta	Unclassified_Class_Insecta	Unclassified_Class_Insecta	Unclassified_Class_Insecta	NA
LPeuks_1721	0	0	0	0	0	0	0	0	0	0	0	0	2	0	0	0	0	0	0	0	0	0	0	0	0	0	0	0	0	0	0	0	0	0	Eukaryota	Ascomycota	Unclassified_Phylum_Ascomycota	Unclassified_Phylum_Ascomycota	Unclassified_Phylum_Ascomycota	Unclassified_Phylum_Ascomycota	NA
LPeuks_1722	0	0	0	0	0	0	0	0	0	0	0	0	1	0	0	0	0	0	0	0	0	0	0	0	0	0	0	0	0	0	0	0	0	0	Eukaryota	Unclassified_Kingdom_Eukaryota	Unclassified_Kingdom_Eukaryota	Unclassified_Kingdom_Eukaryota	Unclassified_Kingdom_Eukaryota	Unclassified_Kingdom_Eukaryota	NA
LPeuks_1723	0	0	0	0	0	0	0	0	0	0	0	0	1	0	0	0	0	0	0	0	0	0	0	0	0	0	0	0	0	0	0	0	0	0	Eukaryota	Arthropoda	Unclassified_Phylum_Arthropoda	Unclassified_Phylum_Arthropoda	Unclassified_Phylum_Arthropoda	Unclassified_Phylum_Arthropoda	NA
LPeuks_1726	0	0	0	0	0	0	0	0	0	0	0	0	0	0	0	0	0	1	0	0	0	0	0	0	0	0	0	0	0	0	0	0	0	0	Eukaryota	Streptophyta	Zygnemophyceae	Desmidiales	Closteriaceae	Closterium	NA
LPeuks_1728	0	0	0	0	0	0	0	0	0	0	0	0	0	0	0	0	0	2	0	0	0	0	0	0	0	0	0	0	0	0	0	0	0	0	Eukaryota	Unclassified_Kingdom_Eukaryota	Unclassified_Kingdom_Eukaryota	Unclassified_Kingdom_Eukaryota	Unclassified_Kingdom_Eukaryota	Unclassified_Kingdom_Eukaryota	NA
LPeuks_1729	0	0	0	0	0	0	0	0	0	0	0	0	0	0	0	0	0	0	4	0	0	0	0	0	0	0	0	0	0	0	0	0	0	0	Eukaryota	Unclassified_Kingdom_Eukaryota	Unclassified_Kingdom_Eukaryota	Unclassified_Kingdom_Eukaryota	Unclassified_Kingdom_Eukaryota	Unclassified_Kingdom_Eukaryota	NA
LPeuks_1730	0	0	0	0	0	0	0	0	0	0	0	0	0	0	0	0	0	0	0	1	0	0	0	0	0	0	0	0	0	0	0	0	0	0	Eukaryota	Arthropoda	Hexanauplia	Calanoida	Centropagidae	Boeckella	NA
LPeuks_1731	0	0	0	0	0	0	0	0	0	0	0	0	0	0	0	0	0	0	0	2	0	0	0	0	0	0	0	0	0	0	0	0	0	0	Eukaryota	Arthropoda	Hexanauplia	Calanoida	Centropagidae	Boeckella	NA
LPeuks_1732	0	0	0	0	0	0	0	0	0	0	0	0	0	0	0	0	0	0	0	0	4	0	0	0	0	0	0	0	0	0	0	0	0	0	Eukaryota	Arthropoda	Hexanauplia	Calanoida	Centropagidae	Boeckella	NA
LPeuks_1733	0	0	0	0	0	0	0	0	0	0	0	0	0	0	0	0	0	0	0	0	3	0	0	0	0	0	0	0	0	0	0	0	0	0	Eukaryota	Unclassified_Kingdom_Eukaryota	Unclassified_Kingdom_Eukaryota	Unclassified_Kingdom_Eukaryota	Unclassified_Kingdom_Eukaryota	Unclassified_Kingdom_Eukaryota	NA
LPeuks_1734	0	0	0	0	0	0	0	0	0	0	0	0	0	0	0	0	0	0	0	0	0	0	0	3	0	0	0	0	0	0	0	0	0	0	Eukaryota	Unclassified_Kingdom_Eukaryota	Unclassified_Kingdom_Eukaryota	Unclassified_Kingdom_Eukaryota	Unclassified_Kingdom_Eukaryota	Unclassified_Kingdom_Eukaryota	NA
LPeuks_1735	0	0	0	0	0	0	0	0	0	0	0	0	0	0	0	0	0	0	0	0	0	0	0	0	2	0	0	0	0	0	0	0	0	0	Eukaryota	Arthropoda	Hexanauplia	Cyclopoida	Cyclopidae	Cyclopidae	NA
LPeuks_1736	0	0	0	0	0	0	0	0	0	0	0	0	0	0	0	0	0	0	0	0	0	0	0	0	0	4	0	0	0	0	0	0	0	0	Eukaryota	Unclassified_Kingdom_Eukaryota	Unclassified_Kingdom_Eukaryota	Unclassified_Kingdom_Eukaryota	Unclassified_Kingdom_Eukaryota	Unclassified_Kingdom_Eukaryota	NA
LPeuks_1737	0	0	0	0	0	0	0	0	0	0	0	0	0	0	0	0	0	0	0	0	0	0	0	0	0	0	0	1	0	0	0	0	0	0	Eukaryota	Chordata	Actinopteri	Unclassified_Class_Actinopteri	Unclassified_Class_Actinopteri	Unclassified_Class_Actinopteri	NA
LPeuks_1738	0	0	0	0	0	0	0	0	0	0	0	0	0	0	0	0	0	0	0	0	0	0	0	0	0	0	0	2	0	0	0	0	0	0	Eukaryota	Arthropoda	Insecta	Unclassified_Class_Insecta	Unclassified_Class_Insecta	Unclassified_Class_Insecta	NA
LPeuks_1739	0	0	0	0	0	0	0	0	0	0	0	0	0	0	0	0	0	0	0	0	0	0	0	0	0	0	0	1	0	0	0	0	0	0	Eukaryota	Arthropoda	Hexanauplia	Harpacticoida	Unclassified_Order_Harpacticoida	Unclassified_Order_Harpacticoida	NA
LPeuks_1740	0	0	0	0	0	0	0	0	0	0	0	0	0	0	0	0	0	0	0	0	0	0	0	0	0	0	0	0	0	0	0	0	1	0	Eukaryota	Arthropoda	Hexanauplia	Calanoida	Unclassified_Order_Calanoida	Unclassified_Order_Calanoida	NA
LPeuks_1742	0	0	0	0	0	0	0	0	0	0	0	0	0	0	0	0	0	0	0	0	0	0	0	0	0	0	0	0	0	0	0	0	0	1	Eukaryota	Unclassified_Kingdom_Eukaryota	Unclassified_Kingdom_Eukaryota	Unclassified_Kingdom_Eukaryota	Unclassified_Kingdom_Eukaryota	Unclassified_Kingdom_Eukaryota	NA
LPeuks_1743	0	0	0	0	0	0	0	0	0	0	0	0	0	0	0	0	0	0	0	0	0	0	0	0	0	0	0	0	0	0	0	0	0	2	Eukaryota	Arthropoda	Hexanauplia	Calanoida	Centropagidae	Unclassified_Family_Centropagidae	NA
LPeuks_1745	0	0	0	0	0	0	0	0	0	0	0	0	0	0	0	0	0	0	0	0	0	0	0	0	0	0	0	0	0	0	0	0	0	2	Eukaryota	Unclassified_Kingdom_Eukaryota	Unclassified_Kingdom_Eukaryota	Unclassified_Kingdom_Eukaryota	Unclassified_Kingdom_Eukaryota	Unclassified_Kingdom_Eukaryota	NA
LPeuks_1748	1	0	0	0	0	0	0	0	0	0	0	0	0	0	0	0	0	0	0	0	0	0	0	0	0	0	0	0	0	0	0	0	0	0	Eukaryota	Unclassified_Kingdom_Eukaryota	Unclassified_Kingdom_Eukaryota	Unclassified_Kingdom_Eukaryota	Unclassified_Kingdom_Eukaryota	Unclassified_Kingdom_Eukaryota	NA
LPeuks_1752	1	0	0	0	0	0	0	0	0	0	0	0	0	0	0	0	0	0	0	0	0	0	0	0	0	0	0	0	0	0	0	0	0	0	Eukaryota	Unclassified_Kingdom_Eukaryota	Unclassified_Kingdom_Eukaryota	Unclassified_Kingdom_Eukaryota	Unclassified_Kingdom_Eukaryota	Unclassified_Kingdom_Eukaryota	NA
LPeuks_1754	0	0	0	0	0	0	0	0	0	0	0	0	0	0	0	0	0	0	0	0	0	1	0	0	0	0	0	0	0	0	0	0	0	0	Eukaryota	Arthropoda	Hexanauplia	Calanoida	Centropagidae	Boeckella	NA
LPeuks_1755	0	0	0	3	0	0	0	0	0	0	0	0	0	0	0	0	0	0	0	0	0	0	0	0	0	0	0	0	0	0	0	0	0	0	Eukaryota	Discosea	Unclass_Discosea	Himatismenida	Cochliopodiidae	Cochliopodium	NA
LPeuks_1756	0	0	0	0	0	5	0	0	0	0	0	0	0	0	0	0	0	0	0	0	0	0	0	0	0	0	0	0	0	0	0	0	0	0	Eukaryota	Unclassified_Kingdom_Eukaryota	Unclassified_Kingdom_Eukaryota	Unclassified_Kingdom_Eukaryota	Unclassified_Kingdom_Eukaryota	Unclassified_Kingdom_Eukaryota	NA
LPeuks_1757	0	0	0	0	0	2	0	0	0	0	0	0	0	0	0	0	0	0	0	0	0	0	0	0	0	0	0	0	0	0	0	0	0	0	Eukaryota	Ascomycota	Unclassified_Phylum_Ascomycota	Unclassified_Phylum_Ascomycota	Unclassified_Phylum_Ascomycota	Unclassified_Phylum_Ascomycota	NA
LPeuks_1758	0	0	0	0	0	3	0	0	0	0	0	0	0	0	0	0	0	0	0	0	0	0	0	0	0	0	0	0	0	0	0	0	0	0	Eukaryota	Ascomycota	Leotiomycetes	Helotiales	Unclass_Helotiales	Tetracladium	NA
LPeuks_1759	0	0	0	0	0	1	0	0	0	0	0	0	0	0	0	0	0	0	0	0	0	0	0	0	0	0	0	0	0	0	0	0	0	0	Eukaryota	Unclassified_Kingdom_Eukaryota	Unclassified_Kingdom_Eukaryota	Unclassified_Kingdom_Eukaryota	Unclassified_Kingdom_Eukaryota	Unclassified_Kingdom_Eukaryota	NA
LPeuks_1760	0	0	0	0	0	2	0	0	0	0	0	0	0	0	0	0	0	0	0	0	0	0	0	0	0	0	0	0	0	0	0	0	0	0	Eukaryota	Unclassified_Kingdom_Eukaryota	Unclassified_Kingdom_Eukaryota	Unclassified_Kingdom_Eukaryota	Unclassified_Kingdom_Eukaryota	Unclassified_Kingdom_Eukaryota	NA
LPeuks_1761	0	0	0	0	0	2	0	0	0	0	0	0	0	0	0	0	0	0	0	0	0	0	0	0	0	0	0	0	0	0	0	0	0	0	Eukaryota	Basidiomycota	Agaricomycetes	Unclassified_Class_Agaricomycetes	Unclassified_Class_Agaricomycetes	Unclassified_Class_Agaricomycetes	NA
LPeuks_1762	0	0	0	0	0	4	0	0	0	0	0	0	0	0	0	0	0	0	0	0	0	0	0	0	0	0	0	0	0	0	0	0	0	0	Eukaryota	Arthropoda	Insecta	Unclassified_Class_Insecta	Unclassified_Class_Insecta	Unclassified_Class_Insecta	NA
LPeuks_1763	0	0	0	0	0	5	0	0	0	0	0	0	0	0	0	0	0	0	0	0	0	0	0	0	0	0	0	0	0	0	0	0	0	0	Eukaryota	Ascomycota	Leotiomycetes	Unclass_Leotiomycetes	Pseudeurotiaceae	Pseudogymnoascus	NA
LPeuks_1764	0	0	0	0	0	5	0	0	0	0	0	0	0	0	0	0	0	0	0	0	0	0	0	0	0	0	0	0	0	0	0	0	0	0	Eukaryota	Ascomycota	Leotiomycetes	Helotiales	Discinellaceae	Articulospora	NA
LPeuks_1765	0	0	0	0	0	3	0	0	0	0	0	0	0	0	0	0	0	0	0	0	0	0	0	0	0	0	0	0	0	0	0	0	0	0	Eukaryota	Ascomycota	Leotiomycetes	Helotiales	Mollisiaceae	Phialocephala	NA
LPeuks_1766	0	0	0	0	0	2	0	0	0	0	0	0	0	0	0	0	0	0	0	0	0	0	0	0	0	0	0	0	0	0	0	0	0	0	Eukaryota	Cnidaria	Unclassified_Phylum_Cnidaria	Unclassified_Phylum_Cnidaria	Unclassified_Phylum_Cnidaria	Unclassified_Phylum_Cnidaria	NA
LPeuks_1767	0	0	0	0	0	2	0	0	0	0	0	0	0	0	0	0	0	0	0	0	0	0	0	0	0	0	0	0	0	0	0	0	0	0	Eukaryota	Ascomycota	Leotiomycetes	Unclass_Leotiomycetes	Pseudeurotiaceae	Pseudogymnoascus	NA
LPeuks_1768	0	0	0	0	0	0	6	0	0	0	0	0	0	0	0	0	0	0	0	0	0	0	0	0	0	0	0	0	0	0	0	0	0	0	Eukaryota	Unclassified_Kingdom_Eukaryota	Unclassified_Kingdom_Eukaryota	Unclassified_Kingdom_Eukaryota	Unclassified_Kingdom_Eukaryota	Unclassified_Kingdom_Eukaryota	NA
LPeuks_1769	0	0	0	0	0	0	6	0	0	0	0	0	0	0	0	0	0	0	0	0	0	0	0	0	0	0	0	0	0	0	0	0	0	0	Eukaryota	Unclassified_Kingdom_Eukaryota	Unclassified_Kingdom_Eukaryota	Unclassified_Kingdom_Eukaryota	Unclassified_Kingdom_Eukaryota	Unclassified_Kingdom_Eukaryota	NA
LPeuks_1770	0	0	0	0	0	0	0	1	0	0	0	0	0	0	0	0	0	0	0	0	0	0	0	0	0	0	0	0	0	0	0	0	0	0	Eukaryota	Unclassified_Kingdom_Eukaryota	Unclassified_Kingdom_Eukaryota	Unclassified_Kingdom_Eukaryota	Unclassified_Kingdom_Eukaryota	Unclassified_Kingdom_Eukaryota	NA
LPeuks_1773	0	0	0	0	0	0	0	0	0	0	1	0	0	0	0	0	0	0	0	0	0	0	0	0	0	0	0	0	0	0	0	0	0	0	Eukaryota	Unclassified_Kingdom_Eukaryota	Unclassified_Kingdom_Eukaryota	Unclassified_Kingdom_Eukaryota	Unclassified_Kingdom_Eukaryota	Unclassified_Kingdom_Eukaryota	NA
LPeuks_1776	0	0	0	0	0	0	0	0	0	0	1	0	0	0	0	0	0	0	0	0	0	0	0	0	0	0	0	0	0	0	0	0	0	0	Eukaryota	Unclassified_Kingdom_Eukaryota	Unclassified_Kingdom_Eukaryota	Unclassified_Kingdom_Eukaryota	Unclassified_Kingdom_Eukaryota	Unclassified_Kingdom_Eukaryota	NA
LPeuks_1778	0	0	0	0	0	0	0	0	0	0	2	0	0	0	0	0	0	0	0	0	0	0	0	0	0	0	0	0	0	0	0	0	0	0	Eukaryota	Unclassified_Kingdom_Eukaryota	Unclassified_Kingdom_Eukaryota	Unclassified_Kingdom_Eukaryota	Unclassified_Kingdom_Eukaryota	Unclassified_Kingdom_Eukaryota	NA
LPeuks_1779	0	0	0	0	0	0	0	0	0	0	2	0	0	0	0	0	0	0	0	0	0	0	0	0	0	0	0	0	0	0	0	0	0	0	Eukaryota	Unclassified_Kingdom_Eukaryota	Unclassified_Kingdom_Eukaryota	Unclassified_Kingdom_Eukaryota	Unclassified_Kingdom_Eukaryota	Unclassified_Kingdom_Eukaryota	NA
LPeuks_1784	0	0	0	0	0	0	0	0	0	0	1	0	0	0	0	0	0	0	0	0	0	0	0	0	0	0	0	0	0	0	0	0	0	0	Eukaryota	Arthropoda	Insecta	Ephemeroptera	Nesameletidae	Nesameletus	Nesameletus_ornatus
LPeuks_1785	0	0	0	0	0	0	0	0	0	0	1	0	0	0	0	0	0	0	0	0	0	0	0	0	0	0	0	0	0	0	0	0	0	0	Eukaryota	Unclassified_Kingdom_Eukaryota	Unclassified_Kingdom_Eukaryota	Unclassified_Kingdom_Eukaryota	Unclassified_Kingdom_Eukaryota	Unclassified_Kingdom_Eukaryota	NA
LPeuks_1787	0	0	0	0	0	0	0	0	0	0	2	0	0	0	0	0	0	0	0	0	0	0	0	0	0	0	0	0	0	0	0	0	0	0	Eukaryota	Ascomycota	Leotiomycetes	Helotiales	Unclassified_Order_Helotiales	Unclassified_Order_Helotiales	NA
LPeuks_1791	0	0	0	0	0	0	0	0	0	0	1	0	0	0	0	0	0	0	0	0	0	0	0	0	0	0	0	0	0	0	0	0	0	0	Eukaryota	Ascomycota	Unclassified_Phylum_Ascomycota	Unclassified_Phylum_Ascomycota	Unclassified_Phylum_Ascomycota	Unclassified_Phylum_Ascomycota	NA
LPeuks_1792	0	0	0	0	0	0	0	0	0	0	3	0	0	0	0	0	0	0	0	0	0	0	0	0	0	0	0	0	0	0	0	0	0	0	Eukaryota	Unclassified_Kingdom_Eukaryota	Unclassified_Kingdom_Eukaryota	Unclassified_Kingdom_Eukaryota	Unclassified_Kingdom_Eukaryota	Unclassified_Kingdom_Eukaryota	NA
LPeuks_1793	0	0	0	0	0	0	0	0	0	0	0	0	1	0	0	0	0	0	0	0	0	0	0	0	0	0	0	0	0	0	0	0	0	0	Eukaryota	Ascomycota	Leotiomycetes	Helotiales	Discinellaceae	Articulospora	NA
LPeuks_1795	0	0	0	0	0	0	0	0	0	0	0	0	1	0	0	0	0	0	0	0	0	0	0	0	0	0	0	0	0	0	0	0	0	0	Eukaryota	Arthropoda	Insecta	Unclassified_Class_Insecta	Unclassified_Class_Insecta	Unclassified_Class_Insecta	NA
LPeuks_1797	0	0	0	0	0	0	0	0	0	0	0	0	1	0	0	0	0	0	0	0	0	0	0	0	0	0	0	0	0	0	0	0	0	0	Eukaryota	Unclassified_Kingdom_Eukaryota	Unclassified_Kingdom_Eukaryota	Unclassified_Kingdom_Eukaryota	Unclassified_Kingdom_Eukaryota	Unclassified_Kingdom_Eukaryota	NA
LPeuks_1799	0	0	0	0	0	0	0	0	0	0	0	0	2	0	0	0	0	0	0	0	0	0	0	0	0	0	0	0	0	0	0	0	0	0	Eukaryota	Discosea	Unclass_Discosea	Himatismenida	Cochliopodiidae	Cochliopodium	NA
LPeuks_1800	0	0	0	0	0	0	0	0	0	0	0	0	2	0	0	0	0	0	0	0	0	0	0	0	0	0	0	0	0	0	0	0	0	0	Eukaryota	Arthropoda	Unclassified_Phylum_Arthropoda	Unclassified_Phylum_Arthropoda	Unclassified_Phylum_Arthropoda	Unclassified_Phylum_Arthropoda	NA
LPeuks_1801	0	0	0	0	0	0	0	0	0	0	0	0	1	0	0	0	0	0	0	0	0	0	0	0	0	0	0	0	0	0	0	0	0	0	Eukaryota	Arthropoda	Branchiopoda	Diplostraca	Chydoridae	Chydoridae	NA
LPeuks_1802	0	0	0	0	0	0	0	0	0	0	0	0	2	0	0	0	0	0	0	0	0	0	0	0	0	0	0	0	0	0	0	0	0	0	Eukaryota	Arthropoda	Hexanauplia	Unclassified_Class_Hexanauplia	Unclassified_Class_Hexanauplia	Unclassified_Class_Hexanauplia	NA
LPeuks_1803	0	0	0	0	0	0	0	0	0	0	0	0	1	0	0	0	0	0	0	0	0	0	0	0	0	0	0	0	0	0	0	0	0	0	Eukaryota	Ascomycota	Unclassified_Phylum_Ascomycota	Unclassified_Phylum_Ascomycota	Unclassified_Phylum_Ascomycota	Unclassified_Phylum_Ascomycota	NA
LPeuks_1804	0	0	0	0	0	0	0	0	0	0	0	0	2	0	0	0	0	0	0	0	0	0	0	0	0	0	0	0	0	0	0	0	0	0	Eukaryota	Unclassified_Kingdom_Eukaryota	Unclassified_Kingdom_Eukaryota	Unclassified_Kingdom_Eukaryota	Unclassified_Kingdom_Eukaryota	Unclassified_Kingdom_Eukaryota	NA
LPeuks_1806	0	0	0	0	0	0	0	0	0	0	0	0	1	0	0	0	0	0	0	0	0	0	0	0	0	0	0	0	0	0	0	0	0	0	Eukaryota	Unclassified_Kingdom_Eukaryota	Unclassified_Kingdom_Eukaryota	Unclassified_Kingdom_Eukaryota	Unclassified_Kingdom_Eukaryota	Unclassified_Kingdom_Eukaryota	NA
LPeuks_1807	0	0	0	0	0	0	0	0	0	0	0	0	1	0	0	0	0	0	0	0	0	0	0	0	0	0	0	0	0	0	0	0	0	0	Eukaryota	Nematoda	Unclassified_Phylum_Nematoda	Unclassified_Phylum_Nematoda	Unclassified_Phylum_Nematoda	Unclassified_Phylum_Nematoda	NA
LPeuks_1808	0	0	0	0	0	0	0	0	0	0	0	0	1	0	0	0	0	0	0	0	0	0	0	0	0	0	0	0	0	0	0	0	0	0	Eukaryota	Unclassified_Kingdom_Eukaryota	Unclassified_Kingdom_Eukaryota	Unclassified_Kingdom_Eukaryota	Unclassified_Kingdom_Eukaryota	Unclassified_Kingdom_Eukaryota	NA
LPeuks_1809	0	0	0	0	0	0	0	0	0	0	0	0	2	0	0	0	0	0	0	0	0	0	0	0	0	0	0	0	0	0	0	0	0	0	Eukaryota	Arthropoda	Insecta	Unclassified_Class_Insecta	Unclassified_Class_Insecta	Unclassified_Class_Insecta	NA
LPeuks_1810	0	0	0	0	0	0	0	0	0	0	0	0	1	0	0	0	0	0	0	0	0	0	0	0	0	0	0	0	0	0	0	0	0	0	Eukaryota	Ascomycota	Unclassified_Phylum_Ascomycota	Unclassified_Phylum_Ascomycota	Unclassified_Phylum_Ascomycota	Unclassified_Phylum_Ascomycota	NA
LPeuks_1811	0	0	0	0	0	0	0	0	0	0	0	0	4	0	0	0	0	0	0	0	0	0	0	0	0	0	0	0	0	0	0	0	0	0	Eukaryota	Unclassified_Kingdom_Eukaryota	Unclassified_Kingdom_Eukaryota	Unclassified_Kingdom_Eukaryota	Unclassified_Kingdom_Eukaryota	Unclassified_Kingdom_Eukaryota	NA
LPeuks_1812	0	0	0	0	0	0	0	0	0	0	0	0	2	0	0	0	0	0	0	0	0	0	0	0	0	0	0	0	0	0	0	0	0	0	Eukaryota	Arthropoda	Unclassified_Phylum_Arthropoda	Unclassified_Phylum_Arthropoda	Unclassified_Phylum_Arthropoda	Unclassified_Phylum_Arthropoda	NA
LPeuks_1815	0	0	0	0	0	0	0	0	0	0	0	0	0	0	2	0	0	0	0	0	0	0	0	0	0	0	0	0	0	0	0	0	0	0	Eukaryota	Arthropoda	Unclassified_Phylum_Arthropoda	Unclassified_Phylum_Arthropoda	Unclassified_Phylum_Arthropoda	Unclassified_Phylum_Arthropoda	NA
LPeuks_1817	0	0	0	0	0	0	0	0	0	0	0	0	0	0	0	1	0	0	0	0	0	0	0	0	0	0	0	0	0	0	0	0	0	0	Eukaryota	Arthropoda	Branchiopoda	Diplostraca	Daphniidae	Ceriodaphnia	Ceriodaphnia_dubia
LPeuks_1818	0	0	0	0	0	0	0	0	0	0	0	0	0	0	0	0	1	0	0	0	0	0	0	0	0	0	0	0	0	0	0	0	0	0	Eukaryota	Unclassified_Kingdom_Eukaryota	Unclassified_Kingdom_Eukaryota	Unclassified_Kingdom_Eukaryota	Unclassified_Kingdom_Eukaryota	Unclassified_Kingdom_Eukaryota	NA
LPeuks_1819	0	0	0	0	0	0	0	0	0	0	0	0	0	0	0	0	0	2	0	0	0	0	0	0	0	0	0	0	0	0	0	0	0	0	Eukaryota	Bacillariophyta	Bacillariophyceae	Unclassified_Class_Bacillariophyceae	Unclassified_Class_Bacillariophyceae	Unclassified_Class_Bacillariophyceae	NA
LPeuks_1820	0	0	0	0	0	0	0	0	0	0	0	0	0	0	0	0	0	2	0	0	0	0	0	0	0	0	0	0	0	0	0	0	0	0	Eukaryota	Arthropoda	Unclassified_Phylum_Arthropoda	Unclassified_Phylum_Arthropoda	Unclassified_Phylum_Arthropoda	Unclassified_Phylum_Arthropoda	NA
LPeuks_1821	0	0	0	0	0	0	0	0	0	0	0	0	0	0	0	0	0	4	0	0	0	0	0	0	0	0	0	0	0	0	0	0	0	0	Eukaryota	Unclassified_Kingdom_Eukaryota	Unclassified_Kingdom_Eukaryota	Unclassified_Kingdom_Eukaryota	Unclassified_Kingdom_Eukaryota	Unclassified_Kingdom_Eukaryota	NA
LPeuks_1823	0	0	0	0	0	0	0	0	0	0	0	0	0	0	0	0	0	1	0	0	0	0	0	0	0	0	0	0	0	0	0	0	0	0	Eukaryota	Bacillariophyta	Unclassified_Phylum_Bacillariophyta	Unclassified_Phylum_Bacillariophyta	Unclassified_Phylum_Bacillariophyta	Unclassified_Phylum_Bacillariophyta	NA
LPeuks_1824	0	0	0	0	0	0	0	0	0	0	0	0	0	0	0	0	0	0	4	0	0	0	0	0	0	0	0	0	0	0	0	0	0	0	Eukaryota	Ochrophyta	Chrysophyceae	Unclassified_Class_Chrysophyceae	Unclassified_Class_Chrysophyceae	Unclassified_Class_Chrysophyceae	NA
LPeuks_1825	0	0	0	0	0	0	0	0	0	0	0	0	0	0	0	0	0	0	4	0	0	0	0	0	0	0	0	0	0	0	0	0	0	0	Eukaryota	Unclassified_Kingdom_Eukaryota	Unclassified_Kingdom_Eukaryota	Unclassified_Kingdom_Eukaryota	Unclassified_Kingdom_Eukaryota	Unclassified_Kingdom_Eukaryota	NA
LPeuks_1826	0	0	0	0	0	0	0	0	0	0	0	0	0	0	0	0	0	0	5	0	0	0	0	0	0	0	0	0	0	0	0	0	0	0	Eukaryota	Ascomycota	Unclassified_Phylum_Ascomycota	Unclassified_Phylum_Ascomycota	Unclassified_Phylum_Ascomycota	Unclassified_Phylum_Ascomycota	NA
LPeuks_1827	0	0	0	0	0	0	0	0	0	0	0	0	0	0	0	0	0	0	0	2	0	0	0	0	0	0	0	0	0	0	0	0	0	0	Eukaryota	Arthropoda	Hexanauplia	Calanoida	Centropagidae	Boeckella	NA
LPeuks_1829	0	0	0	0	0	0	0	0	0	0	0	0	0	0	0	0	0	0	0	0	2	0	0	0	0	0	0	0	0	0	0	0	0	0	Eukaryota	Arthropoda	Hexanauplia	Calanoida	Centropagidae	Boeckella	NA
LPeuks_1830	0	0	0	0	0	0	0	0	0	0	0	0	0	0	0	0	0	0	0	0	3	0	0	0	0	0	0	0	0	0	0	0	0	0	Eukaryota	Arthropoda	Hexanauplia	Unclassified_Class_Hexanauplia	Unclassified_Class_Hexanauplia	Unclassified_Class_Hexanauplia	Acanthocyclops_robustus
LPeuks_1831	0	0	0	0	0	0	0	0	0	0	0	0	0	0	0	0	0	0	0	0	0	0	0	2	0	0	0	0	0	0	0	0	0	0	Eukaryota	Arthropoda	Hexanauplia	Calanoida	Centropagidae	Boeckella	NA
LPeuks_1832	0	0	0	0	0	0	0	0	0	0	0	0	0	0	0	0	0	0	0	0	0	0	0	2	0	0	0	0	0	0	0	0	0	0	Eukaryota	Oomycota	Unclass_Oomycota	Saprolegniales	Saprolegniaceae	Unclassified_Family_Saprolegniaceae	NA
LPeuks_1833	0	0	0	0	0	0	0	0	0	0	0	0	0	0	0	0	0	0	0	0	0	0	0	0	1	0	0	0	0	0	0	0	0	0	Eukaryota	Unclassified_Kingdom_Eukaryota	Unclassified_Kingdom_Eukaryota	Unclassified_Kingdom_Eukaryota	Unclassified_Kingdom_Eukaryota	Unclassified_Kingdom_Eukaryota	NA
LPeuks_1834	0	0	0	0	0	0	0	0	0	0	0	0	0	0	0	0	0	0	0	0	0	0	0	0	2	0	0	0	0	0	0	0	0	0	Eukaryota	Unclassified_Kingdom_Eukaryota	Unclassified_Kingdom_Eukaryota	Unclassified_Kingdom_Eukaryota	Unclassified_Kingdom_Eukaryota	Unclassified_Kingdom_Eukaryota	NA
LPeuks_1835	0	0	0	0	0	0	0	0	0	0	0	0	0	0	0	0	0	0	0	0	0	0	0	0	2	0	0	0	0	0	0	0	0	0	Eukaryota	Platyhelminthes	Catenulida	Unclass_Catenulida	Stenostomidae	Stenostomum	NA
LPeuks_1836	0	0	0	0	0	0	0	0	0	0	0	0	0	0	0	0	0	0	0	0	0	0	0	0	2	0	0	0	0	0	0	0	0	0	Eukaryota	Arthropoda	Branchiopoda	Diplostraca	Daphniidae	Daphnia	Daphnia_pulicaria
LPeuks_1838	0	0	0	0	0	0	0	0	0	0	0	0	0	0	0	0	0	0	0	0	0	0	0	0	0	0	1	0	0	0	0	0	0	0	Eukaryota	Arthropoda	Hexanauplia	Calanoida	Centropagidae	Boeckella	NA
LPeuks_1841	0	0	0	0	0	0	0	0	0	0	0	0	0	0	0	0	0	0	0	0	0	0	0	0	0	0	0	0	0	3	0	0	0	0	Eukaryota	Arthropoda	Hexanauplia	Calanoida	Centropagidae	Boeckella	NA
LPeuks_1843	0	0	0	0	0	0	0	0	0	0	0	0	0	0	0	0	0	0	0	0	0	0	0	0	0	0	0	0	0	0	6	0	0	0	Eukaryota	Chlorophyta	Mamiellophyceae	Unclassified_Class_Mamiellophyceae	Unclassified_Class_Mamiellophyceae	Unclassified_Class_Mamiellophyceae	NA
LPeuks_1844	0	0	0	0	0	0	0	0	0	0	0	0	0	0	0	0	0	0	0	0	0	0	0	0	0	0	0	0	0	0	4	0	0	0	Eukaryota	Ochrophyta	Unclassified_Phylum_Ochrophyta	Unclassified_Phylum_Ochrophyta	Unclassified_Phylum_Ochrophyta	Unclassified_Phylum_Ochrophyta	NA
LPeuks_1845	0	0	0	0	0	0	0	0	0	0	0	0	0	0	0	0	0	0	0	0	0	0	0	0	0	0	0	0	0	0	0	0	0	2	Eukaryota	Unclassified_Kingdom_Eukaryota	Unclassified_Kingdom_Eukaryota	Unclassified_Kingdom_Eukaryota	Unclassified_Kingdom_Eukaryota	Unclassified_Kingdom_Eukaryota	NA
LPeuks_1846	0	0	0	0	0	0	0	0	0	0	0	0	0	0	0	0	0	0	0	0	0	0	0	0	0	0	0	0	0	0	0	0	0	2	Eukaryota	Unclassified_Kingdom_Eukaryota	Unclassified_Kingdom_Eukaryota	Unclassified_Kingdom_Eukaryota	Unclassified_Kingdom_Eukaryota	Unclassified_Kingdom_Eukaryota	NA
LPeuks_1847	0	0	0	0	0	0	0	0	0	0	0	0	0	0	0	0	0	0	0	0	0	0	0	0	0	0	0	0	0	0	0	0	0	2	Eukaryota	Unclassified_Kingdom_Eukaryota	Unclassified_Kingdom_Eukaryota	Unclassified_Kingdom_Eukaryota	Unclassified_Kingdom_Eukaryota	Unclassified_Kingdom_Eukaryota	NA
LPeuks_1848	0	0	0	0	0	0	0	0	0	0	0	0	0	0	0	0	0	0	0	0	0	0	0	0	0	0	0	0	0	0	0	0	0	3	Eukaryota	Arthropoda	Hexanauplia	Cyclopoida	Cyclopidae	Eucyclops	NA
LPeuks_1849	0	0	0	0	0	0	0	0	0	0	0	0	0	0	0	0	0	0	0	0	0	0	0	0	0	0	0	0	0	0	0	0	0	3	Eukaryota	Arthropoda	Insecta	Diptera	Chironomidae	Unclassified_Family_Chironomidae	NA
LPeuks_1851	1	0	0	0	0	0	0	0	0	0	0	0	0	0	0	0	0	0	0	0	0	0	0	0	0	0	0	0	0	0	0	0	0	0	Eukaryota	Unclassified_Kingdom_Eukaryota	Unclassified_Kingdom_Eukaryota	Unclassified_Kingdom_Eukaryota	Unclassified_Kingdom_Eukaryota	Unclassified_Kingdom_Eukaryota	NA
LPeuks_1854	1	0	0	0	0	0	0	0	0	0	0	0	0	0	0	0	0	0	0	0	0	0	0	0	0	0	0	0	0	0	0	0	0	0	Eukaryota	Arthropoda	Branchiopoda	Diplostraca	Chydoridae	Unclassified_Family_Chydoridae	NA
LPeuks_1855	1	0	0	0	0	0	0	0	0	0	0	0	0	0	0	0	0	0	0	0	0	0	0	0	0	0	0	0	0	0	0	0	0	0	Eukaryota	Unclassified_Kingdom_Eukaryota	Unclassified_Kingdom_Eukaryota	Unclassified_Kingdom_Eukaryota	Unclassified_Kingdom_Eukaryota	Unclassified_Kingdom_Eukaryota	NA
LPeuks_1859	0	3	0	0	0	0	0	0	0	0	0	0	0	0	0	0	0	0	0	0	0	0	0	0	0	0	0	0	0	0	0	0	0	0	Eukaryota	Arthropoda	Hexanauplia	Calanoida	Centropagidae	Boeckella	NA
LPeuks_1861	0	0	0	3	0	0	0	0	0	0	0	0	0	0	0	0	0	0	0	0	0	0	0	0	0	0	0	0	0	0	0	0	0	0	Eukaryota	Bacillariophyta	Unclassified_Phylum_Bacillariophyta	Unclassified_Phylum_Bacillariophyta	Unclassified_Phylum_Bacillariophyta	Unclassified_Phylum_Bacillariophyta	NA
LPeuks_1862	0	0	0	2	0	0	0	0	0	0	0	0	0	0	0	0	0	0	0	0	0	0	0	0	0	0	0	0	0	0	0	0	0	0	Eukaryota	Unclassified_Kingdom_Eukaryota	Unclassified_Kingdom_Eukaryota	Unclassified_Kingdom_Eukaryota	Unclassified_Kingdom_Eukaryota	Unclassified_Kingdom_Eukaryota	NA
LPeuks_1863	0	0	0	0	0	4	0	0	0	0	0	0	0	0	0	0	0	0	0	0	0	0	0	0	0	0	0	0	0	0	0	0	0	0	Eukaryota	Unclassified_Kingdom_Eukaryota	Unclassified_Kingdom_Eukaryota	Unclassified_Kingdom_Eukaryota	Unclassified_Kingdom_Eukaryota	Unclassified_Kingdom_Eukaryota	NA
LPeuks_1864	0	0	0	0	0	4	0	0	0	0	0	0	0	0	0	0	0	0	0	0	0	0	0	0	0	0	0	0	0	0	0	0	0	0	Eukaryota	Ascomycota	Leotiomycetes	Helotiales	Mollisiaceae	Phialocephala	NA
LPeuks_1866	0	0	0	0	0	3	0	0	0	0	0	0	0	0	0	0	0	0	0	0	0	0	0	0	0	0	0	0	0	0	0	0	0	0	Eukaryota	Arthropoda	Hexanauplia	Calanoida	Centropagidae	Boeckella	NA
LPeuks_1867	0	0	0	0	0	3	0	0	0	0	0	0	0	0	0	0	0	0	0	0	0	0	0	0	0	0	0	0	0	0	0	0	0	0	Eukaryota	Ochrophyta	Unclassified_Phylum_Ochrophyta	Unclassified_Phylum_Ochrophyta	Unclassified_Phylum_Ochrophyta	Unclassified_Phylum_Ochrophyta	NA
LPeuks_1868	0	0	0	0	0	2	0	0	0	0	0	0	0	0	0	0	0	0	0	0	0	0	0	0	0	0	0	0	0	0	0	0	0	0	Eukaryota	Unclassified_Kingdom_Eukaryota	Unclassified_Kingdom_Eukaryota	Unclassified_Kingdom_Eukaryota	Unclassified_Kingdom_Eukaryota	Unclassified_Kingdom_Eukaryota	NA
LPeuks_1869	0	0	0	0	0	1	0	0	0	0	0	0	0	0	0	0	0	0	0	0	0	0	0	0	0	0	0	0	0	0	0	0	0	0	Eukaryota	Nematoda	Unclassified_Phylum_Nematoda	Unclassified_Phylum_Nematoda	Unclassified_Phylum_Nematoda	Unclassified_Phylum_Nematoda	NA
LPeuks_1870	0	0	0	0	0	2	0	0	0	0	0	0	0	0	0	0	0	0	0	0	0	0	0	0	0	0	0	0	0	0	0	0	0	0	Eukaryota	Unclassified_Kingdom_Eukaryota	Unclassified_Kingdom_Eukaryota	Unclassified_Kingdom_Eukaryota	Unclassified_Kingdom_Eukaryota	Unclassified_Kingdom_Eukaryota	NA
LPeuks_1871	0	0	0	0	0	1	0	0	0	0	0	0	0	0	0	0	0	0	0	0	0	0	0	0	0	0	0	0	0	0	0	0	0	0	Eukaryota	Unclassified_Kingdom_Eukaryota	Unclassified_Kingdom_Eukaryota	Unclassified_Kingdom_Eukaryota	Unclassified_Kingdom_Eukaryota	Unclassified_Kingdom_Eukaryota	NA
LPeuks_1872	0	0	0	0	0	2	0	0	0	0	0	0	0	0	0	0	0	0	0	0	0	0	0	0	0	0	0	0	0	0	0	0	0	0	Eukaryota	Unclassified_Kingdom_Eukaryota	Unclassified_Kingdom_Eukaryota	Unclassified_Kingdom_Eukaryota	Unclassified_Kingdom_Eukaryota	Unclassified_Kingdom_Eukaryota	NA
LPeuks_1873	0	0	0	0	0	2	0	0	0	0	0	0	0	0	0	0	0	0	0	0	0	0	0	0	0	0	0	0	0	0	0	0	0	0	Eukaryota	Arthropoda	Insecta	Hemiptera	Pemphigidae	Pemphigus	Pemphigus_populivenae
LPeuks_1874	0	0	0	0	0	2	0	0	0	0	0	0	0	0	0	0	0	0	0	0	0	0	0	0	0	0	0	0	0	0	0	0	0	0	Eukaryota	Ascomycota	Sordariomycetes	Hypocreales	Unclassified_Order_Hypocreales	Unclassified_Order_Hypocreales	NA
LPeuks_1875	0	0	0	0	0	3	0	0	0	0	0	0	0	0	0	0	0	0	0	0	0	0	0	0	0	0	0	0	0	0	0	0	0	0	Eukaryota	Ascomycota	Leotiomycetes	Unclassified_Class_Leotiomycetes	Unclassified_Class_Leotiomycetes	Unclassified_Class_Leotiomycetes	NA
LPeuks_1876	0	0	0	0	0	1	0	0	0	0	0	0	0	0	0	0	0	0	0	0	0	0	0	0	0	0	0	0	0	0	0	0	0	0	Eukaryota	Unclassified_Kingdom_Eukaryota	Unclassified_Kingdom_Eukaryota	Unclassified_Kingdom_Eukaryota	Unclassified_Kingdom_Eukaryota	Unclassified_Kingdom_Eukaryota	NA
LPeuks_1877	0	0	0	0	0	0	5	0	0	0	0	0	0	0	0	0	0	0	0	0	0	0	0	0	0	0	0	0	0	0	0	0	0	0	Eukaryota	Unclassified_Kingdom_Eukaryota	Unclassified_Kingdom_Eukaryota	Unclassified_Kingdom_Eukaryota	Unclassified_Kingdom_Eukaryota	Unclassified_Kingdom_Eukaryota	NA
LPeuks_1878	0	0	0	0	0	0	5	0	0	0	0	0	0	0	0	0	0	0	0	0	0	0	0	0	0	0	0	0	0	0	0	0	0	0	Eukaryota	Arthropoda	Unclassified_Phylum_Arthropoda	Unclassified_Phylum_Arthropoda	Unclassified_Phylum_Arthropoda	Unclassified_Phylum_Arthropoda	NA
LPeuks_1879	0	0	0	0	0	0	0	0	0	3	0	0	0	0	0	0	0	0	0	0	0	0	0	0	0	0	0	0	0	0	0	0	0	0	Eukaryota	Arthropoda	Hexanauplia	Calanoida	Unclassified_Order_Calanoida	Unclassified_Order_Calanoida	NA
LPeuks_1880	0	0	0	0	0	0	0	0	0	3	0	0	0	0	0	0	0	0	0	0	0	0	0	0	0	0	0	0	0	0	0	0	0	0	Eukaryota	Arthropoda	Insecta	Diptera	Chironomidae	Unclassified_Family_Chironomidae	NA
LPeuks_1882	0	0	0	0	0	0	0	0	0	0	2	0	0	0	0	0	0	0	0	0	0	0	0	0	0	0	0	0	0	0	0	0	0	0	Eukaryota	Unclassified_Kingdom_Eukaryota	Unclassified_Kingdom_Eukaryota	Unclassified_Kingdom_Eukaryota	Unclassified_Kingdom_Eukaryota	Unclassified_Kingdom_Eukaryota	NA
LPeuks_1883	0	0	0	0	0	0	0	0	0	0	2	0	0	0	0	0	0	0	0	0	0	0	0	0	0	0	0	0	0	0	0	0	0	0	Eukaryota	Unclassified_Kingdom_Eukaryota	Unclassified_Kingdom_Eukaryota	Unclassified_Kingdom_Eukaryota	Unclassified_Kingdom_Eukaryota	Unclassified_Kingdom_Eukaryota	NA
LPeuks_1884	0	0	0	0	0	0	0	0	0	0	1	0	0	0	0	0	0	0	0	0	0	0	0	0	0	0	0	0	0	0	0	0	0	0	Eukaryota	Ochrophyta	Unclassified_Phylum_Ochrophyta	Unclassified_Phylum_Ochrophyta	Unclassified_Phylum_Ochrophyta	Unclassified_Phylum_Ochrophyta	NA
LPeuks_1885	0	0	0	0	0	0	0	0	0	0	2	0	0	0	0	0	0	0	0	0	0	0	0	0	0	0	0	0	0	0	0	0	0	0	Eukaryota	Arthropoda	Unclassified_Phylum_Arthropoda	Unclassified_Phylum_Arthropoda	Unclassified_Phylum_Arthropoda	Unclassified_Phylum_Arthropoda	NA
LPeuks_1886	0	0	0	0	0	0	0	0	0	0	2	0	0	0	0	0	0	0	0	0	0	0	0	0	0	0	0	0	0	0	0	0	0	0	Eukaryota	Unclassified_Kingdom_Eukaryota	Unclassified_Kingdom_Eukaryota	Unclassified_Kingdom_Eukaryota	Unclassified_Kingdom_Eukaryota	Unclassified_Kingdom_Eukaryota	NA
LPeuks_1887	0	0	0	0	0	0	0	0	0	0	1	0	0	0	0	0	0	0	0	0	0	0	0	0	0	0	0	0	0	0	0	0	0	0	Eukaryota	Unclassified_Kingdom_Eukaryota	Unclassified_Kingdom_Eukaryota	Unclassified_Kingdom_Eukaryota	Unclassified_Kingdom_Eukaryota	Unclassified_Kingdom_Eukaryota	NA
LPeuks_1888	0	0	0	0	0	0	0	0	0	0	1	0	0	0	0	0	0	0	0	0	0	0	0	0	0	0	0	0	0	0	0	0	0	0	Eukaryota	Unclassified_Kingdom_Eukaryota	Unclassified_Kingdom_Eukaryota	Unclassified_Kingdom_Eukaryota	Unclassified_Kingdom_Eukaryota	Unclassified_Kingdom_Eukaryota	NA
LPeuks_1890	0	0	0	0	0	0	0	0	0	0	1	0	0	0	0	0	0	0	0	0	0	0	0	0	0	0	0	0	0	0	0	0	0	0	Eukaryota	Unclassified_Kingdom_Eukaryota	Unclassified_Kingdom_Eukaryota	Unclassified_Kingdom_Eukaryota	Unclassified_Kingdom_Eukaryota	Unclassified_Kingdom_Eukaryota	NA
LPeuks_1891	0	0	0	0	0	0	0	0	0	0	1	0	0	0	0	0	0	0	0	0	0	0	0	0	0	0	0	0	0	0	0	0	0	0	Eukaryota	Ascomycota	Saccharomycetes	Saccharomycetales	Debaryomycetaceae	Teunomyces	_Candida
LPeuks_1896	0	0	0	0	0	0	0	0	0	0	1	0	0	0	0	0	0	0	0	0	0	0	0	0	0	0	0	0	0	0	0	0	0	0	Eukaryota	Unclassified_Kingdom_Eukaryota	Unclassified_Kingdom_Eukaryota	Unclassified_Kingdom_Eukaryota	Unclassified_Kingdom_Eukaryota	Unclassified_Kingdom_Eukaryota	NA
LPeuks_1897	0	0	0	0	0	0	0	0	0	0	1	0	0	0	0	0	0	0	0	0	0	0	0	0	0	0	0	0	0	0	0	0	0	0	Eukaryota	Rotifera	Monogononta	Ploima	Unclassified_Order_Ploima	Unclassified_Order_Ploima	NA
LPeuks_1898	0	0	0	0	0	0	0	0	0	0	0	1	0	0	0	0	0	0	0	0	0	0	0	0	0	0	0	0	0	0	0	0	0	0	Eukaryota	Unclassified_Kingdom_Eukaryota	Unclassified_Kingdom_Eukaryota	Unclassified_Kingdom_Eukaryota	Unclassified_Kingdom_Eukaryota	Unclassified_Kingdom_Eukaryota	NA
LPeuks_1900	0	0	0	0	0	0	0	0	0	0	0	0	1	0	0	0	0	0	0	0	0	0	0	0	0	0	0	0	0	0	0	0	0	0	Eukaryota	Arthropoda	Unclassified_Phylum_Arthropoda	Unclassified_Phylum_Arthropoda	Unclassified_Phylum_Arthropoda	Unclassified_Phylum_Arthropoda	NA
LPeuks_1902	0	0	0	0	0	0	0	0	0	0	0	0	2	0	0	0	0	0	0	0	0	0	0	0	0	0	0	0	0	0	0	0	0	0	Eukaryota	Unclassified_Kingdom_Eukaryota	Unclassified_Kingdom_Eukaryota	Unclassified_Kingdom_Eukaryota	Unclassified_Kingdom_Eukaryota	Unclassified_Kingdom_Eukaryota	NA
LPeuks_1903	0	0	0	0	0	0	0	0	0	0	0	0	3	0	0	0	0	0	0	0	0	0	0	0	0	0	0	0	0	0	0	0	0	0	Eukaryota	Unclassified_Kingdom_Eukaryota	Unclassified_Kingdom_Eukaryota	Unclassified_Kingdom_Eukaryota	Unclassified_Kingdom_Eukaryota	Unclassified_Kingdom_Eukaryota	NA
LPeuks_1904	0	0	0	0	0	0	0	0	0	0	0	0	1	0	0	0	0	0	0	0	0	0	0	0	0	0	0	0	0	0	0	0	0	0	Eukaryota	Unclassified_Kingdom_Eukaryota	Unclassified_Kingdom_Eukaryota	Unclassified_Kingdom_Eukaryota	Unclassified_Kingdom_Eukaryota	Unclassified_Kingdom_Eukaryota	NA
LPeuks_1907	0	0	0	0	0	0	0	0	0	0	0	0	1	0	0	0	0	0	0	0	0	0	0	0	0	0	0	0	0	0	0	0	0	0	Eukaryota	Arthropoda	Insecta	Trichoptera	Hydroptilidae	Paroxyethira	Paroxyethira_hendersoni
LPeuks_1908	0	0	0	0	0	0	0	0	0	0	0	0	2	0	0	0	0	0	0	0	0	0	0	0	0	0	0	0	0	0	0	0	0	0	Eukaryota	Oomycota	Unclass_Oomycota	Saprolegniales	Saprolegniaceae	Saprolegniaceae_Achlya	NA
LPeuks_1909	0	0	0	0	0	0	0	0	0	0	0	0	1	0	0	0	0	0	0	0	0	0	0	0	0	0	0	0	0	0	0	0	0	0	Eukaryota	Oomycota	Unclass_Oomycota	Unclassified_Class_Unclass_Oomycota	Unclassified_Class_Unclass_Oomycota	Unclassified_Class_Unclass_Oomycota	NA
LPeuks_1910	0	0	0	0	0	0	0	0	0	0	0	0	1	0	0	0	0	0	0	0	0	0	0	0	0	0	0	0	0	0	0	0	0	0	Eukaryota	Oomycota	Unclass_Oomycota	Unclassified_Class_Unclass_Oomycota	Unclassified_Class_Unclass_Oomycota	Unclassified_Class_Unclass_Oomycota	NA
LPeuks_1911	0	0	0	0	0	0	0	0	0	0	0	0	2	0	0	0	0	0	0	0	0	0	0	0	0	0	0	0	0	0	0	0	0	0	Eukaryota	Ochrophyta	Chrysophyceae	Chromulinales	Chromulinaceae	Spumella	NA
LPeuks_1915	0	0	0	0	0	0	0	0	0	0	0	0	2	0	0	0	0	0	0	0	0	0	0	0	0	0	0	0	0	0	0	0	0	0	Eukaryota	Ascomycota	Unclassified_Phylum_Ascomycota	Unclassified_Phylum_Ascomycota	Unclassified_Phylum_Ascomycota	Unclassified_Phylum_Ascomycota	NA
LPeuks_1916	0	0	0	0	0	0	0	0	0	0	0	0	1	0	0	0	0	0	0	0	0	0	0	0	0	0	0	0	0	0	0	0	0	0	Eukaryota	Unclassified_Kingdom_Eukaryota	Unclassified_Kingdom_Eukaryota	Unclassified_Kingdom_Eukaryota	Unclassified_Kingdom_Eukaryota	Unclassified_Kingdom_Eukaryota	NA
LPeuks_1917	0	0	0	0	0	0	0	0	0	0	0	0	1	0	0	0	0	0	0	0	0	0	0	0	0	0	0	0	0	0	0	0	0	0	Eukaryota	Ascomycota	Leotiomycetes	Helotiales	Unclassified_Order_Helotiales	Unclassified_Order_Helotiales	NA
LPeuks_1920	0	0	0	0	0	0	0	0	0	0	0	0	1	0	0	0	0	0	0	0	0	0	0	0	0	0	0	0	0	0	0	0	0	0	Eukaryota	Basidiomycota	Agaricomycetes	Unclassified_Class_Agaricomycetes	Unclassified_Class_Agaricomycetes	Unclassified_Class_Agaricomycetes	NA
LPeuks_1921	0	0	0	0	0	0	0	0	0	0	0	0	2	0	0	0	0	0	0	0	0	0	0	0	0	0	0	0	0	0	0	0	0	0	Eukaryota	Unclassified_Kingdom_Eukaryota	Unclassified_Kingdom_Eukaryota	Unclassified_Kingdom_Eukaryota	Unclassified_Kingdom_Eukaryota	Unclassified_Kingdom_Eukaryota	NA
LPeuks_1922	0	0	0	0	0	0	0	0	0	0	0	0	1	0	0	0	0	0	0	0	0	0	0	0	0	0	0	0	0	0	0	0	0	0	Eukaryota	Unclassified_Kingdom_Eukaryota	Unclassified_Kingdom_Eukaryota	Unclassified_Kingdom_Eukaryota	Unclassified_Kingdom_Eukaryota	Unclassified_Kingdom_Eukaryota	NA
LPeuks_1923	0	0	0	0	0	0	0	0	0	0	0	0	1	0	0	0	0	0	0	0	0	0	0	0	0	0	0	0	0	0	0	0	0	0	Eukaryota	Unclassified_Kingdom_Eukaryota	Unclassified_Kingdom_Eukaryota	Unclassified_Kingdom_Eukaryota	Unclassified_Kingdom_Eukaryota	Unclassified_Kingdom_Eukaryota	NA
LPeuks_1925	0	0	0	0	0	0	0	0	0	0	0	0	1	0	0	0	0	0	0	0	0	0	0	0	0	0	0	0	0	0	0	0	0	0	Eukaryota	Unclassified_Kingdom_Eukaryota	Unclassified_Kingdom_Eukaryota	Unclassified_Kingdom_Eukaryota	Unclassified_Kingdom_Eukaryota	Unclassified_Kingdom_Eukaryota	NA
LPeuks_1928	0	0	0	0	0	0	0	0	0	0	0	0	1	0	0	0	0	0	0	0	0	0	0	0	0	0	0	0	0	0	0	0	0	0	Eukaryota	Unclassified_Kingdom_Eukaryota	Unclassified_Kingdom_Eukaryota	Unclassified_Kingdom_Eukaryota	Unclassified_Kingdom_Eukaryota	Unclassified_Kingdom_Eukaryota	NA
LPeuks_1929	0	0	0	0	0	0	0	0	0	0	0	0	2	0	0	0	0	0	0	0	0	0	0	0	0	0	0	0	0	0	0	0	0	0	Eukaryota	Arthropoda	Unclassified_Phylum_Arthropoda	Unclassified_Phylum_Arthropoda	Unclassified_Phylum_Arthropoda	Unclassified_Phylum_Arthropoda	NA
LPeuks_1930	0	0	0	0	0	0	0	0	0	0	0	0	2	0	0	0	0	0	0	0	0	0	0	0	0	0	0	0	0	0	0	0	0	0	Eukaryota	Ascomycota	Unclassified_Phylum_Ascomycota	Unclassified_Phylum_Ascomycota	Unclassified_Phylum_Ascomycota	Unclassified_Phylum_Ascomycota	NA
LPeuks_1931	0	0	0	0	0	0	0	0	0	0	0	0	3	0	0	0	0	0	0	0	0	0	0	0	0	0	0	0	0	0	0	0	0	0	Eukaryota	Ascomycota	Leotiomycetes	Unclassified_Class_Leotiomycetes	Unclassified_Class_Leotiomycetes	Unclassified_Class_Leotiomycetes	NA
LPeuks_1933	0	0	0	0	0	0	0	0	0	0	0	0	3	0	0	0	0	0	0	0	0	0	0	0	0	0	0	0	0	0	0	0	0	0	Eukaryota	Ascomycota	Sordariomycetes	Unclassified_Class_Sordariomycetes	Unclassified_Class_Sordariomycetes	Unclassified_Class_Sordariomycetes	NA
LPeuks_1934	0	0	0	0	0	0	0	0	0	0	0	0	3	0	0	0	0	0	0	0	0	0	0	0	0	0	0	0	0	0	0	0	0	0	Eukaryota	Ascomycota	Unclassified_Phylum_Ascomycota	Unclassified_Phylum_Ascomycota	Unclassified_Phylum_Ascomycota	Unclassified_Phylum_Ascomycota	NA
LPeuks_1935	0	0	0	0	0	0	0	0	0	0	0	0	1	0	0	0	0	0	0	0	0	0	0	0	0	0	0	0	0	0	0	0	0	0	Eukaryota	Oomycota	Unclass_Oomycota	Saprolegniales	Saprolegniaceae	Unclassified_Family_Saprolegniaceae	NA
LPeuks_1936	0	0	0	0	0	0	0	0	0	0	0	0	1	0	0	0	0	0	0	0	0	0	0	0	0	0	0	0	0	0	0	0	0	0	Eukaryota	Ascomycota	Sordariomycetes	Hypocreales	Nectriaceae	Calonectria	NA
LPeuks_1937	0	0	0	0	0	0	0	0	0	0	0	0	1	0	0	0	0	0	0	0	0	0	0	0	0	0	0	0	0	0	0	0	0	0	Eukaryota	Ascomycota	Unclassified_Phylum_Ascomycota	Unclassified_Phylum_Ascomycota	Unclassified_Phylum_Ascomycota	Unclassified_Phylum_Ascomycota	NA
LPeuks_1938	0	0	0	0	0	0	0	0	0	0	0	0	1	0	0	0	0	0	0	0	0	0	0	0	0	0	0	0	0	0	0	0	0	0	Eukaryota	Unclassified_Kingdom_Eukaryota	Unclassified_Kingdom_Eukaryota	Unclassified_Kingdom_Eukaryota	Unclassified_Kingdom_Eukaryota	Unclassified_Kingdom_Eukaryota	NA
LPeuks_1939	0	0	0	0	0	0	0	0	0	0	0	0	0	1	0	0	0	0	0	0	0	0	0	0	0	0	0	0	0	0	0	0	0	0	Eukaryota	Unclassified_Kingdom_Eukaryota	Unclassified_Kingdom_Eukaryota	Unclassified_Kingdom_Eukaryota	Unclassified_Kingdom_Eukaryota	Unclassified_Kingdom_Eukaryota	NA
LPeuks_1940	0	0	0	0	0	0	0	0	0	0	0	0	0	1	0	0	0	0	0	0	0	0	0	0	0	0	0	0	0	0	0	0	0	0	Eukaryota	Unclassified_Kingdom_Eukaryota	Unclassified_Kingdom_Eukaryota	Unclassified_Kingdom_Eukaryota	Unclassified_Kingdom_Eukaryota	Unclassified_Kingdom_Eukaryota	NA
LPeuks_1941	0	0	0	0	0	0	0	0	0	0	0	0	0	4	0	0	0	0	0	0	0	0	0	0	0	0	0	0	0	0	0	0	0	0	Eukaryota	Unclassified_Kingdom_Eukaryota	Unclassified_Kingdom_Eukaryota	Unclassified_Kingdom_Eukaryota	Unclassified_Kingdom_Eukaryota	Unclassified_Kingdom_Eukaryota	NA
LPeuks_1944	0	0	0	0	0	0	0	0	0	0	0	0	0	0	0	0	3	0	0	0	0	0	0	0	0	0	0	0	0	0	0	0	0	0	Eukaryota	Unclassified_Kingdom_Eukaryota	Unclassified_Kingdom_Eukaryota	Unclassified_Kingdom_Eukaryota	Unclassified_Kingdom_Eukaryota	Unclassified_Kingdom_Eukaryota	NA
LPeuks_1945	0	0	0	0	0	0	0	0	0	0	0	0	0	0	0	0	1	0	0	0	0	0	0	0	0	0	0	0	0	0	0	0	0	0	Eukaryota	Unclassified_Kingdom_Eukaryota	Unclassified_Kingdom_Eukaryota	Unclassified_Kingdom_Eukaryota	Unclassified_Kingdom_Eukaryota	Unclassified_Kingdom_Eukaryota	NA
LPeuks_1946	0	0	0	0	0	0	0	0	0	0	0	0	0	0	0	0	4	0	0	0	0	0	0	0	0	0	0	0	0	0	0	0	0	0	Eukaryota	Unclassified_Kingdom_Eukaryota	Unclassified_Kingdom_Eukaryota	Unclassified_Kingdom_Eukaryota	Unclassified_Kingdom_Eukaryota	Unclassified_Kingdom_Eukaryota	NA
LPeuks_1947	0	0	0	0	0	0	0	0	0	0	0	0	0	0	0	0	1	0	0	0	0	0	0	0	0	0	0	0	0	0	0	0	0	0	Eukaryota	Unclassified_Kingdom_Eukaryota	Unclassified_Kingdom_Eukaryota	Unclassified_Kingdom_Eukaryota	Unclassified_Kingdom_Eukaryota	Unclassified_Kingdom_Eukaryota	NA
LPeuks_1949	0	0	0	0	0	0	0	0	0	0	0	0	0	0	0	0	0	3	0	0	0	0	0	0	0	0	0	0	0	0	0	0	0	0	Eukaryota	Oomycota	Unclass_Oomycota	Peronosporales	Peronosporaceae	Phytophthora	Phytophthora_megasperma
LPeuks_1951	0	0	0	0	0	0	0	0	0	0	0	0	0	0	0	0	0	0	4	0	0	0	0	0	0	0	0	0	0	0	0	0	0	0	Eukaryota	Unclassified_Kingdom_Eukaryota	Unclassified_Kingdom_Eukaryota	Unclassified_Kingdom_Eukaryota	Unclassified_Kingdom_Eukaryota	Unclassified_Kingdom_Eukaryota	NA
LPeuks_1952	0	0	0	0	0	0	0	0	0	0	0	0	0	0	0	0	0	0	5	0	0	0	0	0	0	0	0	0	0	0	0	0	0	0	Eukaryota	Unclassified_Kingdom_Eukaryota	Unclassified_Kingdom_Eukaryota	Unclassified_Kingdom_Eukaryota	Unclassified_Kingdom_Eukaryota	Unclassified_Kingdom_Eukaryota	NA
LPeuks_1953	0	0	0	0	0	0	0	0	0	0	0	0	0	0	0	0	0	0	0	0	4	0	0	0	0	0	0	0	0	0	0	0	0	0	Eukaryota	Arthropoda	Unclassified_Phylum_Arthropoda	Unclassified_Phylum_Arthropoda	Unclassified_Phylum_Arthropoda	Unclassified_Phylum_Arthropoda	Ceriodaphnia_dubia
LPeuks_1955	0	0	0	0	0	0	0	0	0	0	0	0	0	0	0	0	0	0	0	0	0	0	2	0	0	0	0	0	0	0	0	0	0	0	Eukaryota	Unclassified_Kingdom_Eukaryota	Unclassified_Kingdom_Eukaryota	Unclassified_Kingdom_Eukaryota	Unclassified_Kingdom_Eukaryota	Unclassified_Kingdom_Eukaryota	NA
LPeuks_1956	0	0	0	0	0	0	0	0	0	0	0	0	0	0	0	0	0	0	0	0	0	0	0	0	3	0	0	0	0	0	0	0	0	0	Eukaryota	Unclassified_Kingdom_Eukaryota	Unclassified_Kingdom_Eukaryota	Unclassified_Kingdom_Eukaryota	Unclassified_Kingdom_Eukaryota	Unclassified_Kingdom_Eukaryota	NA
LPeuks_1957	0	0	0	0	0	0	0	0	0	0	0	0	0	0	0	0	0	0	0	0	0	0	0	0	2	0	0	0	0	0	0	0	0	0	Eukaryota	Unclassified_Kingdom_Eukaryota	Unclassified_Kingdom_Eukaryota	Unclassified_Kingdom_Eukaryota	Unclassified_Kingdom_Eukaryota	Unclassified_Kingdom_Eukaryota	NA
LPeuks_1960	0	0	0	0	0	0	0	0	0	0	0	0	0	0	0	0	0	0	0	0	0	0	0	0	2	0	0	0	0	0	0	0	0	0	Eukaryota	Arthropoda	Insecta	Unclassified_Class_Insecta	Unclassified_Class_Insecta	Unclassified_Class_Insecta	NA
LPeuks_1965	0	0	0	0	0	0	0	0	0	0	0	0	0	0	0	0	0	0	0	0	0	0	0	0	0	0	1	0	0	0	0	0	0	0	Eukaryota	Arthropoda	Branchiopoda	Diplostraca	Daphniidae	Ceriodaphnia	NA
LPeuks_1967	0	0	0	0	0	0	0	0	0	0	0	0	0	0	0	0	0	0	0	0	0	0	0	0	0	0	0	0	4	0	0	0	0	0	Eukaryota	Unclassified_Kingdom_Eukaryota	Unclassified_Kingdom_Eukaryota	Unclassified_Kingdom_Eukaryota	Unclassified_Kingdom_Eukaryota	Unclassified_Kingdom_Eukaryota	NA
LPeuks_1969	0	0	0	0	0	0	0	0	0	0	0	0	0	0	0	0	0	0	0	0	0	0	0	0	0	0	0	3	0	0	0	0	0	0	Eukaryota	Unclassified_Kingdom_Eukaryota	Unclassified_Kingdom_Eukaryota	Unclassified_Kingdom_Eukaryota	Unclassified_Kingdom_Eukaryota	Unclassified_Kingdom_Eukaryota	NA
LPeuks_1973	0	0	0	0	0	0	0	0	0	0	0	0	0	0	0	0	0	0	0	0	0	0	0	0	0	0	0	0	0	1	0	0	0	0	Eukaryota	Unclassified_Kingdom_Eukaryota	Unclassified_Kingdom_Eukaryota	Unclassified_Kingdom_Eukaryota	Unclassified_Kingdom_Eukaryota	Unclassified_Kingdom_Eukaryota	NA
LPeuks_1976	0	0	0	0	0	0	0	0	0	0	0	0	0	0	0	0	0	0	0	0	0	0	0	0	0	0	0	0	0	1	0	0	0	0	Eukaryota	Unclassified_Kingdom_Eukaryota	Unclassified_Kingdom_Eukaryota	Unclassified_Kingdom_Eukaryota	Unclassified_Kingdom_Eukaryota	Unclassified_Kingdom_Eukaryota	NA
LPeuks_1979	0	0	0	0	0	0	0	0	0	0	0	0	0	0	0	0	0	0	0	0	0	0	0	0	0	0	0	0	0	1	0	0	0	0	Eukaryota	Oomycota	Unclass_Oomycota	Saprolegniales	Saprolegniaceae	Unclassified_Family_Saprolegniaceae	NA
LPeuks_1981	0	0	0	0	0	0	0	0	0	0	0	0	0	0	0	0	0	0	0	0	0	0	0	0	0	0	0	0	0	0	0	0	2	0	Eukaryota	Arthropoda	Unclassified_Phylum_Arthropoda	Unclassified_Phylum_Arthropoda	Unclassified_Phylum_Arthropoda	Unclassified_Phylum_Arthropoda	NA
LPeuks_1982	0	0	0	0	0	0	0	0	0	0	0	0	0	0	0	0	0	0	0	0	0	0	0	0	0	0	0	0	0	0	0	0	0	4	Eukaryota	Unclassified_Kingdom_Eukaryota	Unclassified_Kingdom_Eukaryota	Unclassified_Kingdom_Eukaryota	Unclassified_Kingdom_Eukaryota	Unclassified_Kingdom_Eukaryota	NA
LPeuks_1983	0	0	0	0	0	0	0	0	0	0	0	0	0	0	0	0	0	0	0	0	0	0	0	0	0	0	0	0	0	0	0	0	0	1	Eukaryota	Arthropoda	Hexanauplia	Unclassified_Class_Hexanauplia	Unclassified_Class_Hexanauplia	Unclassified_Class_Hexanauplia	NA
LPeuks_1984	0	0	0	0	0	0	0	0	0	0	0	0	0	0	0	0	0	0	0	0	0	0	0	0	0	0	0	0	0	0	0	0	0	2	Eukaryota	Unclassified_Kingdom_Eukaryota	Unclassified_Kingdom_Eukaryota	Unclassified_Kingdom_Eukaryota	Unclassified_Kingdom_Eukaryota	Unclassified_Kingdom_Eukaryota	NA
LPeuks_1985	0	0	0	0	0	0	0	0	0	0	0	0	0	0	0	0	0	0	0	0	0	0	0	0	0	0	0	0	0	0	0	0	0	1	Eukaryota	Ochrophyta	Unclassified_Phylum_Ochrophyta	Unclassified_Phylum_Ochrophyta	Unclassified_Phylum_Ochrophyta	Unclassified_Phylum_Ochrophyta	NA
LPeuks_1990	1	0	0	0	0	0	0	0	0	0	0	0	0	0	0	0	0	0	0	0	0	0	0	0	0	0	0	0	0	0	0	0	0	0	Eukaryota	Discosea	Unclass_Discosea	Himatismenida	Cochliopodiidae	Cochliopodium	NA
LPeuks_1991	1	0	0	0	0	0	0	0	0	0	0	0	0	0	0	0	0	0	0	0	0	0	0	0	0	0	0	0	0	0	0	0	0	0	Eukaryota	Unclassified_Kingdom_Eukaryota	Unclassified_Kingdom_Eukaryota	Unclassified_Kingdom_Eukaryota	Unclassified_Kingdom_Eukaryota	Unclassified_Kingdom_Eukaryota	NA
LPeuks_1992	1	0	0	0	0	0	0	0	0	0	0	0	0	0	0	0	0	0	0	0	0	0	0	0	0	0	0	0	0	0	0	0	0	0	Eukaryota	Unclassified_Kingdom_Eukaryota	Unclassified_Kingdom_Eukaryota	Unclassified_Kingdom_Eukaryota	Unclassified_Kingdom_Eukaryota	Unclassified_Kingdom_Eukaryota	NA
LPeuks_1996	0	1	0	0	0	0	0	0	0	0	0	0	0	0	0	0	0	0	0	0	0	0	0	0	0	0	0	0	0	0	0	0	0	0	Eukaryota	Arthropoda	Insecta	Diptera	Chironomidae	Unclassified_Family_Chironomidae	NA
LPeuks_1997	0	0	0	0	0	0	0	0	0	0	0	0	0	0	0	0	0	0	0	0	0	1	0	0	0	0	0	0	0	0	0	0	0	0	Eukaryota	Chlorophyta	Unclassified_Phylum_Chlorophyta	Unclassified_Phylum_Chlorophyta	Unclassified_Phylum_Chlorophyta	Unclassified_Phylum_Chlorophyta	NA
LPeuks_1999	0	0	0	1	0	0	0	0	0	0	0	0	0	0	0	0	0	0	0	0	0	0	0	0	0	0	0	0	0	0	0	0	0	0	Eukaryota	Ochrophyta	Unclassified_Phylum_Ochrophyta	Unclassified_Phylum_Ochrophyta	Unclassified_Phylum_Ochrophyta	Unclassified_Phylum_Ochrophyta	NA
LPeuks_2001	0	0	0	4	0	0	0	0	0	0	0	0	0	0	0	0	0	0	0	0	0	0	0	0	0	0	0	0	0	0	0	0	0	0	Eukaryota	Arthropoda	Branchiopoda	Diplostraca	Bosminidae	Bosmina	NA
LPeuks_2002	0	0	0	1	0	0	0	0	0	0	0	0	0	0	0	0	0	0	0	0	0	0	0	0	0	0	0	0	0	0	0	0	0	0	Eukaryota	Unclassified_Kingdom_Eukaryota	Unclassified_Kingdom_Eukaryota	Unclassified_Kingdom_Eukaryota	Unclassified_Kingdom_Eukaryota	Unclassified_Kingdom_Eukaryota	NA
LPeuks_2005	0	0	0	0	0	4	0	0	0	0	0	0	0	0	0	0	0	0	0	0	0	0	0	0	0	0	0	0	0	0	0	0	0	0	Eukaryota	Ascomycota	Leotiomycetes	Helotiales	Unclass_Helotiales	Tetracladium	NA
LPeuks_2006	0	0	0	0	0	1	0	0	0	0	0	0	0	0	0	0	0	0	0	0	0	0	0	0	0	0	0	0	0	0	0	0	0	0	Eukaryota	Unclassified_Kingdom_Eukaryota	Unclassified_Kingdom_Eukaryota	Unclassified_Kingdom_Eukaryota	Unclassified_Kingdom_Eukaryota	Unclassified_Kingdom_Eukaryota	NA
LPeuks_2007	0	0	0	0	0	3	0	0	0	0	0	0	0	0	0	0	0	0	0	0	0	0	0	0	0	0	0	0	0	0	0	0	0	0	Eukaryota	Ascomycota	Sordariomycetes	Unclassified_Class_Sordariomycetes	Unclassified_Class_Sordariomycetes	Unclassified_Class_Sordariomycetes	NA
LPeuks_2008	0	0	0	0	0	2	0	0	0	0	0	0	0	0	0	0	0	0	0	0	0	0	0	0	0	0	0	0	0	0	0	0	0	0	Eukaryota	Unclassified_Kingdom_Eukaryota	Unclassified_Kingdom_Eukaryota	Unclassified_Kingdom_Eukaryota	Unclassified_Kingdom_Eukaryota	Unclassified_Kingdom_Eukaryota	NA
LPeuks_2009	0	0	0	0	0	3	0	0	0	0	0	0	0	0	0	0	0	0	0	0	0	0	0	0	0	0	0	0	0	0	0	0	0	0	Eukaryota	Ascomycota	Leotiomycetes	Unclass_Leotiomycetes	Myxotrichaceae	Myxotrichum	NA
LPeuks_2010	0	0	0	0	0	2	0	0	0	0	0	0	0	0	0	0	0	0	0	0	0	0	0	0	0	0	0	0	0	0	0	0	0	0	Eukaryota	Basidiomycota	Agaricomycetes	Unclassified_Class_Agaricomycetes	Unclassified_Class_Agaricomycetes	Unclassified_Class_Agaricomycetes	NA
LPeuks_2012	0	0	0	0	0	2	0	0	0	0	0	0	0	0	0	0	0	0	0	0	0	0	0	0	0	0	0	0	0	0	0	0	0	0	Eukaryota	Rotifera	Monogononta	Ploima	Synchaetidae	Polyarthra	NA
LPeuks_2013	0	0	0	0	0	2	0	0	0	0	0	0	0	0	0	0	0	0	0	0	0	0	0	0	0	0	0	0	0	0	0	0	0	0	Eukaryota	Arthropoda	Unclassified_Phylum_Arthropoda	Unclassified_Phylum_Arthropoda	Unclassified_Phylum_Arthropoda	Unclassified_Phylum_Arthropoda	NA
LPeuks_2014	0	0	0	0	0	2	0	0	0	0	0	0	0	0	0	0	0	0	0	0	0	0	0	0	0	0	0	0	0	0	0	0	0	0	Eukaryota	Ascomycota	Unclassified_Phylum_Ascomycota	Unclassified_Phylum_Ascomycota	Unclassified_Phylum_Ascomycota	Unclassified_Phylum_Ascomycota	NA
LPeuks_2015	0	0	0	0	0	3	0	0	0	0	0	0	0	0	0	0	0	0	0	0	0	0	0	0	0	0	0	0	0	0	0	0	0	0	Eukaryota	Ascomycota	Unclassified_Phylum_Ascomycota	Unclassified_Phylum_Ascomycota	Unclassified_Phylum_Ascomycota	Unclassified_Phylum_Ascomycota	NA
LPeuks_2016	0	0	0	0	0	0	4	0	0	0	0	0	0	0	0	0	0	0	0	0	0	0	0	0	0	0	0	0	0	0	0	0	0	0	Eukaryota	Unclassified_Kingdom_Eukaryota	Unclassified_Kingdom_Eukaryota	Unclassified_Kingdom_Eukaryota	Unclassified_Kingdom_Eukaryota	Unclassified_Kingdom_Eukaryota	NA
LPeuks_2017	0	0	0	0	0	0	4	0	0	0	0	0	0	0	0	0	0	0	0	0	0	0	0	0	0	0	0	0	0	0	0	0	0	0	Eukaryota	Arthropoda	Unclassified_Phylum_Arthropoda	Unclassified_Phylum_Arthropoda	Unclassified_Phylum_Arthropoda	Unclassified_Phylum_Arthropoda	NA
LPeuks_2018	0	0	0	0	0	0	0	0	0	4	0	0	0	0	0	0	0	0	0	0	0	0	0	0	0	0	0	0	0	0	0	0	0	0	Eukaryota	Arthropoda	Hexanauplia	Calanoida	Centropagidae	Boeckella	NA
LPeuks_2019	0	0	0	0	0	0	0	0	0	3	0	0	0	0	0	0	0	0	0	0	0	0	0	0	0	0	0	0	0	0	0	0	0	0	Eukaryota	Arthropoda	Hexanauplia	Calanoida	Unclassified_Order_Calanoida	Unclassified_Order_Calanoida	NA
LPeuks_2021	0	0	0	0	0	0	0	0	0	0	1	0	0	0	0	0	0	0	0	0	0	0	0	0	0	0	0	0	0	0	0	0	0	0	Eukaryota	Unclassified_Kingdom_Eukaryota	Unclassified_Kingdom_Eukaryota	Unclassified_Kingdom_Eukaryota	Unclassified_Kingdom_Eukaryota	Unclassified_Kingdom_Eukaryota	NA
LPeuks_2023	0	0	0	0	0	0	0	0	0	0	1	0	0	0	0	0	0	0	0	0	0	0	0	0	0	0	0	0	0	0	0	0	0	0	Eukaryota	Ascomycota	Sordariomycetes	Hypocreales	Unclassified_Order_Hypocreales	Unclassified_Order_Hypocreales	NA
LPeuks_2025	0	0	0	0	0	0	0	0	0	0	1	0	0	0	0	0	0	0	0	0	0	0	0	0	0	0	0	0	0	0	0	0	0	0	Eukaryota	Unclassified_Kingdom_Eukaryota	Unclassified_Kingdom_Eukaryota	Unclassified_Kingdom_Eukaryota	Unclassified_Kingdom_Eukaryota	Unclassified_Kingdom_Eukaryota	NA
LPeuks_2026	0	0	0	0	0	0	0	0	0	0	1	0	0	0	0	0	0	0	0	0	0	0	0	0	0	0	0	0	0	0	0	0	0	0	Eukaryota	Nematoda	Chromadorea	Unclassified_Class_Chromadorea	Unclassified_Class_Chromadorea	Unclassified_Class_Chromadorea	NA
LPeuks_2027	0	0	0	0	0	0	0	0	0	0	2	0	0	0	0	0	0	0	0	0	0	0	0	0	0	0	0	0	0	0	0	0	0	0	Eukaryota	Arthropoda	Insecta	Ephemeroptera	Nesameletidae	Nesameletus	NA
LPeuks_2030	0	0	0	0	0	0	0	0	0	0	1	0	0	0	0	0	0	0	0	0	0	0	0	0	0	0	0	0	0	0	0	0	0	0	Eukaryota	Ascomycota	Leotiomycetes	Unclassified_Class_Leotiomycetes	Unclassified_Class_Leotiomycetes	Unclassified_Class_Leotiomycetes	NA
LPeuks_2034	0	0	0	0	0	0	0	0	0	0	2	0	0	0	0	0	0	0	0	0	0	0	0	0	0	0	0	0	0	0	0	0	0	0	Eukaryota	Arthropoda	Hexanauplia	Harpacticoida	Unclassified_Order_Harpacticoida	Unclassified_Order_Harpacticoida	NA
LPeuks_2035	0	0	0	0	0	0	0	0	0	0	1	0	0	0	0	0	0	0	0	0	0	0	0	0	0	0	0	0	0	0	0	0	0	0	Eukaryota	Unclassified_Kingdom_Eukaryota	Unclassified_Kingdom_Eukaryota	Unclassified_Kingdom_Eukaryota	Unclassified_Kingdom_Eukaryota	Unclassified_Kingdom_Eukaryota	NA
LPeuks_2037	0	0	0	0	0	0	0	0	0	0	1	0	0	0	0	0	0	0	0	0	0	0	0	0	0	0	0	0	0	0	0	0	0	0	Eukaryota	Unclassified_Kingdom_Eukaryota	Unclassified_Kingdom_Eukaryota	Unclassified_Kingdom_Eukaryota	Unclassified_Kingdom_Eukaryota	Unclassified_Kingdom_Eukaryota	NA
LPeuks_2038	0	0	0	0	0	0	0	0	0	0	0	1	0	0	0	0	0	0	0	0	0	0	0	0	0	0	0	0	0	0	0	0	0	0	Eukaryota	Arthropoda	Hexanauplia	Calanoida	Centropagidae	Boeckella	NA
LPeuks_2041	0	0	0	0	0	0	0	0	0	0	0	0	2	0	0	0	0	0	0	0	0	0	0	0	0	0	0	0	0	0	0	0	0	0	Eukaryota	Arthropoda	Unclassified_Phylum_Arthropoda	Unclassified_Phylum_Arthropoda	Unclassified_Phylum_Arthropoda	Unclassified_Phylum_Arthropoda	NA
LPeuks_2043	0	0	0	0	0	0	0	0	0	0	0	0	1	0	0	0	0	0	0	0	0	0	0	0	0	0	0	0	0	0	0	0	0	0	Eukaryota	Arthropoda	Insecta	Unclassified_Class_Insecta	Unclassified_Class_Insecta	Unclassified_Class_Insecta	NA
LPeuks_2044	0	0	0	0	0	0	0	0	0	0	0	0	1	0	0	0	0	0	0	0	0	0	0	0	0	0	0	0	0	0	0	0	0	0	Eukaryota	Bacillariophyta	Bacillariophyceae	Naviculales	Amphipleuraceae	Frustulia	Frustulia_magaliesmontana
LPeuks_2045	0	0	0	0	0	0	0	0	0	0	0	0	1	0	0	0	0	0	0	0	0	0	0	0	0	0	0	0	0	0	0	0	0	0	Eukaryota	Ascomycota	Sordariomycetes	Hypocreales	Nectriaceae	Calonectria	NA
LPeuks_2049	0	0	0	0	0	0	0	0	0	0	0	0	1	0	0	0	0	0	0	0	0	0	0	0	0	0	0	0	0	0	0	0	0	0	Eukaryota	Unclassified_Kingdom_Eukaryota	Unclassified_Kingdom_Eukaryota	Unclassified_Kingdom_Eukaryota	Unclassified_Kingdom_Eukaryota	Unclassified_Kingdom_Eukaryota	NA
LPeuks_2052	0	0	0	0	0	0	0	0	0	0	0	0	1	0	0	0	0	0	0	0	0	0	0	0	0	0	0	0	0	0	0	0	0	0	Eukaryota	Arthropoda	Unclassified_Phylum_Arthropoda	Unclassified_Phylum_Arthropoda	Unclassified_Phylum_Arthropoda	Unclassified_Phylum_Arthropoda	NA
LPeuks_2054	0	0	0	0	0	0	0	0	0	0	0	0	1	0	0	0	0	0	0	0	0	0	0	0	0	0	0	0	0	0	0	0	0	0	Eukaryota	Unclassified_Kingdom_Eukaryota	Unclassified_Kingdom_Eukaryota	Unclassified_Kingdom_Eukaryota	Unclassified_Kingdom_Eukaryota	Unclassified_Kingdom_Eukaryota	NA
LPeuks_2055	0	0	0	0	0	0	0	0	0	0	0	0	1	0	0	0	0	0	0	0	0	0	0	0	0	0	0	0	0	0	0	0	0	0	Eukaryota	Arthropoda	Collembola	Entomobryomorpha	Isotomidae	Isotomidae	NA
LPeuks_2060	0	0	0	0	0	0	0	0	0	0	0	0	1	0	0	0	0	0	0	0	0	0	0	0	0	0	0	0	0	0	0	0	0	0	Eukaryota	Unclassified_Kingdom_Eukaryota	Unclassified_Kingdom_Eukaryota	Unclassified_Kingdom_Eukaryota	Unclassified_Kingdom_Eukaryota	Unclassified_Kingdom_Eukaryota	NA
LPeuks_2062	0	0	0	0	0	0	0	0	0	0	0	0	1	0	0	0	0	0	0	0	0	0	0	0	0	0	0	0	0	0	0	0	0	0	Eukaryota	Unclassified_Kingdom_Eukaryota	Unclassified_Kingdom_Eukaryota	Unclassified_Kingdom_Eukaryota	Unclassified_Kingdom_Eukaryota	Unclassified_Kingdom_Eukaryota	NA
LPeuks_2064	0	0	0	0	0	0	0	0	0	0	0	0	2	0	0	0	0	0	0	0	0	0	0	0	0	0	0	0	0	0	0	0	0	0	Eukaryota	Arthropoda	Unclassified_Phylum_Arthropoda	Unclassified_Phylum_Arthropoda	Unclassified_Phylum_Arthropoda	Unclassified_Phylum_Arthropoda	NA
LPeuks_2066	0	0	0	0	0	0	0	0	0	0	0	0	1	0	0	0	0	0	0	0	0	0	0	0	0	0	0	0	0	0	0	0	0	0	Eukaryota	Unclassified_Kingdom_Eukaryota	Unclassified_Kingdom_Eukaryota	Unclassified_Kingdom_Eukaryota	Unclassified_Kingdom_Eukaryota	Unclassified_Kingdom_Eukaryota	NA
LPeuks_2071	0	0	0	0	0	0	0	0	0	0	0	0	1	0	0	0	0	0	0	0	0	0	0	0	0	0	0	0	0	0	0	0	0	0	Eukaryota	Unclassified_Kingdom_Eukaryota	Unclassified_Kingdom_Eukaryota	Unclassified_Kingdom_Eukaryota	Unclassified_Kingdom_Eukaryota	Unclassified_Kingdom_Eukaryota	NA
LPeuks_2072	0	0	0	0	0	0	0	0	0	0	0	0	2	0	0	0	0	0	0	0	0	0	0	0	0	0	0	0	0	0	0	0	0	0	Eukaryota	Ascomycota	Leotiomycetes	Unclass_Leotiomycetes	Pseudeurotiaceae	Pseudogymnoascus	NA
LPeuks_2073	0	0	0	0	0	0	0	0	0	0	0	0	3	0	0	0	0	0	0	0	0	0	0	0	0	0	0	0	0	0	0	0	0	0	Eukaryota	Ascomycota	Leotiomycetes	Helotiales	Discinellaceae	Articulospora	Articulospora_tetracladia
LPeuks_2075	0	0	0	0	0	0	0	0	0	0	0	0	2	0	0	0	0	0	0	0	0	0	0	0	0	0	0	0	0	0	0	0	0	0	Eukaryota	Unclassified_Kingdom_Eukaryota	Unclassified_Kingdom_Eukaryota	Unclassified_Kingdom_Eukaryota	Unclassified_Kingdom_Eukaryota	Unclassified_Kingdom_Eukaryota	NA
LPeuks_2076	0	0	0	0	0	0	0	0	0	0	0	0	1	0	0	0	0	0	0	0	0	0	0	0	0	0	0	0	0	0	0	0	0	0	Eukaryota	Ascomycota	Sordariomycetes	Hypocreales	Nectriaceae	Unclassified_Family_Nectriaceae	NA
LPeuks_2077	0	0	0	0	0	0	0	0	0	0	0	0	1	0	0	0	0	0	0	0	0	0	0	0	0	0	0	0	0	0	0	0	0	0	Eukaryota	Ascomycota	Leotiomycetes	Unclassified_Class_Leotiomycetes	Unclassified_Class_Leotiomycetes	Unclassified_Class_Leotiomycetes	NA
LPeuks_2078	0	0	0	0	0	0	0	0	0	0	0	0	1	0	0	0	0	0	0	0	0	0	0	0	0	0	0	0	0	0	0	0	0	0	Eukaryota	Ascomycota	Leotiomycetes	Unclassified_Class_Leotiomycetes	Unclassified_Class_Leotiomycetes	Unclassified_Class_Leotiomycetes	NA
LPeuks_2079	0	0	0	0	0	0	0	0	0	0	0	0	1	0	0	0	0	0	0	0	0	0	0	0	0	0	0	0	0	0	0	0	0	0	Eukaryota	Ascomycota	Sordariomycetes	Hypocreales	Unclassified_Order_Hypocreales	Unclassified_Order_Hypocreales	NA
LPeuks_2080	0	0	0	0	0	0	0	0	0	0	0	0	2	0	0	0	0	0	0	0	0	0	0	0	0	0	0	0	0	0	0	0	0	0	Eukaryota	Unclassified_Kingdom_Eukaryota	Unclassified_Kingdom_Eukaryota	Unclassified_Kingdom_Eukaryota	Unclassified_Kingdom_Eukaryota	Unclassified_Kingdom_Eukaryota	NA
LPeuks_2082	0	0	0	0	0	0	0	0	0	0	0	0	1	0	0	0	0	0	0	0	0	0	0	0	0	0	0	0	0	0	0	0	0	0	Eukaryota	Ascomycota	Leotiomycetes	Unclassified_Class_Leotiomycetes	Unclassified_Class_Leotiomycetes	Unclassified_Class_Leotiomycetes	NA
LPeuks_2083	0	0	0	0	0	0	0	0	0	0	0	0	1	0	0	0	0	0	0	0	0	0	0	0	0	0	0	0	0	0	0	0	0	0	Eukaryota	Ascomycota	Unclassified_Phylum_Ascomycota	Unclassified_Phylum_Ascomycota	Unclassified_Phylum_Ascomycota	Unclassified_Phylum_Ascomycota	NA
LPeuks_2087	0	0	0	0	0	0	0	0	0	0	0	0	0	2	0	0	0	0	0	0	0	0	0	0	0	0	0	0	0	0	0	0	0	0	Eukaryota	Unclassified_Kingdom_Eukaryota	Unclassified_Kingdom_Eukaryota	Unclassified_Kingdom_Eukaryota	Unclassified_Kingdom_Eukaryota	Unclassified_Kingdom_Eukaryota	NA
LPeuks_2088	0	0	0	0	0	0	0	0	0	0	0	0	0	3	0	0	0	0	0	0	0	0	0	0	0	0	0	0	0	0	0	0	0	0	Eukaryota	Unclassified_Kingdom_Eukaryota	Unclassified_Kingdom_Eukaryota	Unclassified_Kingdom_Eukaryota	Unclassified_Kingdom_Eukaryota	Unclassified_Kingdom_Eukaryota	NA
LPeuks_2090	0	0	0	0	0	0	0	0	0	0	0	0	0	1	0	0	0	0	0	0	0	0	0	0	0	0	0	0	0	0	0	0	0	0	Eukaryota	Arthropoda	Insecta	Diptera	Unclassified_Order_Diptera	Unclassified_Order_Diptera	NA
LPeuks_2091	0	0	0	0	0	0	0	0	0	0	0	0	0	1	0	0	0	0	0	0	0	0	0	0	0	0	0	0	0	0	0	0	0	0	Eukaryota	Arthropoda	Hexanauplia	Cyclopoida	Cyclopidae	Acanthocyclops	NA
LPeuks_2092	0	0	0	0	0	0	0	0	0	0	0	0	0	1	0	0	0	0	0	0	0	0	0	0	0	0	0	0	0	0	0	0	0	0	Eukaryota	Oomycota	Unclass_Oomycota	Saprolegniales	Saprolegniaceae	Unclassified_Family_Saprolegniaceae	NA
LPeuks_2093	0	0	0	0	0	0	0	0	0	0	0	0	0	3	0	0	0	0	0	0	0	0	0	0	0	0	0	0	0	0	0	0	0	0	Eukaryota	Unclassified_Kingdom_Eukaryota	Unclassified_Kingdom_Eukaryota	Unclassified_Kingdom_Eukaryota	Unclassified_Kingdom_Eukaryota	Unclassified_Kingdom_Eukaryota	NA
LPeuks_2094	0	0	0	0	0	0	0	0	0	0	0	0	0	0	1	0	0	0	0	0	0	0	0	0	0	0	0	0	0	0	0	0	0	0	Eukaryota	Arthropoda	Branchiopoda	Diplostraca	Daphniidae	Daphnia	Daphnia_pulex
LPeuks_2095	0	0	0	0	0	0	0	0	0	0	0	0	0	0	1	0	0	0	0	0	0	0	0	0	0	0	0	0	0	0	0	0	0	0	Eukaryota	Ochrophyta	Chrysophyceae	Unclassified_Class_Chrysophyceae	Unclassified_Class_Chrysophyceae	Unclassified_Class_Chrysophyceae	NA
LPeuks_2096	0	0	0	0	0	0	0	0	0	0	0	0	0	0	2	0	0	0	0	0	0	0	0	0	0	0	0	0	0	0	0	0	0	0	Eukaryota	Unclassified_Kingdom_Eukaryota	Unclassified_Kingdom_Eukaryota	Unclassified_Kingdom_Eukaryota	Unclassified_Kingdom_Eukaryota	Unclassified_Kingdom_Eukaryota	NA
LPeuks_2097	0	0	0	0	0	0	0	0	0	0	0	0	0	0	2	0	0	0	0	0	0	0	0	0	0	0	0	0	0	0	0	0	0	0	Eukaryota	Unclassified_Kingdom_Eukaryota	Unclassified_Kingdom_Eukaryota	Unclassified_Kingdom_Eukaryota	Unclassified_Kingdom_Eukaryota	Unclassified_Kingdom_Eukaryota	NA
LPeuks_2103	0	0	0	0	0	0	0	0	0	0	0	0	0	0	0	0	2	0	0	0	0	0	0	0	0	0	0	0	0	0	0	0	0	0	Eukaryota	Arthropoda	Unclassified_Phylum_Arthropoda	Unclassified_Phylum_Arthropoda	Unclassified_Phylum_Arthropoda	Unclassified_Phylum_Arthropoda	NA
LPeuks_2104	0	0	0	0	0	0	0	0	0	0	0	0	0	0	0	0	1	0	0	0	0	0	0	0	0	0	0	0	0	0	0	0	0	0	Eukaryota	Platyhelminthes	Catenulida	Unclass_Catenulida	Stenostomidae	Stenostomum	NA
LPeuks_2105	0	0	0	0	0	0	0	0	0	0	0	0	0	0	0	0	1	0	0	0	0	0	0	0	0	0	0	0	0	0	0	0	0	0	Eukaryota	Arthropoda	Hexanauplia	Calanoida	Centropagidae	Boeckella	NA
LPeuks_2106	0	0	0	0	0	0	0	0	0	0	0	0	0	0	0	0	0	1	0	0	0	0	0	0	0	0	0	0	0	0	0	0	0	0	Eukaryota	Arthropoda	Unclassified_Phylum_Arthropoda	Unclassified_Phylum_Arthropoda	Unclassified_Phylum_Arthropoda	Unclassified_Phylum_Arthropoda	NA
LPeuks_2108	0	0	0	0	0	0	0	0	0	0	0	0	0	0	0	0	0	0	2	0	0	0	0	1	0	0	0	0	0	0	0	0	0	0	Eukaryota	Unclassified_Kingdom_Eukaryota	Unclassified_Kingdom_Eukaryota	Unclassified_Kingdom_Eukaryota	Unclassified_Kingdom_Eukaryota	Unclassified_Kingdom_Eukaryota	NA
LPeuks_2109	0	0	0	0	0	0	0	0	0	0	0	0	0	0	0	0	0	0	2	0	0	0	0	0	0	0	0	0	0	0	0	0	0	0	Eukaryota	Unclassified_Kingdom_Eukaryota	Unclassified_Kingdom_Eukaryota	Unclassified_Kingdom_Eukaryota	Unclassified_Kingdom_Eukaryota	Unclassified_Kingdom_Eukaryota	NA
LPeuks_2110	0	0	0	0	0	0	0	0	0	0	0	0	0	0	0	0	0	0	3	0	0	0	0	0	0	0	0	0	0	0	0	0	0	0	Eukaryota	Arthropoda	Branchiopoda	Diplostraca	Daphniidae	Daphnia	Daphnia_carinata
LPeuks_2111	0	0	0	0	0	0	0	0	0	0	0	0	0	0	0	0	0	0	3	0	0	0	0	0	0	0	0	0	0	0	0	0	0	0	Eukaryota	Unclassified_Kingdom_Eukaryota	Unclassified_Kingdom_Eukaryota	Unclassified_Kingdom_Eukaryota	Unclassified_Kingdom_Eukaryota	Unclassified_Kingdom_Eukaryota	NA
LPeuks_2113	0	0	0	0	0	0	0	0	0	0	0	0	0	0	0	0	0	0	0	0	3	0	0	0	0	0	0	0	0	0	0	0	0	0	Eukaryota	Unclassified_Kingdom_Eukaryota	Unclassified_Kingdom_Eukaryota	Unclassified_Kingdom_Eukaryota	Unclassified_Kingdom_Eukaryota	Unclassified_Kingdom_Eukaryota	NA
LPeuks_2114	0	0	0	0	0	0	0	0	0	0	0	0	0	0	0	0	0	0	0	0	0	0	3	0	0	0	0	0	0	0	0	0	0	0	Eukaryota	Unclassified_Kingdom_Eukaryota	Unclassified_Kingdom_Eukaryota	Unclassified_Kingdom_Eukaryota	Unclassified_Kingdom_Eukaryota	Unclassified_Kingdom_Eukaryota	NA
LPeuks_2116	0	0	0	0	0	0	0	0	0	0	0	0	0	0	0	0	0	0	0	0	0	0	0	2	0	0	0	0	0	0	0	0	0	0	Eukaryota	Arthropoda	Hexanauplia	Calanoida	Centropagidae	Boeckella	NA
LPeuks_2118	0	0	0	0	0	0	0	0	0	0	0	0	0	0	0	0	0	0	0	0	0	0	0	2	0	0	0	0	0	0	0	0	0	0	Eukaryota	Unclassified_Kingdom_Eukaryota	Unclassified_Kingdom_Eukaryota	Unclassified_Kingdom_Eukaryota	Unclassified_Kingdom_Eukaryota	Unclassified_Kingdom_Eukaryota	NA
LPeuks_2119	0	0	0	0	0	0	0	0	0	0	0	0	0	0	0	0	0	0	0	0	0	0	0	0	1	0	0	0	0	0	0	0	0	0	Eukaryota	Unclassified_Kingdom_Eukaryota	Unclassified_Kingdom_Eukaryota	Unclassified_Kingdom_Eukaryota	Unclassified_Kingdom_Eukaryota	Unclassified_Kingdom_Eukaryota	NA
LPeuks_2120	0	0	0	0	0	0	0	0	0	0	0	0	0	0	0	0	0	0	0	0	0	0	0	0	3	0	0	0	0	0	0	0	0	0	Eukaryota	Unclassified_Kingdom_Eukaryota	Unclassified_Kingdom_Eukaryota	Unclassified_Kingdom_Eukaryota	Unclassified_Kingdom_Eukaryota	Unclassified_Kingdom_Eukaryota	NA
LPeuks_2122	0	0	0	0	0	0	0	0	0	0	0	0	0	0	0	0	0	0	0	0	0	0	0	0	1	0	0	0	0	0	0	0	0	0	Eukaryota	Unclassified_Kingdom_Eukaryota	Unclassified_Kingdom_Eukaryota	Unclassified_Kingdom_Eukaryota	Unclassified_Kingdom_Eukaryota	Unclassified_Kingdom_Eukaryota	NA
LPeuks_2124	0	0	0	0	0	0	0	0	0	0	0	0	0	0	0	0	0	0	0	0	0	0	0	0	1	0	0	0	0	0	0	0	0	0	Eukaryota	Arthropoda	Insecta	Unclassified_Class_Insecta	Unclassified_Class_Insecta	Unclassified_Class_Insecta	NA
LPeuks_2125	0	0	0	0	0	0	0	0	0	0	0	0	0	0	0	0	0	0	0	0	0	0	0	0	2	0	0	0	0	0	0	0	0	0	Eukaryota	Unclassified_Kingdom_Eukaryota	Unclassified_Kingdom_Eukaryota	Unclassified_Kingdom_Eukaryota	Unclassified_Kingdom_Eukaryota	Unclassified_Kingdom_Eukaryota	NA
LPeuks_2126	0	0	0	0	0	0	0	0	0	0	0	0	0	0	0	0	0	0	0	0	0	0	0	0	2	0	0	0	0	0	0	0	0	0	Eukaryota	Unclassified_Kingdom_Eukaryota	Unclassified_Kingdom_Eukaryota	Unclassified_Kingdom_Eukaryota	Unclassified_Kingdom_Eukaryota	Unclassified_Kingdom_Eukaryota	NA
LPeuks_2127	0	0	0	0	0	0	0	0	0	0	0	0	0	0	0	0	0	0	0	0	0	0	0	0	1	0	0	0	0	0	0	0	0	0	Eukaryota	Unclassified_Kingdom_Eukaryota	Unclassified_Kingdom_Eukaryota	Unclassified_Kingdom_Eukaryota	Unclassified_Kingdom_Eukaryota	Unclassified_Kingdom_Eukaryota	NA
LPeuks_2128	0	0	0	0	0	0	0	0	0	0	0	0	0	0	0	0	0	0	0	0	0	0	0	0	2	0	0	0	0	0	0	0	0	0	Eukaryota	Arthropoda	Collembola	Entomobryomorpha	Entomobryidae	Unclassified_Family_Entomobryidae	NA
LPeuks_2130	0	0	0	0	0	0	0	0	0	0	0	0	0	0	0	0	0	0	0	0	0	0	0	0	0	3	0	0	0	0	0	0	0	0	Eukaryota	Mollusca	Bivalvia	Mytiloida	Mytilidae	Mytilus	Mytilus_galloprovincialis
LPeuks_2133	0	0	0	0	0	0	0	0	0	0	0	0	0	0	0	0	0	0	0	0	0	0	0	0	0	0	0	0	3	0	0	0	0	0	Eukaryota	Arthropoda	Branchiopoda	Diplostraca	Daphniidae	Daphnia	Daphnia_sp
LPeuks_2137	0	0	0	0	0	0	0	0	0	0	0	0	0	0	0	0	0	0	0	0	0	0	0	0	0	0	0	1	0	0	0	0	0	0	Eukaryota	Arthropoda	Hexanauplia	Harpacticoida	Unclassified_Order_Harpacticoida	Unclassified_Order_Harpacticoida	NA
LPeuks_2138	0	0	0	0	0	0	0	0	0	0	0	0	0	0	0	0	0	0	0	0	0	0	0	0	0	0	0	1	0	0	0	0	0	0	Eukaryota	Arthropoda	Hexanauplia	Unclassified_Class_Hexanauplia	Unclassified_Class_Hexanauplia	Unclassified_Class_Hexanauplia	NA
LPeuks_2139	0	0	0	0	0	0	0	0	0	0	0	0	0	0	0	0	0	0	0	0	0	0	0	0	0	0	0	2	0	0	0	0	0	0	Eukaryota	Ochrophyta	Unclassified_Phylum_Ochrophyta	Unclassified_Phylum_Ochrophyta	Unclassified_Phylum_Ochrophyta	Unclassified_Phylum_Ochrophyta	NA
LPeuks_2140	0	0	0	0	0	0	0	0	0	0	0	0	0	0	0	0	0	0	0	0	0	0	0	0	0	0	0	0	0	2	0	0	0	0	Eukaryota	Unclassified_Kingdom_Eukaryota	Unclassified_Kingdom_Eukaryota	Unclassified_Kingdom_Eukaryota	Unclassified_Kingdom_Eukaryota	Unclassified_Kingdom_Eukaryota	NA
LPeuks_2141	0	0	0	0	0	0	0	0	0	0	0	0	0	0	0	0	0	0	0	0	0	0	0	0	0	0	0	0	0	1	0	0	0	0	Eukaryota	Arthropoda	Hexanauplia	Calanoida	Centropagidae	Boeckella	NA
LPeuks_2142	0	0	0	0	0	0	0	0	0	0	0	0	0	0	0	0	0	0	0	0	0	0	0	0	0	0	0	0	0	2	0	0	0	0	Eukaryota	Unclassified_Kingdom_Eukaryota	Unclassified_Kingdom_Eukaryota	Unclassified_Kingdom_Eukaryota	Unclassified_Kingdom_Eukaryota	Unclassified_Kingdom_Eukaryota	NA
LPeuks_2143	0	0	0	0	0	0	0	0	0	0	0	0	0	0	0	0	0	0	0	0	0	0	0	0	0	0	0	0	0	2	0	0	0	0	Eukaryota	Unclassified_Kingdom_Eukaryota	Unclassified_Kingdom_Eukaryota	Unclassified_Kingdom_Eukaryota	Unclassified_Kingdom_Eukaryota	Unclassified_Kingdom_Eukaryota	NA
LPeuks_2145	0	0	0	0	0	0	0	0	0	0	0	0	0	0	0	0	0	0	0	0	0	0	0	0	0	0	0	0	0	1	0	0	0	0	Eukaryota	Unclassified_Kingdom_Eukaryota	Unclassified_Kingdom_Eukaryota	Unclassified_Kingdom_Eukaryota	Unclassified_Kingdom_Eukaryota	Unclassified_Kingdom_Eukaryota	NA
LPeuks_2146	0	0	0	0	0	0	0	0	0	0	0	0	0	0	0	0	0	0	0	0	0	0	0	0	0	0	0	0	0	1	0	0	0	0	Eukaryota	Ochrophyta	Chrysophyceae	Chromulinales	Dinobryaceae	Dinobryon	NA
LPeuks_2147	0	0	0	0	0	0	0	0	0	0	0	0	0	0	0	0	0	0	0	0	0	0	0	0	0	0	0	0	0	0	4	0	0	0	Eukaryota	Arthropoda	Unclassified_Phylum_Arthropoda	Unclassified_Phylum_Arthropoda	Unclassified_Phylum_Arthropoda	Unclassified_Phylum_Arthropoda	NA
LPeuks_2148	0	0	0	0	0	0	0	0	0	0	0	0	0	0	0	0	0	0	0	0	0	0	0	0	0	0	0	0	0	0	4	0	0	0	Eukaryota	Arthropoda	Branchiopoda	Diplostraca	Sididae	Penilia	Penilia_avirostris
LPeuks_2149	0	0	0	0	0	0	0	0	0	0	0	0	0	0	0	0	0	0	0	0	0	0	0	0	0	0	0	0	0	0	0	0	2	0	Eukaryota	Arthropoda	Hexanauplia	Calanoida	Centropagidae	Boeckella	Boeckella_hamata
LPeuks_2151	0	0	0	0	0	0	0	0	0	0	0	0	0	0	0	0	0	0	0	0	0	0	0	0	0	0	0	0	0	0	0	0	2	0	Eukaryota	Arthropoda	Hexanauplia	Calanoida	Centropagidae	Boeckella	NA
LPeuks_2154	0	0	0	0	0	0	0	0	0	0	0	0	0	0	0	0	0	0	0	0	0	0	0	0	0	0	0	0	0	0	0	0	0	1	Eukaryota	Arthropoda	Hexanauplia	Calanoida	Centropagidae	Boeckella	NA
LPeuks_2155	0	0	0	0	0	0	0	0	0	0	0	0	0	0	0	0	0	0	0	0	0	0	0	0	0	0	0	0	0	0	0	0	0	1	Eukaryota	Ochrophyta	Unclassified_Phylum_Ochrophyta	Unclassified_Phylum_Ochrophyta	Unclassified_Phylum_Ochrophyta	Unclassified_Phylum_Ochrophyta	NA
LPeuks_2156	0	0	0	0	0	0	0	0	0	0	0	0	0	0	0	0	0	0	0	0	0	0	0	0	0	0	0	0	0	0	0	0	0	3	Eukaryota	Unclassified_Kingdom_Eukaryota	Unclassified_Kingdom_Eukaryota	Unclassified_Kingdom_Eukaryota	Unclassified_Kingdom_Eukaryota	Unclassified_Kingdom_Eukaryota	NA
LPeuks_2157	0	0	0	0	0	0	0	0	0	0	0	0	0	0	0	0	0	0	0	0	0	0	0	0	0	0	0	0	0	0	0	0	0	1	Eukaryota	Arthropoda	Hexanauplia	Cyclopoida	Cyclopidae	Acanthocyclops	NA
LPeuks_2164	1	0	0	0	0	0	0	0	0	0	0	0	0	0	0	0	0	0	0	0	0	0	0	0	0	0	0	0	0	0	0	0	0	0	Eukaryota	Chordata	Unclassified_Phylum_Chordata	Unclassified_Phylum_Chordata	Unclassified_Phylum_Chordata	Unclassified_Phylum_Chordata	NA
LPeuks_2165	1	0	0	0	0	0	0	0	0	0	0	0	0	0	0	0	0	0	0	0	0	0	0	0	0	0	0	0	0	0	0	0	0	0	Eukaryota	Arthropoda	Insecta	Diptera	Unclassified_Order_Diptera	Unclassified_Order_Diptera	NA
LPeuks_2167	1	0	0	0	0	0	0	0	0	0	0	0	0	0	0	0	0	0	0	0	0	0	0	0	0	0	0	0	0	0	0	0	0	0	Eukaryota	Arthropoda	Insecta	Diptera	Chironomidae	Unclassified_Family_Chironomidae	NA
LPeuks_2168	1	0	0	0	0	0	0	0	0	0	0	0	0	0	0	0	0	0	0	0	0	0	0	0	0	0	0	0	0	0	0	0	0	0	Eukaryota	Arthropoda	Branchiopoda	Diplostraca	Bosminidae	Bosmina	NA
LPeuks_2169	0	2	0	0	0	0	0	0	0	0	0	0	0	0	0	0	0	0	0	0	0	0	0	0	0	0	0	0	0	0	0	0	0	0	Eukaryota	Unclassified_Kingdom_Eukaryota	Unclassified_Kingdom_Eukaryota	Unclassified_Kingdom_Eukaryota	Unclassified_Kingdom_Eukaryota	Unclassified_Kingdom_Eukaryota	NA
LPeuks_2171	0	0	1	0	0	0	0	0	0	0	0	0	0	0	0	0	0	0	0	0	0	0	0	0	0	0	0	0	0	0	0	0	0	0	Eukaryota	Arthropoda	Hexanauplia	Calanoida	Centropagidae	Boeckella	NA
LPeuks_2176	0	0	0	0	0	0	0	0	0	0	0	0	0	0	0	0	0	0	0	0	0	3	0	0	0	0	0	0	0	0	0	0	0	0	Eukaryota	Chlorophyta	Mamiellophyceae	Monomastigales	Monomastigaceae	Monomastix	NA
LPeuks_2183	0	0	0	2	0	0	0	0	0	0	0	0	0	0	0	0	0	0	0	0	0	0	0	0	0	0	0	0	0	0	0	0	0	0	Eukaryota	Unclassified_Kingdom_Eukaryota	Unclassified_Kingdom_Eukaryota	Unclassified_Kingdom_Eukaryota	Unclassified_Kingdom_Eukaryota	Unclassified_Kingdom_Eukaryota	NA
LPeuks_2186	0	0	0	1	0	0	0	0	0	0	0	0	0	0	0	0	0	0	0	0	0	0	0	0	0	0	0	0	0	0	0	0	0	0	Eukaryota	Unclassified_Kingdom_Eukaryota	Unclassified_Kingdom_Eukaryota	Unclassified_Kingdom_Eukaryota	Unclassified_Kingdom_Eukaryota	Unclassified_Kingdom_Eukaryota	NA
LPeuks_2187	0	0	0	1	0	0	0	0	0	0	0	0	0	0	0	0	0	0	0	0	0	0	0	0	0	0	0	0	0	0	0	0	0	0	Eukaryota	Unclassified_Kingdom_Eukaryota	Unclassified_Kingdom_Eukaryota	Unclassified_Kingdom_Eukaryota	Unclassified_Kingdom_Eukaryota	Unclassified_Kingdom_Eukaryota	NA
LPeuks_2188	0	0	0	0	1	0	0	0	0	0	0	0	0	0	0	0	0	0	0	0	0	0	0	0	0	0	0	0	0	0	0	0	0	0	Eukaryota	Oomycota	Unclass_Oomycota	Unclassified_Class_Unclass_Oomycota	Unclassified_Class_Unclass_Oomycota	Unclassified_Class_Unclass_Oomycota	NA
LPeuks_2189	0	0	0	0	0	2	0	0	0	0	0	0	0	0	0	0	0	0	0	0	0	0	0	0	0	0	0	0	0	0	0	0	0	0	Eukaryota	Ascomycota	Leotiomycetes	Helotiales	Discinellaceae	Articulospora	NA
LPeuks_2191	0	0	0	0	0	2	0	0	0	0	0	0	0	0	0	0	0	0	0	0	0	0	0	0	0	0	0	0	0	0	0	0	0	0	Eukaryota	Ascomycota	Leotiomycetes	Helotiales	Discinellaceae	Articulospora	NA
LPeuks_2192	0	0	0	0	0	2	0	0	0	0	0	0	0	0	0	0	0	0	0	0	0	0	0	0	0	0	0	0	0	0	0	0	0	0	Eukaryota	Unclassified_Kingdom_Eukaryota	Unclassified_Kingdom_Eukaryota	Unclassified_Kingdom_Eukaryota	Unclassified_Kingdom_Eukaryota	Unclassified_Kingdom_Eukaryota	NA
LPeuks_2193	0	0	0	0	0	2	0	0	0	0	0	0	0	0	0	0	0	0	0	0	0	0	0	0	0	0	0	0	0	0	0	0	0	0	Eukaryota	Unclassified_Kingdom_Eukaryota	Unclassified_Kingdom_Eukaryota	Unclassified_Kingdom_Eukaryota	Unclassified_Kingdom_Eukaryota	Unclassified_Kingdom_Eukaryota	NA
LPeuks_2194	0	0	0	0	0	3	0	0	0	0	0	0	0	0	0	0	0	0	0	0	0	0	0	0	0	0	0	0	0	0	0	0	0	0	Eukaryota	Unclassified_Kingdom_Eukaryota	Unclassified_Kingdom_Eukaryota	Unclassified_Kingdom_Eukaryota	Unclassified_Kingdom_Eukaryota	Unclassified_Kingdom_Eukaryota	NA
LPeuks_2196	0	0	0	0	0	1	0	0	0	0	0	0	0	0	0	0	0	0	0	0	0	0	0	0	0	0	0	0	0	0	0	0	0	0	Eukaryota	Unclassified_Kingdom_Eukaryota	Unclassified_Kingdom_Eukaryota	Unclassified_Kingdom_Eukaryota	Unclassified_Kingdom_Eukaryota	Unclassified_Kingdom_Eukaryota	NA
LPeuks_2197	0	0	0	0	0	1	0	0	0	0	0	0	0	0	0	0	0	0	0	0	0	0	0	0	0	0	0	0	0	0	0	0	0	0	Eukaryota	Ascomycota	Leotiomycetes	Helotiales	Mollisiaceae	Phialocephala	NA
LPeuks_2198	0	0	0	0	0	1	0	0	0	0	0	0	0	0	0	0	0	0	0	0	0	0	0	0	0	0	0	0	0	0	0	0	0	0	Eukaryota	Ascomycota	Leotiomycetes	Helotiales	Discinellaceae	Unclassified_Family_Discinellaceae	NA
LPeuks_2199	0	0	0	0	0	1	0	0	0	0	0	0	0	0	0	0	0	0	0	0	0	0	0	0	0	0	0	0	0	0	0	0	0	0	Eukaryota	Ascomycota	Leotiomycetes	Helotiales	Discinellaceae	Articulospora	NA
LPeuks_2200	0	0	0	0	0	2	0	0	0	0	0	0	0	0	0	0	0	0	0	0	0	0	0	0	0	0	0	0	0	0	0	0	0	0	Eukaryota	Unclassified_Kingdom_Eukaryota	Unclassified_Kingdom_Eukaryota	Unclassified_Kingdom_Eukaryota	Unclassified_Kingdom_Eukaryota	Unclassified_Kingdom_Eukaryota	NA
LPeuks_2202	0	0	0	0	0	1	0	0	0	0	0	0	0	0	0	0	0	0	0	0	0	0	0	0	0	0	0	0	0	0	0	0	0	0	Eukaryota	Ascomycota	Unclassified_Phylum_Ascomycota	Unclassified_Phylum_Ascomycota	Unclassified_Phylum_Ascomycota	Unclassified_Phylum_Ascomycota	NA
LPeuks_2203	0	0	0	0	0	2	0	0	0	0	0	0	0	0	0	0	0	0	0	0	0	0	0	0	0	0	0	0	0	0	0	0	0	0	Eukaryota	Ascomycota	Sordariomycetes	Hypocreales	Unclassified_Order_Hypocreales	Unclassified_Order_Hypocreales	NA
LPeuks_2206	0	0	0	0	0	0	0	1	0	0	0	0	0	0	0	0	0	0	0	0	0	0	0	0	0	0	0	0	0	0	0	0	0	0	Eukaryota	Arthropoda	Hexanauplia	Calanoida	Unclassified_Order_Calanoida	Unclassified_Order_Calanoida	NA
LPeuks_2213	0	0	0	0	0	0	0	0	0	2	0	0	0	0	0	0	0	0	0	0	0	0	0	0	0	0	0	0	0	0	0	0	0	0	Eukaryota	Arthropoda	Hexanauplia	Calanoida	Centropagidae	Boeckella	NA
LPeuks_2214	0	0	0	0	0	0	0	0	0	1	0	0	0	0	0	0	0	0	0	0	0	0	0	0	0	0	0	0	0	0	0	0	0	0	Eukaryota	Oomycota	Unclass_Oomycota	Saprolegniales	Saprolegniaceae	Leptolegnia	Leptolegnia_sp
LPeuks_2215	0	0	0	0	0	0	0	0	0	1	0	0	0	0	0	0	0	0	0	0	0	0	0	0	0	0	0	0	0	0	0	0	0	0	Eukaryota	Arthropoda	Hexanauplia	Calanoida	Unclassified_Order_Calanoida	Unclassified_Order_Calanoida	NA
LPeuks_2224	0	0	0	0	0	0	0	0	0	0	1	0	0	0	0	0	0	0	0	0	0	0	0	0	0	0	0	0	0	0	0	0	0	0	Eukaryota	Arthropoda	Insecta	Unclassified_Class_Insecta	Unclassified_Class_Insecta	Unclassified_Class_Insecta	NA
LPeuks_2226	0	0	0	0	0	0	0	0	0	0	1	0	0	0	0	0	0	0	0	0	0	0	0	0	0	0	0	0	0	0	0	0	0	0	Eukaryota	Unclassified_Kingdom_Eukaryota	Unclassified_Kingdom_Eukaryota	Unclassified_Kingdom_Eukaryota	Unclassified_Kingdom_Eukaryota	Unclassified_Kingdom_Eukaryota	NA
LPeuks_2228	0	0	0	0	0	0	0	0	0	0	1	0	0	0	0	0	0	0	0	0	0	0	0	0	0	0	0	0	0	0	0	0	0	0	Eukaryota	Arthropoda	Hexanauplia	Calanoida	Centropagidae	Boeckella	NA
LPeuks_2229	0	0	0	0	0	0	0	0	0	0	1	0	0	0	0	0	0	0	0	0	0	0	0	0	0	0	0	0	0	0	0	0	0	0	Eukaryota	Arthropoda	Hexanauplia	Harpacticoida	Unclassified_Order_Harpacticoida	Unclassified_Order_Harpacticoida	NA
LPeuks_2234	0	0	0	0	0	0	0	0	0	0	1	0	0	0	0	0	0	0	0	0	0	0	0	0	0	0	0	0	0	0	0	0	0	0	Eukaryota	Annelida	Clitellata	Enchytraeida	Enchytraeidae	Cognettia	Cognettia_varisetosa
LPeuks_2237	0	0	0	0	0	0	0	0	0	0	1	0	0	0	0	0	0	0	0	0	0	0	0	0	0	0	0	0	0	0	0	0	0	0	Eukaryota	Unclassified_Kingdom_Eukaryota	Unclassified_Kingdom_Eukaryota	Unclassified_Kingdom_Eukaryota	Unclassified_Kingdom_Eukaryota	Unclassified_Kingdom_Eukaryota	NA
LPeuks_2240	0	0	0	0	0	0	0	0	0	0	1	0	0	0	0	0	0	0	0	0	0	0	0	0	0	0	0	0	0	0	0	0	0	0	Eukaryota	Bacillariophyta	Bacillariophyceae	Cymbellales	Cymbellaceae	Unclassified_Family_Cymbellaceae	NA
LPeuks_2246	0	0	0	0	0	0	0	0	0	0	3	0	0	0	0	0	0	0	0	0	0	0	0	0	0	0	0	0	0	0	0	0	0	0	Eukaryota	Ascomycota	Unclassified_Phylum_Ascomycota	Unclassified_Phylum_Ascomycota	Unclassified_Phylum_Ascomycota	Unclassified_Phylum_Ascomycota	NA
LPeuks_2247	0	0	0	0	0	0	0	0	0	0	0	2	0	0	0	0	0	0	0	0	0	0	0	0	0	0	0	0	0	0	0	0	0	0	Eukaryota	Unclassified_Kingdom_Eukaryota	Unclassified_Kingdom_Eukaryota	Unclassified_Kingdom_Eukaryota	Unclassified_Kingdom_Eukaryota	Unclassified_Kingdom_Eukaryota	NA
LPeuks_2248	0	0	0	0	0	0	0	0	0	0	0	0	1	0	0	0	0	0	0	0	0	0	0	0	0	0	0	0	0	0	0	0	0	0	Eukaryota	Unclassified_Kingdom_Eukaryota	Unclassified_Kingdom_Eukaryota	Unclassified_Kingdom_Eukaryota	Unclassified_Kingdom_Eukaryota	Unclassified_Kingdom_Eukaryota	NA
LPeuks_2249	0	0	0	0	0	0	0	0	0	0	0	0	1	0	0	0	0	0	0	0	0	0	0	0	0	0	0	0	0	0	0	0	0	0	Eukaryota	Nematoda	Chromadorea	Rhabditida	Unclassified_Order_Rhabditida	Unclassified_Order_Rhabditida	NA
LPeuks_2253	0	0	0	0	0	0	0	0	0	0	0	0	2	0	0	0	0	0	0	0	0	0	0	0	0	0	0	0	0	0	0	0	0	0	Eukaryota	Unclassified_Kingdom_Eukaryota	Unclassified_Kingdom_Eukaryota	Unclassified_Kingdom_Eukaryota	Unclassified_Kingdom_Eukaryota	Unclassified_Kingdom_Eukaryota	NA
LPeuks_2255	0	0	0	0	0	0	0	0	0	0	0	0	2	0	0	0	0	0	0	0	0	0	0	0	0	0	0	0	0	0	0	0	0	0	Eukaryota	Unclassified_Kingdom_Eukaryota	Unclassified_Kingdom_Eukaryota	Unclassified_Kingdom_Eukaryota	Unclassified_Kingdom_Eukaryota	Unclassified_Kingdom_Eukaryota	NA
LPeuks_2256	0	0	0	0	0	0	0	0	0	0	0	0	2	0	0	0	0	0	0	0	0	0	0	0	0	0	0	0	0	0	0	0	0	0	Eukaryota	Unclassified_Kingdom_Eukaryota	Unclassified_Kingdom_Eukaryota	Unclassified_Kingdom_Eukaryota	Unclassified_Kingdom_Eukaryota	Unclassified_Kingdom_Eukaryota	NA
LPeuks_2257	0	0	0	0	0	0	0	0	0	0	0	0	1	0	0	0	0	0	0	0	0	0	0	0	0	0	0	0	0	0	0	0	0	0	Eukaryota	Ascomycota	Unclassified_Phylum_Ascomycota	Unclassified_Phylum_Ascomycota	Unclassified_Phylum_Ascomycota	Unclassified_Phylum_Ascomycota	NA
LPeuks_2258	0	0	0	0	0	0	0	0	0	0	0	0	1	0	0	0	0	0	0	0	0	0	0	0	0	0	0	0	0	0	0	0	0	0	Eukaryota	Ascomycota	Sordariomycetes	Hypocreales	Unclassified_Order_Hypocreales	Unclassified_Order_Hypocreales	NA
LPeuks_2261	0	0	0	0	0	0	0	0	0	0	0	0	2	0	0	0	0	0	0	0	0	0	0	0	0	0	0	0	0	0	0	0	0	0	Eukaryota	Unclassified_Kingdom_Eukaryota	Unclassified_Kingdom_Eukaryota	Unclassified_Kingdom_Eukaryota	Unclassified_Kingdom_Eukaryota	Unclassified_Kingdom_Eukaryota	NA
LPeuks_2262	0	0	0	0	0	0	0	0	0	0	0	0	1	0	0	0	0	0	0	0	0	0	0	0	0	0	0	0	0	0	0	0	0	0	Eukaryota	Unclassified_Kingdom_Eukaryota	Unclassified_Kingdom_Eukaryota	Unclassified_Kingdom_Eukaryota	Unclassified_Kingdom_Eukaryota	Unclassified_Kingdom_Eukaryota	NA
LPeuks_2263	0	0	0	0	0	0	0	0	0	0	0	0	1	0	0	0	0	0	0	0	0	0	0	0	0	0	0	0	0	0	0	0	0	0	Eukaryota	Unclassified_Kingdom_Eukaryota	Unclassified_Kingdom_Eukaryota	Unclassified_Kingdom_Eukaryota	Unclassified_Kingdom_Eukaryota	Unclassified_Kingdom_Eukaryota	NA
LPeuks_2265	0	0	0	0	0	0	0	0	0	0	0	0	1	0	0	0	0	0	0	0	0	0	0	0	0	0	0	0	0	0	0	0	0	0	Eukaryota	Unclassified_Kingdom_Eukaryota	Unclassified_Kingdom_Eukaryota	Unclassified_Kingdom_Eukaryota	Unclassified_Kingdom_Eukaryota	Unclassified_Kingdom_Eukaryota	NA
LPeuks_2269	0	0	0	0	0	0	0	0	0	0	0	0	2	0	0	0	0	0	0	0	0	0	0	0	0	0	0	0	0	0	0	0	0	0	Eukaryota	Unclassified_Kingdom_Eukaryota	Unclassified_Kingdom_Eukaryota	Unclassified_Kingdom_Eukaryota	Unclassified_Kingdom_Eukaryota	Unclassified_Kingdom_Eukaryota	NA
LPeuks_2270	0	0	0	0	0	0	0	0	0	0	0	0	1	0	0	0	0	0	0	0	0	0	0	0	0	0	0	0	0	0	0	0	0	0	Eukaryota	Ascomycota	Leotiomycetes	Helotiales	Discinellaceae	Articulospora	NA
LPeuks_2272	0	0	0	0	0	0	0	0	0	0	0	0	1	0	0	0	0	0	0	0	0	0	0	0	0	0	0	0	0	0	0	0	0	0	Eukaryota	Unclassified_Kingdom_Eukaryota	Unclassified_Kingdom_Eukaryota	Unclassified_Kingdom_Eukaryota	Unclassified_Kingdom_Eukaryota	Unclassified_Kingdom_Eukaryota	NA
LPeuks_2274	0	0	0	0	0	0	0	0	0	0	0	0	1	0	0	0	0	0	0	0	0	0	0	0	0	0	0	0	0	0	0	0	0	0	Eukaryota	Arthropoda	Branchiopoda	Diplostraca	Bosminidae	Bosmina	NA
LPeuks_2275	0	0	0	0	0	0	0	0	0	0	0	0	1	0	0	0	0	0	0	0	0	0	0	0	0	0	0	0	0	0	0	0	0	0	Eukaryota	Arthropoda	Unclassified_Phylum_Arthropoda	Unclassified_Phylum_Arthropoda	Unclassified_Phylum_Arthropoda	Unclassified_Phylum_Arthropoda	NA
LPeuks_2278	0	0	0	0	0	0	0	0	0	0	0	0	1	0	0	0	0	0	0	0	0	0	0	0	0	0	0	0	0	0	0	0	0	0	Eukaryota	Cnidaria	Unclassified_Phylum_Cnidaria	Unclassified_Phylum_Cnidaria	Unclassified_Phylum_Cnidaria	Unclassified_Phylum_Cnidaria	NA
LPeuks_2279	0	0	0	0	0	0	0	0	0	0	0	0	1	0	0	0	0	0	0	0	0	0	0	0	0	0	0	0	0	0	0	0	0	0	Eukaryota	Unclassified_Kingdom_Eukaryota	Unclassified_Kingdom_Eukaryota	Unclassified_Kingdom_Eukaryota	Unclassified_Kingdom_Eukaryota	Unclassified_Kingdom_Eukaryota	NA
LPeuks_2281	0	0	0	0	0	0	0	0	0	0	0	0	1	0	0	0	0	0	0	0	0	0	0	0	0	0	0	0	0	0	0	0	0	0	Eukaryota	Ascomycota	Leotiomycetes	Unclass_Leotiomycetes	Unclassified_Order_Unclass_Leotiomycetes	Unclassified_Order_Unclass_Leotiomycetes	NA
LPeuks_2283	0	0	0	0	0	0	0	0	0	0	0	0	2	0	0	0	0	0	0	0	0	0	0	0	0	0	0	0	0	0	0	0	0	0	Eukaryota	Unclassified_Kingdom_Eukaryota	Unclassified_Kingdom_Eukaryota	Unclassified_Kingdom_Eukaryota	Unclassified_Kingdom_Eukaryota	Unclassified_Kingdom_Eukaryota	NA
LPeuks_2285	0	0	0	0	0	0	0	0	0	0	0	0	3	0	0	0	0	0	0	0	0	0	0	0	0	0	0	0	0	0	0	0	0	0	Eukaryota	Unclassified_Kingdom_Eukaryota	Unclassified_Kingdom_Eukaryota	Unclassified_Kingdom_Eukaryota	Unclassified_Kingdom_Eukaryota	Unclassified_Kingdom_Eukaryota	NA
LPeuks_2287	0	0	0	0	0	0	0	0	0	0	0	0	1	0	0	0	0	0	0	0	0	0	0	0	0	0	0	0	0	0	0	0	0	0	Eukaryota	Ascomycota	Leotiomycetes	Unclassified_Class_Leotiomycetes	Unclassified_Class_Leotiomycetes	Unclassified_Class_Leotiomycetes	NA
LPeuks_2290	0	0	0	0	0	0	0	0	0	0	0	0	2	0	0	0	0	0	0	0	0	0	0	0	0	0	0	0	0	0	0	0	0	0	Eukaryota	Unclassified_Kingdom_Eukaryota	Unclassified_Kingdom_Eukaryota	Unclassified_Kingdom_Eukaryota	Unclassified_Kingdom_Eukaryota	Unclassified_Kingdom_Eukaryota	NA
LPeuks_2291	0	0	0	0	0	0	0	0	0	0	0	0	1	0	0	0	0	0	0	0	0	0	0	0	0	0	0	0	0	0	0	0	0	0	Eukaryota	Ascomycota	Unclassified_Phylum_Ascomycota	Unclassified_Phylum_Ascomycota	Unclassified_Phylum_Ascomycota	Unclassified_Phylum_Ascomycota	NA
LPeuks_2298	0	0	0	0	0	0	0	0	0	0	0	0	0	3	0	0	0	0	0	0	0	0	0	0	0	0	0	0	0	0	0	0	0	0	Eukaryota	Unclassified_Kingdom_Eukaryota	Unclassified_Kingdom_Eukaryota	Unclassified_Kingdom_Eukaryota	Unclassified_Kingdom_Eukaryota	Unclassified_Kingdom_Eukaryota	NA
LPeuks_2299	0	0	0	0	0	0	0	0	0	0	0	0	0	1	0	0	0	0	0	0	0	0	0	0	0	0	0	0	0	0	0	0	0	0	Eukaryota	Unclassified_Kingdom_Eukaryota	Unclassified_Kingdom_Eukaryota	Unclassified_Kingdom_Eukaryota	Unclassified_Kingdom_Eukaryota	Unclassified_Kingdom_Eukaryota	Polyarthra_dolichoptera
LPeuks_2300	0	0	0	0	0	0	0	0	0	0	0	0	0	1	0	0	0	0	0	0	0	0	0	0	0	0	0	0	0	0	0	0	0	0	Eukaryota	Arthropoda	Hexanauplia	Cyclopoida	Cyclopidae	Acanthocyclops	Acanthocyclops_robustus
LPeuks_2301	0	0	0	0	0	0	0	0	0	0	0	0	0	1	0	0	0	0	0	0	0	0	0	0	0	0	0	0	0	0	0	0	0	0	Eukaryota	Arthropoda	Hexanauplia	Cyclopoida	Cyclopidae	Unclassified_Family_Cyclopidae	NA
LPeuks_2303	0	0	0	0	0	0	0	0	0	0	0	0	0	1	0	0	0	0	0	0	0	0	0	0	0	0	0	0	0	0	0	0	0	0	Eukaryota	Ochrophyta	Chrysophyceae	Unclass_Chrysophyceae	Unclass_Chrysophyceae	Chrysophyceae	NA
LPeuks_2304	0	0	0	0	0	0	0	0	0	0	0	0	0	1	0	0	0	0	0	0	0	0	0	0	0	0	0	0	0	0	0	0	0	0	Eukaryota	Unclassified_Kingdom_Eukaryota	Unclassified_Kingdom_Eukaryota	Unclassified_Kingdom_Eukaryota	Unclassified_Kingdom_Eukaryota	Unclassified_Kingdom_Eukaryota	NA
LPeuks_2305	0	0	0	0	0	0	0	0	0	0	0	0	0	2	0	0	0	0	0	0	0	0	0	0	0	0	0	0	0	0	0	0	0	0	Eukaryota	Unclassified_Kingdom_Eukaryota	Unclassified_Kingdom_Eukaryota	Unclassified_Kingdom_Eukaryota	Unclassified_Kingdom_Eukaryota	Unclassified_Kingdom_Eukaryota	NA
LPeuks_2307	0	0	0	0	0	0	0	0	0	0	0	0	0	0	1	0	0	0	0	0	0	0	0	0	0	0	0	0	0	0	0	0	0	0	Eukaryota	Arthropoda	Hexanauplia	Cyclopoida	Cyclopidae	Acanthocyclops	NA
LPeuks_2308	0	0	0	0	0	0	0	0	0	0	0	0	0	0	2	0	0	0	0	0	0	0	0	0	0	0	0	0	0	0	0	0	0	0	Eukaryota	Unclassified_Kingdom_Eukaryota	Unclassified_Kingdom_Eukaryota	Unclassified_Kingdom_Eukaryota	Unclassified_Kingdom_Eukaryota	Unclassified_Kingdom_Eukaryota	NA
LPeuks_2309	0	0	0	0	0	0	0	0	0	0	0	0	0	0	2	0	0	0	0	0	0	0	0	0	0	0	0	0	0	0	0	0	0	0	Eukaryota	Arthropoda	Unclassified_Phylum_Arthropoda	Unclassified_Phylum_Arthropoda	Unclassified_Phylum_Arthropoda	Unclassified_Phylum_Arthropoda	NA
LPeuks_2316	0	0	0	0	0	0	0	0	0	0	0	0	0	0	0	0	1	0	0	0	0	0	0	0	0	0	0	0	0	0	0	0	0	0	Eukaryota	Unclassified_Kingdom_Eukaryota	Unclassified_Kingdom_Eukaryota	Unclassified_Kingdom_Eukaryota	Unclassified_Kingdom_Eukaryota	Unclassified_Kingdom_Eukaryota	NA
LPeuks_2317	0	0	0	0	0	0	0	0	0	0	0	0	0	0	0	0	2	0	0	0	0	0	0	0	0	0	0	0	0	0	0	0	0	0	Eukaryota	Bacillariophyta	Unclassified_Phylum_Bacillariophyta	Unclassified_Phylum_Bacillariophyta	Unclassified_Phylum_Bacillariophyta	Unclassified_Phylum_Bacillariophyta	NA
LPeuks_2318	0	0	0	0	0	0	0	0	0	0	0	0	0	0	0	0	1	0	0	0	0	0	0	0	0	0	0	0	0	0	0	0	0	0	Eukaryota	Arthropoda	Ostracoda	Podocopida	Unclass_Podocopida	Podocopida	NA
LPeuks_2319	0	0	0	0	0	0	0	0	0	0	0	0	0	0	0	0	1	0	0	0	0	0	0	0	0	0	0	0	0	0	0	0	0	0	Eukaryota	Ochrophyta	Chrysophyceae	Chromulinales	Dinobryaceae	Dinobryon	NA
LPeuks_2320	0	0	0	0	0	0	0	0	0	0	0	0	0	0	0	0	0	1	0	0	0	0	0	0	0	0	0	0	0	0	0	0	0	0	Eukaryota	Unclassified_Kingdom_Eukaryota	Unclassified_Kingdom_Eukaryota	Unclassified_Kingdom_Eukaryota	Unclassified_Kingdom_Eukaryota	Unclassified_Kingdom_Eukaryota	NA
LPeuks_2323	0	0	0	0	0	0	0	0	0	0	0	0	0	0	0	0	0	0	3	0	0	0	0	0	0	0	0	0	0	0	0	0	0	0	Eukaryota	Unclassified_Kingdom_Eukaryota	Unclassified_Kingdom_Eukaryota	Unclassified_Kingdom_Eukaryota	Unclassified_Kingdom_Eukaryota	Unclassified_Kingdom_Eukaryota	NA
LPeuks_2324	0	0	0	0	0	0	0	0	0	0	0	0	0	0	0	0	0	0	3	0	0	0	0	0	0	0	0	0	0	0	0	0	0	0	Eukaryota	Ochrophyta	Synurophyceae	Synurales	Mallomonadaceae	Mallomonas	NA
LPeuks_2326	0	0	0	0	0	0	0	0	0	0	0	0	0	0	0	0	0	0	0	1	0	0	0	0	0	0	0	0	0	0	0	0	0	0	Eukaryota	Arthropoda	Hexanauplia	Calanoida	Unclassified_Order_Calanoida	Unclassified_Order_Calanoida	NA
LPeuks_2327	0	0	0	0	0	0	0	0	0	0	0	0	0	0	0	0	0	0	0	0	2	0	0	0	0	0	0	0	0	0	0	0	0	0	Eukaryota	Unclassified_Kingdom_Eukaryota	Unclassified_Kingdom_Eukaryota	Unclassified_Kingdom_Eukaryota	Unclassified_Kingdom_Eukaryota	Unclassified_Kingdom_Eukaryota	NA
LPeuks_2328	0	0	0	0	0	0	0	0	0	0	0	0	0	0	0	0	0	0	0	0	1	0	0	0	0	0	0	0	0	0	0	0	0	0	Eukaryota	Ochrophyta	Chrysophyceae	Chromulinales	Dinobryaceae	Dinobryon	Dinobryon_divergens
LPeuks_2329	0	0	0	0	0	0	0	0	0	0	0	0	0	0	0	0	0	0	0	0	2	0	0	0	0	0	0	0	0	0	0	0	0	0	Eukaryota	Arthropoda	Insecta	Unclassified_Class_Insecta	Unclassified_Class_Insecta	Unclassified_Class_Insecta	NA
LPeuks_2330	0	0	0	0	0	0	0	0	0	0	0	0	0	0	0	0	0	0	0	0	0	0	2	0	0	0	0	0	0	0	0	0	0	0	Eukaryota	Arthropoda	Branchiopoda	Diplostraca	Daphniidae	Daphnia	NA
LPeuks_2331	0	0	0	0	0	0	0	0	0	0	0	0	0	0	0	0	0	0	0	0	0	0	0	1	0	0	0	0	0	0	0	0	0	0	Eukaryota	Arthropoda	Hexanauplia	Cyclopoida	Unclassified_Order_Cyclopoida	Unclassified_Order_Cyclopoida	NA
LPeuks_2332	0	0	0	0	0	0	0	0	0	0	0	0	0	0	0	0	0	0	0	0	0	0	0	1	0	0	0	0	0	0	0	0	0	0	Eukaryota	Arthropoda	Hexanauplia	Cyclopoida	Unclassified_Order_Cyclopoida	Unclassified_Order_Cyclopoida	NA
LPeuks_2334	0	0	0	0	0	0	0	0	0	0	0	0	0	0	0	0	0	0	0	0	0	0	0	1	0	0	0	0	0	0	0	0	0	0	Eukaryota	Unclassified_Kingdom_Eukaryota	Unclassified_Kingdom_Eukaryota	Unclassified_Kingdom_Eukaryota	Unclassified_Kingdom_Eukaryota	Unclassified_Kingdom_Eukaryota	NA
LPeuks_2335	0	0	0	0	0	0	0	0	0	0	0	0	0	0	0	0	0	0	0	0	0	0	0	1	0	0	0	0	0	0	0	0	0	0	Eukaryota	Ochrophyta	Unclassified_Phylum_Ochrophyta	Unclassified_Phylum_Ochrophyta	Unclassified_Phylum_Ochrophyta	Unclassified_Phylum_Ochrophyta	NA
LPeuks_2336	0	0	0	0	0	0	0	0	0	0	0	0	0	0	0	0	0	0	0	0	0	0	0	0	1	0	0	0	0	0	0	0	0	0	Eukaryota	Arthropoda	Insecta	Diptera	Unclassified_Order_Diptera	Unclassified_Order_Diptera	NA
LPeuks_2337	0	0	0	0	0	0	0	0	0	0	0	0	0	0	0	0	0	0	0	0	0	0	0	0	2	0	0	0	0	0	0	0	0	0	Eukaryota	Arthropoda	Unclassified_Phylum_Arthropoda	Unclassified_Phylum_Arthropoda	Unclassified_Phylum_Arthropoda	Unclassified_Phylum_Arthropoda	NA
LPeuks_2338	0	0	0	0	0	0	0	0	0	0	0	0	0	0	0	0	0	0	0	0	0	0	0	0	1	0	0	0	0	0	0	0	0	0	Eukaryota	Ochrophyta	Unclassified_Phylum_Ochrophyta	Unclassified_Phylum_Ochrophyta	Unclassified_Phylum_Ochrophyta	Unclassified_Phylum_Ochrophyta	NA
LPeuks_2339	0	0	0	0	0	0	0	0	0	0	0	0	0	0	0	0	0	0	0	0	0	0	0	0	2	0	0	0	0	0	0	0	0	0	Eukaryota	Unclassified_Kingdom_Eukaryota	Unclassified_Kingdom_Eukaryota	Unclassified_Kingdom_Eukaryota	Unclassified_Kingdom_Eukaryota	Unclassified_Kingdom_Eukaryota	NA
LPeuks_2340	0	0	0	0	0	0	0	0	0	0	0	0	0	0	0	0	0	0	0	0	0	0	0	0	1	0	0	0	0	0	0	0	0	0	Eukaryota	Unclassified_Kingdom_Eukaryota	Unclassified_Kingdom_Eukaryota	Unclassified_Kingdom_Eukaryota	Unclassified_Kingdom_Eukaryota	Unclassified_Kingdom_Eukaryota	NA
LPeuks_2342	0	0	0	0	0	0	0	0	0	0	0	0	0	0	0	0	0	0	0	0	0	0	0	0	2	0	0	0	0	0	0	0	0	0	Eukaryota	Unclassified_Kingdom_Eukaryota	Unclassified_Kingdom_Eukaryota	Unclassified_Kingdom_Eukaryota	Unclassified_Kingdom_Eukaryota	Unclassified_Kingdom_Eukaryota	NA
LPeuks_2343	0	0	0	0	0	0	0	0	0	0	0	0	0	0	0	0	0	0	0	0	0	0	0	0	1	0	0	0	0	0	0	0	0	0	Eukaryota	Unclassified_Kingdom_Eukaryota	Unclassified_Kingdom_Eukaryota	Unclassified_Kingdom_Eukaryota	Unclassified_Kingdom_Eukaryota	Unclassified_Kingdom_Eukaryota	NA
LPeuks_2347	0	0	0	0	0	0	0	0	0	0	0	0	0	0	0	0	0	0	0	0	0	0	0	0	2	0	0	0	0	0	0	0	0	0	Eukaryota	Unclassified_Kingdom_Eukaryota	Unclassified_Kingdom_Eukaryota	Unclassified_Kingdom_Eukaryota	Unclassified_Kingdom_Eukaryota	Unclassified_Kingdom_Eukaryota	NA
LPeuks_2350	0	0	0	0	0	0	0	0	0	0	0	0	0	0	0	0	0	0	0	0	0	0	0	0	0	2	0	0	0	0	0	0	0	0	Eukaryota	Chlorophyta	Mamiellophyceae	Monomastigales	Monomastigaceae	Monomastix	NA
LPeuks_2351	0	0	0	0	0	0	0	0	0	0	0	0	0	0	0	0	0	0	0	0	0	0	0	0	0	3	0	0	0	0	0	0	0	0	Eukaryota	Arthropoda	Arachnida	Trombidiformes	Pionidae	Unclassified_Family_Pionidae	NA
LPeuks_2352	0	0	0	0	0	0	0	0	0	0	0	0	0	0	0	0	0	0	0	0	0	0	0	0	0	2	0	0	0	0	0	0	0	0	Eukaryota	Arthropoda	Branchiopoda	Diplostraca	Daphniidae	Daphnia	Daphnia_pulicaria
LPeuks_2354	0	0	0	0	0	0	0	0	0	0	0	0	0	0	0	0	0	0	0	0	0	0	0	0	0	0	1	0	0	0	0	0	0	0	Eukaryota	Arthropoda	Hexanauplia	Calanoida	Centropagidae	Boeckella	NA
LPeuks_2355	0	0	0	0	0	0	0	0	0	0	0	0	0	0	0	0	0	0	0	0	0	0	0	0	0	0	1	0	0	0	0	0	0	0	Eukaryota	Arthropoda	Hexanauplia	Calanoida	Unclassified_Order_Calanoida	Unclassified_Order_Calanoida	NA
LPeuks_2357	0	0	0	0	0	0	0	0	0	0	0	0	0	0	0	0	0	0	0	0	0	0	0	0	0	0	1	0	0	0	0	0	0	0	Eukaryota	Unclassified_Kingdom_Eukaryota	Unclassified_Kingdom_Eukaryota	Unclassified_Kingdom_Eukaryota	Unclassified_Kingdom_Eukaryota	Unclassified_Kingdom_Eukaryota	NA
LPeuks_2362	0	0	0	0	0	0	0	0	0	0	0	0	0	0	0	0	0	0	0	0	0	0	0	0	0	0	0	1	0	0	0	0	0	0	Eukaryota	Arthropoda	Hexanauplia	Calanoida	Centropagidae	Unclassified_Family_Centropagidae	NA
LPeuks_2363	0	0	0	0	0	0	0	0	0	0	0	0	0	0	0	0	0	0	0	0	0	0	0	0	0	0	0	1	0	0	0	0	0	0	Eukaryota	Unclassified_Kingdom_Eukaryota	Unclassified_Kingdom_Eukaryota	Unclassified_Kingdom_Eukaryota	Unclassified_Kingdom_Eukaryota	Unclassified_Kingdom_Eukaryota	NA
LPeuks_2371	0	0	0	0	0	0	0	0	0	0	0	0	0	0	0	0	0	0	0	0	0	0	0	0	0	0	0	0	0	1	0	0	0	0	Eukaryota	Unclassified_Kingdom_Eukaryota	Unclassified_Kingdom_Eukaryota	Unclassified_Kingdom_Eukaryota	Unclassified_Kingdom_Eukaryota	Unclassified_Kingdom_Eukaryota	NA
LPeuks_2373	0	0	0	0	0	0	0	0	0	0	0	0	0	0	0	0	0	0	0	0	0	0	0	0	0	0	0	0	0	2	0	0	0	0	Eukaryota	Arthropoda	Branchiopoda	Diplostraca	Daphniidae	Daphnia	NA
LPeuks_2376	0	0	0	0	0	0	0	0	0	0	0	0	0	0	0	0	0	0	0	0	0	0	0	0	0	0	0	0	0	1	0	0	0	0	Eukaryota	Unclassified_Kingdom_Eukaryota	Unclassified_Kingdom_Eukaryota	Unclassified_Kingdom_Eukaryota	Unclassified_Kingdom_Eukaryota	Unclassified_Kingdom_Eukaryota	NA
LPeuks_2377	0	0	0	0	0	0	0	0	0	0	0	0	0	0	0	0	0	0	0	0	0	0	0	0	0	0	0	0	0	0	3	0	0	0	Eukaryota	Arthropoda	Hexanauplia	Cyclopoida	Cyclopidae	Acanthocyclops	Acanthocyclops_robustus
LPeuks_2378	0	0	0	0	0	0	0	0	0	0	0	0	0	0	0	0	0	0	0	0	0	0	0	0	0	0	0	0	0	0	3	0	0	0	Eukaryota	Unclassified_Kingdom_Eukaryota	Unclassified_Kingdom_Eukaryota	Unclassified_Kingdom_Eukaryota	Unclassified_Kingdom_Eukaryota	Unclassified_Kingdom_Eukaryota	NA
LPeuks_2379	0	0	0	0	0	0	0	0	0	0	0	0	0	0	0	0	0	0	0	0	0	0	0	0	0	0	0	0	0	0	3	0	0	0	Eukaryota	Ochrophyta	Synurophyceae	Synurales	Mallomonadaceae	Mallomonas	NA
LPeuks_2380	0	0	0	0	0	0	0	0	0	0	0	0	0	0	0	0	0	0	0	0	0	0	0	0	0	0	0	0	0	0	0	1	0	0	Eukaryota	Chlorophyta	Unclassified_Phylum_Chlorophyta	Unclassified_Phylum_Chlorophyta	Unclassified_Phylum_Chlorophyta	Unclassified_Phylum_Chlorophyta	NA
LPeuks_2382	0	0	0	0	0	0	0	0	0	0	0	0	0	0	0	0	0	0	0	0	0	0	0	0	0	0	0	0	0	0	0	0	0	3	Eukaryota	Ochrophyta	Unclassified_Phylum_Ochrophyta	Unclassified_Phylum_Ochrophyta	Unclassified_Phylum_Ochrophyta	Unclassified_Phylum_Ochrophyta	NA
LPeuks_2384	0	0	0	0	0	0	0	0	0	0	0	0	0	0	0	0	0	0	0	0	0	0	0	0	0	0	0	0	0	0	0	0	0	1	Eukaryota	Unclassified_Kingdom_Eukaryota	Unclassified_Kingdom_Eukaryota	Unclassified_Kingdom_Eukaryota	Unclassified_Kingdom_Eukaryota	Unclassified_Kingdom_Eukaryota	NA
LPeuks_2385	0	0	0	0	0	0	0	0	0	0	0	0	0	0	0	0	0	0	0	0	0	0	0	0	0	0	0	0	0	0	0	0	0	1	Eukaryota	Unclassified_Kingdom_Eukaryota	Unclassified_Kingdom_Eukaryota	Unclassified_Kingdom_Eukaryota	Unclassified_Kingdom_Eukaryota	Unclassified_Kingdom_Eukaryota	NA
LPeuks_2387	0	0	0	0	0	0	0	0	0	0	0	0	0	0	0	0	0	0	0	0	0	0	0	0	0	0	0	0	0	0	0	0	0	1	Eukaryota	Chlorophyta	Mamiellophyceae	Monomastigales	Monomastigaceae	Monomastix	NA
LPeuks_2392	1	0	0	0	0	0	0	0	0	0	0	0	0	0	0	0	0	0	0	0	0	0	0	0	0	0	0	0	0	0	0	0	0	0	Eukaryota	Unclassified_Kingdom_Eukaryota	Unclassified_Kingdom_Eukaryota	Unclassified_Kingdom_Eukaryota	Unclassified_Kingdom_Eukaryota	Unclassified_Kingdom_Eukaryota	NA
LPeuks_2400	0	1	0	0	0	0	0	0	0	0	0	0	0	0	0	0	0	0	0	0	0	0	0	0	0	0	0	0	0	0	0	0	0	0	Eukaryota	Unclassified_Kingdom_Eukaryota	Unclassified_Kingdom_Eukaryota	Unclassified_Kingdom_Eukaryota	Unclassified_Kingdom_Eukaryota	Unclassified_Kingdom_Eukaryota	Homo_sapiens
LPeuks_2401	0	1	0	0	0	0	0	0	0	0	0	0	0	0	0	0	0	0	0	0	0	0	0	0	0	0	0	0	0	0	0	0	0	0	Eukaryota	Ochrophyta	Unclassified_Phylum_Ochrophyta	Unclassified_Phylum_Ochrophyta	Unclassified_Phylum_Ochrophyta	Unclassified_Phylum_Ochrophyta	NA
LPeuks_2403	0	0	1	0	0	0	0	0	0	0	0	0	0	0	0	0	0	0	0	0	0	0	0	0	0	0	0	0	0	0	0	0	0	0	Eukaryota	Arthropoda	Hexanauplia	Calanoida	Centropagidae	Boeckella	NA
LPeuks_2405	0	0	1	0	0	0	0	0	0	0	0	0	0	0	0	0	0	0	0	0	0	0	0	0	0	0	0	0	0	0	0	0	0	0	Eukaryota	Arthropoda	Hexanauplia	Calanoida	Centropagidae	Unclassified_Family_Centropagidae	NA
LPeuks_2415	0	0	0	2	0	0	0	0	0	0	0	0	0	0	0	0	0	0	0	0	0	0	0	0	0	0	0	0	0	0	0	0	0	0	Eukaryota	Arthropoda	Branchiopoda	Diplostraca	Bosminidae	Bosmina	Bosmina_meridionalis
LPeuks_2416	0	0	0	0	1	0	0	0	0	0	0	0	0	0	0	0	0	0	0	0	0	0	0	0	0	0	0	0	0	0	0	0	0	0	Eukaryota	Unclassified_Kingdom_Eukaryota	Unclassified_Kingdom_Eukaryota	Unclassified_Kingdom_Eukaryota	Unclassified_Kingdom_Eukaryota	Unclassified_Kingdom_Eukaryota	NA
LPeuks_2417	0	0	0	0	0	1	0	0	0	0	0	0	0	0	0	0	0	0	0	0	0	0	0	0	0	0	0	0	0	0	0	0	0	0	Eukaryota	Ascomycota	Leotiomycetes	Unclassified_Class_Leotiomycetes	Unclassified_Class_Leotiomycetes	Unclassified_Class_Leotiomycetes	NA
LPeuks_2419	0	0	0	0	0	1	0	0	0	0	0	0	0	0	0	0	0	0	0	0	0	0	0	0	0	0	0	0	0	0	0	0	0	0	Eukaryota	Arthropoda	Unclassified_Phylum_Arthropoda	Unclassified_Phylum_Arthropoda	Unclassified_Phylum_Arthropoda	Unclassified_Phylum_Arthropoda	NA
LPeuks_2421	0	0	0	0	0	1	0	0	0	0	0	0	0	0	0	0	0	0	0	0	0	0	0	0	0	0	0	0	0	0	0	0	0	0	Eukaryota	Ascomycota	Leotiomycetes	Helotiales	Unclass_Helotiales	Tetracladium	NA
LPeuks_2424	0	0	0	0	0	1	0	0	0	0	0	0	0	0	0	0	0	0	0	0	0	0	0	0	0	0	0	0	0	0	0	0	0	0	Eukaryota	Ascomycota	Sordariomycetes	Hypocreales	Unclassified_Order_Hypocreales	Unclassified_Order_Hypocreales	NA
LPeuks_2428	0	0	0	0	0	2	0	0	0	0	0	0	0	0	0	0	0	0	0	0	0	0	0	0	0	0	0	0	0	0	0	0	0	0	Eukaryota	Rotifera	Monogononta	Ploima	Synchaetidae	Polyarthra	NA
LPeuks_2429	0	0	0	0	0	1	0	0	0	0	0	0	0	0	0	0	0	0	0	0	0	0	0	0	0	0	0	0	0	0	0	0	0	0	Eukaryota	Nematoda	Unclassified_Phylum_Nematoda	Unclassified_Phylum_Nematoda	Unclassified_Phylum_Nematoda	Unclassified_Phylum_Nematoda	NA
LPeuks_2430	0	0	0	0	0	2	0	0	0	0	0	0	0	0	0	0	0	0	0	0	0	0	0	0	0	0	0	0	0	0	0	0	0	0	Eukaryota	Unclassified_Kingdom_Eukaryota	Unclassified_Kingdom_Eukaryota	Unclassified_Kingdom_Eukaryota	Unclassified_Kingdom_Eukaryota	Unclassified_Kingdom_Eukaryota	NA
LPeuks_2431	0	0	0	0	0	1	0	0	0	0	0	0	0	0	0	0	0	0	0	0	0	0	0	0	0	0	0	0	0	0	0	0	0	0	Eukaryota	Arthropoda	Unclassified_Phylum_Arthropoda	Unclassified_Phylum_Arthropoda	Unclassified_Phylum_Arthropoda	Unclassified_Phylum_Arthropoda	NA
LPeuks_2433	0	0	0	0	0	1	0	0	0	0	0	0	0	0	0	0	0	0	0	0	0	0	0	0	0	0	0	0	0	0	0	0	0	0	Eukaryota	Basidiomycota	Agaricomycetes	Agaricales	Unclassified_Order_Agaricales	Unclassified_Order_Agaricales	NA
LPeuks_2434	0	0	0	0	0	1	0	0	0	0	0	0	0	0	0	0	0	0	0	0	0	0	0	0	0	0	0	0	0	0	0	0	0	0	Eukaryota	Ascomycota	Sordariomycetes	Hypocreales	Unclassified_Order_Hypocreales	Unclassified_Order_Hypocreales	NA
LPeuks_2436	0	0	0	0	0	1	0	0	0	0	0	0	0	0	0	0	0	0	0	0	0	0	0	0	0	0	0	0	0	0	0	0	0	0	Eukaryota	Ascomycota	Sordariomycetes	Hypocreales	Nectriaceae	Calonectria	NA
LPeuks_2437	0	0	0	0	0	1	0	0	0	0	0	0	0	0	0	0	0	0	0	0	0	0	0	0	0	0	0	0	0	0	0	0	0	0	Eukaryota	Rotifera	Monogononta	Ploima	Synchaetidae	Polyarthra	Polyarthra_dolichoptera
LPeuks_2438	0	0	0	0	0	0	2	0	0	0	0	0	0	0	0	0	0	0	0	0	0	0	0	0	0	0	0	0	0	0	0	0	0	0	Eukaryota	Arthropoda	Unclassified_Phylum_Arthropoda	Unclassified_Phylum_Arthropoda	Unclassified_Phylum_Arthropoda	Unclassified_Phylum_Arthropoda	NA
LPeuks_2439	0	0	0	0	0	0	2	0	0	0	0	0	0	0	0	0	0	0	0	0	0	0	0	0	0	0	0	0	0	0	0	0	0	0	Eukaryota	Unclassified_Kingdom_Eukaryota	Unclassified_Kingdom_Eukaryota	Unclassified_Kingdom_Eukaryota	Unclassified_Kingdom_Eukaryota	Unclassified_Kingdom_Eukaryota	NA
LPeuks_2440	0	0	0	0	0	0	2	0	0	0	0	0	0	0	0	0	0	0	0	0	0	0	0	0	0	0	0	0	0	0	0	0	0	0	Eukaryota	Arthropoda	Unclassified_Phylum_Arthropoda	Unclassified_Phylum_Arthropoda	Unclassified_Phylum_Arthropoda	Unclassified_Phylum_Arthropoda	NA
LPeuks_2441	0	0	0	0	0	0	2	0	0	0	0	0	0	0	0	0	0	0	0	0	0	0	0	0	0	0	0	0	0	0	0	0	0	0	Eukaryota	Unclassified_Kingdom_Eukaryota	Unclassified_Kingdom_Eukaryota	Unclassified_Kingdom_Eukaryota	Unclassified_Kingdom_Eukaryota	Unclassified_Kingdom_Eukaryota	NA
LPeuks_2443	0	0	0	0	0	0	0	0	1	0	0	0	0	0	0	0	0	0	0	0	0	0	0	0	0	0	0	0	0	0	0	0	0	0	Eukaryota	Chlorophyta	Unclassified_Phylum_Chlorophyta	Unclassified_Phylum_Chlorophyta	Unclassified_Phylum_Chlorophyta	Unclassified_Phylum_Chlorophyta	NA
LPeuks_2444	0	0	0	0	0	0	0	0	1	0	0	0	0	0	0	0	0	0	0	0	0	0	0	0	0	0	0	0	0	0	0	0	0	0	Eukaryota	Arthropoda	Hexanauplia	Calanoida	Unclassified_Order_Calanoida	Unclassified_Order_Calanoida	NA
LPeuks_2449	0	0	0	0	0	0	0	0	0	1	0	0	0	0	0	0	0	0	0	0	0	0	0	0	0	0	0	0	0	0	0	0	0	0	Eukaryota	Arthropoda	Hexanauplia	Calanoida	Centropagidae	Boeckella	NA
LPeuks_2450	0	0	0	0	0	0	0	0	0	2	0	0	0	0	0	0	0	0	0	0	0	0	0	0	0	0	0	0	0	0	0	0	0	0	Eukaryota	Arthropoda	Hexanauplia	Calanoida	Centropagidae	Boeckella	NA
LPeuks_2455	0	0	0	0	0	0	0	0	0	0	1	0	0	0	0	0	0	0	0	0	0	0	0	0	0	0	0	0	0	0	0	0	0	0	Eukaryota	Platyhelminthes	Catenulida	Unclass_Catenulida	Stenostomidae	Stenostomum	NA
LPeuks_2458	0	0	0	0	0	0	0	0	0	0	1	0	0	0	0	0	0	0	0	0	0	0	0	0	0	0	0	0	0	0	0	0	0	0	Eukaryota	Annelida	Clitellata	Haplotaxida	Naididae	Limnodrilus	Limnodrilus_sp
LPeuks_2461	0	0	0	0	0	0	0	0	0	0	1	0	0	0	0	0	0	0	0	0	0	0	0	0	0	0	0	0	0	0	0	0	0	0	Eukaryota	Arthropoda	Hexanauplia	Unclassified_Class_Hexanauplia	Unclassified_Class_Hexanauplia	Unclassified_Class_Hexanauplia	NA
LPeuks_2477	0	0	0	0	0	0	0	0	0	0	1	0	0	0	0	0	0	0	0	0	0	0	0	0	0	0	0	0	0	0	0	0	0	0	Eukaryota	Unclassified_Kingdom_Eukaryota	Unclassified_Kingdom_Eukaryota	Unclassified_Kingdom_Eukaryota	Unclassified_Kingdom_Eukaryota	Unclassified_Kingdom_Eukaryota	NA
LPeuks_2483	0	0	0	0	0	0	0	0	0	0	2	0	0	0	0	0	0	0	0	0	0	0	0	0	0	0	0	0	0	0	0	0	0	0	Eukaryota	Nematoda	Chromadorea	Unclassified_Class_Chromadorea	Unclassified_Class_Chromadorea	Unclassified_Class_Chromadorea	NA
LPeuks_2485	0	0	0	0	0	0	0	0	0	0	0	1	0	0	0	0	0	0	0	0	0	0	0	0	0	0	0	0	0	0	0	0	0	0	Eukaryota	Unclassified_Kingdom_Eukaryota	Unclassified_Kingdom_Eukaryota	Unclassified_Kingdom_Eukaryota	Unclassified_Kingdom_Eukaryota	Unclassified_Kingdom_Eukaryota	NA
LPeuks_2487	0	0	0	0	0	0	0	0	0	0	0	1	0	0	0	0	0	0	0	0	0	0	0	0	0	0	0	0	0	0	0	0	0	0	Eukaryota	Unclassified_Kingdom_Eukaryota	Unclassified_Kingdom_Eukaryota	Unclassified_Kingdom_Eukaryota	Unclassified_Kingdom_Eukaryota	Unclassified_Kingdom_Eukaryota	NA
LPeuks_2488	0	0	0	0	0	0	0	0	0	0	0	1	0	0	0	0	0	0	0	0	0	0	0	0	0	0	0	0	0	0	0	0	0	0	Eukaryota	Unclassified_Kingdom_Eukaryota	Unclassified_Kingdom_Eukaryota	Unclassified_Kingdom_Eukaryota	Unclassified_Kingdom_Eukaryota	Unclassified_Kingdom_Eukaryota	NA
LPeuks_2490	0	0	0	0	0	0	0	0	0	0	0	0	1	0	0	0	0	0	0	0	0	0	0	0	0	0	0	0	0	0	0	0	0	0	Eukaryota	Unclassified_Kingdom_Eukaryota	Unclassified_Kingdom_Eukaryota	Unclassified_Kingdom_Eukaryota	Unclassified_Kingdom_Eukaryota	Unclassified_Kingdom_Eukaryota	NA
LPeuks_2496	0	0	0	0	0	0	0	0	0	0	0	0	2	0	0	0	0	0	0	0	0	0	0	0	0	0	0	0	0	0	0	0	0	0	Eukaryota	Ascomycota	Leotiomycetes	Unclassified_Class_Leotiomycetes	Unclassified_Class_Leotiomycetes	Unclassified_Class_Leotiomycetes	NA
LPeuks_2499	0	0	0	0	0	0	0	0	0	0	0	0	1	0	0	0	0	0	0	0	0	0	0	0	0	0	0	0	0	0	0	0	0	0	Eukaryota	Unclassified_Kingdom_Eukaryota	Unclassified_Kingdom_Eukaryota	Unclassified_Kingdom_Eukaryota	Unclassified_Kingdom_Eukaryota	Unclassified_Kingdom_Eukaryota	NA
LPeuks_2500	0	0	0	0	0	0	0	0	0	0	0	0	1	0	0	0	0	0	0	0	0	0	0	0	0	0	0	0	0	0	0	0	0	0	Eukaryota	Ascomycota	Sordariomycetes	Hypocreales	Nectriaceae	Calonectria	NA
LPeuks_2502	0	0	0	0	0	0	0	0	0	0	0	0	1	0	0	0	0	0	0	0	0	0	0	0	0	0	0	0	0	0	0	0	0	0	Eukaryota	Unclassified_Kingdom_Eukaryota	Unclassified_Kingdom_Eukaryota	Unclassified_Kingdom_Eukaryota	Unclassified_Kingdom_Eukaryota	Unclassified_Kingdom_Eukaryota	NA
LPeuks_2507	0	0	0	0	0	0	0	0	0	0	0	0	1	0	0	0	0	0	0	0	0	0	0	0	0	0	0	0	0	0	0	0	0	0	Eukaryota	Unclassified_Kingdom_Eukaryota	Unclassified_Kingdom_Eukaryota	Unclassified_Kingdom_Eukaryota	Unclassified_Kingdom_Eukaryota	Unclassified_Kingdom_Eukaryota	NA
LPeuks_2508	0	0	0	0	0	0	0	0	0	0	0	0	1	0	0	0	0	0	0	0	0	0	0	0	0	0	0	0	0	0	0	0	0	0	Eukaryota	Unclassified_Kingdom_Eukaryota	Unclassified_Kingdom_Eukaryota	Unclassified_Kingdom_Eukaryota	Unclassified_Kingdom_Eukaryota	Unclassified_Kingdom_Eukaryota	NA
LPeuks_2511	0	0	0	0	0	0	0	0	0	0	0	0	1	0	0	0	0	0	0	0	0	0	0	0	0	0	0	0	0	0	0	0	0	0	Eukaryota	Ascomycota	Sordariomycetes	Hypocreales	Unclassified_Order_Hypocreales	Unclassified_Order_Hypocreales	NA
LPeuks_2520	0	0	0	0	0	0	0	0	0	0	0	0	1	0	0	0	0	0	0	0	0	0	0	0	0	0	0	0	0	0	0	0	0	0	Eukaryota	Unclassified_Kingdom_Eukaryota	Unclassified_Kingdom_Eukaryota	Unclassified_Kingdom_Eukaryota	Unclassified_Kingdom_Eukaryota	Unclassified_Kingdom_Eukaryota	NA
LPeuks_2523	0	0	0	0	0	0	0	0	0	0	0	0	1	0	0	0	0	0	0	0	0	0	0	0	0	0	0	0	0	0	0	0	0	0	Eukaryota	Ascomycota	Unclassified_Phylum_Ascomycota	Unclassified_Phylum_Ascomycota	Unclassified_Phylum_Ascomycota	Unclassified_Phylum_Ascomycota	NA
LPeuks_2524	0	0	0	0	0	0	0	0	0	0	0	0	1	0	0	0	0	0	0	0	0	0	0	0	0	0	0	0	0	0	0	0	0	0	Eukaryota	Unclassified_Kingdom_Eukaryota	Unclassified_Kingdom_Eukaryota	Unclassified_Kingdom_Eukaryota	Unclassified_Kingdom_Eukaryota	Unclassified_Kingdom_Eukaryota	NA
LPeuks_2529	0	0	0	0	0	0	0	0	0	0	0	0	1	0	0	0	0	0	0	0	0	0	0	0	0	0	0	0	0	0	0	0	0	0	Eukaryota	Arthropoda	Hexanauplia	Unclassified_Class_Hexanauplia	Unclassified_Class_Hexanauplia	Unclassified_Class_Hexanauplia	NA
LPeuks_2530	0	0	0	0	0	0	0	0	0	0	0	0	1	0	0	0	0	0	0	0	0	0	0	0	0	0	0	0	0	0	0	0	0	0	Eukaryota	Unclassified_Kingdom_Eukaryota	Unclassified_Kingdom_Eukaryota	Unclassified_Kingdom_Eukaryota	Unclassified_Kingdom_Eukaryota	Unclassified_Kingdom_Eukaryota	NA
LPeuks_2533	0	0	0	0	0	0	0	0	0	0	0	0	1	0	0	0	0	0	0	0	0	0	0	0	0	0	0	0	0	0	0	0	0	0	Eukaryota	Ascomycota	Sordariomycetes	Hypocreales	Nectriaceae	Thelonectria	NA
LPeuks_2537	0	0	0	0	0	0	0	0	0	0	0	0	1	0	0	0	0	0	0	0	0	0	0	0	0	0	0	0	0	0	0	0	0	0	Eukaryota	Arthropoda	Unclassified_Phylum_Arthropoda	Unclassified_Phylum_Arthropoda	Unclassified_Phylum_Arthropoda	Unclassified_Phylum_Arthropoda	NA
LPeuks_2538	0	0	0	0	0	0	0	0	0	0	0	0	1	0	0	0	0	0	0	0	0	0	0	0	0	0	0	0	0	0	0	0	0	0	Eukaryota	Unclassified_Kingdom_Eukaryota	Unclassified_Kingdom_Eukaryota	Unclassified_Kingdom_Eukaryota	Unclassified_Kingdom_Eukaryota	Unclassified_Kingdom_Eukaryota	NA
LPeuks_2542	0	0	0	0	0	0	0	0	0	0	0	0	1	0	0	0	0	0	0	0	0	0	0	0	0	0	0	0	0	0	0	0	0	0	Eukaryota	Unclassified_Kingdom_Eukaryota	Unclassified_Kingdom_Eukaryota	Unclassified_Kingdom_Eukaryota	Unclassified_Kingdom_Eukaryota	Unclassified_Kingdom_Eukaryota	NA
LPeuks_2544	0	0	0	0	0	0	0	0	0	0	0	0	1	0	0	0	0	0	0	0	0	0	0	0	0	0	0	0	0	0	0	0	0	0	Eukaryota	Arthropoda	Insecta	Unclassified_Class_Insecta	Unclassified_Class_Insecta	Unclassified_Class_Insecta	NA
LPeuks_2545	0	0	0	0	0	0	0	0	0	0	0	0	1	0	0	0	0	0	0	0	0	0	0	0	0	0	0	0	0	0	0	0	0	0	Eukaryota	Unclassified_Kingdom_Eukaryota	Unclassified_Kingdom_Eukaryota	Unclassified_Kingdom_Eukaryota	Unclassified_Kingdom_Eukaryota	Unclassified_Kingdom_Eukaryota	NA
LPeuks_2549	0	0	0	0	0	0	0	0	0	0	0	0	0	1	0	0	0	0	0	0	0	0	0	0	0	0	0	0	0	0	0	0	0	0	Eukaryota	Unclassified_Kingdom_Eukaryota	Unclassified_Kingdom_Eukaryota	Unclassified_Kingdom_Eukaryota	Unclassified_Kingdom_Eukaryota	Unclassified_Kingdom_Eukaryota	NA
LPeuks_2550	0	0	0	0	0	0	0	0	0	0	0	0	0	2	0	0	0	0	0	0	0	0	0	0	0	0	0	0	0	0	0	0	0	0	Eukaryota	Arthropoda	Branchiopoda	Diplostraca	Bosminidae	Bosmina	NA
LPeuks_2552	0	0	0	0	0	0	0	0	0	0	0	0	0	1	0	0	0	0	0	0	0	0	0	0	0	0	0	0	0	0	0	0	0	0	Eukaryota	Unclassified_Kingdom_Eukaryota	Unclassified_Kingdom_Eukaryota	Unclassified_Kingdom_Eukaryota	Unclassified_Kingdom_Eukaryota	Unclassified_Kingdom_Eukaryota	NA
LPeuks_2555	0	0	0	0	0	0	0	0	0	0	0	0	0	1	0	0	0	0	0	0	0	0	0	0	0	0	0	0	0	0	0	0	0	0	Eukaryota	Arthropoda	Ostracoda	Podocopida	Unclass_Podocopida	Podocopida	NA
LPeuks_2562	0	0	0	0	0	0	0	0	0	0	0	0	0	0	1	0	0	0	0	0	0	0	0	0	0	0	0	0	0	0	0	0	0	0	Eukaryota	Unclassified_Kingdom_Eukaryota	Unclassified_Kingdom_Eukaryota	Unclassified_Kingdom_Eukaryota	Unclassified_Kingdom_Eukaryota	Unclassified_Kingdom_Eukaryota	NA
LPeuks_2572	0	0	0	0	0	0	0	0	0	0	0	0	0	0	0	0	1	0	0	0	0	0	0	0	0	0	0	0	0	0	0	0	0	0	Eukaryota	Unclassified_Kingdom_Eukaryota	Unclassified_Kingdom_Eukaryota	Unclassified_Kingdom_Eukaryota	Unclassified_Kingdom_Eukaryota	Unclassified_Kingdom_Eukaryota	NA
LPeuks_2574	0	0	0	0	0	0	0	0	0	0	0	0	0	0	0	0	1	0	0	0	0	0	0	0	0	0	0	0	0	0	0	0	0	0	Eukaryota	Ochrophyta	Unclassified_Phylum_Ochrophyta	Unclassified_Phylum_Ochrophyta	Unclassified_Phylum_Ochrophyta	Unclassified_Phylum_Ochrophyta	NA
LPeuks_2575	0	0	0	0	0	0	0	0	0	0	0	0	0	0	0	0	1	0	0	0	0	0	0	0	0	0	0	0	0	0	0	0	0	0	Eukaryota	Unclassified_Kingdom_Eukaryota	Unclassified_Kingdom_Eukaryota	Unclassified_Kingdom_Eukaryota	Unclassified_Kingdom_Eukaryota	Unclassified_Kingdom_Eukaryota	NA
LPeuks_2577	0	0	0	0	0	0	0	0	0	0	0	0	0	0	0	0	1	0	0	0	0	0	0	0	0	0	0	0	0	0	0	0	0	0	Eukaryota	Ascomycota	Leotiomycetes	Unclassified_Class_Leotiomycetes	Unclassified_Class_Leotiomycetes	Unclassified_Class_Leotiomycetes	NA
LPeuks_2578	0	0	0	0	0	0	0	0	0	0	0	0	0	0	0	0	0	1	0	0	0	0	0	0	0	0	0	0	0	0	0	0	0	0	Eukaryota	Unclassified_Kingdom_Eukaryota	Unclassified_Kingdom_Eukaryota	Unclassified_Kingdom_Eukaryota	Unclassified_Kingdom_Eukaryota	Unclassified_Kingdom_Eukaryota	NA
LPeuks_2583	0	0	0	0	0	0	0	0	0	0	0	0	0	0	0	0	0	1	0	0	0	0	0	0	0	0	0	0	0	0	0	0	0	0	Eukaryota	Unclassified_Kingdom_Eukaryota	Unclassified_Kingdom_Eukaryota	Unclassified_Kingdom_Eukaryota	Unclassified_Kingdom_Eukaryota	Unclassified_Kingdom_Eukaryota	NA
LPeuks_2584	0	0	0	0	0	0	0	0	0	0	0	0	0	0	0	0	0	1	0	0	0	0	0	0	0	0	0	0	0	0	0	0	0	0	Eukaryota	Arthropoda	Insecta	Unclassified_Class_Insecta	Unclassified_Class_Insecta	Unclassified_Class_Insecta	NA
LPeuks_2585	0	0	0	0	0	0	0	0	0	0	0	0	0	0	0	0	0	1	0	0	0	0	0	0	0	0	0	0	0	0	0	0	0	0	Eukaryota	Bacillariophyta	Bacillariophyceae	Cymbellales	Cymbellaceae	Encyonema	NA
[truncated: 47 more rows]
