# Supplementary material for: Human access and deterministic processes play a major role in structuring planktonic and sedimentary bacterial and eukaryotic communities in lakes
Source: PeerJ. 2022 Nov 11;10:e14378. doi: 10.7717/peerj.14378 (PMC9661969; doi:10.7717/peerj.14378)
Supplement: Supplemental Information 9 — Metabarcoding Reveals Lacustrine Picocyanobacteria Respond to Environmental Change Through Adaptive Community Structuring ASV table for the planktonic bacteria (Pbact) component. [file peerj-10-14378-s009.csv]

ASVs	38421	38664	38665	38955	39050	39191	39225	39621	41679	45434	45472	45686	45688	46138	46212	46484	46493	46494	46496	46723	46725	46774	46775	46954	46959	47193	47198	47225	47252	47491	54177	54655	54720	8138	Kingdom	Phylum	Class	Order	Family	Genus
Pbact_1	1886	14220	7572	18316	10525	0	0	0	0	0	0	0	0	0	0	0	0	0	0	0	1951	0	0	0	4643	3282	4370	670	76	5417	1760	0	0	0	Bacteria	Proteobacteria	Alphaproteobacteria	SAR11_clade	Clade_III	Unclassified_Family_Clade_III
Pbact_2	0	0	0	0	0	5	0	0	0	0	0	0	0	0	0	0	0	0	0	0	0	0	0	0	0	0	0	0	0	0	0	0	0	0	Bacteria	Proteobacteria	Gammaproteobacteria	Enterobacterales	Enterobacteriaceae	Escherichia/Shigella
Pbact_3	930	605	0	926	809	0	0	0	0	1122	6152	0	0	0	195	774	6651	4	4626	565	727	1	1364	0	1627	608	1076	4038	2195	266	1632	2780	403	905	Bacteria	Actinobacteriota	Actinobacteria	Frankiales	Sporichthyaceae	Unclassified_Family_Sporichthyaceae
Pbact_4	0	1407	0	1565	1182	0	0	0	0	0	0	0	0	0	0	0	0	0	0	0	1059	0	0	0	2253	2259	2578	843	592	1567	1188	0	0	0	Bacteria	Actinobacteriota	Actinobacteria	Frankiales	Sporichthyaceae	hgcI_clade
Pbact_5	0	0	0	0	0	0	0	0	0	0	0	0	0	0	0	0	0	0	0	0	0	0	0	0	0	0	3	0	0	0	0	0	0	0	Bacteria	Nitrospirota	Thermodesulfovibrionia	Unclassified_Class_Thermodesulfovibrionia	Unclassified_Class_Thermodesulfovibrionia	Unclassified_Class_Thermodesulfovibrionia
Pbact_6	0	0	0	0	0	0	0	0	0	367	0	0	0	0	0	11423	0	12	0	155	452	1	1691	0	0	354	430	0	0	4804	381	0	0	0	Bacteria	Cyanobacteria	Cyanobacteriia	Synechococcales	Cyanobiaceae	Cyanobium_PCC-6307
Pbact_7	0	0	0	2050	0	0	0	0	794	6126	0	0	0	0	2476	3459	0	4	0	814	3213	0	0	0	0	1791	1380	0	0	1317	0	0	7540	2371	Bacteria	Verrucomicrobiota	Verrucomicrobiae	Unclassified_Class_Verrucomicrobiae	Unclassified_Class_Verrucomicrobiae	Unclassified_Class_Verrucomicrobiae
Pbact_8	0	2972	55	0	1781	83	0	0	0	34	1432	0	0	0	0	61	0	0	0	0	0	124	373	0	314	0	0	1228	2906	273	980	7	1566	2150	Bacteria	Actinobacteriota	Actinobacteria	Corynebacteriales	Mycobacteriaceae	Mycobacterium
Pbact_9	0	0	0	0	0	0	0	0	0	13	0	0	0	0	0	0	6	0	13	61	0	0	0	0	0	0	0	21973	0	31	0	0	0	0	Bacteria	Cyanobacteria	Cyanobacteriia	Synechococcales	Cyanobiaceae	Cyanobium_PCC-6307
Pbact_10	0	0	0	0	201	9369	0	0	0	804	3292	0	0	0	342	243	0	0	0	0	1134	14	1874	0	621	0	0	462	6	423	0	0	2380	2699	Bacteria	Actinobacteriota	Actinobacteria	Frankiales	Sporichthyaceae	hgcI_clade
Pbact_11	992	1451	0	2018	1549	2148	2218	0	310	0	0	0	0	47	990	139	0	0	0	1191	294	471	515	0	1674	49	244	138	788	416	540	0	0	0	Bacteria	Actinobacteriota	Actinobacteria	Frankiales	Sporichthyaceae	hgcI_clade
Pbact_12	994	569	262	918	1089	403	1417	1757	0	0	0	108	0	0	118	258	0	0	0	1108	1226	10	172	0	893	905	1131	61	508	801	216	0	0	797	Bacteria	Proteobacteria	Gammaproteobacteria	Burkholderiales	Methylophilaceae	Candidatus_Methylopumilus
Pbact_13	0	0	0	90	168	1799	0	0	0	1010	2224	0	0	0	28	641	564	0	2418	275	598	0	597	0	351	168	198	572	2143	314	4	859	955	754	Bacteria	Actinobacteriota	Actinobacteria	Frankiales	Sporichthyaceae	hgcI_clade
Pbact_14	0	0	0	345	0	0	0	0	0	0	6	0	0	0	0	0	0	0	0	437	359	0	0	0	93	877	1573	2	0	442	0	0	0	0	Bacteria	Actinobacteriota	Acidimicrobiia	Microtrichales	Ilumatobacteraceae	CL500-29_marine_group
Pbact_15	1558	0	934	0	114	0	1338	469	0	0	0	501	834	54	193	0	0	0	0	2085	2287	179	543	0	775	18	126	209	51	491	39	0	4	61	Bacteria	Proteobacteria	Gammaproteobacteria	Burkholderiales	Burkholderiaceae	Polynucleobacter
Pbact_16	0	0	0	139	37	0	0	0	1372	416	17	0	0	0	1355	1385	0	0	0	103	25	0	6	0	702	1264	953	726	652	370	653	3718	0	0	Bacteria	Proteobacteria	Gammaproteobacteria	Burkholderiales	Comamonadaceae	Limnohabitans
Pbact_17	253	10	518	0	746	31	199	2083	1378	380	544	4084	1151	4659	1855	0	0	0	163	204	257	5120	333	0	65	0	0	0	0	0	0	137	1052	530	Bacteria	Proteobacteria	Gammaproteobacteria	Burkholderiales	Burkholderiaceae	Polynucleobacter
Pbact_18	0	0	0	0	0	0	0	0	0	0	0	0	0	0	0	0	0	0	0	0	0	0	0	0	0	0	3	0	0	0	0	0	0	0	Bacteria	Myxococcota	Myxococcia	Myxococcales	Anaeromyxobacteraceae	Anaeromyxobacter
Pbact_19	0	0	0	0	0	0	0	0	40	0	3	0	0	31	41	0	0	313	0	24	0	29	14	1	0	0	0	0	0	0	5	0	0	12	Bacteria	Proteobacteria	Gammaproteobacteria	Burkholderiales	Oxalobacteraceae	Janthinobacterium
Pbact_20	573	276	1605	404	685	461	2127	208	0	1159	190	0	0	353	357	356	0	0	0	1390	1404	81	197	0	1130	199	160	318	0	328	1428	0	514	529	Bacteria	Proteobacteria	Gammaproteobacteria	Burkholderiales	Comamonadaceae	Limnohabitans
Pbact_21	0	0	0	45	131	751	344	0	1789	889	345	0	0	397	1736	288	0	0	9	135	194	204	1937	0	19	0	32	43	10	0	234	1734	2535	1620	Bacteria	Proteobacteria	Gammaproteobacteria	Burkholderiales	Burkholderiaceae	Polynucleobacter
Pbact_22	0	0	0	120	52	0	0	0	0	224	0	0	0	0	0	2047	0	0	1165	869	1152	0	1058	0	445	116	731	209	41	176	881	81	1889	918	Bacteria	Bacteroidota	Bacteroidia	Cytophagales	Spirosomaceae	Pseudarcicella
Pbact_23	262	0	0	275	4	0	0	0	7	22	7	0	0	0	429	32	0	0	0	2066	1424	0	179	0	1752	119	379	304	51	717	63	0	0	485	Bacteria	Proteobacteria	Gammaproteobacteria	Burkholderiales	Comamonadaceae	Limnohabitans
Pbact_24	0	1271	0	1639	92	0	0	0	0	6	316	0	0	0	0	22	0	0	0	98	384	8	24	0	1935	527	1377	271	547	971	0	0	306	31	Bacteria	Actinobacteriota	Actinobacteria	Frankiales	Sporichthyaceae	Candidatus_Planktophila
Pbact_25	176	835	1686	1084	632	0	0	0	0	448	1008	0	0	0	74	411	0	0	0	128	125	234	1619	0	211	228	313	500	0	1168	50	0	0	406	Bacteria	Actinobacteriota	Acidimicrobiia	Microtrichales	Unclassified_Order_Microtrichales	Unclassified_Order_Microtrichales
Pbact_26	0	0	0	0	0	0	0	0	0	7	21	0	0	0	0	51	15	0	203	0	0	0	0	0	0	709	1200	486	492	78	59	497	20	0	Bacteria	Actinobacteriota	Actinobacteria	Frankiales	Sporichthyaceae	Candidatus_Planktophila
Pbact_27	0	0	0	0	38	1479	0	0	0	52	4433	0	0	0	0	0	0	0	0	0	0	6120	0	0	0	0	0	0	0	0	0	0	0	0	Bacteria	Verrucomicrobiota	Verrucomicrobiae	Chthoniobacterales	Terrimicrobiaceae	FukuN18_freshwater_group
Pbact_28	161	0	0	0	0	0	1028	2687	38	5	2	4	0	622	58	0	41	0	0	0	44	55	0	0	0	0	302	6	0	0	0	0	172	375	Bacteria	Proteobacteria	Gammaproteobacteria	Burkholderiales	Burkholderiaceae	Polynucleobacter
Pbact_29	0	278	0	0	7	0	0	0	0	1239	3990	0	0	0	0	4	0	0	0	0	4	0	0	0	158	0	0	82	3239	76	279	0	0	0	Bacteria	Verrucomicrobiota	Verrucomicrobiae	Methylacidiphilales	Methylacidiphilaceae	Unclassified_Family_Methylacidiphilaceae
Pbact_30	0	0	0	0	0	83	0	0	257	145	204	0	0	62	245	791	2418	1008	4375	0	0	101	472	0	0	0	0	2	0	0	579	4088	485	137	Bacteria	Proteobacteria	Gammaproteobacteria	Burkholderiales	Comamonadaceae	Polaromonas
Pbact_31	0	908	0	1191	0	0	0	0	931	51	0	0	0	0	1346	54	0	0	5	1335	1199	0	65	0	348	228	1645	0	118	70	144	205	0	64	Bacteria	Bacteroidota	Bacteroidia	Cytophagales	Spirosomaceae	Pseudarcicella
Pbact_32	150	0	27	0	318	165	446	0	0	920	180	0	0	0	7	0	0	0	0	492	22	0	5046	0	132	0	0	0	440	14	0	0	1331	280	Bacteria	Actinobacteriota	Actinobacteria	Micrococcales	Microbacteriaceae	Candidatus_Planktoluna
Pbact_33	0	0	0	376	29	0	0	0	19	0	2	189	0	0	13	0	0	0	0	0	468	1	3	0	439	656	138	0	0	1967	0	0	0	0	Bacteria	Actinobacteriota	Actinobacteria	Corynebacteriales	Mycobacteriaceae	Mycobacterium
Pbact_34	184	0	0	65	0	597	0	0	182	212	27	0	0	0	702	0	0	0	0	711	33	2526	1817	0	0	19	50	42	0	2	0	0	916	413	Bacteria	Proteobacteria	Gammaproteobacteria	Burkholderiales	Alcaligenaceae	GKS98_freshwater_group
Pbact_35	271	2440	2531	0	0	19	16	0	0	49	0	0	0	0	0	791	0	0	0	0	2604	1	253	0	182	639	53	240	11	247	200	0	0	0	Bacteria	Verrucomicrobiota	Verrucomicrobiae	Unclassified_Class_Verrucomicrobiae	Unclassified_Class_Verrucomicrobiae	Unclassified_Class_Verrucomicrobiae
Pbact_36	0	0	0	0	129	0	0	0	0	38	2290	0	0	0	0	0	0	0	0	0	0	0	0	0	333	30	0	0	757	54	197	0	0	0	Bacteria	Verrucomicrobiota	Verrucomicrobiae	Methylacidiphilales	Methylacidiphilaceae	Unclassified_Family_Methylacidiphilaceae
Pbact_37	0	0	0	0	0	0	0	0	0	0	0	0	0	0	0	0	0	0	0	0	0	0	0	0	0	0	0	0	0	0	63	0	0	0	Bacteria	Cyanobacteria	Cyanobacteriia	Synechococcales	Cyanobiaceae	Cyanobium_PCC-6307
Pbact_38	2227	271	83	374	251	67	276	0	0	865	318	0	0	0	12	27	0	0	0	96	78	0	2402	0	47	150	0	2	0	333	6	0	0	606	Bacteria	Chloroflexi	Chloroflexia	Chloroflexales	Roseiflexaceae	Unclassified_Family_Roseiflexaceae
Pbact_39	0	0	0	0	0	0	0	12	0	0	0	0	0	0	0	0	0	741	0	0	0	0	0	0	0	0	0	0	0	0	0	0	0	0	Bacteria	Proteobacteria	Gammaproteobacteria	Pseudomonadales	Pseudomonadaceae	Pseudomonas
Pbact_40	395	271	0	574	0	434	0	0	0	1498	765	0	0	518	0	564	0	0	0	27	102	1788	854	0	0	0	0	56	83	826	49	82	159	176	Bacteria	Proteobacteria	Alphaproteobacteria	Acetobacterales	Acetobacteraceae	Rhodovarius
Pbact_41	4	0	0	0	0	0	0	86	40	0	5	0	13	20	51	1	0	56	0	20	6	9	3	7	1	0	0	0	0	0	23	5	1	21	Bacteria	Proteobacteria	Gammaproteobacteria	Pseudomonadales	Pseudomonadaceae	Pseudomonas
Pbact_42	2127	0	232	114	0	0	0	0	63	18	7	0	0	0	30	0	13	26	0	0	0	0	27	0	2	2	0	4	14	52	0	105	7	3	Bacteria	Actinobacteriota	Actinobacteria	Corynebacteriales	Mycobacteriaceae	Mycobacterium
Pbact_43	292	0	55	49	0	0	0	0	37	409	464	0	0	424	289	248	0	0	0	333	695	156	322	0	273	31	68	6	0	642	0	0	311	348	Bacteria	Proteobacteria	Alphaproteobacteria	Rhizobiales	Beijerinckiaceae	Methylorosula
Pbact_44	0	0	0	0	0	0	0	0	0	0	0	0	0	0	0	0	0	0	0	208	231	0	371	0	0	0	0	870	807	44	0	470	1376	1715	Bacteria	Actinobacteriota	Actinobacteria	Frankiales	Sporichthyaceae	Candidatus_Planktophila
Pbact_45	0	0	0	0	0	0	0	0	0	0	0	0	0	0	0	0	0	0	0	0	0	0	0	0	0	0	0	2	4	0	0	0	0	0	Bacteria	Cyanobacteria	Cyanobacteriia	Synechococcales	Cyanobiaceae	Cyanobium_PCC-6307
Pbact_46	0	0	0	0	0	0	0	0	0	0	0	0	0	0	0	0	0	0	0	0	0	0	0	0	0	734	990	0	0	0	0	0	0	0	Bacteria	Verrucomicrobiota	Verrucomicrobiae	Unclassified_Class_Verrucomicrobiae	Unclassified_Class_Verrucomicrobiae	Unclassified_Class_Verrucomicrobiae
Pbact_47	0	0	0	0	0	9	0	0	0	0	30	0	0	0	0	0	0	3	0	0	0	0	3	0	0	0	0	0	0	0	7	11	3	0	Bacteria	Firmicutes	Bacilli	Lactobacillales	Streptococcaceae	Streptococcus
Pbact_48	0	0	0	0	0	0	0	0	0	0	0	0	0	0	0	5526	0	0	0	0	0	0	0	0	0	7	0	0	0	0	0	0	0	0	Bacteria	Bacteroidota	Bacteroidia	Flavobacteriales	Flavobacteriaceae	Flavobacterium
Pbact_49	0	0	0	0	4	0	0	0	39	0	1	0	1	76	1170	655	0	97	0	396	23	1	15	0	280	0	0	0	0	501	87	41	130	135	Bacteria	Proteobacteria	Gammaproteobacteria	Pseudomonadales	Pseudomonadaceae	Pseudomonas
Pbact_50	160	0	185	0	0	0	0	0	0	0	43	0	0	0	0	0	0	0	0	0	0	0	40	0	0	0	383	418	1384	13	0	0	325	383	Bacteria	Actinobacteriota	Actinobacteria	Frankiales	Sporichthyaceae	hgcI_clade
Pbact_51	0	0	0	0	0	0	0	0	0	0	0	0	0	0	0	3213	0	2	0	88	68	0	0	0	0	941	1360	64	9	0	176	9	0	0	Bacteria	Bacteroidota	Bacteroidia	Sphingobacteriales	NS11-12_marine_group	Unclassified_Family_NS11-12_marine_group
Pbact_52	0	0	0	0	384	0	0	0	0	537	0	0	0	0	0	498	0	0	0	0	0	0	0	0	0	0	0	0	0	0	9370	0	0	0	Bacteria	Verrucomicrobiota	Verrucomicrobiae	Opitutales	Opitutaceae	IMCC26134
Pbact_53	0	31	5	38	109	0	28	0	0	11	0	0	0	0	0	380	0	0	0	75	114	0	1268	0	9	152	228	0	0	11	24	0	614	385	Bacteria	Actinobacteriota	Actinobacteria	Frankiales	Sporichthyaceae	hgcI_clade
Pbact_54	0	2	61	8	8	0	234	0	0	0	0	0	0	0	0	0	0	0	0	1017	220	0	0	0	38	54	6	0	0	6	0	0	0	0	Bacteria	Proteobacteria	Alphaproteobacteria	Rhizobiales	Beijerinckiaceae	Methylocystis
Pbact_55	0	0	0	95	0	0	0	0	0	0	0	0	0	0	0	0	0	0	0	74	124	0	0	0	154	315	504	0	0	219	0	0	0	0	Bacteria	Actinobacteriota	Actinobacteria	Frankiales	Sporichthyaceae	hgcI_clade
Pbact_56	319	252	288	335	254	323	0	0	0	38	15	0	3	26	41	119	0	0	0	17	591	4	15	0	327	11	114	90	29	217	724	0	57	352	Bacteria	Proteobacteria	Gammaproteobacteria	Burkholderiales	Burkholderiaceae	Polynucleobacter
Pbact_57	0	469	0	0	0	0	0	0	0	0	0	0	0	0	0	0	0	0	0	0	0	0	0	0	925	0	0	0	0	0	2588	0	0	0	Bacteria	Actinobacteriota	Acidimicrobiia	Microtrichales	Ilumatobacteraceae	CL500-29_marine_group
Pbact_58	0	0	0	78	10	0	0	0	0	11	1	0	0	0	185	543	0	0	0	566	563	68	34	0	939	521	346	0	129	34	0	0	404	711	Bacteria	Bacteroidota	Bacteroidia	Chitinophagales	Chitinophagaceae	Sediminibacterium
Pbact_59	0	0	0	969	0	0	0	0	0	0	0	0	0	0	0	0	0	0	0	327	8	0	0	0	451	179	1339	0	0	0	0	0	0	0	Bacteria	Bacteroidota	Bacteroidia	Flavobacteriales	Flavobacteriaceae	Flavobacterium
Pbact_60	0	0	0	76	0	0	0	0	0	0	0	0	0	0	0	0	0	0	0	0	0	0	0	0	0	14	780	0	0	44	0	2849	0	0	Bacteria	Proteobacteria	Alphaproteobacteria	Sphingomonadales	Sphingomonadaceae	Sphingorhabdus
Pbact_61	0	0	0	39	0	0	0	0	0	960	0	0	0	0	0	157	1682	0	3338	0	0	0	0	0	0	26	42	26	159	0	18	157	730	32	Bacteria	Proteobacteria	Alphaproteobacteria	Sphingomonadales	Sphingomonadaceae	Sphingorhabdus
Pbact_62	0	0	538	1038	0	0	0	0	0	0	0	0	0	0	0	0	0	0	0	0	237	0	0	0	677	0	0	0	0	222	0	0	0	0	Bacteria	Proteobacteria	Gammaproteobacteria	Steroidobacterales	Steroidobacteraceae	Steroidobacter
Pbact_63	113	10	21	15	7	0	0	0	0	0	0	0	0	0	0	0	0	0	0	0	24	1	0	0	17	0	0	0	8	7	0	0	0	0	Bacteria	Proteobacteria	Alphaproteobacteria	Rickettsiales	Rickettsiaceae	Candidatus_Megaira
Pbact_64	0	0	0	0	0	0	0	0	0	0	0	0	0	0	0	0	0	0	0	0	0	0	0	0	0	0	0	0	2	0	0	0	0	0	Bacteria	Verrucomicrobiota	Verrucomicrobiae	Pedosphaerales	Pedosphaeraceae	Unclassified_Family_Pedosphaeraceae
Pbact_65	0	19	0	0	0	0	359	0	812	0	0	0	0	0	491	0	0	0	0	144	35	0	0	0	4	8	257	425	0	0	175	70	0	0	Bacteria	Proteobacteria	Gammaproteobacteria	Burkholderiales	Comamonadaceae	Limnohabitans
Pbact_66	0	0	0	0	0	0	0	0	10	0	0	0	0	0	0	0	0	0	0	0	0	0	0	0	0	0	0	0	0	0	0	0	0	0	Bacteria	Actinobacteriota	Coriobacteriia	OPB41	Unclassified_Order_OPB41	Unclassified_Order_OPB41
Pbact_67	0	0	0	0	0	0	0	0	32	0	0	0	0	7	147	0	0	0	0	201	31	0	13	0	0	0	0	0	0	17	138	50	0	3	Bacteria	Proteobacteria	Gammaproteobacteria	Pseudomonadales	Moraxellaceae	Acinetobacter
Pbact_68	0	0	0	0	0	0	0	0	251	6	0	0	10	134	97	0	0	0	0	54	33	13	16	7	0	0	0	0	0	0	0	0	0	8	Bacteria	Proteobacteria	Alphaproteobacteria	Rhizobiales	Xanthobacteraceae	Unclassified_Family_Xanthobacteraceae
Pbact_69	0	11	150	19	0	0	0	0	0	15	53	0	0	0	0	39	0	0	2418	0	19	0	2040	0	267	105	14	3	0	0	327	29	1970	3	Bacteria	Bacteroidota	Bacteroidia	Flavobacteriales	Flavobacteriaceae	Flavobacterium
Pbact_70	32	0	0	0	1611	0	0	0	0	776	0	0	0	0	0	0	0	0	0	0	28	0	0	0	2610	0	0	598	102	0	0	0	0	0	Bacteria	Verrucomicrobiota	Verrucomicrobiae	Chthoniobacterales	Terrimicrobiaceae	FukuN18_freshwater_group
Pbact_71	0	0	0	107	0	0	0	0	0	0	0	0	0	32	0	0	0	0	0	0	5	0	0	0	0	55	125	0	52	0	44	265	156	0	Bacteria	Bacteroidota	Bacteroidia	Chitinophagales	Chitinophagaceae	Sediminibacterium
Pbact_72	12	249	1467	0	0	379	0	0	0	89	105	0	0	0	0	96	0	0	0	0	33	0	0	0	7	0	82	164	98	81	0	0	10	0	Bacteria	Actinobacteriota	Actinobacteria	Micrococcales	Microbacteriaceae	Unclassified_Family_Microbacteriaceae
Pbact_73	0	0	0	0	11	0	0	60	0	0	0	0	0	34	0	0	0	0	0	0	0	0	0	11	107	0	0	0	0	5	0	0	0	0	Bacteria	Proteobacteria	Alphaproteobacteria	Rickettsiales	Fokiniaceae	MD3-55
Pbact_74	1070	0	259	299	8	0	0	0	123	351	205	18	0	21	446	146	0	0	0	235	193	33	876	0	201	21	12	0	0	231	0	0	54	616	Bacteria	Proteobacteria	Alphaproteobacteria	Rhizobiales	Beijerinckiaceae	Unclassified_Family_Beijerinckiaceae
Pbact_75	19	0	0	0	0	71	0	2641	0	0	0	2039	297	1597	10	0	0	0	0	0	0	443	0	3535	0	0	0	0	0	0	0	0	0	0	Bacteria	Proteobacteria	Gammaproteobacteria	Burkholderiales	Ferrovaceae	Ferrovum
Pbact_76	0	0	0	0	0	0	0	0	0	0	0	0	0	0	0	0	0	0	0	0	0	0	0	0	0	1543	395	0	0	0	0	0	0	0	Bacteria	Actinobacteriota	Actinobacteria	Corynebacteriales	Mycobacteriaceae	Mycobacterium
Pbact_77	0	0	0	0	72	0	0	0	0	0	0	0	0	0	0	0	0	0	0	0	15	0	0	0	353	0	0	0	0	22	252	0	0	0	Bacteria	Actinobacteriota	Acidimicrobiia	Microtrichales	Ilumatobacteraceae	CL500-29_marine_group
Pbact_78	123	778	346	0	329	227	0	0	0	187	0	0	0	0	116	8	0	0	97	548	179	0	0	0	545	0	105	0	0	282	0	0	70	10	Bacteria	Bacteroidota	Bacteroidia	Cytophagales	Spirosomaceae	Pseudarcicella
Pbact_79	0	0	0	455	0	0	0	0	0	267	0	0	0	0	14	0	0	0	0	560	531	0	0	0	0	182	312	0	0	112	0	0	0	425	Bacteria	Actinobacteriota	Acidimicrobiia	Microtrichales	Ilumatobacteraceae	CL500-29_marine_group
Pbact_80	0	110	0	177	534	2173	0	0	73	380	3	0	0	0	264	5	0	0	388	0	0	0	2326	0	0	0	0	222	0	0	6	3	0	191	Bacteria	Bacteroidota	Bacteroidia	Chitinophagales	Chitinophagaceae	Sediminibacterium
Pbact_81	0	0	0	0	0	0	0	0	0	0	0	0	0	0	203	0	0	0	0	945	135	0	0	0	8	0	6	0	0	0	0	0	0	0	Bacteria	Proteobacteria	Gammaproteobacteria	Methylococcales	Methylomonadaceae	Methylobacter
Pbact_82	0	0	0	14	175	298	0	0	220	12	101	0	0	3	366	0	0	0	0	0	0	2399	9	0	0	6	9	250	59	5	0	25	0	0	Bacteria	Proteobacteria	Alphaproteobacteria	Sphingomonadales	Sphingomonadaceae	Novosphingobium
Pbact_83	0	0	0	0	0	0	0	0	133	180	19	0	0	0	107	477	2975	208	612	0	0	1	1166	0	0	0	0	0	0	0	0	0	13	144	Bacteria	Bacteroidota	Bacteroidia	Flavobacteriales	Flavobacteriaceae	Flavobacterium
Pbact_84	93	0	0	0	0	0	0	0	0	0	0	0	0	0	0	0	0	0	0	0	0	0	753	0	0	0	1	0	1	22	0	0	0	0	Bacteria	Proteobacteria	Gammaproteobacteria	Legionellales	Legionellaceae	Legionella
Pbact_85	0	0	0	1048	0	0	0	0	0	0	0	0	0	0	31	0	0	0	0	2546	2530	0	13	0	371	96	935	0	0	312	0	0	228	105	Bacteria	Verrucomicrobiota	Verrucomicrobiae	Unclassified_Class_Verrucomicrobiae	Unclassified_Class_Verrucomicrobiae	Unclassified_Class_Verrucomicrobiae
Pbact_86	0	0	0	64	0	0	0	0	0	1858	29	0	0	0	0	757	0	0	0	0	41	0	5	0	0	289	13	0	9	0	0	8	0	49	Bacteria	Actinobacteriota	Acidimicrobiia	Microtrichales	Ilumatobacteraceae	CL500-29_marine_group
Pbact_87	158	0	0	0	0	0	0	1096	0	0	0	0	0	7693	0	0	0	0	0	0	0	1021	0	0	0	0	0	0	0	0	1	0	0	0	Bacteria	Actinobacteriota	Actinobacteria	Frankiales	Sporichthyaceae	hgcI_clade
Pbact_88	0	27	0	0	0	0	0	0	0	0	0	0	0	0	0	0	0	0	0	0	0	0	0	0	30	91	259	0	0	0	434	947	287	776	Bacteria	Proteobacteria	Gammaproteobacteria	Burkholderiales	Comamonadaceae	Limnohabitans
Pbact_89	0	0	0	0	0	0	0	0	6	6	0	0	0	0	0	0	0	10	0	0	0	0	0	0	0	0	0	0	0	0	0	14	0	6	Bacteria	Firmicutes	Clostridia	Clostridiales	Clostridiaceae	Clostridium_sensu_stricto_13
Pbact_90	0	0	0	0	0	0	0	0	5	0	0	0	0	2	2	110	0	17	0	0	0	0	0	0	0	0	0	0	0	0	0	5	4	38	Bacteria	Proteobacteria	Gammaproteobacteria	Pseudomonadales	Pseudomonadaceae	Pseudomonas
Pbact_91	0	0	0	0	0	0	0	0	0	12	0	0	0	0	0	0	0	0	0	0	0	0	0	0	0	2596	114	0	0	0	0	0	0	0	Bacteria	Verrucomicrobiota	Verrucomicrobiae	Chthoniobacterales	Terrimicrobiaceae	Terrimicrobium
Pbact_92	0	0	0	0	0	0	0	0	39	0	0	0	0	0	12	0	0	0	0	0	0	0	0	0	0	0	0	0	0	0	0	0	0	0	Bacteria	Actinobacteriota	Thermoleophilia	Gaiellales	Gaiellaceae	Gaiella
Pbact_93	0	0	0	0	4344	0	0	0	0	0	0	0	0	0	0	0	0	0	0	0	0	0	0	0	0	0	0	0	0	0	0	0	0	0	Bacteria	Cyanobacteria	Cyanobacteriia	Cyanobacteriales	Microcystaceae	Microcystis_PCC-7914
Pbact_94	56	21	183	25	1388	5	199	0	0	290	289	0	0	0	0	0	0	0	0	0	0	0	182	0	0	18	64	35	80	11	32	126	0	0	Bacteria	Actinobacteriota	Actinobacteria	Micrococcales	Microbacteriaceae	Aurantimicrobium
Pbact_95	61	130	134	191	341	70	42	0	0	0	23	0	0	0	0	105	0	0	0	49	141	0	36	0	34	44	0	310	54	8	35	0	68	291	Bacteria	Chloroflexi	SL56_marine_group	Unclassified_Class_SL56_marine_group	Unclassified_Class_SL56_marine_group	Unclassified_Class_SL56_marine_group
Pbact_96	0	0	0	0	0	0	0	0	0	0	0	0	0	0	0	0	0	0	0	0	0	0	0	0	0	2696	444	0	0	0	0	0	0	0	Bacteria	Cyanobacteria	Cyanobacteriia	Synechococcales	Cyanobiaceae	Cyanobium_PCC-6307
Pbact_97	0	117	0	177	15	97	97	0	0	0	0	0	0	0	15	73	0	0	0	0	70	2	21	0	230	65	260	125	226	92	0	0	0	0	Bacteria	Actinobacteriota	Actinobacteria	Frankiales	Sporichthyaceae	hgcI_clade
Pbact_98	0	0	0	0	0	0	0	0	0	0	0	0	0	12	0	0	0	0	0	0	0	4062	0	0	0	0	0	0	0	0	0	0	0	0	Bacteria	Proteobacteria	Alphaproteobacteria	Sphingomonadales	Sphingomonadaceae	Novosphingobium
Pbact_99	0	57	369	64	0	0	77	0	0	0	0	0	0	0	0	0	0	0	0	0	13	0	0	0	136	0	0	0	0	3	0	0	0	0	Bacteria	Chloroflexi	SL56_marine_group	Unclassified_Class_SL56_marine_group	Unclassified_Class_SL56_marine_group	Unclassified_Class_SL56_marine_group
Pbact_100	0	24	0	0	23	194	0	0	0	1204	410	0	0	0	0	128	0	0	0	0	0	0	228	0	13	0	0	0	0	5	882	246	220	326	Bacteria	Actinobacteriota	Actinobacteria	Frankiales	Sporichthyaceae	hgcI_clade
Pbact_101	0	0	0	0	0	0	0	0	0	0	0	0	0	0	0	0	0	0	0	0	0	0	0	0	0	0	0	0	0	0	186	0	0	0	Bacteria	Actinobacteriota	Acidimicrobiia	Microtrichales	Ilumatobacteraceae	CL500-29_marine_group
Pbact_102	352	370	68	629	21	271	247	0	13	677	178	0	0	196	69	38	0	0	0	80	201	448	581	0	124	16	9	86	31	95	3	0	3	344	Bacteria	Proteobacteria	Alphaproteobacteria	Rhizobiales	Beijerinckiaceae	Unclassified_Family_Beijerinckiaceae
Pbact_103	0	0	0	0	0	0	0	0	4	0	0	0	0	0	0	0	0	10	0	0	0	0	0	0	0	0	0	0	0	0	0	0	0	0	Bacteria	Proteobacteria	Gammaproteobacteria	Burkholderiales	Methylophilaceae	Methylotenera
Pbact_104	0	0	0	0	0	324	0	0	0	241	7	0	0	17	0	0	0	0	0	0	0	987	0	0	0	0	0	0	0	0	0	0	0	0	Bacteria	Verrucomicrobiota	Verrucomicrobiae	Verrucomicrobiales	Verrucomicrobiaceae	Unclassified_Family_Verrucomicrobiaceae
Pbact_105	0	0	0	589	0	0	0	0	0	129	2	0	0	30	47	115	0	0	0	728	362	47	49	0	0	40	46	88	0	218	0	0	115	497	Bacteria	Verrucomicrobiota	Verrucomicrobiae	Opitutales	Opitutaceae	Unclassified_Family_Opitutaceae
Pbact_106	174	321	0	614	20	0	0	0	0	0	0	0	0	0	0	0	0	0	0	0	19	0	0	0	53	57	67	0	10	0	4411	15	0	0	Bacteria	Bacteroidota	Bacteroidia	Chitinophagales	Chitinophagaceae	Ferruginibacter
Pbact_107	0	0	0	0	0	0	0	0	0	0	0	0	0	0	0	0	0	0	0	0	0	0	0	0	0	265	308	0	41	84	0	0	0	0	Bacteria	Actinobacteriota	Actinobacteria	Frankiales	Sporichthyaceae	hgcI_clade
Pbact_108	554	0	853	0	123	3256	0	0	0	1430	58	0	0	0	712	10	0	0	0	48	334	0	11	0	323	0	0	0	0	0	0	0	2	50	Bacteria	Bacteroidota	Bacteroidia	Flavobacteriales	Flavobacteriaceae	Flavobacterium
Pbact_109	0	13	0	0	0	0	0	0	0	51	10	0	0	0	0	130	0	0	0	24	29	0	26	0	7	0	0	0	0	0	38	4224	38	222	Bacteria	Proteobacteria	Gammaproteobacteria	Burkholderiales	Alcaligenaceae	GKS98_freshwater_group
Pbact_110	0	0	0	0	0	0	0	0	0	0	0	0	0	0	0	0	2	1	0	0	0	0	0	0	0	10	0	0	0	4	0	0	0	0	Bacteria	Proteobacteria	Alphaproteobacteria	Rhizobiales	Rhizobiales_Incertae_Sedis	Unclassified_Family_Rhizobiales_Incertae_Sedis
Pbact_111	0	0	0	0	0	0	0	0	0	0	0	0	0	0	0	0	0	0	0	0	0	0	0	0	10	0	0	2	0	0	0	18	0	0	Bacteria	Proteobacteria	Gammaproteobacteria	Aeromonadales	Aeromonadaceae	Aeromonas
Pbact_112	28	38	0	55	0	0	551	0	0	0	0	0	0	0	0	0	0	0	0	142	0	5	6	0	0	3	4	3	8	13	0	0	2	4	Bacteria	Proteobacteria	Alphaproteobacteria	Rhizobiales	Rhizobiales_Incertae_Sedis	Unclassified_Family_Rhizobiales_Incertae_Sedis
Pbact_113	0	642	0	0	13	0	0	0	0	0	0	0	0	0	0	0	0	0	0	0	0	0	0	0	36	157	302	55	254	10	0	0	0	0	Bacteria	Proteobacteria	Gammaproteobacteria	Burkholderiales	Burkholderiaceae	Polynucleobacter
Pbact_114	0	0	0	0	0	0	0	0	0	0	0	0	0	0	0	744	0	0	0	0	6	0	0	0	131	182	120	0	0	120	0	0	0	0	Bacteria	Actinobacteriota	Actinobacteria	Frankiales	Sporichthyaceae	Unclassified_Family_Sporichthyaceae
Pbact_115	0	0	0	0	0	9	0	0	725	20	0	0	0	173	304	1	0	0	3	159	45	14	32	0	0	0	0	0	0	4	52	17	8	32	Bacteria	Proteobacteria	Alphaproteobacteria	Sphingomonadales	Sphingomonadaceae	Sphingomonas
Pbact_116	0	27	0	0	0	0	0	0	0	0	0	0	0	0	0	1119	0	0	0	0	2	0	0	0	0	153	91	0	0	4	334	0	0	0	Bacteria	Bacteroidota	Bacteroidia	Chitinophagales	Chitinophagaceae	Sediminibacterium
Pbact_117	992	0	211	0	0	0	340	6	0	0	0	0	0	0	0	0	0	0	0	251	169	0	0	0	0	0	0	0	0	0	0	0	0	2028	Bacteria	Actinobacteriota	Acidimicrobiia	Microtrichales	Ilumatobacteraceae	CL500-29_marine_group
Pbact_118	210	171	1217	0	437	71	0	0	0	0	26	0	0	0	0	0	0	0	0	0	0	0	0	0	3	0	0	263	735	28	0	0	0	0	Bacteria	Proteobacteria	Gammaproteobacteria	Burkholderiales	Burkholderiaceae	Limnobacter
Pbact_119	8	0	0	0	0	0	85	0	0	0	0	0	0	0	0	0	0	0	0	0	51	0	0	0	0	0	11	618	205	0	182	779	0	0	Bacteria	Proteobacteria	Gammaproteobacteria	Burkholderiales	Methylophilaceae	Candidatus_Methylopumilus
Pbact_120	0	0	0	130	0	0	0	0	0	0	0	0	0	0	0	0	0	0	0	0	0	0	0	0	0	526	35	0	0	57	0	0	0	0	Bacteria	Actinobacteriota	Acidimicrobiia	Microtrichales	Ilumatobacteraceae	CL500-29_marine_group
Pbact_121	0	0	0	0	0	0	0	0	0	0	0	0	0	0	0	0	0	0	0	0	0	0	0	0	0	2	0	0	0	0	625	0	0	0	Bacteria	Actinobacteriota	Actinobacteria	Frankiales	Sporichthyaceae	hgcI_clade
Pbact_122	0	0	0	0	0	0	41	0	0	0	0	0	0	0	0	0	0	0	0	0	0	0	0	0	0	10	95	128	34	0	0	0	61	76	Bacteria	Actinobacteriota	Actinobacteria	PeM15	Unclassified_Order_PeM15	Unclassified_Order_PeM15
Pbact_123	0	0	0	0	0	171	0	0	41	0	0	0	0	0	0	0	0	3	0	11	36	0	0	0	620	12	40	55	0	23	1381	0	12	51	Bacteria	Proteobacteria	Gammaproteobacteria	Burkholderiales	Comamonadaceae	Rhodoferax
Pbact_124	1384	0	0	310	0	0	391	0	4	205	22	0	0	20	68	0	0	0	0	350	232	2	1078	0	126	0	0	0	0	108	0	0	0	28	Bacteria	Proteobacteria	Alphaproteobacteria	Rhizobiales	Beijerinckiaceae	Unclassified_Family_Beijerinckiaceae
Pbact_125	0	26	0	0	40	0	61	0	1987	1	2	0	0	0	1176	144	0	0	0	27	25	0	0	0	51	58	46	120	0	78	984	0	4	18	Bacteria	Proteobacteria	Gammaproteobacteria	Burkholderiales	Comamonadaceae	Limnohabitans
Pbact_126	0	0	0	0	0	0	0	0	0	0	0	0	0	0	0	0	0	0	0	0	0	0	0	0	0	110	191	0	0	0	0	439	0	0	Bacteria	Bacteroidota	Bacteroidia	Cytophagales	Cyclobacteriaceae	Algoriphagus
Pbact_127	0	482	0	738	0	0	0	0	0	0	0	0	0	0	0	0	0	0	0	64	24	0	35	0	366	285	228	1	0	188	0	0	0	0	Bacteria	Actinobacteriota	Acidimicrobiia	Microtrichales	Ilumatobacteraceae	CL500-29_marine_group
Pbact_128	0	0	0	0	0	0	0	0	0	182	285	0	0	34	325	0	0	0	0	0	0	1800	152	0	0	0	0	0	0	0	0	0	163	887	Bacteria	Actinobacteriota	Acidimicrobiia	Unclassified_Class_Acidimicrobiia	Unclassified_Class_Acidimicrobiia	Unclassified_Class_Acidimicrobiia
Pbact_129	0	0	0	181	0	0	0	0	0	0	0	0	0	0	0	0	0	0	0	0	0	0	0	0	0	750	14	0	0	86	0	0	0	0	Bacteria	Verrucomicrobiota	Verrucomicrobiae	Chthoniobacterales	Terrimicrobiaceae	Terrimicrobium
Pbact_130	198	0	0	0	102	0	0	0	0	98	0	0	0	0	4	439	0	0	0	39	144	0	92	0	245	0	0	40	0	11	502	3409	0	0	Bacteria	Proteobacteria	Gammaproteobacteria	Burkholderiales	Comamonadaceae	Rhodoferax
Pbact_131	17	0	0	0	0	0	0	3724	43	0	0	43	29	33	10	0	0	0	0	0	0	4	4	105	0	0	0	0	0	0	0	0	0	2	Bacteria	Actinobacteriota	Acidimicrobiia	Unclassified_Class_Acidimicrobiia	Unclassified_Class_Acidimicrobiia	Unclassified_Class_Acidimicrobiia
Pbact_132	0	0	0	0	1128	0	0	0	0	0	0	0	0	0	0	210	0	0	0	0	0	0	0	0	104	0	0	0	0	13	95	11	0	0	Bacteria	Bacteroidota	Bacteroidia	Flavobacteriales	Flavobacteriaceae	Flavobacterium
Pbact_133	0	0	0	0	7	0	0	0	0	30	807	0	0	0	0	0	0	0	0	0	0	0	0	0	0	0	0	5	1210	0	0	0	0	0	Bacteria	Bacteroidota	Bacteroidia	Chitinophagales	Chitinophagaceae	Sediminibacterium
Pbact_134	82	0	0	0	0	0	0	0	0	33	0	0	0	0	0	0	0	0	0	63	182	0	27	0	369	268	235	0	81	217	0	0	0	12	Bacteria	Actinobacteriota	Acidimicrobiia	Microtrichales	Ilumatobacteraceae	CL500-29_marine_group
Pbact_135	848	33	0	59	4	0	239	0	0	0	0	0	0	0	0	4	0	0	0	405	95	9	1057	0	366	0	0	0	0	49	4	0	0	306	Bacteria	Proteobacteria	Gammaproteobacteria	Burkholderiales	Burkholderiaceae	Polynucleobacter
Pbact_136	49	0	25	0	0	0	874	0	503	34	0	0	0	0	580	0	0	0	0	105	52	0	0	0	0	0	0	0	0	65	0	0	0	0	Bacteria	Proteobacteria	Gammaproteobacteria	Burkholderiales	Comamonadaceae	Limnohabitans
Pbact_137	0	1887	613	0	256	0	0	0	0	0	0	0	0	0	0	0	0	0	0	0	0	0	0	0	187	0	0	104	80	0	0	0	0	0	Bacteria	Actinobacteriota	Actinobacteria	Micrococcales	Microbacteriaceae	Unclassified_Family_Microbacteriaceae
Pbact_138	0	0	0	0	1829	0	0	0	0	0	0	0	0	0	0	69	0	0	0	0	0	0	0	0	0	0	0	601	21	26	490	0	0	0	Bacteria	Bacteroidota	Bacteroidia	Cytophagales	Spirosomaceae	Emticicia
Pbact_139	0	0	0	0	0	0	0	0	0	0	0	0	0	0	0	0	0	0	0	0	0	0	0	0	0	94	241	85	939	0	0	0	0	0	Bacteria	Proteobacteria	Gammaproteobacteria	Burkholderiales	Burkholderiaceae	Polynucleobacter
Pbact_140	0	0	0	0	45	15	0	0	0	23	41	0	0	9	0	126	0	0	0	254	140	0	52	0	278	7	0	28	0	347	415	2396	0	0	Bacteria	Proteobacteria	Gammaproteobacteria	Burkholderiales	Burkholderiaceae	Polynucleobacter
Pbact_141	0	0	0	0	0	0	0	0	0	0	0	0	0	0	0	0	0	0	0	0	0	0	0	3	0	0	0	0	0	0	0	0	0	0	Bacteria	Proteobacteria	Gammaproteobacteria	Aeromonadales	Aeromonadaceae	Aeromonas
Pbact_142	0	0	230	0	0	0	0	0	0	0	0	0	0	0	0	32	0	0	0	0	29	0	0	0	68	0	0	0	0	3	86	0	0	0	Bacteria	Actinobacteriota	Actinobacteria	Micrococcales	Microbacteriaceae	Candidatus_Planktoluna
Pbact_143	0	0	0	0	0	0	811	0	0	0	0	0	0	0	0	0	0	0	0	0	125	0	0	0	0	119	155	0	0	0	0	0	0	0	Bacteria	Verrucomicrobiota	Verrucomicrobiae	Unclassified_Class_Verrucomicrobiae	Unclassified_Class_Verrucomicrobiae	Unclassified_Class_Verrucomicrobiae
Pbact_144	0	0	0	0	35	0	0	0	970	27	23	0	0	0	1560	0	0	0	0	165	82	0	0	0	6	0	0	0	0	0	4	0	419	325	Bacteria	Proteobacteria	Gammaproteobacteria	Burkholderiales	Comamonadaceae	Limnohabitans
Pbact_145	0	0	0	0	0	0	0	0	0	0	0	0	0	0	17	0	0	0	0	0	25	0	0	0	0	0	0	32	0	468	7	3119	0	0	Bacteria	Bacteroidota	Bacteroidia	Cytophagales	Spirosomaceae	Emticicia
Pbact_146	31	0	0	0	0	0	1705	0	0	0	0	0	0	0	0	0	0	0	0	0	0	0	0	0	0	0	0	0	0	0	0	0	0	0	Bacteria	Actinobacteriota	Actinobacteria	Frankiales	Sporichthyaceae	hgcI_clade
Pbact_147	0	0	0	0	0	0	0	0	0	0	0	0	0	0	0	0	0	0	0	0	0	0	0	0	0	331	4	0	0	0	0	0	0	0	Bacteria	Cyanobacteria	Cyanobacteriia	Synechococcales	Cyanobiaceae	Cyanobium_PCC-6307
Pbact_148	0	155	27	0	0	0	0	0	0	0	0	0	0	0	0	0	0	0	0	82	365	0	0	0	78	265	82	0	0	419	0	0	0	0	Bacteria	Actinobacteriota	Acidimicrobiia	Microtrichales	Ilumatobacteraceae	CL500-29_marine_group
Pbact_149	0	0	0	0	0	0	0	0	0	0	184	0	0	0	0	715	0	0	0	70	571	0	1073	0	102	0	0	0	0	10	0	0	0	0	Bacteria	Proteobacteria	Gammaproteobacteria	Burkholderiales	Alcaligenaceae	GKS98_freshwater_group
Pbact_150	0	0	0	0	0	0	0	0	0	0	0	0	0	0	0	0	0	0	0	0	0	0	0	0	118	390	150	4	10	0	0	0	0	0	Bacteria	Bacteroidota	Bacteroidia	Flavobacteriales	Crocinitomicaceae	Fluviicola
Pbact_151	0	0	0	0	1359	0	0	0	0	0	0	0	0	0	0	0	0	0	0	0	0	0	0	0	0	0	0	0	0	0	0	0	0	0	Bacteria	Cyanobacteria	Cyanobacteriia	Synechococcales	Cyanobiaceae	Cyanobium_PCC-6307
Pbact_152	0	0	0	0	0	0	193	0	0	116	107	0	0	0	13	74	0	0	0	352	172	0	2	0	362	91	110	80	47	138	18	0	0	58	Bacteria	Proteobacteria	Gammaproteobacteria	Burkholderiales	Comamonadaceae	Unclassified_Family_Comamonadaceae
Pbact_153	0	0	0	26	0	0	0	0	0	0	0	0	0	0	0	0	0	0	0	0	0	0	0	0	0	0	0	0	0	0	0	0	0	0	Bacteria	Proteobacteria	Alphaproteobacteria	Rhizobiales	Rhizobiales_Incertae_Sedis	Unclassified_Family_Rhizobiales_Incertae_Sedis
Pbact_154	0	0	0	0	0	0	0	0	0	0	0	0	0	0	0	0	0	0	0	0	0	0	0	0	0	0	0	0	0	2483	0	0	0	0	Bacteria	Verrucomicrobiota	Verrucomicrobiae	Unclassified_Class_Verrucomicrobiae	Unclassified_Class_Verrucomicrobiae	Unclassified_Class_Verrucomicrobiae
Pbact_155	0	0	0	0	0	0	0	0	0	0	0	0	0	0	0	0	0	0	0	0	0	0	0	0	0	10	6	0	3	0	0	3911	0	0	Bacteria	Bacteroidota	Bacteroidia	Flavobacteriales	Flavobacteriaceae	Flavobacterium
Pbact_156	0	0	0	0	0	0	0	0	23	0	0	0	0	3	0	0	0	104	0	12	0	2	0	0	0	0	0	0	0	0	23	0	1	9	Bacteria	Proteobacteria	Gammaproteobacteria	Pseudomonadales	Pseudomonadaceae	Pseudomonas
Pbact_157	0	0	0	0	253	5583	0	0	0	84	450	0	0	0	0	0	0	0	0	0	0	0	0	0	0	0	0	1	0	0	0	0	0	0	Bacteria	Bacteroidota	Bacteroidia	Chitinophagales	Chitinophagaceae	Sediminibacterium
Pbact_158	31	10	21	0	0	0	104	0	0	26	0	0	0	0	0	0	0	0	0	0	24	0	90	0	0	91	12	0	0	70	21	0	5	247	Bacteria	Actinobacteriota	Thermoleophilia	Gaiellales	Unclassified_Order_Gaiellales	Unclassified_Order_Gaiellales
Pbact_159	0	8	0	0	0	0	0	0	0	0	651	0	0	0	0	658	0	0	0	0	148	0	0	0	105	10	0	0	0	0	0	0	0	0	Bacteria	Bacteroidota	Bacteroidia	Sphingobacteriales	env.OPS_17	Unclassified_Family_env.OPS_17
Pbact_160	0	0	0	0	0	0	0	0	0	0	0	0	0	0	0	0	0	0	0	0	0	0	0	0	0	15	0	89	0	0	5	0	0	0	Bacteria	Actinobacteriota	Actinobacteria	Corynebacteriales	Mycobacteriaceae	Mycobacterium
Pbact_161	0	0	0	789	0	0	0	0	0	0	0	0	0	0	0	0	0	0	0	54	447	0	0	0	13	38	247	0	0	434	0	0	0	0	Bacteria	Verrucomicrobiota	Verrucomicrobiae	Pedosphaerales	Pedosphaeraceae	SH3-11
Pbact_162	0	0	0	0	0	0	0	0	58	0	6	0	0	23	233	72	0	507	0	1185	16	3	18	0	78	0	0	0	0	0	94	18	0	32	Bacteria	Proteobacteria	Gammaproteobacteria	Pseudomonadales	Moraxellaceae	Acinetobacter
Pbact_163	0	0	0	0	0	0	0	0	0	0	0	0	0	0	0	0	0	6	0	0	0	0	0	0	0	0	0	0	0	0	0	0	0	0	Bacteria	Proteobacteria	Gammaproteobacteria	Pseudomonadales	Pseudomonadaceae	Pseudomonas
Pbact_164	54	0	105	0	9	180	98	992	0	23	248	290	217	313	184	0	0	0	0	58	21	292	40	0	0	0	0	0	0	0	0	0	0	15	Bacteria	Proteobacteria	Alphaproteobacteria	Rhizobiales	Beijerinckiaceae	FukuN57
Pbact_165	0	0	0	0	0	0	0	0	0	0	670	0	0	0	0	0	0	0	0	0	0	0	0	0	0	0	0	0	10	736	0	0	0	0	Bacteria	Verrucomicrobiota	Verrucomicrobiae	Verrucomicrobiales	Rubritaleaceae	Luteolibacter
Pbact_166	3	19	0	29	6	93	0	0	0	174	8	0	0	0	8	359	0	0	0	0	149	0	15	0	159	0	0	11	0	70	809	0	241	124	Bacteria	Proteobacteria	Alphaproteobacteria	Caulobacterales	Caulobacteraceae	Caulobacter
Pbact_167	0	0	0	0	0	0	0	0	0	0	7	0	0	0	0	0	0	0	0	0	0	0	0	0	0	8	4	0	0	0	349	0	0	0	Bacteria	Verrucomicrobiota	Verrucomicrobiae	Verrucomicrobiales	Verrucomicrobiaceae	Prosthecobacter
Pbact_168	0	0	0	0	3	0	0	0	0	0	0	0	0	587	15	0	0	0	0	0	0	0	1333	0	0	0	0	0	0	0	0	0	0	1310	Bacteria	Patescibacteria	Saccharimonadia	Saccharimonadales	Unclassified_Order_Saccharimonadales	Unclassified_Order_Saccharimonadales
Pbact_169	0	0	0	0	0	0	0	0	0	0	0	0	0	0	0	0	0	0	0	0	0	0	0	0	0	48	106	0	0	0	0	0	0	0	Bacteria	Actinobacteriota	Actinobacteria	Micrococcales	Microbacteriaceae	Candidatus_Limnoluna
Pbact_170	0	0	0	0	1236	0	0	0	0	0	0	0	0	0	0	0	0	0	0	0	0	0	0	0	0	0	0	47	0	0	0	0	0	0	Bacteria	Proteobacteria	Alphaproteobacteria	Acetobacterales	Acetobacteraceae	Rhodovarius
Pbact_171	0	0	0	0	0	0	0	0	0	0	0	0	0	0	0	0	0	0	0	0	0	0	0	0	0	177	195	0	0	0	0	0	0	0	Bacteria	Actinobacteriota	Acidimicrobiia	Microtrichales	Ilumatobacteraceae	CL500-29_marine_group
Pbact_172	0	0	0	0	0	0	0	0	0	0	0	0	0	0	0	0	0	0	0	0	0	0	0	0	0	6	93	0	0	10	0	0	0	0	Bacteria	Verrucomicrobiota	Verrucomicrobiae	Unclassified_Class_Verrucomicrobiae	Unclassified_Class_Verrucomicrobiae	Unclassified_Class_Verrucomicrobiae
Pbact_173	0	0	0	0	0	0	0	0	0	0	0	0	0	0	0	0	0	0	0	0	1	0	186	0	0	126	319	24	2	0	0	60	0	0	Bacteria	Bacteroidota	Bacteroidia	Chitinophagales	Chitinophagaceae	Sediminibacterium
Pbact_174	0	0	0	0	6	141	0	0	0	0	14	0	0	0	0	0	0	0	0	0	0	320	15	0	0	0	0	0	0	0	0	0	0	0	Bacteria	Planctomycetota	Planctomycetes	Pirellulales	Pirellulaceae	Unclassified_Family_Pirellulaceae
Pbact_175	0	0	0	0	0	0	0	0	38	0	0	0	0	0	11	0	0	2	0	0	0	2	6	0	0	0	0	0	0	0	0	0	0	0	Bacteria	Proteobacteria	Gammaproteobacteria	Burkholderiales	SC-I-84	Unclassified_Family_SC-I-84
Pbact_176	0	0	0	0	0	0	0	0	0	0	0	0	0	0	0	0	0	0	0	0	0	0	0	0	0	329	5	0	0	0	0	0	0	0	Bacteria	Verrucomicrobiota	Verrucomicrobiae	Chthoniobacterales	Terrimicrobiaceae	Terrimicrobium
Pbact_177	0	29	152	0	189	583	42	0	0	42	0	0	0	0	0	0	0	0	0	0	0	0	0	0	0	55	32	0	0	0	0	0	0	0	Bacteria	Planctomycetota	Planctomycetes	Isosphaerales	Isosphaeraceae	Unclassified_Family_Isosphaeraceae
Pbact_178	0	23	231	0	608	302	0	0	0	0	0	0	0	0	0	0	0	0	0	0	96	0	0	0	38	0	0	0	0	0	0	0	0	0	Bacteria	Proteobacteria	Gammaproteobacteria	Burkholderiales	Comamonadaceae	Unclassified_Family_Comamonadaceae
Pbact_179	0	0	0	0	0	0	0	0	0	0	0	0	0	0	0	0	0	0	0	0	0	0	0	0	0	113	0	0	83	0	79	0	0	0	Bacteria	Bacteroidota	Bacteroidia	Chitinophagales	Saprospiraceae	Candidatus_Aquirestis
Pbact_180	0	0	343	0	0	0	0	0	0	0	0	0	0	0	0	0	0	0	0	0	287	0	0	0	0	286	163	0	119	9	0	0	0	0	Bacteria	Actinobacteriota	Actinobacteria	Micrococcales	Microbacteriaceae	Candidatus_Planktoluna
Pbact_181	11	0	25	32	0	0	0	0	0	0	0	0	0	0	0	243	0	0	0	985	269	0	0	0	50	183	45	101	8	0	96	0	0	0	Bacteria	Bacteroidota	Bacteroidia	Flavobacteriales	NS9_marine_group	Unclassified_Family_NS9_marine_group
Pbact_182	0	0	1156	0	0	0	68	0	0	0	0	0	0	0	0	0	0	0	0	0	0	0	0	0	0	0	0	0	0	0	0	0	0	0	Bacteria	Actinobacteriota	Actinobacteria	Corynebacteriales	Mycobacteriaceae	Mycobacterium
Pbact_183	0	0	0	0	0	0	0	0	0	0	0	0	0	0	0	0	0	0	0	0	0	0	0	0	0	12	0	0	0	16	0	0	0	0	Bacteria	Acidobacteriota	Acidobacteriae	Acidobacteriae_or	Acidobacteriae_fa	Paludibaculum
Pbact_184	348	70	165	65	16	70	0	0	0	12	40	0	0	20	31	4	0	0	0	19	53	3	53	0	14	49	29	12	0	34	14	0	59	31	Bacteria	Proteobacteria	Gammaproteobacteria	Burkholderiales	Comamonadaceae	Unclassified_Family_Comamonadaceae
Pbact_185	0	0	0	0	0	0	0	0	0	0	0	0	0	0	0	0	0	0	0	0	0	0	0	0	0	4762	83	0	0	0	0	0	0	0	Bacteria	Cyanobacteria	Cyanobacteriia	Synechococcales	Cyanobiaceae	Cyanobium_PCC-6307
Pbact_186	0	0	0	0	0	0	0	0	0	0	0	0	0	0	0	0	0	0	0	0	0	0	0	0	0	0	0	0	0	1236	0	0	0	0	Bacteria	Desulfobacterota	Desulfuromonadia	Bradymonadales	Unclassified_Order_Bradymonadales	Unclassified_Order_Bradymonadales
Pbact_187	222	48	765	0	293	0	631	28	0	0	0	0	0	0	0	0	0	0	0	51	141	0	0	0	137	0	0	0	0	0	0	0	0	0	Bacteria	Actinobacteriota	Actinobacteria	Frankiales	Sporichthyaceae	hgcI_clade
Pbact_188	0	0	0	0	0	0	0	0	0	40	1568	0	0	0	0	0	0	0	0	0	0	0	0	0	0	0	0	0	0	0	0	0	0	0	Bacteria	Actinobacteriota	Acidimicrobiia	Microtrichales	Ilumatobacteraceae	CL500-29_marine_group
Pbact_189	0	482	0	0	0	0	0	0	0	0	0	0	0	0	0	916	0	0	0	0	0	0	0	0	0	32	19	0	0	0	0	0	0	0	Bacteria	Bacteroidota	Bacteroidia	Sphingobacteriales	Sphingobacteriaceae	Unclassified_Family_Sphingobacteriaceae
Pbact_190	1995	0	0	0	0	0	0	5	0	0	0	0	0	0	0	0	0	0	0	0	0	0	0	0	0	0	0	0	0	63	0	0	0	0	Bacteria	Proteobacteria	Gammaproteobacteria	Legionellales	Legionellaceae	Legionella
Pbact_191	0	0	0	0	0	0	0	0	0	0	0	0	0	0	0	0	0	0	0	0	0	0	0	0	0	23	55	8	8	0	0	0	0	0	Bacteria	Actinobacteriota	Actinobacteria	Frankiales	Sporichthyaceae	hgcI_clade
Pbact_192	0	0	0	0	0	0	0	0	0	0	11	0	0	0	0	94	0	1044	0	0	0	0	0	0	5	0	0	0	0	0	68	0	20	30	Bacteria	Proteobacteria	Gammaproteobacteria	Pseudomonadales	Moraxellaceae	Acinetobacter
Pbact_193	0	0	0	0	0	0	0	0	0	0	0	0	0	0	0	0	0	0	0	0	0	0	0	0	0	676	379	0	0	0	0	0	0	0	Bacteria	Bacteroidota	Bacteroidia	Flavobacteriales	Crocinitomicaceae	Fluviicola
Pbact_194	99	11	0	0	454	47	0	0	0	0	0	0	0	0	0	0	0	0	0	0	0	17	0	0	0	0	0	0	0	9	0	0	0	0	Bacteria	Actinobacteriota	Actinobacteria	PeM15	Unclassified_Order_PeM15	Unclassified_Order_PeM15
Pbact_195	0	0	0	70	0	0	0	0	0	0	0	0	0	0	0	0	0	0	0	0	0	0	0	0	13	7	332	49	408	22	0	0	0	0	Bacteria	Proteobacteria	Alphaproteobacteria	Sphingomonadales	Sphingomonadaceae	Rhizorhapis
Pbact_196	623	76	215	112	40	84	47	0	0	34	0	0	0	0	15	0	0	0	0	80	21	0	169	0	108	2	3	9	0	74	0	0	0	6	Bacteria	Proteobacteria	Alphaproteobacteria	Rhizobiales	Beijerinckiaceae	alphaI_cluster
Pbact_197	21	0	0	0	0	0	1485	0	5084	0	0	0	0	0	2303	0	0	0	0	17	66	0	0	0	0	0	8	0	0	3	0	0	0	0	Bacteria	Proteobacteria	Gammaproteobacteria	Burkholderiales	Comamonadaceae	Limnohabitans
Pbact_198	0	0	0	0	0	0	0	0	0	0	0	0	0	0	0	553	0	0	0	574	377	0	0	0	0	0	0	0	0	3	0	0	0	0	Bacteria	Verrucomicrobiota	Verrucomicrobiae	Unclassified_Class_Verrucomicrobiae	Unclassified_Class_Verrucomicrobiae	Unclassified_Class_Verrucomicrobiae
Pbact_199	0	0	0	0	0	0	426	0	0	0	0	0	0	0	0	0	0	0	0	0	97	0	0	0	0	4	186	54	0	52	0	0	0	0	Bacteria	Proteobacteria	Gammaproteobacteria	Burkholderiales	Comamonadaceae	Limnohabitans
Pbact_200	0	0	0	0	0	0	0	0	0	0	0	0	0	0	0	0	0	0	0	0	0	0	0	0	0	0	43	0	0	0	0	0	0	0	Bacteria	Proteobacteria	Gammaproteobacteria	Burkholderiales	Methylophilaceae	Unclassified_Family_Methylophilaceae
Pbact_201	0	0	0	0	0	26	0	0	0	0	0	0	0	0	0	0	0	0	0	0	0	194	0	0	0	0	0	120	277	0	0	0	0	0	Bacteria	Proteobacteria	Alphaproteobacteria	Rhizobiales	Beijerinckiaceae	Unclassified_Family_Beijerinckiaceae
Pbact_202	0	0	0	0	0	0	0	0	0	0	0	0	0	0	0	0	0	0	0	0	0	0	0	0	0	0	0	48	299	0	29	0	0	0	Bacteria	Actinobacteriota	Actinobacteria	Micrococcales	Microbacteriaceae	MWH-Ta3
Pbact_203	0	1792	0	0	0	0	0	0	0	0	0	0	0	0	0	0	0	0	0	0	0	0	0	0	696	0	0	0	0	2	0	0	0	0	Bacteria	Actinobacteriota	Acidimicrobiia	Microtrichales	Ilumatobacteraceae	CL500-29_marine_group
Pbact_204	0	0	0	0	0	0	0	0	0	0	0	0	0	0	0	0	0	0	0	0	0	0	0	0	0	41	72	0	38	0	0	0	0	0	Bacteria	Actinobacteriota	Actinobacteria	Micrococcales	Microbacteriaceae	Unclassified_Family_Microbacteriaceae
Pbact_205	0	0	0	0	0	0	0	0	0	0	0	0	0	0	0	0	0	0	0	12	0	0	0	0	0	0	0	0	0	0	0	0	0	0	Bacteria	Proteobacteria	Gammaproteobacteria	Pseudomonadales	Pseudomonadaceae	Pseudomonas
Pbact_206	0	245	0	0	0	0	0	0	0	0	0	0	0	0	0	0	0	0	0	0	0	0	0	0	0	0	108	0	0	0	0	0	0	0	Bacteria	Bacteroidota	Bacteroidia	Flavobacteriales	Flavobacteriaceae	Flavobacterium
Pbact_207	0	0	0	0	0	0	0	0	0	5	21	0	0	0	0	117	0	0	0	0	0	0	9	0	0	25	89	130	520	4	0	20	82	127	Bacteria	Actinobacteriota	Actinobacteria	Frankiales	Sporichthyaceae	hgcI_clade
Pbact_208	0	0	0	0	0	0	0	0	0	0	1	0	0	0	0	0	0	0	0	0	0	0	0	0	0	0	0	0	23	0	0	0	0	0	Bacteria	Planctomycetota	Planctomycetes	Pirellulales	Pirellulaceae	Unclassified_Family_Pirellulaceae
Pbact_209	0	0	0	0	0	0	0	0	0	0	0	0	0	0	0	96	0	0	0	37	14	0	654	0	0	0	0	0	0	0	84	0	0	0	Bacteria	Actinobacteriota	Acidimicrobiia	Microtrichales	Ilumatobacteraceae	CL500-29_marine_group
Pbact_210	244	0	0	0	0	0	166	0	0	0	0	0	0	0	0	0	0	0	0	244	0	0	0	0	0	4	4	451	4	17	0	0	0	0	Bacteria	Bacteroidota	Bacteroidia	Chitinophagales	Chitinophagaceae	Sediminibacterium
Pbact_211	0	0	0	0	0	0	0	0	0	0	0	0	0	0	0	0	0	0	0	23	0	0	0	0	0	0	0	0	0	0	0	0	0	0	Bacteria	Proteobacteria	Gammaproteobacteria	Alteromonadales	Shewanellaceae	Shewanella
Pbact_212	47	6	0	0	3	0	0	0	0	0	0	0	0	0	0	0	0	0	0	0	0	0	0	0	381	0	0	0	0	727	0	0	0	0	Bacteria	Cyanobacteria	Cyanobacteriia	Synechococcales	Cyanobiaceae	Cyanobium_PCC-6307
Pbact_213	0	0	0	0	0	0	0	0	0	0	0	0	0	0	0	0	0	0	0	0	0	0	2	0	0	0	0	0	0	0	0	0	0	4	Bacteria	Firmicutes	Clostridia	Clostridiales	Clostridiaceae	Clostridium_sensu_stricto_9
Pbact_214	0	0	0	0	0	0	0	0	10	0	0	0	0	220	12	0	0	0	0	0	0	1565	0	0	0	0	0	0	0	0	0	0	0	0	Bacteria	Proteobacteria	Alphaproteobacteria	Sphingomonadales	Sphingomonadaceae	Novosphingobium
Pbact_215	0	0	0	0	0	0	0	0	0	0	0	0	0	0	0	0	0	0	0	0	0	0	0	0	0	0	0	0	0	0	542	0	0	0	Bacteria	Chloroflexi	Anaerolineae	Anaerolineales	Anaerolineaceae	Unclassified_Family_Anaerolineaceae
Pbact_216	0	0	0	290	0	0	0	0	0	0	0	0	0	0	0	0	0	0	0	0	6	0	0	0	8	0	1486	0	0	0	0	0	0	0	Bacteria	Bacteroidota	Bacteroidia	Flavobacteriales	Flavobacteriaceae	Flavobacterium
Pbact_217	0	0	0	0	0	0	0	0	0	1250	0	0	0	0	0	0	0	0	0	0	0	0	0	0	0	978	23	21	502	0	0	0	0	0	Bacteria	Verrucomicrobiota	Verrucomicrobiae	Chthoniobacterales	Terrimicrobiaceae	Terrimicrobium
Pbact_218	0	0	0	0	0	0	0	0	0	0	0	0	0	0	0	0	0	0	0	0	0	0	0	0	0	256	11	0	0	0	0	0	0	0	Bacteria	Cyanobacteria	Cyanobacteriia	Synechococcales	Cyanobiaceae	Cyanobium_PCC-6307
Pbact_219	766	0	0	0	0	0	0	3	199	0	0	0	0	0	89	0	0	0	0	0	0	0	0	0	0	0	0	0	0	2	0	0	190	47	Bacteria	Bacteroidota	Bacteroidia	Flavobacteriales	Flavobacteriaceae	Flavobacterium
Pbact_220	0	0	0	128	0	0	0	0	0	0	0	0	0	0	0	0	0	0	0	0	51	0	0	0	26	62	331	0	0	3	0	0	0	0	Bacteria	Proteobacteria	Alphaproteobacteria	Rhodobacterales	Rhodobacteraceae	Rhodobacter
Pbact_221	0	7	45	17	29	17	85	0	0	1748	23	0	0	0	0	0	0	0	0	40	185	0	208	0	18	0	10	27	0	25	0	0	0	0	Bacteria	Proteobacteria	Gammaproteobacteria	Burkholderiales	Comamonadaceae	Rhodoferax
Pbact_222	0	0	0	0	0	0	0	67	0	0	0	496	1124	0	0	0	0	0	0	0	0	0	0	2180	0	0	0	0	0	0	0	0	0	0	Bacteria	Actinobacteriota	Acidimicrobiia	Unclassified_Class_Acidimicrobiia	Unclassified_Class_Acidimicrobiia	Unclassified_Class_Acidimicrobiia
Pbact_223	0	0	0	0	0	0	0	0	22	0	0	0	0	22	10	0	0	0	0	0	0	6	7	0	0	0	0	0	0	0	0	25	0	4	Bacteria	Proteobacteria	Gammaproteobacteria	Pseudomonadales	Pseudomonadaceae	Pseudomonas
Pbact_224	0	0	0	0	0	0	0	37	0	0	0	1018	2408	88	0	0	0	0	0	0	0	195	0	162	0	0	0	0	0	0	0	0	0	0	Bacteria	Proteobacteria	Alphaproteobacteria	Caulobacterales	Caulobacteraceae	Unclassified_Family_Caulobacteraceae
Pbact_225	0	0	0	0	0	0	0	0	0	0	0	0	0	0	0	0	0	0	0	0	0	0	0	0	0	86	271	71	0	0	12	203	0	0	Bacteria	Proteobacteria	Alphaproteobacteria	Sphingomonadales	Sphingomonadaceae	Sandarakinorhabdus
Pbact_226	0	0	0	0	0	0	0	0	36	0	7	1	0	22	205	82	0	426	0	894	10	0	0	0	58	0	0	0	0	0	150	25	0	53	Bacteria	Proteobacteria	Gammaproteobacteria	Pseudomonadales	Moraxellaceae	Acinetobacter
Pbact_227	142	0	0	0	0	0	3451	0	0	0	0	0	0	0	0	0	0	0	0	0	115	0	0	0	244	12	186	0	0	0	0	0	0	0	Bacteria	Bacteroidota	Bacteroidia	Flavobacteriales	Crocinitomicaceae	Fluviicola
Pbact_228	0	0	0	0	0	0	0	0	0	0	0	0	0	0	0	0	0	0	0	0	0	0	0	0	2	97	1	0	0	0	12	0	0	0	Bacteria	Actinobacteriota	Thermoleophilia	Solirubrobacterales	Solirubrobacteraceae	Conexibacter
Pbact_229	0	0	0	151	0	0	0	0	536	0	0	0	0	0	619	0	0	0	0	0	0	0	0	0	0	0	0	0	0	0	0	0	2	2629	Bacteria	Bacteroidota	Bacteroidia	Chitinophagales	Chitinophagaceae	Edaphobaculum
Pbact_230	0	0	0	0	0	0	0	0	0	81	4	0	0	0	0	0	0	0	0	0	0	0	0	0	0	0	0	0	0	0	0	0	0	0	Bacteria	Cyanobacteria	Cyanobacteriia	Cyanobacteriales	Nostocaceae	Aphanizomenon_NIES81
Pbact_231	0	0	0	0	0	0	0	0	0	0	0	0	0	768	0	0	0	0	0	0	0	131	0	0	0	0	0	0	0	0	0	0	1110	0	Bacteria	Bacteroidota	Bacteroidia	Chitinophagales	Chitinophagaceae	Sediminibacterium
Pbact_232	0	0	0	522	0	0	0	0	0	58	0	0	0	0	7	51	0	0	0	0	75	0	0	0	9	0	432	3	0	0	0	0	0	0	Bacteria	Bacteroidota	Bacteroidia	Chitinophagales	Chitinophagaceae	Unclassified_Family_Chitinophagaceae
Pbact_233	0	0	0	0	0	0	0	0	0	0	0	0	0	0	0	0	0	4	0	0	0	0	0	0	0	494	27	0	0	0	0	0	0	0	Bacteria	Bacteroidota	Bacteroidia	Flavobacteriales	Crocinitomicaceae	Fluviicola
Pbact_234	109	0	0	0	0	0	162	0	82	45	66	0	0	0	70	0	0	0	3	401	17	224	9	0	0	0	0	0	0	0	0	0	48	507	Bacteria	Proteobacteria	Alphaproteobacteria	Rhodobacterales	Rhodobacteraceae	Rhodobacter
Pbact_235	1162	0	0	0	0	130	0	0	0	0	0	0	0	0	8	0	0	0	0	0	119	813	0	0	0	0	0	0	8	84	0	0	0	0	Bacteria	Armatimonadota	Fimbriimonadia	Fimbriimonadales	Fimbriimonadaceae	Unclassified_Family_Fimbriimonadaceae
Pbact_236	0	0	0	0	0	0	0	0	0	0	0	0	0	0	0	0	0	0	0	0	0	0	0	0	0	0	0	2	14	0	0	0	0	0	Bacteria	Firmicutes	Clostridia	Peptostreptococcales-Tissierellales	Peptostreptococcaceae	Romboutsia
Pbact_237	0	0	0	0	25	0	0	0	0	0	0	0	0	0	0	0	0	0	0	0	0	0	0	0	0	0	25	12	677	0	62	0	0	0	Bacteria	Actinobacteriota	Actinobacteria	Frankiales	Sporichthyaceae	hgcI_clade
Pbact_238	0	0	0	0	0	0	0	0	0	14	7	0	0	0	0	165	0	0	0	0	20	3	0	0	0	0	0	1	0	0	0	0	0	0	Bacteria	Proteobacteria	Alphaproteobacteria	Caulobacterales	Caulobacteraceae	Caulobacter
Pbact_239	0	0	0	0	0	0	0	0	0	0	16	0	0	0	0	0	0	0	0	0	0	0	0	0	0	9	0	698	76	4	10	0	0	0	Bacteria	Actinobacteriota	Actinobacteria	Frankiales	Sporichthyaceae	hgcI_clade
Pbact_240	0	0	0	0	0	0	0	0	0	0	0	0	0	179	0	0	0	0	0	0	0	236	476	0	0	0	0	0	0	0	0	0	12	639	Bacteria	Actinobacteriota	Actinobacteria	Frankiales	Sporichthyaceae	hgcI_clade
Pbact_241	0	0	0	0	0	16	0	0	40	6	49	0	0	0	0	0	0	47	0	0	0	21	0	0	0	0	0	0	0	0	9	6	0	0	Bacteria	Proteobacteria	Alphaproteobacteria	Sphingomonadales	Sphingomonadaceae	Sphingomonas
Pbact_242	0	0	0	0	586	51	0	0	909	0	0	0	0	0	540	0	0	0	0	43	0	0	46	0	56	0	0	0	0	0	166	0	0	0	Bacteria	Proteobacteria	Gammaproteobacteria	Burkholderiales	Comamonadaceae	Limnohabitans
Pbact_243	0	0	0	0	0	0	0	0	0	10	326	0	0	0	0	0	6	0	0	0	0	0	0	0	0	0	0	4	211	0	0	26	0	0	Bacteria	Proteobacteria	Alphaproteobacteria	Caulobacterales	Hyphomonadaceae	Unclassified_Family_Hyphomonadaceae
Pbact_244	193	0	0	81	30	0	271	0	0	0	0	0	0	0	88	0	0	0	0	660	97	0	0	0	62	17	7	0	0	38	0	0	0	0	Bacteria	Bacteroidota	Bacteroidia	Chitinophagales	Chitinophagaceae	Sediminibacterium
Pbact_245	0	0	0	0	0	603	0	0	0	0	0	0	0	19	0	0	0	0	0	0	0	900	0	0	0	0	0	0	0	0	0	0	0	0	Bacteria	Proteobacteria	Alphaproteobacteria	Acetobacterales	Acetobacteraceae	Roseomonas
Pbact_246	0	115	0	0	169	0	0	0	0	0	0	0	0	0	0	0	0	0	0	0	0	0	0	0	2	12	0	8	0	0	51	0	0	0	Bacteria	Bacteroidota	Bacteroidia	Flavobacteriales	Crocinitomicaceae	Fluviicola
Pbact_247	0	0	0	67	0	0	0	0	0	0	0	0	0	0	0	0	0	0	0	0	0	0	0	0	0	0	41	0	0	43	0	0	0	0	Bacteria	Bacteroidota	Bacteroidia	Sphingobacteriales	env.OPS_17	Unclassified_Family_env.OPS_17
Pbact_248	0	0	0	0	0	0	0	0	0	0	0	0	0	3384	10	0	0	0	0	0	0	4	0	0	0	0	0	0	0	0	0	0	0	0	Bacteria	Bacteroidota	Bacteroidia	Sphingobacteriales	Sphingobacteriaceae	Mucilaginibacter
Pbact_249	0	0	0	0	0	0	0	0	0	0	0	0	0	0	0	0	0	6	0	0	0	0	0	0	0	0	0	0	0	0	2	0	0	0	Bacteria	Firmicutes	Bacilli	Staphylococcales	Staphylococcaceae	Staphylococcus
Pbact_250	0	0	0	0	0	0	0	0	0	0	0	0	0	0	0	0	0	0	0	0	0	0	0	0	0	435	0	0	25	0	8	0	0	0	Bacteria	Planctomycetota	Planctomycetes	Pirellulales	Pirellulaceae	Pirellula
Pbact_251	139	69	0	69	0	0	925	0	0	0	0	0	0	0	0	0	0	0	0	0	470	0	0	0	0	0	18	0	6	21	0	0	0	0	Bacteria	Bacteroidota	Bacteroidia	Chitinophagales	Chitinophagaceae	Sediminibacterium
Pbact_252	0	0	0	0	0	0	0	0	0	0	0	0	0	0	0	0	0	0	0	0	0	0	0	0	31	91	29	0	0	0	0	0	0	0	Bacteria	Actinobacteriota	Actinobacteria	Micrococcales	Microbacteriaceae	Candidatus_Planktoluna
Pbact_253	0	0	0	0	5	0	0	0	0	0	0	0	0	0	0	0	0	0	0	0	0	0	0	0	0	0	0	0	0	0	0	0	0	0	Bacteria	Proteobacteria	Gammaproteobacteria	Aeromonadales	Aeromonadaceae	Aeromonas
Pbact_254	0	0	0	122	0	0	0	0	0	0	0	0	0	0	0	0	0	0	0	0	60	0	0	0	74	0	0	0	0	165	0	0	0	0	Bacteria	Bacteroidota	Bacteroidia	Chitinophagales	Chitinophagaceae	Sediminibacterium
Pbact_255	0	0	0	0	0	0	0	0	0	0	0	0	0	0	0	0	0	0	0	0	0	0	0	0	0	159	100	0	0	0	0	0	0	0	Bacteria	Actinobacteriota	Actinobacteria	Micrococcales	Microbacteriaceae	Rhodoluna
Pbact_256	184	0	0	95	7	0	663	0	0	0	0	0	0	0	32	38	0	0	0	628	177	0	6	0	100	0	0	0	0	155	0	0	0	0	Bacteria	Proteobacteria	Gammaproteobacteria	Burkholderiales	TRA3-20	Unclassified_Family_TRA3-20
Pbact_257	0	0	0	0	0	0	0	0	0	0	0	0	0	0	0	0	0	0	0	0	0	0	0	0	0	0	0	22	0	252	0	0	0	0	Bacteria	Bacteroidota	Bacteroidia	Sphingobacteriales	Sphingobacteriaceae	Unclassified_Family_Sphingobacteriaceae
Pbact_258	0	0	0	0	0	0	0	0	0	0	0	0	0	0	0	7	0	0	0	0	37	0	0	0	0	0	0	0	0	86	0	0	0	0	Bacteria	Actinobacteriota	Actinobacteria	Frankiales	Sporichthyaceae	hgcI_clade
Pbact_259	0	0	0	0	0	0	0	0	0	0	0	0	0	0	0	0	0	6	0	0	0	0	0	0	0	0	0	172	0	0	30	867	0	0	Bacteria	Proteobacteria	Alphaproteobacteria	Sphingomonadales	Sphingomonadaceae	Sphingorhabdus
Pbact_260	0	0	0	0	0	0	0	0	0	3192	0	0	0	0	0	0	0	0	0	0	0	2	0	0	0	0	0	0	0	0	0	0	0	0	Bacteria	Verrucomicrobiota	Verrucomicrobiae	Chthoniobacterales	Terrimicrobiaceae	FukuN18_freshwater_group
Pbact_261	390	0	4	0	0	0	38	0	0	0	0	0	0	0	0	0	0	0	0	374	0	0	0	0	0	0	0	0	0	0	0	0	0	0	Bacteria	Actinobacteriota	Acidimicrobiia	IMCC26256	Unclassified_Order_IMCC26256	Unclassified_Order_IMCC26256
Pbact_262	0	0	0	0	9	0	0	0	0	11	24	0	0	0	0	0	0	0	0	0	19	0	186	0	36	0	0	0	0	0	143	0	0	0	Bacteria	Actinobacteriota	Acidimicrobiia	Microtrichales	Ilumatobacteraceae	CL500-29_marine_group
Pbact_263	0	0	0	0	0	0	0	0	0	22	7	0	0	0	0	0	0	0	3	0	0	17	10	0	0	0	0	1	15	0	0	69	17	2	Bacteria	Cyanobacteria	Cyanobacteriia	Synechococcales	Cyanobiaceae	Cyanobium_PCC-6307
Pbact_264	221	340	644	476	2	1786	0	40	0	8	1	91	22	40	0	0	0	0	0	5	174	16	6	0	4	0	0	2	0	5	0	5	0	0	Bacteria	Proteobacteria	Gammaproteobacteria	Burkholderiales	Burkholderiaceae	Polynucleobacter
Pbact_265	0	49	11	0	25	0	54	0	0	0	0	0	0	0	0	0	0	0	0	0	0	0	0	0	100	0	0	0	0	0	0	0	0	0	Bacteria	Actinobacteriota	Thermoleophilia	Gaiellales	Unclassified_Order_Gaiellales	Unclassified_Order_Gaiellales
Pbact_266	0	1051	0	0	65	81	0	0	0	0	0	0	0	0	0	0	0	0	0	0	6	0	0	0	0	0	0	113	0	23	0	0	0	0	Bacteria	Armatimonadota	Fimbriimonadia	Fimbriimonadales	Fimbriimonadaceae	Unclassified_Family_Fimbriimonadaceae
Pbact_267	0	0	0	0	0	0	0	0	0	0	0	0	0	0	0	0	0	0	0	0	0	5	0	0	0	0	0	1	0	0	0	0	0	0	Bacteria	Actinobacteriota	Acidimicrobiia	Microtrichales	Microtrichaceae	IMCC26207
Pbact_268	0	0	0	0	0	0	0	0	0	0	0	0	0	0	0	10	0	0	0	0	0	0	0	0	54	0	6	0	0	63	51	0	0	0	Bacteria	Actinobacteriota	Actinobacteria	Frankiales	Sporichthyaceae	hgcI_clade
Pbact_269	0	88	0	241	96	0	0	0	0	0	0	0	0	0	0	0	0	0	0	257	0	0	0	0	33	13	102	0	0	113	0	0	0	0	Bacteria	Bacteroidota	Bacteroidia	Sphingobacteriales	AKYH767	Unclassified_Family_AKYH767
Pbact_270	0	0	0	0	0	0	0	0	0	0	0	0	0	0	0	0	0	1109	0	0	0	0	0	0	0	0	0	0	0	0	0	0	0	0	Bacteria	Proteobacteria	Gammaproteobacteria	Pseudomonadales	Moraxellaceae	Acinetobacter
Pbact_271	0	0	0	0	0	0	0	0	0	0	0	0	0	0	0	4	0	0	182	0	0	0	0	0	74	0	7	273	0	13	25	62	0	0	Bacteria	Actinobacteriota	Actinobacteria	Frankiales	Sporichthyaceae	Unclassified_Family_Sporichthyaceae
Pbact_272	0	0	305	0	0	73	271	0	11	0	0	0	0	1951	1464	0	0	0	0	191	25	81	0	0	0	0	0	0	0	0	0	0	0	0	Bacteria	Verrucomicrobiota	Verrucomicrobiae	Pedosphaerales	Pedosphaeraceae	Unclassified_Family_Pedosphaeraceae
Pbact_273	0	0	0	0	0	0	0	0	1944	0	0	0	0	0	1520	0	0	0	0	42	0	0	0	0	0	0	0	0	0	0	0	0	583	6	Bacteria	Proteobacteria	Gammaproteobacteria	Burkholderiales	Comamonadaceae	Limnohabitans
Pbact_274	0	0	0	0	0	0	0	0	0	0	80	0	0	0	0	85	0	0	0	91	47	0	0	0	19	44	21	0	0	26	0	0	0	104	Bacteria	Proteobacteria	Gammaproteobacteria	Burkholderiales	Comamonadaceae	Rhodoferax
Pbact_275	0	502	183	0	759	0	0	0	0	0	0	0	0	0	0	0	0	0	0	0	0	0	0	0	0	0	0	0	4	0	0	0	0	0	Bacteria	Verrucomicrobiota	Verrucomicrobiae	Opitutales	Opitutaceae	IMCC26134
Pbact_276	202	168	0	0	159	6	0	0	0	30	104	0	0	0	0	0	0	0	0	0	0	0	4	0	36	49	0	0	0	47	0	0	0	0	Bacteria	Planctomycetota	Planctomycetes	Gemmatales	Gemmataceae	Unclassified_Family_Gemmataceae
Pbact_277	0	16	65	17	3	82	192	0	0	5	0	0	0	0	36	72	0	0	0	210	51	0	63	0	274	0	0	0	0	35	792	0	1	0	Bacteria	Proteobacteria	Gammaproteobacteria	Burkholderiales	Comamonadaceae	Limnohabitans
Pbact_278	0	0	0	0	0	0	0	0	0	324	524	0	0	0	103	0	0	0	0	0	0	0	0	0	0	0	0	1	245	0	0	0	0	0	Bacteria	Proteobacteria	Gammaproteobacteria	Burkholderiales	Comamonadaceae	Rhodoferax
Pbact_279	0	0	0	85	0	0	0	0	0	0	0	0	0	0	0	0	0	0	0	0	0	0	0	0	0	40	82	33	0	0	0	0	0	0	Bacteria	Bacteroidota	Bacteroidia	Flavobacteriales	Crocinitomicaceae	Fluviicola
Pbact_280	0	0	0	0	0	0	0	0	0	0	0	0	0	0	0	18	0	133	0	43	0	0	0	0	0	0	0	0	0	0	0	0	10	124	Bacteria	Proteobacteria	Alphaproteobacteria	Sphingomonadales	Sphingomonadaceae	Sphingobium
Pbact_281	0	0	0	0	0	0	0	0	0	0	0	0	0	0	0	0	0	0	0	0	0	0	0	0	0	4	17	0	0	0	0	0	0	0	Bacteria	Bacteroidota	Bacteroidia	Chitinophagales	Chitinophagaceae	Unclassified_Family_Chitinophagaceae
Pbact_282	0	0	0	0	0	2799	0	0	0	0	0	0	0	150	10	0	0	0	0	0	0	0	0	0	0	0	0	0	0	0	0	0	0	0	Bacteria	Proteobacteria	Gammaproteobacteria	Burkholderiales	Methylophilaceae	Unclassified_Family_Methylophilaceae
Pbact_283	0	0	0	0	0	0	0	0	22	87	111	0	0	0	0	0	168	7	0	0	0	0	41	0	0	0	0	0	26	0	0	0	0	0	Bacteria	Proteobacteria	Alphaproteobacteria	Sphingomonadales	Sphingomonadaceae	Polymorphobacter
Pbact_284	0	24	0	22	0	0	61	0	0	0	0	0	0	0	0	0	0	0	0	37	107	0	0	0	81	11	0	0	0	56	28	0	0	0	Bacteria	Actinobacteriota	Actinobacteria	Frankiales	Sporichthyaceae	Sporichthya
Pbact_285	0	0	0	0	0	0	0	0	0	0	0	0	0	0	0	0	0	0	0	0	0	0	0	0	461	30	83	0	34	8	0	0	0	0	Bacteria	Chloroflexi	SL56_marine_group	Unclassified_Class_SL56_marine_group	Unclassified_Class_SL56_marine_group	Unclassified_Class_SL56_marine_group
Pbact_286	0	0	0	0	2	0	0	0	50	0	0	0	0	0	0	0	0	17	3	0	0	0	0	0	0	0	0	3	8	6	0	8	0	5	Bacteria	Actinobacteriota	Actinobacteria	PeM15	Unclassified_Order_PeM15	Unclassified_Order_PeM15
Pbact_287	0	0	0	64	0	0	0	0	0	0	0	0	0	0	0	0	0	0	0	19	134	0	0	0	141	0	0	0	0	154	0	0	0	0	Bacteria	Proteobacteria	Gammaproteobacteria	Gammaproteobacteria_Incertae_Sedis	Unknown_Family	Acidibacter
Pbact_288	10	0	0	0	0	0	0	0	669	0	0	0	0	0	527	0	0	0	0	0	296	0	0	0	0	0	0	0	0	31	0	0	0	0	Bacteria	Proteobacteria	Gammaproteobacteria	Burkholderiales	Comamonadaceae	Limnohabitans
Pbact_289	0	0	0	0	0	0	0	0	0	0	19	0	0	6	0	0	0	1147	0	0	0	0	0	0	0	0	0	0	0	0	90	8	0	39	Bacteria	Proteobacteria	Gammaproteobacteria	Pseudomonadales	Moraxellaceae	Acinetobacter
Pbact_290	0	0	0	0	0	0	0	0	0	0	0	0	0	0	0	0	0	0	0	0	0	0	0	0	0	8	0	0	0	0	0	0	0	0	Bacteria	Actinobacteriota	Acidimicrobiia	Microtrichales	Ilumatobacteraceae	CL500-29_marine_group
Pbact_291	0	0	0	0	1	0	0	0	0	4	6	0	0	1251	0	3	0	0	0	0	0	0	2	0	2	0	0	0	0	0	3	6	0	0	Bacteria	Proteobacteria	Gammaproteobacteria	Burkholderiales	Burkholderiaceae	Polynucleobacter
Pbact_292	6	0	84	0	58	113	0	0	0	0	0	0	0	0	0	0	0	0	0	0	0	0	0	0	0	0	23	231	177	234	0	0	0	0	Bacteria	Proteobacteria	Alphaproteobacteria	Sphingomonadales	Sphingomonadaceae	Novosphingobium
Pbact_293	0	0	0	0	0	0	0	0	0	0	3	0	0	0	0	0	0	0	0	0	0	0	0	0	0	107	34	0	0	0	31	0	0	0	Bacteria	Proteobacteria	Gammaproteobacteria	Burkholderiales	Comamonadaceae	Rhodoferax
Pbact_294	0	0	0	0	0	0	0	0	0	0	0	0	0	0	0	0	0	0	0	0	0	0	0	0	0	910	167	0	0	0	0	0	0	0	Bacteria	Actinobacteriota	Actinobacteria	Corynebacteriales	Mycobacteriaceae	Mycobacterium
Pbact_295	0	0	0	0	0	0	0	0	0	0	0	0	0	0	0	246	0	0	0	0	0	0	0	0	0	0	0	0	0	0	0	0	0	0	Bacteria	Verrucomicrobiota	Verrucomicrobiae	Opitutales	Opitutaceae	IMCC26134
Pbact_296	0	0	0	0	0	0	0	0	5	9	22	0	0	0	0	1	119	42	10	0	0	25	20	0	0	0	0	1	13	0	0	8	0	9	Bacteria	Proteobacteria	Alphaproteobacteria	Sphingomonadales	Sphingomonadaceae	Polymorphobacter
Pbact_297	0	0	0	0	0	0	0	0	0	0	768	0	0	0	0	0	0	0	0	0	0	0	0	0	0	0	0	0	0	0	0	0	0	0	Bacteria	Planctomycetota	Planctomycetes	Pirellulales	Pirellulaceae	Pirellula
Pbact_298	70	7	57	18	10	229	154	0	0	89	187	0	0	0	0	0	0	0	0	10	37	13	19	0	11	0	0	0	0	3	0	0	22	202	Bacteria	Actinobacteriota	Actinobacteria	Frankiales	Sporichthyaceae	Candidatus_Planktophila
Pbact_299	0	0	0	0	31	0	0	0	0	0	0	0	0	0	0	0	0	0	0	0	0	0	0	0	0	88	173	54	0	31	0	0	0	13	Bacteria	Proteobacteria	Gammaproteobacteria	Burkholderiales	Comamonadaceae	Unclassified_Family_Comamonadaceae
Pbact_300	0	0	0	0	0	0	0	0	0	0	0	0	0	0	0	0	0	0	0	40	22	0	0	0	7	0	0	0	0	0	14	0	0	0	Bacteria	Proteobacteria	Gammaproteobacteria	Burkholderiales	TRA3-20	Unclassified_Family_TRA3-20
Pbact_301	0	0	0	0	0	0	0	0	0	0	0	0	0	0	0	0	0	0	0	0	0	0	0	0	4	0	0	0	0	714	0	0	0	0	Bacteria	Actinobacteriota	Acidimicrobiia	Microtrichales	Ilumatobacteraceae	CL500-29_marine_group
Pbact_302	0	328	607	0	18	0	0	0	0	0	0	0	0	0	0	61	0	0	0	0	0	0	0	0	260	0	0	292	0	0	15	0	0	0	Bacteria	Bacteroidota	Bacteroidia	Flavobacteriales	Flavobacteriaceae	Flavobacterium
Pbact_303	0	0	0	0	1	0	0	0	0	0	139	0	0	0	0	0	0	0	0	0	0	4	0	0	0	0	0	2	102	0	0	0	0	0	Bacteria	Proteobacteria	Alphaproteobacteria	Rhizobiales	Rhizobiales_Incertae_Sedis	Alsobacter
Pbact_304	0	0	0	0	11	0	0	0	0	22	0	0	0	0	0	0	0	0	0	0	0	78	0	0	0	0	0	0	93	0	0	0	0	6	Bacteria	Planctomycetota	Planctomycetes	Pirellulales	Pirellulaceae	Pirellula
Pbact_305	0	0	0	0	0	0	0	0	0	84	0	0	0	0	0	0	0	0	0	0	0	0	0	0	0	0	0	1	799	0	0	0	0	0	Bacteria	Verrucomicrobiota	Verrucomicrobiae	Verrucomicrobiales	Rubritaleaceae	Luteolibacter
Pbact_306	0	22	19	0	0	0	82	0	0	0	0	0	0	0	0	0	0	0	0	65	27	0	2	0	131	0	0	0	0	33	0	0	0	0	Bacteria	Actinobacteriota	Actinobacteria	Frankiales	Sporichthyaceae	hgcI_clade
Pbact_307	63	0	54	0	0	0	230	342	0	0	24	0	0	12	16	0	0	0	0	67	35	0	2	0	30	0	0	0	0	0	27	0	20	63	Bacteria	Proteobacteria	Gammaproteobacteria	Burkholderiales	Comamonadaceae	Limnohabitans
Pbact_308	0	0	0	0	0	0	0	0	0	0	0	0	0	0	0	0	0	0	0	0	0	0	0	0	0	86	0	4	0	0	0	0	0	0	Bacteria	Planctomycetota	Planctomycetes	Gemmatales	Gemmataceae	Unclassified_Family_Gemmataceae
Pbact_309	0	0	0	0	0	0	0	0	0	0	0	0	0	0	0	0	0	0	0	0	0	0	0	0	0	0	0	0	3083	0	0	0	0	0	Bacteria	Bacteroidota	Bacteroidia	Flavobacteriales	Flavobacteriaceae	Flavobacterium
Pbact_310	0	0	0	0	0	0	0	0	0	0	0	0	0	0	0	0	0	0	0	0	0	0	0	0	0	243	153	0	0	0	0	0	0	0	Bacteria	Chloroflexi	SL56_marine_group	Unclassified_Class_SL56_marine_group	Unclassified_Class_SL56_marine_group	Unclassified_Class_SL56_marine_group
Pbact_311	0	0	0	0	0	0	0	0	0	0	29	0	0	0	0	0	0	0	0	283	181	0	0	0	171	0	0	0	0	75	0	0	0	0	Bacteria	Proteobacteria	Gammaproteobacteria	Burkholderiales	Methylophilaceae	Candidatus_Methylopumilus
Pbact_312	0	0	0	0	0	0	0	0	0	10	0	0	0	0	0	0	0	0	0	0	0	0	0	0	0	7	70	0	0	0	8	0	2	3	Bacteria	Proteobacteria	Gammaproteobacteria	Burkholderiales	Comamonadaceae	Limnohabitans
Pbact_313	235	156	0	0	0	0	0	0	0	41	4	0	0	0	0	0	0	0	0	0	0	0	0	0	30	0	0	0	0	5	756	0	0	0	Bacteria	Verrucomicrobiota	Verrucomicrobiae	Verrucomicrobiales	Verrucomicrobiaceae	Prosthecobacter
Pbact_314	560	0	507	0	0	0	0	0	0	0	0	0	0	0	0	0	0	0	0	122	7	202	0	0	0	0	0	0	0	0	0	0	0	0	Bacteria	Actinobacteriota	Actinobacteria	Frankiales	Sporichthyaceae	Longivirga
Pbact_315	0	0	0	0	3	154	0	0	0	0	0	0	0	0	0	0	0	0	0	0	36	0	0	0	61	0	0	0	0	30	0	0	0	48	Bacteria	Proteobacteria	Gammaproteobacteria	Burkholderiales	Comamonadaceae	Rhodoferax
Pbact_316	0	0	0	0	0	0	0	0	0	0	0	0	0	0	0	0	0	0	0	0	0	0	0	0	0	18	0	4	0	0	0	0	0	0	Bacteria	Proteobacteria	Alphaproteobacteria	Caulobacterales	Caulobacteraceae	Phenylobacterium
Pbact_317	121	404	77	0	0	0	54	0	0	0	0	0	0	0	0	24	0	0	0	46	18	0	24	0	96	0	0	14	0	99	0	0	0	41	Bacteria	Proteobacteria	Gammaproteobacteria	Burkholderiales	Comamonadaceae	Limnohabitans
Pbact_318	196	0	0	143	0	0	0	0	0	0	0	0	0	0	12	0	0	0	0	55	117	0	0	0	315	0	0	0	0	89	0	0	0	0	Bacteria	Planctomycetota	Planctomycetes	Gemmatales	Gemmataceae	Unclassified_Family_Gemmataceae
Pbact_319	577	104	1816	0	0	0	49	3	0	0	0	0	0	0	0	0	0	0	0	0	0	0	0	0	0	0	0	0	0	5	0	0	0	0	Bacteria	Proteobacteria	Gammaproteobacteria	Burkholderiales	Burkholderiaceae	Limnobacter
Pbact_320	317	0	588	0	10	0	0	29	0	0	0	16	0	0	0	0	0	0	0	0	89	0	0	0	0	0	0	0	0	72	0	0	0	0	Bacteria	Proteobacteria	Alphaproteobacteria	Paracaedibacterales	Paracaedibacteraceae	Unclassified_Family_Paracaedibacteraceae
Pbact_321	0	0	546	0	83	60	0	0	0	0	0	0	0	0	0	0	0	0	0	0	0	0	0	0	43	0	0	135	0	0	547	0	0	0	Bacteria	Proteobacteria	Gammaproteobacteria	Burkholderiales	Burkholderiaceae	Polynucleobacter
Pbact_322	0	0	0	0	0	0	0	0	0	0	0	0	0	0	0	19	0	0	0	0	0	0	0	0	0	0	0	710	24	0	0	0	0	0	Bacteria	Verrucomicrobiota	Verrucomicrobiae	Chthoniobacterales	Terrimicrobiaceae	Terrimicrobium
Pbact_323	107	0	370	0	0	0	273	0	0	0	0	880	595	0	0	0	0	0	0	117	133	5	0	0	141	0	0	0	0	13	0	0	0	0	Bacteria	Proteobacteria	Gammaproteobacteria	Burkholderiales	Burkholderiaceae	Polynucleobacter
Pbact_324	0	0	0	0	0	0	0	0	0	14	46	0	0	0	12	0	0	0	0	0	0	0	0	0	0	0	1	8	0	24	16	0	0	0	Bacteria	Proteobacteria	Alphaproteobacteria	Caulobacterales	Hyphomonadaceae	Hirschia
Pbact_325	0	0	0	0	0	0	0	0	0	0	0	0	0	0	0	0	0	0	0	0	0	0	0	0	0	0	5	0	0	294	0	0	0	0	Bacteria	Verrucomicrobiota	Verrucomicrobiae	Pedosphaerales	Pedosphaeraceae	SH3-11
Pbact_326	0	0	0	0	35	1072	0	0	0	0	0	0	0	0	0	0	0	0	35	0	0	0	0	0	0	0	0	0	0	0	127	0	0	0	Bacteria	Actinobacteriota	Actinobacteria	Frankiales	Sporichthyaceae	Unclassified_Family_Sporichthyaceae
Pbact_327	0	0	0	0	0	0	0	0	0	0	0	0	0	0	0	0	0	0	0	0	18	0	0	0	0	0	155	89	0	0	0	0	0	0	Bacteria	Bacteroidota	Bacteroidia	Chitinophagales	Chitinophagaceae	Unclassified_Family_Chitinophagaceae
Pbact_328	160	0	0	0	0	0	447	0	0	1256	1	0	0	0	135	0	0	0	0	1652	110	0	0	0	13	0	0	0	0	0	0	0	0	41	Bacteria	Bacteroidota	Bacteroidia	Sphingobacteriales	env.OPS_17	Unclassified_Family_env.OPS_17
Pbact_329	0	70	0	110	0	0	0	0	0	0	0	0	0	0	0	0	0	0	0	0	0	0	0	0	356	0	9	0	0	0	0	0	0	0	Bacteria	Bacteroidota	Bacteroidia	Chitinophagales	Chitinophagaceae	Unclassified_Family_Chitinophagaceae
Pbact_330	0	0	0	0	0	951	0	0	0	29	0	0	0	0	0	0	0	0	0	0	0	0	0	0	0	0	0	0	0	0	0	0	0	0	Bacteria	Bacteroidota	Bacteroidia	Cytophagales	Spirosomaceae	Emticicia
Pbact_331	0	0	0	0	0	0	0	0	0	0	0	0	0	0	0	0	0	13	0	0	0	0	0	0	0	44	93	0	71	0	0	0	0	0	Bacteria	Proteobacteria	Alphaproteobacteria	Sphingomonadales	Sphingomonadaceae	Sphingorhabdus
Pbact_332	32	0	245	0	293	0	41	0	0	0	0	0	0	0	0	0	0	0	0	0	28	0	0	0	0	0	1	0	0	0	0	0	0	0	Bacteria	Actinobacteriota	Actinobacteria	Micrococcales	Microbacteriaceae	MWH-Ta3
Pbact_333	0	0	0	0	0	0	0	0	0	0	0	0	0	0	0	0	0	0	0	0	0	0	0	0	0	7	59	0	0	0	0	0	0	0	Bacteria	Proteobacteria	Gammaproteobacteria	Burkholderiales	Comamonadaceae	Limnohabitans
Pbact_334	0	0	0	51	0	0	0	0	0	0	0	0	0	0	0	0	0	0	0	0	0	0	0	0	0	16	274	0	0	0	0	0	0	0	Bacteria	Actinobacteriota	Thermoleophilia	Gaiellales	Unclassified_Order_Gaiellales	Unclassified_Order_Gaiellales
Pbact_335	0	0	0	0	0	0	0	0	0	0	0	0	0	0	0	0	0	0	0	0	0	0	0	0	0	9	3	75	17	0	0	0	0	0	Bacteria	Actinobacteriota	Actinobacteria	Micrococcales	Microbacteriaceae	Rhodoluna
Pbact_336	0	0	0	0	0	0	0	0	0	0	0	0	0	0	0	0	0	0	0	0	0	0	0	0	0	0	36	6	0	17	0	0	0	0	Bacteria	Bacteroidota	Bacteroidia	Sphingobacteriales	NS11-12_marine_group	Unclassified_Family_NS11-12_marine_group
Pbact_337	0	0	0	0	0	0	104	0	0	0	0	0	0	0	3	0	0	0	0	0	0	0	0	0	0	0	968	0	0	0	0	0	0	0	Bacteria	Bacteroidota	Bacteroidia	Chitinophagales	Chitinophagaceae	Sediminibacterium
Pbact_338	0	0	0	0	25	0	0	0	0	0	0	0	0	0	0	0	0	0	0	0	0	0	0	0	0	0	0	0	0	0	0	0	0	0	Bacteria	Planctomycetota	Planctomycetes	Pirellulales	Pirellulaceae	Unclassified_Family_Pirellulaceae
Pbact_339	0	0	0	0	0	0	0	0	0	0	0	0	0	0	0	0	0	0	0	0	0	0	0	0	0	25	55	0	19	0	0	0	0	0	Bacteria	Actinobacteriota	Actinobacteria	Micrococcales	Microbacteriaceae	Candidatus_Planktoluna
Pbact_340	0	0	0	0	0	0	0	0	0	0	0	0	0	0	0	0	0	0	0	0	0	0	0	0	0	0	0	0	0	242	0	0	0	0	Bacteria	Cyanobacteria	Cyanobacteriia	Synechococcales	Cyanobiaceae	Cyanobium_PCC-6307
Pbact_341	69	0	0	0	146	302	25	0	0	37	114	0	0	16	36	0	0	0	0	0	0	77	2	0	0	0	0	0	0	0	0	0	0	0	Bacteria	Proteobacteria	Alphaproteobacteria	Caulobacterales	Caulobacteraceae	Phenylobacterium
Pbact_342	0	0	0	0	0	3	0	0	0	8	10	0	0	0	0	0	0	0	0	0	0	11	0	0	0	0	0	0	584	2	0	0	0	0	Bacteria	Proteobacteria	Alphaproteobacteria	Elsterales	Elsteraceae	Unclassified_Family_Elsteraceae
Pbact_343	0	0	0	90	0	0	0	0	0	0	0	0	0	0	0	0	0	0	0	0	0	0	0	0	0	26	54	0	0	0	0	0	0	0	Bacteria	Actinobacteriota	Actinobacteria	Micrococcales	Microbacteriaceae	Candidatus_Planktoluna
Pbact_344	0	0	0	0	0	0	0	0	0	0	0	0	0	0	0	0	0	0	0	0	8	0	0	0	4	0	89	0	0	4	0	0	0	0	Bacteria	Bacteroidota	Bacteroidia	Chitinophagales	Chitinophagaceae	Sediminibacterium
Pbact_345	248	79	0	143	0	0	0	0	0	0	0	0	0	0	0	0	0	0	0	0	32	0	0	0	46	0	0	218	13	185	0	0	0	0	Bacteria	Planctomycetota	Planctomycetes	Pirellulales	Pirellulaceae	Unclassified_Family_Pirellulaceae
Pbact_346	0	0	0	0	20	0	0	0	0	0	0	0	0	0	0	0	0	0	0	0	0	317	0	0	0	0	0	0	0	0	0	0	0	0	Bacteria	Verrucomicrobiota	Verrucomicrobiae	Chthoniobacterales	Terrimicrobiaceae	Terrimicrobium
Pbact_347	0	0	0	0	0	0	0	0	0	0	0	0	0	0	0	0	0	0	0	0	0	0	0	0	0	7	66	0	0	0	0	0	0	0	Bacteria	Proteobacteria	Gammaproteobacteria	Burkholderiales	Alcaligenaceae	GKS98_freshwater_group
Pbact_348	130	0	0	0	0	0	0	0	0	0	0	0	0	0	0	0	0	0	0	0	0	0	0	0	0	0	0	0	0	193	0	0	0	0	Bacteria	Planctomycetota	Planctomycetes	Pirellulales	Pirellulaceae	Unclassified_Family_Pirellulaceae
Pbact_349	0	0	0	0	45	100	0	0	0	0	81	0	0	333	0	0	0	0	0	0	0	307	0	0	0	0	0	0	0	0	0	0	0	0	Bacteria	Proteobacteria	Gammaproteobacteria	R7C24	Unclassified_Order_R7C24	Unclassified_Order_R7C24
Pbact_350	0	0	0	0	0	0	0	0	0	0	0	0	0	0	0	0	0	0	0	0	0	0	0	0	0	2	16	0	0	0	0	0	0	0	Bacteria	Proteobacteria	Gammaproteobacteria	Burkholderiales	Burkholderiaceae	Polynucleobacter
Pbact_351	0	0	0	0	0	0	0	0	0	0	0	0	0	0	0	0	0	0	0	0	0	0	0	0	0	0	0	0	0	0	19	0	0	0	Bacteria	Verrucomicrobiota	Verrucomicrobiae	Verrucomicrobiales	Verrucomicrobiaceae	Unclassified_Family_Verrucomicrobiaceae
Pbact_352	0	0	0	0	0	0	0	0	0	0	0	0	0	0	0	0	0	0	0	0	0	0	0	0	0	4	8	0	0	0	0	0	0	0	Bacteria	Bacteroidota	Bacteroidia	Flavobacteriales	Crocinitomicaceae	Fluviicola
Pbact_353	0	82	42	0	155	316	0	0	0	0	0	0	0	0	21	0	0	0	0	26	49	0	0	0	8	0	0	0	0	0	125	0	0	0	Bacteria	Proteobacteria	Gammaproteobacteria	Burkholderiales	Comamonadaceae	Unclassified_Family_Comamonadaceae
Pbact_354	0	0	0	248	0	0	0	0	0	0	0	0	0	0	0	0	0	0	0	0	25	0	0	0	0	141	0	28	134	12	0	0	0	0	Bacteria	Actinobacteriota	Acidimicrobiia	Microtrichales	Microtrichaceae	IMCC26207
Pbact_355	0	0	0	0	37	0	0	0	0	0	0	0	0	0	0	3	0	0	0	0	0	0	0	0	0	9	339	77	0	0	0	0	0	0	Bacteria	Armatimonadota	Armatimonadia	Armatimonadales	Armatimonadaceae	Armatimonas
Pbact_356	0	0	0	0	0	0	0	0	0	0	0	0	0	0	0	0	0	0	0	0	0	0	0	0	0	12	42	75	8	12	84	830	0	0	Bacteria	Proteobacteria	Gammaproteobacteria	Burkholderiales	Comamonadaceae	Polaromonas
Pbact_357	0	10	183	0	184	51	94	43	0	94	0	0	0	0	29	0	0	0	0	0	5	0	177	0	19	0	0	0	0	0	0	0	0	0	Bacteria	Actinobacteriota	Actinobacteria	Frankiales	Sporichthyaceae	Longivirga
Pbact_358	0	0	0	0	0	0	0	0	0	0	0	0	0	0	0	0	0	0	0	0	0	0	0	0	0	0	155	43	0	29	0	0	0	0	Bacteria	Proteobacteria	Gammaproteobacteria	Burkholderiales	Oxalobacteraceae	Unclassified_Family_Oxalobacteraceae
Pbact_359	0	0	0	25	0	0	0	0	0	0	0	0	0	0	0	0	0	0	0	0	6	0	0	0	0	0	0	0	0	31	0	0	0	0	Bacteria	Proteobacteria	Gammaproteobacteria	Unclassified_Class_Gammaproteobacteria	Unclassified_Class_Gammaproteobacteria	Unclassified_Class_Gammaproteobacteria
Pbact_360	0	16	0	0	0	0	0	0	0	0	0	0	0	0	0	0	0	0	0	0	0	0	0	0	0	0	0	0	0	0	0	0	0	0	Bacteria	Actinobacteriota	Actinobacteria	Corynebacteriales	Mycobacteriaceae	Mycobacterium
Pbact_361	171	0	0	0	0	9	0	0	0	5	52	0	0	0	0	0	0	0	0	0	0	0	0	0	0	0	0	0	253	0	0	0	0	0	Bacteria	Proteobacteria	Alphaproteobacteria	Rhizobiales	Beijerinckiaceae	Beijerinckia
Pbact_362	54	0	80	0	0	0	414	0	0	0	0	0	0	0	0	0	0	0	0	41	23	0	0	0	0	0	0	0	0	0	0	0	0	0	Bacteria	Actinobacteriota	Actinobacteria	Frankiales	Sporichthyaceae	hgcI_clade
Pbact_363	0	0	0	32	0	0	0	0	0	0	0	0	0	0	0	0	0	0	0	0	0	0	0	0	0	0	0	0	0	0	0	0	0	0	Bacteria	Bacteroidota	Bacteroidia	Flavobacteriales	Crocinitomicaceae	Fluviicola
Pbact_364	0	0	845	0	0	0	0	0	0	0	0	0	0	0	0	0	0	0	0	0	0	0	0	0	0	0	0	0	0	0	0	0	0	0	Bacteria	Bacteroidota	Bacteroidia	Chitinophagales	Chitinophagaceae	Ferruginibacter
Pbact_365	0	0	0	0	0	0	0	0	0	0	0	0	0	0	0	0	0	0	0	0	0	0	0	0	0	0	0	0	0	572	0	0	0	0	Bacteria	Actinobacteriota	Thermoleophilia	Solirubrobacterales	Solirubrobacteraceae	Conexibacter
Pbact_366	40	0	59	0	12	129	96	691	0	0	0	0	0	155	6	0	0	0	0	0	12	107	0	0	0	0	0	0	0	0	0	0	0	0	Bacteria	Proteobacteria	Gammaproteobacteria	Burkholderiales	Comamonadaceae	Unclassified_Family_Comamonadaceae
Pbact_367	0	0	0	0	0	0	0	0	0	0	0	0	0	0	0	0	0	0	0	0	0	0	50	0	0	0	0	0	0	0	52	0	0	0	Bacteria	Planctomycetota	Planctomycetes	Pirellulales	Pirellulaceae	Unclassified_Family_Pirellulaceae
Pbact_368	95	0	262	0	0	0	53	0	0	0	0	0	0	0	0	0	0	0	0	64	358	0	0	0	0	0	0	0	0	0	0	0	0	0	Bacteria	Bacteroidota	Bacteroidia	Chitinophagales	Chitinophagaceae	Unclassified_Family_Chitinophagaceae
Pbact_369	146	16	0	0	0	96	0	0	0	0	2	0	0	0	0	0	0	0	0	0	196	0	0	0	0	22	31	0	0	0	0	0	0	8	Bacteria	Proteobacteria	Gammaproteobacteria	Burkholderiales	Oxalobacteraceae	Unclassified_Family_Oxalobacteraceae
Pbact_370	0	0	0	0	0	0	0	184	0	0	0	0	0	0	0	0	0	0	0	0	0	0	0	0	0	0	0	0	0	0	0	0	0	0	Bacteria	Proteobacteria	Alphaproteobacteria	Reyranellales	Reyranellaceae	Reyranella
Pbact_371	0	9	0	0	66	0	0	0	0	0	0	0	0	0	0	0	0	0	0	0	244	0	0	0	429	0	0	0	0	59	6	0	0	0	Bacteria	Unclassified_Kingdom_Bacteria	Unclassified_Kingdom_Bacteria	Unclassified_Kingdom_Bacteria	Unclassified_Kingdom_Bacteria	Unclassified_Kingdom_Bacteria
Pbact_372	0	0	0	0	0	0	0	0	0	0	0	0	0	0	0	0	0	0	0	0	0	0	0	0	0	85	60	0	0	0	0	0	0	0	Bacteria	Proteobacteria	Gammaproteobacteria	Burkholderiales	Alcaligenaceae	GKS98_freshwater_group
Pbact_373	0	246	0	0	338	1025	0	0	0	0	0	0	0	0	0	0	0	0	0	0	0	0	0	0	283	0	0	27	0	0	0	0	0	0	Bacteria	Proteobacteria	Gammaproteobacteria	Burkholderiales	Comamonadaceae	Unclassified_Family_Comamonadaceae
Pbact_374	104	0	0	0	113	297	0	0	9	158	74	0	0	185	296	0	0	0	0	0	0	31	0	0	0	0	0	0	0	0	19	0	0	0	Bacteria	Proteobacteria	Alphaproteobacteria	Acetobacterales	Acetobacteraceae	Unclassified_Family_Acetobacteraceae
Pbact_375	228	35	49	0	0	0	0	0	0	0	0	0	0	0	0	0	0	0	0	0	63	0	0	0	64	0	1	0	0	20	0	0	0	0	Bacteria	Bacteroidota	Bacteroidia	Chitinophagales	Chitinophagaceae	Sediminibacterium
Pbact_376	0	0	0	0	0	0	0	0	51	0	23	0	0	29	21	0	0	13	0	0	0	11	5	1	0	0	0	0	0	0	8	0	0	2	Bacteria	Proteobacteria	Gammaproteobacteria	Pseudomonadales	Pseudomonadaceae	Pseudomonas
Pbact_377	0	0	0	0	0	0	0	0	0	0	191	0	0	0	0	0	0	0	0	0	0	0	0	0	0	0	0	0	0	0	0	0	0	0	Bacteria	Actinobacteriota	Thermoleophilia	Solirubrobacterales	Solirubrobacteraceae	Unclassified_Family_Solirubrobacteraceae
Pbact_378	0	0	0	0	0	0	0	0	53	0	0	0	0	0	15	0	0	0	0	0	0	0	0	0	0	0	8	0	0	0	3	73	0	0	Bacteria	Proteobacteria	Gammaproteobacteria	Burkholderiales	Methylophilaceae	Methylotenera
Pbact_379	0	13	77	17	225	513	0	0	0	0	0	0	0	0	0	0	0	0	0	19	76	0	0	0	86	0	0	0	0	0	226	0	0	0	Bacteria	Proteobacteria	Gammaproteobacteria	Burkholderiales	Comamonadaceae	Unclassified_Family_Comamonadaceae
Pbact_380	0	0	0	0	0	0	0	0	0	218	486	0	0	0	0	11	0	0	0	0	0	0	0	0	0	0	0	0	0	0	50	0	0	0	Bacteria	Actinobacteriota	Actinobacteria	PeM15	Unclassified_Order_PeM15	Unclassified_Order_PeM15
Pbact_381	0	0	0	0	0	0	0	0	21	0	0	0	6	14	0	0	0	0	0	0	0	1	0	0	0	0	0	0	0	0	0	0	0	0	Bacteria	Verrucomicrobiota	Verrucomicrobiae	Pedosphaerales	Pedosphaeraceae	Unclassified_Family_Pedosphaeraceae
Pbact_382	0	0	0	0	0	0	243	0	0	0	0	0	0	0	0	0	0	0	0	0	291	0	0	0	0	0	0	0	0	13	0	0	0	0	Bacteria	Bacteroidota	Bacteroidia	Flavobacteriales	Crocinitomicaceae	Fluviicola
Pbact_383	0	0	0	0	0	0	0	0	0	0	317	0	0	0	0	0	0	0	0	0	0	0	0	0	0	0	0	126	20	0	0	0	0	0	Bacteria	Verrucomicrobiota	Verrucomicrobiae	Methylacidiphilales	Methylacidiphilaceae	Unclassified_Family_Methylacidiphilaceae
Pbact_384	0	0	0	0	0	0	0	0	0	0	0	0	0	0	0	0	0	0	0	59	6	0	0	0	0	0	0	0	0	107	0	0	0	0	Bacteria	Proteobacteria	Gammaproteobacteria	Burkholderiales	Comamonadaceae	Unclassified_Family_Comamonadaceae
Pbact_385	365	0	238	53	0	0	0	0	0	0	0	0	0	0	0	0	0	0	0	284	26	0	0	0	0	0	0	0	0	21	0	0	0	0	Bacteria	Bacteroidota	Bacteroidia	Chitinophagales	Chitinophagaceae	Ferruginibacter
Pbact_386	8	0	0	0	0	0	0	0	0	0	1	0	0	0	0	0	0	0	0	0	0	5	0	0	0	0	0	0	0	0	3	5	0	0	Bacteria	Proteobacteria	Alphaproteobacteria	Rhizobiales	A0839	Unclassified_Family_A0839
Pbact_387	0	0	0	0	0	0	0	0	0	0	0	0	0	0	0	0	0	0	0	0	0	0	0	0	0	30	52	0	0	0	0	0	0	0	Bacteria	Bacteroidota	Bacteroidia	Chitinophagales	Unclassified_Order_Chitinophagales	Unclassified_Order_Chitinophagales
Pbact_388	3	0	0	0	0	0	0	1432	0	0	0	212	26	0	0	0	0	0	0	0	0	0	0	0	0	0	0	0	0	0	0	0	0	0	Bacteria	Verrucomicrobiota	Verrucomicrobiae	Pedosphaerales	Pedosphaeraceae	Unclassified_Family_Pedosphaeraceae
Pbact_389	0	0	0	0	0	0	0	0	0	0	0	0	0	0	48	0	0	0	0	60	8	0	0	0	0	111	29	25	13	111	0	0	0	0	Bacteria	Proteobacteria	Gammaproteobacteria	Burkholderiales	Comamonadaceae	Limnohabitans
Pbact_390	0	0	45	0	0	0	327	0	0	0	0	0	0	108	0	0	0	0	0	17	11	154	275	0	0	0	0	0	0	0	0	0	0	0	Bacteria	Patescibacteria	Saccharimonadia	Saccharimonadales	Unclassified_Order_Saccharimonadales	Unclassified_Order_Saccharimonadales
Pbact_391	0	0	0	0	0	0	0	0	0	0	0	0	0	0	0	0	0	0	0	0	0	0	0	0	0	48	151	0	2	0	0	0	0	0	Bacteria	Actinobacteriota	Actinobacteria	Micrococcales	Microbacteriaceae	Candidatus_Planktoluna
Pbact_392	223	0	58	0	416	0	120	0	0	0	0	0	0	0	0	0	0	0	0	9	3	0	0	0	0	0	0	0	0	0	0	0	0	0	Bacteria	Actinobacteriota	Thermoleophilia	Solirubrobacterales	Solirubrobacteraceae	Conexibacter
Pbact_393	208	51	203	157	0	0	0	0	0	0	0	0	0	0	0	0	0	0	0	0	86	0	0	0	195	0	0	14	0	65	0	0	0	0	Bacteria	Armatimonadota	Armatimonadia	Armatimonadales	Armatimonadaceae	Armatimonas
Pbact_394	0	0	0	0	0	0	0	0	0	0	0	0	0	0	0	40	0	0	0	0	0	0	0	0	0	105	85	0	0	24	9	0	0	0	Bacteria	Actinobacteriota	Actinobacteria	Frankiales	Sporichthyaceae	hgcI_clade
Pbact_395	0	0	0	0	46	0	0	0	0	0	0	0	0	0	0	0	0	0	0	0	0	0	0	0	0	96	59	0	0	0	281	0	0	0	Bacteria	Proteobacteria	Gammaproteobacteria	Burkholderiales	Comamonadaceae	Unclassified_Family_Comamonadaceae
Pbact_396	0	0	0	0	36	0	0	0	0	21	0	0	0	0	0	0	0	0	0	36	13	0	0	0	43	0	0	21	0	44	0	0	0	0	Bacteria	Actinobacteriota	Actinobacteria	Frankiales	Sporichthyaceae	Unclassified_Family_Sporichthyaceae
Pbact_397	0	0	0	40	0	0	0	0	0	0	0	0	0	0	0	0	0	0	0	121	80	0	0	0	47	46	80	5	27	78	0	0	0	0	Bacteria	Actinobacteriota	Actinobacteria	Frankiales	Sporichthyaceae	Candidatus_Planktophila
Pbact_398	14	0	258	0	330	56	0	0	0	10	0	0	0	0	24	0	0	0	0	0	0	0	16	0	0	0	0	0	0	0	0	0	0	664	Bacteria	Bacteroidota	Bacteroidia	Unclassified_Class_Bacteroidia	Unclassified_Class_Bacteroidia	Unclassified_Class_Bacteroidia
Pbact_399	0	0	0	0	0	0	0	0	0	0	0	0	0	0	0	0	0	0	0	0	0	0	23	0	0	0	0	0	0	0	0	0	0	0	Bacteria	Bdellovibrionota	Oligoflexia	Oligoflexales	Unclassified_Order_Oligoflexales	Unclassified_Order_Oligoflexales
Pbact_400	0	0	0	0	0	0	0	0	0	0	0	102	284	12	0	0	0	0	0	0	0	0	0	0	0	0	0	0	59	0	0	0	0	0	Bacteria	Verrucomicrobiota	Verrucomicrobiae	Chthoniobacterales	Terrimicrobiaceae	FukuN18_freshwater_group
Pbact_401	0	0	0	0	0	0	0	0	0	0	0	0	0	0	0	76	0	48	0	0	0	0	0	0	0	0	0	0	0	118	0	0	0	0	Bacteria	Proteobacteria	Alphaproteobacteria	Rhodobacterales	Rhodobacteraceae	Pseudorhodobacter
Pbact_402	0	0	141	0	0	0	76	0	0	0	0	0	0	0	0	0	0	0	0	0	44	0	0	0	292	27	0	0	0	34	0	0	0	0	Bacteria	Bacteroidota	Bacteroidia	Sphingobacteriales	NS11-12_marine_group	Unclassified_Family_NS11-12_marine_group
Pbact_403	0	15	30	0	17	0	0	0	0	0	4	0	0	0	0	101	0	0	0	0	0	19	0	0	0	3	0	198	0	4	0	0	0	0	Bacteria	Bacteroidota	Bacteroidia	Chitinophagales	Unclassified_Order_Chitinophagales	Unclassified_Order_Chitinophagales
Pbact_404	0	0	0	0	0	0	0	52	0	0	0	0	0	253	0	0	0	0	0	0	0	585	0	0	0	0	0	0	0	0	0	0	0	0	Bacteria	Armatimonadota	Fimbriimonadia	Fimbriimonadales	Fimbriimonadaceae	Unclassified_Family_Fimbriimonadaceae
Pbact_405	0	6	0	0	0	0	0	0	0	0	0	0	0	0	0	72	0	0	0	76	74	0	2	0	57	19	0	0	0	76	0	0	0	0	Bacteria	Actinobacteriota	Thermoleophilia	Gaiellales	Unclassified_Order_Gaiellales	Unclassified_Order_Gaiellales
Pbact_406	0	0	0	0	0	0	0	0	0	0	0	0	0	0	0	0	0	0	0	0	0	0	0	0	0	596	27	0	0	0	0	0	0	0	Bacteria	Proteobacteria	Alphaproteobacteria	Acetobacterales	Acetobacteraceae	Roseomonas
Pbact_407	0	0	0	0	0	0	0	0	0	0	0	0	0	0	0	0	0	0	0	11	0	0	0	0	0	94	403	0	0	0	0	0	0	0	Bacteria	Bacteroidota	Bacteroidia	Flavobacteriales	Flavobacteriaceae	Flavobacterium
Pbact_408	0	0	0	0	0	0	0	0	0	0	0	0	0	0	0	0	0	0	0	0	0	64	0	0	0	0	0	0	0	0	0	0	0	0	Bacteria	Actinobacteriota	Actinobacteria	Unclassified_Class_Actinobacteria	Unclassified_Class_Actinobacteria	Unclassified_Class_Actinobacteria
Pbact_409	0	0	0	508	0	0	0	0	0	0	0	0	0	0	0	0	0	0	0	0	0	0	0	0	0	0	0	0	0	0	0	0	0	0	Bacteria	Bacteroidota	Bacteroidia	Flavobacteriales	Crocinitomicaceae	Fluviicola
Pbact_410	0	0	0	0	0	0	0	0	0	5	0	0	0	0	0	0	0	0	0	0	0	0	0	0	12	36	32	0	2	0	0	0	0	0	Bacteria	Actinobacteriota	Actinobacteria	Unclassified_Class_Actinobacteria	Unclassified_Class_Actinobacteria	Unclassified_Class_Actinobacteria
Pbact_411	0	0	0	0	0	0	67	0	0	0	0	0	0	0	0	0	0	0	0	0	0	0	0	0	0	21	59	0	0	0	0	0	0	0	Bacteria	Bacteroidota	Bacteroidia	Chitinophagales	Chitinophagaceae	Unclassified_Family_Chitinophagaceae
Pbact_412	0	0	0	0	0	0	0	0	0	0	415	0	0	0	0	0	0	0	0	0	0	0	0	0	0	0	0	0	252	0	0	0	0	0	Bacteria	Proteobacteria	Alphaproteobacteria	Caulobacterales	Caulobacteraceae	Brevundimonas
Pbact_413	0	0	0	0	0	0	0	0	0	83	0	0	0	0	0	0	0	0	0	16	0	0	0	0	0	0	0	0	0	0	0	0	0	0	Bacteria	Cyanobacteria	Cyanobacteriia	Pseudanabaenales	Pseudanabaenaceae	Pseudanabaena_PCC-7429
Pbact_414	0	0	0	0	0	0	0	0	0	0	0	0	0	0	0	0	0	138	0	0	0	0	0	0	0	0	0	0	0	0	0	0	0	0	Bacteria	Proteobacteria	Alphaproteobacteria	Caulobacterales	Caulobacteraceae	Brevundimonas
Pbact_415	0	0	0	0	0	0	0	0	0	0	0	0	0	0	0	135	0	0	0	0	0	0	0	0	0	0	73	0	0	0	0	0	0	0	Bacteria	Verrucomicrobiota	Verrucomicrobiae	Unclassified_Class_Verrucomicrobiae	Unclassified_Class_Verrucomicrobiae	Unclassified_Class_Verrucomicrobiae
Pbact_416	0	0	0	0	0	0	0	0	53	0	6	0	9	44	20	3	0	6	0	12	0	50	10	0	0	0	0	0	0	0	10	9	1	3	Bacteria	Proteobacteria	Gammaproteobacteria	Pseudomonadales	Pseudomonadaceae	Pseudomonas
Pbact_417	0	0	0	0	0	0	0	0	0	0	0	11	0	134	0	0	0	0	0	0	0	541	0	0	0	0	0	0	0	0	0	0	0	0	Bacteria	Proteobacteria	Alphaproteobacteria	Acetobacterales	Acetobacteraceae	Unclassified_Family_Acetobacteraceae
Pbact_418	20	0	127	0	16	11	49	728	0	0	0	0	0	38	0	0	0	0	0	0	0	49	0	0	0	0	0	0	0	0	0	0	0	0	Bacteria	Proteobacteria	Alphaproteobacteria	Rhizobiales	Beijerinckiaceae	Unclassified_Family_Beijerinckiaceae
Pbact_419	0	0	0	0	0	0	0	0	0	0	0	0	0	0	0	0	0	0	0	43	30	0	0	0	0	0	0	0	0	67	0	0	0	0	Bacteria	Proteobacteria	Gammaproteobacteria	Burkholderiales	Comamonadaceae	Limnohabitans
Pbact_420	0	0	0	0	30	0	0	0	0	0	0	0	0	0	0	0	0	0	0	3	6	0	0	0	22	0	0	0	0	0	0	0	0	0	Bacteria	Bacteroidota	Bacteroidia	Chitinophagales	Chitinophagaceae	Ferruginibacter
Pbact_421	0	0	0	0	0	0	0	0	0	0	0	0	0	0	0	0	0	0	0	0	0	0	0	0	0	0	0	0	1972	0	0	0	0	0	Bacteria	Planctomycetota	Planctomycetes	Pirellulales	Pirellulaceae	Unclassified_Family_Pirellulaceae
Pbact_422	33	0	46	0	0	0	241	299	0	0	0	0	0	0	82	0	0	0	0	47	17	69	54	5	0	0	0	0	0	0	0	0	0	0	Bacteria	Actinobacteriota	Acidimicrobiia	Unclassified_Class_Acidimicrobiia	Unclassified_Class_Acidimicrobiia	Unclassified_Class_Acidimicrobiia
Pbact_423	0	0	0	0	0	0	0	0	0	0	0	0	0	0	0	0	0	0	0	0	0	0	0	0	33	0	0	0	0	0	10	0	0	0	Bacteria	Proteobacteria	Gammaproteobacteria	Pseudomonadales	Pseudomonadaceae	Pseudomonas
Pbact_424	0	0	0	0	0	0	0	0	0	0	0	0	0	0	0	0	0	0	0	0	0	0	0	0	0	0	0	2	360	0	0	0	0	0	Bacteria	Armatimonadota	Fimbriimonadia	Fimbriimonadales	Fimbriimonadaceae	Unclassified_Family_Fimbriimonadaceae
Pbact_425	0	0	0	0	0	0	0	0	0	0	0	0	0	0	0	0	0	0	0	0	0	0	0	0	0	0	0	192	896	0	0	0	0	0	Bacteria	Planctomycetota	Planctomycetes	Pirellulales	Pirellulaceae	Unclassified_Family_Pirellulaceae
Pbact_426	0	131	2	0	0	226	10	0	0	0	0	0	0	0	0	0	0	0	0	0	0	0	0	0	0	0	0	0	0	0	0	0	0	0	Bacteria	Proteobacteria	Gammaproteobacteria	Burkholderiales	Comamonadaceae	Limnohabitans
Pbact_427	1492	0	0	0	0	0	0	14	0	0	0	0	0	0	0	0	0	0	0	0	0	0	0	0	0	0	0	0	0	0	0	0	0	0	Bacteria	Verrucomicrobiota	Verrucomicrobiae	Chthoniobacterales	Terrimicrobiaceae	FukuN18_freshwater_group
Pbact_428	327	0	0	0	590	0	0	1	0	0	0	0	0	0	0	0	0	0	0	0	0	0	0	0	0	0	0	0	0	0	0	0	0	0	Bacteria	Proteobacteria	Gammaproteobacteria	Burkholderiales	Burkholderiaceae	Lautropia
Pbact_429	0	0	0	0	23	0	0	0	0	0	0	0	0	0	0	0	0	0	0	0	0	0	89	0	0	0	0	0	0	0	0	0	0	0	Bacteria	Patescibacteria	Saccharimonadia	Saccharimonadales	LWQ8	Unclassified_Family_LWQ8
Pbact_430	0	0	0	0	60	0	0	0	0	0	0	0	0	0	0	0	0	0	0	0	0	0	0	0	0	0	0	0	0	0	69	0	0	0	Bacteria	Planctomycetota	Planctomycetes	Gemmatales	Gemmataceae	Unclassified_Family_Gemmataceae
Pbact_431	0	0	0	0	0	0	0	0	0	0	0	371	1305	0	0	0	0	0	0	0	0	0	0	0	0	0	0	0	0	0	0	0	0	0	Bacteria	Verrucomicrobiota	Verrucomicrobiae	Chthoniobacterales	Terrimicrobiaceae	FukuN18_freshwater_group
Pbact_432	0	0	0	0	20	42	0	0	0	29	14	0	0	0	0	0	0	0	0	0	0	0	0	0	0	0	0	0	0	389	82	0	0	0	Bacteria	Verrucomicrobiota	Verrucomicrobiae	Verrucomicrobiales	Verrucomicrobiaceae	Unclassified_Family_Verrucomicrobiaceae
Pbact_433	0	0	0	0	0	0	0	0	0	0	0	0	0	0	0	0	0	0	0	0	0	0	0	0	0	0	25	0	0	0	0	0	0	0	Bacteria	Bacteroidota	Bacteroidia	Flavobacteriales	Crocinitomicaceae	Fluviicola
Pbact_434	9	0	0	0	0	0	0	1219	0	0	0	0	0	0	0	0	0	0	0	0	0	0	0	0	0	0	0	0	0	0	0	0	0	0	Bacteria	Verrucomicrobiota	Verrucomicrobiae	Pedosphaerales	Pedosphaeraceae	Unclassified_Family_Pedosphaeraceae
Pbact_435	0	0	0	0	0	0	0	0	0	0	0	0	0	8	0	0	0	0	0	0	0	326	0	0	0	0	0	0	0	0	0	0	0	0	Bacteria	Proteobacteria	Alphaproteobacteria	Acetobacterales	Acetobacteraceae	Rhodovastum
Pbact_436	0	0	0	0	0	0	0	0	8	8	91	0	0	0	0	0	0	0	0	0	0	0	0	0	0	0	0	0	0	0	0	0	0	0	Bacteria	Myxococcota	Myxococcia	Myxococcales	Myxococcaceae	P3OB-42
Pbact_437	54	0	0	0	143	0	0	0	0	0	0	0	0	0	0	0	0	0	0	0	0	0	0	0	0	0	0	0	0	0	0	0	0	0	Bacteria	Planctomycetota	Planctomycetes	Pirellulales	Pirellulaceae	Unclassified_Family_Pirellulaceae
Pbact_438	0	0	0	0	0	0	0	0	0	0	0	0	0	0	0	310	0	0	0	0	0	0	4	0	0	0	0	0	0	0	0	0	0	0	Bacteria	Actinobacteriota	Acidimicrobiia	Microtrichales	Ilumatobacteraceae	CL500-29_marine_group
Pbact_439	0	17	0	0	0	111	147	0	0	0	0	0	0	0	0	0	0	0	0	108	21	0	0	0	32	0	0	6	0	0	0	0	0	0	Bacteria	Proteobacteria	Gammaproteobacteria	Burkholderiales	Comamonadaceae	Rhodoferax
Pbact_440	0	0	0	0	0	14	0	0	0	0	0	0	0	391	0	0	0	0	0	0	0	289	0	0	0	0	0	0	0	0	0	0	0	0	Bacteria	Proteobacteria	Alphaproteobacteria	Acetobacterales	Acetobacteraceae	Unclassified_Family_Acetobacteraceae
Pbact_441	0	0	0	0	0	0	0	0	7	0	0	0	0	0	0	0	0	0	0	0	0	0	0	0	0	0	0	0	0	0	0	0	0	0	Bacteria	Proteobacteria	Gammaproteobacteria	Pseudomonadales	Pseudomonadaceae	Pseudomonas
Pbact_442	0	0	0	0	0	250	0	0	0	0	0	0	0	0	0	0	0	0	0	0	0	0	0	0	0	0	0	0	0	0	0	0	0	0	Bacteria	Bacteroidota	Bacteroidia	Chitinophagales	Chitinophagaceae	Sediminibacterium
Pbact_443	0	0	0	0	129	0	0	0	0	27	119	0	0	0	0	47	0	0	0	0	0	0	0	0	0	0	0	0	0	0	0	0	0	0	Bacteria	Proteobacteria	Gammaproteobacteria	Burkholderiales	Comamonadaceae	Rhizobacter
Pbact_444	0	0	0	0	0	0	0	0	0	0	0	0	0	0	0	0	0	0	0	0	0	0	0	0	0	71	35	0	0	0	0	0	0	0	Bacteria	Verrucomicrobiota	Verrucomicrobiae	Verrucomicrobiales	Verrucomicrobiaceae	Unclassified_Family_Verrucomicrobiaceae
Pbact_445	0	0	0	110	0	0	0	0	0	0	0	0	0	0	0	0	0	0	0	0	0	0	0	0	0	14	41	0	0	0	0	0	0	0	Bacteria	Proteobacteria	Gammaproteobacteria	Burkholderiales	Methylophilaceae	Methylotenera
Pbact_446	0	0	0	0	0	0	0	0	0	0	0	0	0	0	0	0	0	0	0	0	0	3	0	0	0	0	0	0	0	0	0	0	0	0	Bacteria	Proteobacteria	Alphaproteobacteria	Rhizobiales	Xanthobacteraceae	Pseudolabrys
Pbact_447	0	0	0	0	0	0	0	0	0	0	1	0	0	0	0	0	14	137	0	0	0	0	0	0	0	0	0	0	0	0	0	0	0	0	Bacteria	Proteobacteria	Alphaproteobacteria	Rhizobiales	Beijerinckiaceae	FukuN57
Pbact_448	0	0	0	0	0	58	0	0	0	18	0	0	0	0	96	298	0	0	0	200	17	0	0	0	0	0	0	0	0	0	73	0	0	140	Bacteria	Verrucomicrobiota	Verrucomicrobiae	Pedosphaerales	Pedosphaeraceae	SH3-11
Pbact_449	0	0	0	0	0	0	0	0	0	0	0	0	0	0	0	0	0	0	0	0	0	0	0	0	0	0	0	0	1010	0	0	0	0	0	Bacteria	Actinobacteriota	Thermoleophilia	Solirubrobacterales	Solirubrobacteraceae	Conexibacter
Pbact_450	0	0	0	0	0	0	0	0	0	0	97	0	0	0	0	0	0	0	0	0	0	5	0	0	0	0	0	0	3	0	0	0	0	0	Bacteria	Actinobacteriota	Actinobacteria	Unclassified_Class_Actinobacteria	Unclassified_Class_Actinobacteria	Unclassified_Class_Actinobacteria
Pbact_451	0	0	0	0	0	0	0	0	0	0	0	0	0	0	0	0	0	0	0	0	0	0	0	0	0	149	0	0	0	0	0	0	0	0	Bacteria	Planctomycetota	Planctomycetes	Pirellulales	Pirellulaceae	Pirellula
Pbact_452	21	0	0	0	66	0	0	0	0	0	0	0	0	0	89	0	0	0	0	326	187	0	0	0	114	0	0	0	0	11	0	0	0	0	Bacteria	Proteobacteria	Gammaproteobacteria	R7C24	Unclassified_Order_R7C24	Unclassified_Order_R7C24
Pbact_453	0	62	0	78	7	0	0	0	0	0	0	0	0	0	0	95	0	0	0	0	17	0	0	0	41	27	3	0	0	15	56	0	0	0	Bacteria	Proteobacteria	Gammaproteobacteria	Burkholderiales	Unclassified_Order_Burkholderiales	Unclassified_Order_Burkholderiales
Pbact_454	0	0	0	0	3	0	0	0	0	0	0	0	0	0	0	0	0	0	0	0	0	0	0	0	0	192	27	121	677	0	0	0	0	0	Bacteria	Planctomycetota	Planctomycetes	Pirellulales	Pirellulaceae	Unclassified_Family_Pirellulaceae
Pbact_455	0	0	0	0	0	0	0	0	0	0	0	0	0	0	0	0	0	0	0	0	0	0	0	0	0	0	6	0	0	0	0	0	0	0	Bacteria	Proteobacteria	Gammaproteobacteria	Cellvibrionales	Cellvibrionaceae	Cellvibrio
Pbact_456	0	0	0	0	0	0	0	0	0	0	0	0	0	0	0	0	0	0	0	0	0	0	0	0	0	73	112	0	0	0	0	0	0	0	Bacteria	Verrucomicrobiota	Verrucomicrobiae	Opitutales	Opitutaceae	Opitutus
Pbact_457	75	0	0	0	0	0	11	0	0	0	0	0	0	0	0	0	0	0	0	0	22	0	0	0	0	9	29	0	0	0	0	0	0	0	Bacteria	Bacteroidota	Bacteroidia	Chitinophagales	Chitinophagaceae	Ferruginibacter
Pbact_458	0	0	0	0	0	0	0	0	0	0	0	0	0	0	0	0	0	0	0	0	0	0	0	0	0	0	0	0	0	0	0	841	0	0	Bacteria	Proteobacteria	Gammaproteobacteria	Burkholderiales	Burkholderiaceae	Polynucleobacter
Pbact_459	0	0	0	0	0	0	0	0	0	0	0	0	0	0	0	12	0	312	0	0	0	0	0	0	0	0	0	0	0	0	0	0	73	23	Bacteria	Proteobacteria	Gammaproteobacteria	Burkholderiales	Unclassified_Order_Burkholderiales	Unclassified_Order_Burkholderiales
Pbact_460	19	0	0	0	0	0	396	0	0	0	0	0	0	0	0	0	0	0	0	66	21	0	0	0	0	0	22	0	0	0	0	0	0	0	Bacteria	Actinobacteriota	Actinobacteria	Micrococcales	Microbacteriaceae	Rhodoluna
Pbact_461	105	33	0	0	0	0	0	0	0	0	0	0	0	0	0	0	0	0	0	0	0	0	0	0	2	0	0	0	0	0	0	0	0	0	Bacteria	Unclassified_Kingdom_Bacteria	Unclassified_Kingdom_Bacteria	Unclassified_Kingdom_Bacteria	Unclassified_Kingdom_Bacteria	Unclassified_Kingdom_Bacteria
Pbact_462	0	0	0	0	0	0	0	0	0	100	44	0	0	0	0	0	4	138	25	0	0	0	0	0	0	0	0	0	4	0	0	24	15	16	Bacteria	Cyanobacteria	Cyanobacteriia	Synechococcales	Cyanobiaceae	Cyanobium_PCC-6307
Pbact_463	0	0	0	0	0	0	0	0	0	0	0	0	0	0	0	0	0	0	0	0	0	0	0	0	0	0	0	0	0	0	0	483	0	0	Bacteria	Bacteroidota	Bacteroidia	Chitinophagales	Chitinophagaceae	Unclassified_Family_Chitinophagaceae
Pbact_464	0	164	0	0	0	0	107	0	0	0	0	0	0	0	0	0	0	0	0	0	311	0	0	0	67	0	0	0	0	226	0	0	0	0	Bacteria	Bacteroidota	Bacteroidia	Sphingobacteriales	NS11-12_marine_group	Unclassified_Family_NS11-12_marine_group
Pbact_465	0	0	0	0	0	0	0	0	0	0	0	0	0	0	0	0	0	0	0	0	0	0	0	0	0	278	67	0	0	0	0	0	0	0	Bacteria	Cyanobacteria	Cyanobacteriia	Synechococcales	Cyanobiaceae	Cyanobium_PCC-6307
Pbact_466	0	0	0	0	0	0	0	0	30	0	0	0	0	0	90	21	0	200	0	448	0	0	4	0	21	0	0	0	0	0	38	0	0	4	Bacteria	Proteobacteria	Gammaproteobacteria	Pseudomonadales	Moraxellaceae	Acinetobacter
Pbact_467	0	0	0	0	0	0	0	0	0	0	0	0	0	0	0	0	0	165	0	0	0	0	0	0	0	0	0	0	0	0	0	0	0	0	Bacteria	Proteobacteria	Gammaproteobacteria	Pseudomonadales	Moraxellaceae	Acinetobacter
Pbact_468	27	0	0	0	0	0	12	0	0	0	0	0	0	0	0	0	0	0	0	0	0	0	0	0	0	0	0	0	82	0	0	0	0	0	Bacteria	Bacteroidota	Bacteroidia	Chitinophagales	Chitinophagaceae	Sediminibacterium
Pbact_469	0	0	0	0	0	0	0	0	0	0	186	0	0	0	0	0	0	0	0	0	0	46	0	0	0	0	0	0	0	0	0	0	0	0	Bacteria	Proteobacteria	Alphaproteobacteria	Rhizobiales	Hyphomicrobiaceae	Hyphomicrobium
Pbact_470	112	0	0	0	0	0	0	0	0	0	0	0	0	0	0	0	0	0	0	0	0	0	0	0	0	0	0	0	0	0	0	0	0	0	Bacteria	Planctomycetota	Planctomycetes	Pirellulales	Pirellulaceae	Unclassified_Family_Pirellulaceae
Pbact_471	0	0	0	0	0	0	0	0	0	0	0	0	0	0	0	0	0	0	0	0	0	1	0	0	0	9	0	344	0	0	0	0	0	0	Bacteria	Proteobacteria	Alphaproteobacteria	Paracaedibacterales	Paracaedibacteraceae	Unclassified_Family_Paracaedibacteraceae
Pbact_472	77	134	41	197	0	0	0	0	0	0	0	0	0	0	0	0	0	0	0	44	14	0	0	0	85	0	0	0	0	0	0	0	0	0	Bacteria	Planctomycetota	Planctomycetes	Planctomycetales	Rubinisphaeraceae	SH-PL14
Pbact_473	0	0	0	0	0	0	0	964	0	0	0	145	21	0	0	0	0	0	0	0	0	0	0	37	0	0	0	0	0	0	0	0	0	0	Bacteria	Patescibacteria	Saccharimonadia	Saccharimonadales	Unclassified_Order_Saccharimonadales	Unclassified_Order_Saccharimonadales
Pbact_474	0	0	0	0	0	0	0	0	0	0	0	0	0	0	0	0	0	10	0	0	0	0	0	0	0	0	0	0	0	0	0	0	0	0	Bacteria	Proteobacteria	Gammaproteobacteria	Xanthomonadales	Xanthomonadaceae	Arenimonas
Pbact_475	0	0	846	0	13	0	5	0	0	0	0	0	0	0	0	0	0	0	0	0	0	0	0	0	0	0	0	0	0	0	0	0	0	0	Bacteria	Patescibacteria	Saccharimonadia	Saccharimonadales	Unclassified_Order_Saccharimonadales	Unclassified_Order_Saccharimonadales
Pbact_476	0	0	0	0	483	0	0	0	0	0	0	0	0	0	0	0	0	0	0	0	2	0	0	0	1	0	0	0	1	0	0	0	0	0	Bacteria	Actinobacteriota	Actinobacteria	Micrococcales	Microbacteriaceae	Candidatus_Planktoluna
Pbact_477	0	0	0	0	0	0	0	0	0	0	3	0	0	0	0	0	0	13	0	0	0	0	0	0	0	0	0	0	0	0	6	0	0	0	Bacteria	Firmicutes	Bacilli	Exiguobacterales	Exiguobacteraceae	Exiguobacterium
Pbact_478	0	0	0	0	0	0	0	0	0	0	0	0	0	0	18	0	0	0	0	279	56	0	0	0	21	93	0	0	0	14	0	0	0	0	Bacteria	Verrucomicrobiota	Verrucomicrobiae	Opitutales	Opitutaceae	Opitutus
Pbact_479	0	130	0	0	0	0	0	0	0	0	0	0	0	0	0	0	0	0	0	0	0	0	0	0	114	0	0	0	0	45	0	0	0	0	Bacteria	Planctomycetota	Phycisphaerae	Phycisphaerales	Phycisphaeraceae	CL500-3
Pbact_480	0	0	0	0	0	20	0	0	0	4	0	0	0	0	0	0	0	0	0	0	0	107	0	0	0	0	0	0	0	0	0	0	0	0	Bacteria	Planctomycetota	Planctomycetes	Pirellulales	Pirellulaceae	Pirellula
Pbact_481	0	0	0	0	0	61	0	0	121	2	6	0	0	190	46	1	3	21	0	0	0	57	9	0	0	0	0	0	359	0	8	14	0	27	Bacteria	Proteobacteria	Alphaproteobacteria	Sphingomonadales	Sphingomonadaceae	Rhizorhapis
Pbact_482	0	0	0	113	0	0	0	0	0	0	0	0	0	0	0	0	0	0	0	0	0	0	0	0	0	0	0	0	0	20	0	0	0	0	Bacteria	Bacteroidota	Bacteroidia	Chitinophagales	Chitinophagaceae	Edaphobaculum
Pbact_483	0	0	0	0	594	0	0	0	0	0	0	0	0	0	0	0	0	0	0	0	0	0	0	0	0	0	0	0	0	0	0	0	0	0	Bacteria	Proteobacteria	Alphaproteobacteria	Acetobacterales	Acetobacteraceae	Roseomonas
Pbact_484	0	45	16	0	5	0	54	0	0	0	0	0	0	0	4	0	0	0	0	79	145	0	6	0	38	0	2	97	0	0	0	0	0	0	Bacteria	Proteobacteria	Gammaproteobacteria	Burkholderiales	Comamonadaceae	Unclassified_Family_Comamonadaceae
Pbact_485	0	0	0	0	218	0	0	0	0	0	0	0	0	0	0	0	0	0	0	0	0	0	0	0	0	0	0	0	0	0	0	0	0	0	Bacteria	Proteobacteria	Gammaproteobacteria	Burkholderiales	Rhodocyclaceae	Unclassified_Family_Rhodocyclaceae
Pbact_486	0	0	0	0	0	0	0	0	0	0	0	0	0	0	0	0	0	0	0	0	0	0	0	0	0	0	0	0	283	0	0	0	0	0	Bacteria	Proteobacteria	Gammaproteobacteria	Burkholderiales	Nitrosomonadaceae	966-1
Pbact_487	0	0	0	0	0	0	0	734	0	0	0	0	0	0	0	0	0	0	0	0	0	22	0	0	0	0	0	0	0	0	0	0	0	0	Bacteria	Proteobacteria	Alphaproteobacteria	Rhizobiales	Beijerinckiaceae	Unclassified_Family_Beijerinckiaceae
Pbact_488	0	0	0	0	0	0	0	0	0	0	0	0	0	0	0	0	0	0	0	0	0	0	0	0	0	0	0	0	1	0	0	2	0	0	Bacteria	Actinobacteriota	Actinobacteria	Corynebacteriales	Mycobacteriaceae	Mycobacterium
Pbact_489	6	0	0	0	0	0	0	0	0	0	0	0	0	0	0	0	0	0	0	0	10	0	0	0	124	43	18	14	45	0	0	0	0	0	Bacteria	Proteobacteria	Alphaproteobacteria	Paracaedibacterales	Paracaedibacteraceae	Unclassified_Family_Paracaedibacteraceae
Pbact_490	166	5	23	0	17	0	0	0	0	0	0	10	6	0	0	0	0	0	0	0	3	4	0	36	261	0	0	0	0	16	0	0	0	0	Bacteria	Proteobacteria	Alphaproteobacteria	Rickettsiales	Rickettsiaceae	Unclassified_Family_Rickettsiaceae
Pbact_491	0	0	0	0	8	0	0	0	0	0	0	0	0	224	0	0	0	0	0	0	0	0	0	0	0	0	0	0	0	0	0	0	0	0	Bacteria	Verrucomicrobiota	Verrucomicrobiae	Chthoniobacterales	Terrimicrobiaceae	FukuN18_freshwater_group
Pbact_492	0	0	0	0	0	0	0	0	0	0	0	0	0	0	0	0	0	40	0	22	0	0	0	0	0	0	0	0	0	0	0	0	0	0	Bacteria	Bacteroidota	Bacteroidia	Flavobacteriales	Weeksellaceae	Chryseobacterium
Pbact_493	0	6	0	0	0	0	0	0	0	0	0	0	0	0	0	0	0	0	0	0	0	0	0	0	0	0	0	0	0	23	0	0	0	0	Bacteria	Actinobacteriota	Thermoleophilia	Solirubrobacterales	67-14	Unclassified_Family_67-14
Pbact_494	0	0	0	0	0	0	0	0	0	0	0	33	0	0	0	0	0	0	0	0	0	0	0	1047	0	0	0	0	0	0	0	0	0	0	Bacteria	Proteobacteria	Alphaproteobacteria	Acetobacterales	Acetobacteraceae	Unclassified_Family_Acetobacteraceae
Pbact_495	0	41	0	0	35	0	137	0	0	0	0	0	0	0	12	0	0	0	0	0	14	0	0	0	0	0	9	1	0	0	3	0	0	0	Bacteria	Proteobacteria	Gammaproteobacteria	Burkholderiales	Comamonadaceae	Unclassified_Family_Comamonadaceae
Pbact_496	0	0	0	0	0	0	0	18	0	0	0	0	0	0	0	0	0	0	0	0	0	400	0	0	0	0	0	0	0	0	0	0	0	0	Bacteria	Armatimonadota	Chthonomonadetes	Chthonomonadales	Unclassified_Order_Chthonomonadales	Unclassified_Order_Chthonomonadales
Pbact_497	0	0	0	0	0	0	0	0	0	0	0	0	0	0	0	0	0	0	0	0	550	0	0	0	33	0	0	0	0	16	0	0	0	0	Bacteria	Proteobacteria	Gammaproteobacteria	JG36-TzT-191	Unclassified_Order_JG36-TzT-191	Unclassified_Order_JG36-TzT-191
Pbact_498	0	0	0	0	0	0	0	0	0	0	0	0	0	0	0	0	0	0	0	67	0	0	0	0	0	0	0	0	0	0	0	0	0	0	Bacteria	Proteobacteria	Alphaproteobacteria	Reyranellales	Reyranellaceae	Reyranella
Pbact_499	0	0	0	0	0	0	0	0	0	0	9	0	0	0	0	0	0	0	0	0	0	4	0	0	0	0	0	0	121	0	0	0	0	1	Bacteria	Proteobacteria	Alphaproteobacteria	Sphingomonadales	Sphingomonadaceae	Novosphingobium
Pbact_500	0	0	0	0	0	0	215	0	0	0	0	0	0	0	0	0	0	0	0	0	0	0	0	0	0	0	30	0	0	0	0	0	0	0	Bacteria	Bacteroidota	Bacteroidia	Flavobacteriales	Crocinitomicaceae	Fluviicola
Pbact_501	148	0	0	0	0	0	0	0	0	0	0	0	0	0	0	0	0	0	0	0	0	0	0	0	0	0	0	0	0	0	0	0	0	0	Bacteria	Planctomycetota	Planctomycetes	Pirellulales	Pirellulaceae	Unclassified_Family_Pirellulaceae
Pbact_502	0	0	0	54	0	0	248	0	0	0	0	0	0	0	0	0	0	0	0	25	61	0	0	0	180	0	46	0	0	10	0	0	0	0	Bacteria	Bdellovibrionota	Bdellovibrionia	Bacteriovoracales	Bacteriovoracaceae	Peredibacter
Pbact_503	0	0	0	0	0	0	0	0	0	0	0	0	0	0	0	0	0	0	0	0	0	0	0	0	0	0	0	0	0	0	6	702	0	0	Bacteria	Bacteroidota	Bacteroidia	Flavobacteriales	Flavobacteriaceae	Flavobacterium
Pbact_504	0	0	0	0	0	0	0	0	0	0	0	0	0	0	0	12	0	0	0	0	0	0	0	0	0	70	0	0	0	0	0	0	0	0	Bacteria	Bacteroidota	Bacteroidia	Sphingobacteriales	Sphingobacteriaceae	Solitalea
Pbact_505	0	0	0	0	0	0	0	0	0	0	0	0	0	0	0	15	0	1	4	14	14	0	0	0	29	33	57	1	0	17	0	0	0	0	Bacteria	Actinobacteriota	Actinobacteria	Frankiales	Sporichthyaceae	Candidatus_Planktophila
Pbact_506	0	0	0	0	0	0	0	0	0	0	0	0	0	10	0	0	0	0	0	0	0	335	0	0	0	0	0	0	0	0	0	0	0	0	Bacteria	Actinobacteriota	Acidimicrobiia	Unclassified_Class_Acidimicrobiia	Unclassified_Class_Acidimicrobiia	Unclassified_Class_Acidimicrobiia
Pbact_507	0	0	0	0	0	0	0	0	0	0	0	0	0	0	0	0	0	0	0	0	0	0	0	0	0	0	0	0	0	3	0	0	0	0	Bacteria	Proteobacteria	Alphaproteobacteria	Unclassified_Class_Alphaproteobacteria	Unclassified_Class_Alphaproteobacteria	Unclassified_Class_Alphaproteobacteria
Pbact_508	0	0	0	0	0	0	0	0	311	0	1	0	0	33	121	0	0	1	0	27	23	72	32	0	0	0	0	0	0	0	8	0	5	13	Bacteria	Proteobacteria	Alphaproteobacteria	Sphingomonadales	Sphingomonadaceae	Sphingomonas
Pbact_509	0	0	0	0	9	0	0	0	0	28	15	0	0	0	0	0	0	0	0	0	0	52	2	0	0	0	0	0	202	0	0	0	0	0	Bacteria	Planctomycetota	Planctomycetes	Gemmatales	Gemmataceae	Zavarzinella
Pbact_510	0	0	0	0	0	0	0	0	0	8	0	0	0	0	0	0	747	0	0	0	0	0	0	0	0	0	0	0	0	0	0	0	0	0	Bacteria	Bacteroidota	Bacteroidia	Cytophagales	Spirosomaceae	Emticicia
Pbact_511	0	6	0	0	11	0	0	0	0	0	0	0	0	0	0	0	0	0	0	0	0	0	0	0	0	0	0	15	438	0	0	0	0	0	Bacteria	Proteobacteria	Alphaproteobacteria	Caulobacterales	Caulobacteraceae	Phenylobacterium
Pbact_512	25	0	9	0	0	0	167	1	0	0	0	0	0	0	0	0	0	0	0	13	0	3	5	0	10	0	0	0	0	0	0	0	0	0	Bacteria	Actinobacteriota	Acidimicrobiia	Unclassified_Class_Acidimicrobiia	Unclassified_Class_Acidimicrobiia	Unclassified_Class_Acidimicrobiia
Pbact_513	0	0	0	0	4	0	0	0	0	0	50	0	0	0	0	0	0	0	0	0	0	0	0	0	0	0	0	175	0	0	176	0	0	0	Bacteria	Bacteroidota	Bacteroidia	Sphingobacteriales	LiUU-11-161	Unclassified_Family_LiUU-11-161
Pbact_514	180	3	0	0	120	0	0	0	0	169	0	0	0	0	0	0	0	0	0	0	0	0	0	0	0	12	0	0	0	0	0	0	0	0	Bacteria	Proteobacteria	Gammaproteobacteria	Legionellales	Legionellaceae	Legionella
Pbact_515	0	0	27	0	0	0	81	0	0	0	0	0	0	0	16	0	0	0	0	146	24	0	0	0	126	0	11	0	0	0	0	0	0	0	Bacteria	Verrucomicrobiota	Verrucomicrobiae	Pedosphaerales	Pedosphaeraceae	SH3-11
Pbact_516	0	0	0	0	0	0	0	0	0	0	0	0	0	0	0	0	0	0	0	0	0	0	0	0	0	22	109	49	10	0	0	0	0	0	Bacteria	Bacteroidota	Bacteroidia	Chitinophagales	Chitinophagaceae	Dinghuibacter
Pbact_517	42	0	0	0	0	0	31	0	0	0	0	0	0	0	0	0	0	0	0	0	6	0	78	0	0	0	0	0	0	9	0	0	0	70	Bacteria	Bacteroidota	Bacteroidia	Chitinophagales	Chitinophagaceae	Dinghuibacter
Pbact_518	0	0	0	0	0	0	0	0	0	0	0	0	0	0	0	0	0	0	0	0	0	0	0	0	0	35	0	55	0	53	0	0	0	0	Bacteria	Proteobacteria	Gammaproteobacteria	Burkholderiales	Comamonadaceae	Rhodoferax
Pbact_519	0	0	0	0	0	0	0	0	0	0	0	0	0	0	0	0	0	0	0	0	0	0	0	0	0	4	16	0	0	0	0	0	0	0	Bacteria	Proteobacteria	Gammaproteobacteria	Burkholderiales	Comamonadaceae	Limnohabitans
Pbact_520	0	0	0	0	0	0	0	0	0	0	0	0	0	0	0	1	0	0	0	0	0	0	45	0	0	0	0	28	285	0	6	0	0	0	Bacteria	Proteobacteria	Gammaproteobacteria	Diplorickettsiales	Diplorickettsiaceae	Rickettsiella
Pbact_521	12	0	0	0	5	0	0	0	0	0	0	0	0	154	0	0	0	0	0	0	0	75	0	0	0	0	0	1	0	0	0	0	0	0	Bacteria	Proteobacteria	Gammaproteobacteria	Burkholderiales	Methylophilaceae	Methylotenera
Pbact_522	0	0	0	0	0	0	0	0	0	0	0	0	0	0	0	0	0	0	0	0	0	0	0	0	0	0	0	0	0	4	0	0	0	0	Bacteria	Actinobacteriota	Thermoleophilia	Gaiellales	Unclassified_Order_Gaiellales	Unclassified_Order_Gaiellales
Pbact_523	0	0	0	0	0	0	75	0	0	0	0	0	0	0	0	0	0	0	0	0	45	0	0	0	81	0	0	11	0	0	0	0	0	0	Bacteria	Proteobacteria	Gammaproteobacteria	Burkholderiales	Comamonadaceae	Rhodoferax
Pbact_524	0	0	0	0	0	0	0	0	0	0	0	0	0	0	0	0	0	0	0	0	0	0	0	0	0	0	80	0	3	0	0	0	0	0	Bacteria	Actinobacteriota	Actinobacteria	Micrococcales	Microbacteriaceae	MWH-Ta3
Pbact_525	0	0	0	0	0	0	0	0	0	166	24	0	0	0	51	22	0	0	0	0	0	0	11	0	7	0	0	0	0	84	89	0	0	63	Bacteria	Proteobacteria	Gammaproteobacteria	R7C24	Unclassified_Order_R7C24	Unclassified_Order_R7C24
Pbact_526	0	0	4	0	0	0	3217	0	0	0	0	0	0	0	0	0	0	0	0	0	10	0	0	0	0	0	0	0	0	27	0	0	0	0	Bacteria	Bacteroidota	Bacteroidia	Chitinophagales	Chitinophagaceae	Ferruginibacter
Pbact_527	0	43	0	98	4	0	0	0	0	0	0	0	0	0	0	54	0	0	0	0	4	0	0	0	27	7	0	0	0	15	43	0	0	0	Bacteria	Proteobacteria	Gammaproteobacteria	Burkholderiales	Unclassified_Order_Burkholderiales	Unclassified_Order_Burkholderiales
Pbact_528	0	0	0	38	0	0	0	0	0	0	0	0	0	0	0	0	0	0	0	0	0	0	0	0	0	0	0	0	0	0	0	0	0	0	Bacteria	Actinobacteriota	Actinobacteria	Frankiales	Sporichthyaceae	hgcI_clade
Pbact_529	0	0	0	0	509	0	0	0	0	0	0	0	0	0	0	0	0	0	0	0	0	0	0	0	0	0	0	0	0	0	0	0	0	0	Bacteria	Verrucomicrobiota	Verrucomicrobiae	Verrucomicrobiales	Verrucomicrobiaceae	Verrucomicrobium
Pbact_530	0	104	0	111	0	0	0	0	0	0	0	0	0	0	0	0	0	0	0	0	0	0	0	0	100	0	0	0	0	54	0	0	0	0	Bacteria	Verrucomicrobiota	Verrucomicrobiae	Pedosphaerales	Pedosphaeraceae	SH3-11
Pbact_531	4	0	0	0	0	0	0	0	0	0	0	0	0	0	0	0	0	0	0	0	0	0	0	0	478	0	0	0	0	0	0	0	0	0	Bacteria	Unclassified_Kingdom_Bacteria	Unclassified_Kingdom_Bacteria	Unclassified_Kingdom_Bacteria	Unclassified_Kingdom_Bacteria	Unclassified_Kingdom_Bacteria
Pbact_532	0	0	0	0	0	0	0	0	0	0	0	0	0	0	0	0	0	0	0	0	0	10	0	0	0	0	0	0	0	0	0	14	0	0	Bacteria	Proteobacteria	Alphaproteobacteria	Rhizobiales	Rhizobiaceae	Allorhizobium-Neorhizobium-Pararhizobium-Rhizobium
Pbact_533	0	0	0	0	0	0	0	0	0	0	0	0	0	0	0	0	0	0	0	66	20	0	0	0	13	0	0	0	0	0	0	0	0	0	Bacteria	Verrucomicrobiota	Verrucomicrobiae	Opitutales	Opitutaceae	Lacunisphaera
Pbact_534	0	0	0	0	0	0	0	0	0	0	0	0	0	0	0	0	0	0	0	0	10	0	0	0	63	0	0	0	0	0	0	0	0	0	Bacteria	Actinobacteriota	Actinobacteria	Unclassified_Class_Actinobacteria	Unclassified_Class_Actinobacteria	Unclassified_Class_Actinobacteria
Pbact_535	0	0	0	0	0	0	0	0	0	0	0	0	0	409	0	0	0	0	0	0	0	0	0	0	0	0	0	0	0	0	0	0	0	0	Bacteria	Actinobacteriota	Acidimicrobiia	Unclassified_Class_Acidimicrobiia	Unclassified_Class_Acidimicrobiia	Unclassified_Class_Acidimicrobiia
Pbact_536	0	0	0	0	11	0	10	0	0	0	0	0	0	0	54	0	0	0	0	0	0	7	7	0	4	0	0	0	0	0	0	0	0	57	Bacteria	Proteobacteria	Alphaproteobacteria	Sphingomonadales	Sphingomonadaceae	Novosphingobium
Pbact_537	138	8	19	0	0	0	262	0	0	0	0	0	0	0	0	0	0	0	0	9	19	0	0	0	46	0	0	0	0	34	0	0	0	51	Bacteria	Proteobacteria	Gammaproteobacteria	Burkholderiales	Nitrosomonadaceae	Unclassified_Family_Nitrosomonadaceae
Pbact_538	0	20	0	0	0	0	0	0	0	0	0	0	0	0	0	0	0	0	0	0	0	0	0	0	0	88	1	0	0	0	0	0	0	0	Bacteria	Verrucomicrobiota	Verrucomicrobiae	Pedosphaerales	Pedosphaeraceae	SH3-11
Pbact_539	146	356	125	0	0	0	0	0	0	0	0	0	0	0	0	0	0	0	0	0	0	0	0	0	0	0	0	0	0	0	0	0	0	0	Bacteria	Proteobacteria	Alphaproteobacteria	Acetobacterales	Acetobacteraceae	Unclassified_Family_Acetobacteraceae
Pbact_540	0	0	0	0	0	0	39	0	0	61	95	0	0	0	0	0	0	0	0	0	0	0	0	0	0	0	5	5	11	1	0	0	0	13	Bacteria	Proteobacteria	Gammaproteobacteria	Burkholderiales	Comamonadaceae	Limnohabitans
Pbact_541	0	0	0	0	0	0	0	0	52	0	0	0	11	38	27	0	0	0	0	11	0	5	9	0	0	0	0	0	0	0	0	0	0	0	Bacteria	Proteobacteria	Alphaproteobacteria	Rhizobiales	Beijerinckiaceae	Roseiarcus
Pbact_542	0	0	33	0	0	0	0	0	0	0	0	0	0	0	0	61	0	0	0	41	65	0	0	0	15	23	0	0	0	43	0	0	0	0	Bacteria	Bacteroidota	Bacteroidia	Flavobacteriales	Crocinitomicaceae	Fluviicola
Pbact_543	183	0	0	0	0	0	0	0	0	0	0	0	0	0	0	0	0	0	0	0	0	0	0	0	0	0	0	0	0	136	0	0	0	0	Bacteria	SAR324_clade(Marine_group_B)	Unclassified_Phylum_SAR324_clade(Marine_group_B)	Unclassified_Phylum_SAR324_clade(Marine_group_B)	Unclassified_Phylum_SAR324_clade(Marine_group_B)	Unclassified_Phylum_SAR324_clade(Marine_group_B)
Pbact_544	0	0	0	0	0	0	0	0	0	41	13	2	0	0	0	0	0	0	0	14	13	0	0	0	0	0	0	0	0	0	17	0	0	0	Bacteria	Proteobacteria	Alphaproteobacteria	Caulobacterales	Caulobacteraceae	Phenylobacterium
Pbact_545	0	0	0	0	0	0	0	0	0	0	2	0	0	0	0	0	0	0	0	0	0	0	0	0	0	0	0	0	133	0	0	0	0	0	Bacteria	Verrucomicrobiota	Verrucomicrobiae	Verrucomicrobiales	Verrucomicrobiaceae	Unclassified_Family_Verrucomicrobiaceae
Pbact_546	0	0	0	0	0	0	0	0	0	0	0	0	0	0	0	0	0	0	0	0	0	0	0	0	0	0	0	0	245	0	0	0	0	0	Bacteria	Proteobacteria	Alphaproteobacteria	Caulobacterales	Caulobacteraceae	Brevundimonas
Pbact_547	0	0	0	0	311	0	0	0	0	0	0	0	0	0	0	0	0	0	0	0	0	0	0	0	0	0	0	0	0	0	0	0	0	0	Bacteria	Proteobacteria	Gammaproteobacteria	Legionellales	Legionellaceae	Legionella
Pbact_548	0	36	213	0	0	0	34	0	0	0	0	0	0	0	13	0	0	0	0	28	11	0	0	0	21	0	0	0	0	74	0	0	0	0	Bacteria	Proteobacteria	Gammaproteobacteria	Steroidobacterales	Steroidobacteraceae	Unclassified_Family_Steroidobacteraceae
Pbact_549	29	24	22	31	0	0	74	0	0	0	0	0	0	0	0	0	0	0	0	28	67	0	0	0	15	0	0	0	0	5	0	0	0	0	Bacteria	Fusobacteriota	Fusobacteriia	Fusobacteriales	Fusobacteriaceae	Cetobacterium
Pbact_550	0	0	0	0	0	0	0	0	58	0	0	0	0	0	98	0	0	0	0	0	0	0	0	0	0	0	0	100	0	0	6	0	0	0	Bacteria	Proteobacteria	Alphaproteobacteria	Rhodobacterales	Rhodobacteraceae	Pseudorhodobacter
Pbact_551	0	0	0	0	0	0	0	0	0	0	0	0	0	0	0	0	0	0	0	0	0	0	0	0	0	0	25	0	0	0	0	0	0	0	Bacteria	Proteobacteria	Gammaproteobacteria	Cellvibrionales	Cellvibrionaceae	Cellvibrio
Pbact_552	0	0	0	0	0	0	0	0	0	0	0	0	0	0	0	9	0	0	0	0	0	0	0	0	0	97	99	0	0	0	0	0	0	0	Bacteria	Actinobacteriota	Actinobacteria	Frankiales	Sporichthyaceae	hgcI_clade
Pbact_553	0	15	41	43	17	3	24	0	24	64	13	0	0	0	69	0	0	0	0	30	7	0	4	0	39	0	0	30	0	26	0	0	0	0	Bacteria	Proteobacteria	Gammaproteobacteria	Burkholderiales	Comamonadaceae	Rhodoferax
Pbact_554	0	0	0	0	0	0	0	0	0	0	0	0	0	0	0	0	0	0	0	0	0	0	0	352	0	0	0	0	0	0	0	0	0	0	Bacteria	Actinobacteriota	Thermoleophilia	Solirubrobacterales	Solirubrobacteraceae	Unclassified_Family_Solirubrobacteraceae
Pbact_555	0	0	0	0	76	0	0	0	0	0	0	0	0	0	0	0	0	0	0	0	0	0	0	0	1	240	113	0	0	0	0	0	0	0	Bacteria	Desulfobacterota	Desulfuromonadia	Bradymonadales	Unclassified_Order_Bradymonadales	Unclassified_Order_Bradymonadales
Pbact_556	0	54	0	142	152	0	0	0	0	111	9	0	0	0	0	6	0	0	0	0	0	0	0	0	0	0	0	0	0	65	0	0	0	0	Bacteria	Bacteroidota	Bacteroidia	Chitinophagales	Chitinophagaceae	Edaphobaculum
Pbact_557	0	11	79	0	13	13	180	0	0	0	41	0	0	0	0	0	0	0	0	30	11	0	0	0	11	0	0	0	0	0	1	0	0	0	Bacteria	Proteobacteria	Gammaproteobacteria	Burkholderiales	Comamonadaceae	Limnohabitans
Pbact_558	0	0	0	0	0	0	0	0	0	0	0	0	0	0	0	0	0	0	0	0	0	0	0	0	0	0	0	229	0	0	0	0	0	0	Bacteria	Verrucomicrobiota	Verrucomicrobiae	Verrucomicrobiales	Verrucomicrobiaceae	Prosthecobacter
Pbact_559	0	0	0	0	0	0	0	0	0	129	6	0	0	0	0	0	0	0	0	0	0	0	0	0	18	0	0	0	0	0	52	0	0	0	Bacteria	Actinobacteriota	Thermoleophilia	Solirubrobacterales	Solirubrobacteraceae	Conexibacter
Pbact_560	0	0	0	71	0	0	0	0	0	0	0	0	0	0	0	0	0	0	0	0	0	0	0	0	0	0	0	0	0	0	0	0	0	0	Bacteria	Proteobacteria	Alphaproteobacteria	Acetobacterales	Acetobacteraceae	Roseomonas
Pbact_561	0	0	0	0	0	0	0	0	0	0	4	0	0	0	0	3	0	103	0	0	0	0	0	0	5	0	0	0	0	0	3	0	0	0	Bacteria	Proteobacteria	Gammaproteobacteria	Pseudomonadales	Moraxellaceae	Acinetobacter
Pbact_562	0	0	0	0	0	0	0	0	0	0	0	0	0	0	0	0	0	0	0	0	14	0	0	0	0	0	0	0	0	0	0	0	0	0	Bacteria	Proteobacteria	Gammaproteobacteria	Methylococcales	Methylomonadaceae	Methylobacter
Pbact_563	0	0	0	0	0	0	0	0	0	0	0	0	0	0	0	0	0	0	0	0	0	0	0	0	0	0	107	80	0	11	0	0	0	0	Bacteria	Proteobacteria	Gammaproteobacteria	Burkholderiales	Comamonadaceae	Limnohabitans
Pbact_564	0	0	0	0	0	0	0	0	0	77	0	0	0	0	13	0	0	0	0	0	0	263	0	0	0	0	0	0	0	0	0	0	0	0	Bacteria	Verrucomicrobiota	Verrucomicrobiae	Pedosphaerales	Pedosphaeraceae	Unclassified_Family_Pedosphaeraceae
Pbact_565	17	0	0	0	0	0	0	0	0	0	0	0	0	0	0	0	0	0	0	0	0	0	0	0	0	0	0	0	0	0	0	0	0	0	Bacteria	Planctomycetota	Planctomycetes	Gemmatales	Gemmataceae	Zavarzinella
Pbact_566	0	0	0	0	0	0	125	0	0	0	0	0	0	0	0	0	0	0	0	0	0	0	0	0	0	23	0	0	0	0	0	0	0	0	Bacteria	Planctomycetota	Planctomycetes	Gemmatales	Gemmataceae	Unclassified_Family_Gemmataceae
Pbact_567	0	0	0	0	0	0	0	0	0	0	0	0	0	0	0	0	0	0	0	0	0	0	0	0	0	0	0	0	0	0	174	0	0	0	Bacteria	Proteobacteria	Alphaproteobacteria	Rhizobiales	Beijerinckiaceae	alphaI_cluster
Pbact_568	0	0	0	0	0	0	0	0	0	27	60	0	0	174	0	0	0	0	0	0	0	183	0	0	0	0	0	0	0	0	0	0	0	0	Bacteria	Proteobacteria	Alphaproteobacteria	Sphingomonadales	Sphingomonadaceae	Sandarakinorhabdus
Pbact_569	0	0	0	0	0	0	0	0	0	0	0	0	0	0	0	11	0	0	335	0	0	0	0	0	0	0	0	0	0	0	0	0	107	13	Bacteria	Proteobacteria	Gammaproteobacteria	Burkholderiales	Alcaligenaceae	GKS98_freshwater_group
Pbact_570	0	0	0	0	0	0	0	0	0	0	0	0	0	0	0	0	0	0	0	0	0	0	0	0	0	0	0	1	42	0	0	6	0	0	Bacteria	Proteobacteria	Alphaproteobacteria	Caulobacterales	Hyphomonadaceae	Unclassified_Family_Hyphomonadaceae
Pbact_571	0	0	0	0	0	0	0	0	0	6	0	0	0	0	0	0	0	0	0	0	0	0	0	0	0	0	0	0	82	0	0	0	0	0	Bacteria	Proteobacteria	Alphaproteobacteria	Elsterales	Elsteraceae	Unclassified_Family_Elsteraceae
Pbact_572	0	48	0	0	0	0	0	0	0	0	0	0	0	0	0	0	0	0	0	0	0	0	0	0	0	0	0	0	0	0	0	0	0	0	Bacteria	Proteobacteria	Gammaproteobacteria	Burkholderiales	Comamonadaceae	Limnohabitans
Pbact_573	32	0	44	0	0	0	315	9	0	0	0	0	0	0	0	0	0	0	0	55	53	0	0	0	63	0	0	0	0	2	0	0	0	0	Bacteria	Proteobacteria	Alphaproteobacteria	Rhizobiales	Beijerinckiaceae	alphaI_cluster
Pbact_574	0	0	0	0	0	0	0	0	63	0	0	0	0	100	0	0	0	0	0	0	0	3	0	0	0	0	0	0	0	0	0	0	0	0	Bacteria	Proteobacteria	Alphaproteobacteria	Caulobacterales	Caulobacteraceae	Unclassified_Family_Caulobacteraceae
Pbact_575	0	0	0	0	291	4	0	0	0	0	0	0	0	0	0	0	0	0	0	0	0	0	0	0	0	0	0	5	2	0	0	0	0	0	Bacteria	Proteobacteria	Gammaproteobacteria	Burkholderiales	Methylophilaceae	Candidatus_Methylopumilus
Pbact_576	0	0	0	0	2	0	0	0	0	0	0	0	0	0	0	0	0	0	0	0	0	0	0	0	0	2	0	0	0	0	0	0	0	0	Bacteria	Planctomycetota	Planctomycetes	Pirellulales	Pirellulaceae	Unclassified_Family_Pirellulaceae
Pbact_577	0	0	0	61	0	0	0	0	0	0	0	0	0	0	0	0	0	0	0	0	0	0	0	0	0	0	0	67	0	168	0	0	0	0	Bacteria	Proteobacteria	Gammaproteobacteria	Burkholderiales	Burkholderiaceae	Lautropia
Pbact_578	0	0	0	0	0	0	0	0	0	0	0	0	0	0	0	0	0	0	0	0	0	0	0	0	0	0	0	0	11	0	0	0	0	0	Bacteria	Actinobacteriota	Coriobacteriia	OPB41	Unclassified_Order_OPB41	Unclassified_Order_OPB41
Pbact_579	0	0	0	0	0	0	0	0	0	0	0	0	0	0	0	0	0	0	0	0	0	0	0	0	0	0	0	23	0	0	0	0	0	0	Bacteria	Verrucomicrobiota	Verrucomicrobiae	Verrucomicrobiales	Verrucomicrobiaceae	Prosthecobacter
Pbact_580	0	0	0	0	0	0	28	0	0	0	0	0	0	0	0	0	0	0	0	224	38	0	0	0	0	0	0	0	0	0	0	0	0	0	Bacteria	Proteobacteria	Gammaproteobacteria	Burkholderiales	Comamonadaceae	Ramlibacter
Pbact_581	0	0	0	0	0	0	0	0	0	0	0	32	119	0	0	0	0	0	0	0	0	0	0	0	0	0	0	0	0	0	0	0	0	0	Bacteria	Proteobacteria	Gammaproteobacteria	Legionellales	Legionellaceae	Legionella
Pbact_582	40	0	384	0	0	0	120	0	214	0	0	0	0	0	238	0	0	0	0	0	39	0	0	0	0	0	0	0	0	0	0	0	0	0	Bacteria	Proteobacteria	Gammaproteobacteria	Burkholderiales	Comamonadaceae	Limnohabitans
Pbact_583	0	0	0	0	0	0	0	0	0	0	0	0	0	0	0	0	0	0	0	0	0	0	0	0	0	41	124	0	0	0	0	0	0	0	Bacteria	Proteobacteria	Alphaproteobacteria	Acetobacterales	Acetobacteraceae	Roseomonas
Pbact_584	0	0	0	0	0	0	0	0	2	0	0	0	0	1	11	45	13	3	166	0	0	12	2	0	0	0	0	0	0	0	0	14	5	2	Bacteria	Proteobacteria	Gammaproteobacteria	Burkholderiales	Comamonadaceae	Polaromonas
Pbact_585	0	0	0	0	5	24	0	0	0	65	35	0	0	0	0	0	0	2	0	0	0	80	34	0	0	0	0	1	7	0	0	0	0	48	Bacteria	Cyanobacteria	Cyanobacteriia	Synechococcales	Cyanobiaceae	Cyanobium_PCC-6307
Pbact_586	0	0	0	0	261	0	0	0	0	0	0	0	0	0	0	0	0	0	0	0	0	0	0	0	0	0	0	0	0	0	0	0	0	0	Bacteria	Planctomycetota	Planctomycetes	Pirellulales	Pirellulaceae	Unclassified_Family_Pirellulaceae
Pbact_587	6	0	892	0	0	0	0	0	0	0	0	0	0	0	0	0	0	0	0	0	0	0	0	0	0	0	0	0	0	18	0	0	0	0	Bacteria	Proteobacteria	Alphaproteobacteria	Paracaedibacterales	Paracaedibacteraceae	Unclassified_Family_Paracaedibacteraceae
Pbact_588	0	0	0	0	0	0	0	0	0	0	0	0	0	0	0	0	0	0	0	0	0	0	0	0	0	208	40	0	0	0	0	0	0	0	Bacteria	Verrucomicrobiota	Verrucomicrobiae	Opitutales	Opitutaceae	Unclassified_Family_Opitutaceae
Pbact_589	145	0	18	0	0	0	1565	0	0	0	0	0	0	0	41	0	0	0	0	0	273	0	0	0	0	0	0	0	0	0	0	0	0	0	Bacteria	Actinobacteriota	Actinobacteria	Frankiales	Sporichthyaceae	hgcI_clade
Pbact_590	0	0	0	0	15	0	0	0	0	0	0	0	0	0	0	0	0	0	0	0	0	0	0	0	0	0	0	20	13	0	0	0	0	0	Bacteria	Planctomycetota	Planctomycetes	Pirellulales	Pirellulaceae	Unclassified_Family_Pirellulaceae
Pbact_591	0	0	0	0	0	0	0	0	0	0	0	0	0	0	0	0	2	0	0	0	0	0	0	0	0	0	0	3	55	0	0	0	0	0	Bacteria	Proteobacteria	Gammaproteobacteria	Burkholderiales	Nitrosomonadaceae	Ellin6067
Pbact_592	143	0	0	0	0	0	0	0	0	0	0	0	0	0	0	0	0	0	0	0	0	0	0	0	0	0	0	0	0	0	0	0	0	0	Bacteria	Bacteroidota	Bacteroidia	Flavobacteriales	Flavobacteriaceae	Flavobacterium
Pbact_593	0	0	0	0	0	0	0	0	0	0	6	0	0	0	0	0	5	0	0	0	0	22	53	0	0	0	0	0	0	0	0	42	0	0	Bacteria	Proteobacteria	Gammaproteobacteria	Legionellales	Legionellaceae	Legionella
Pbact_594	0	0	0	0	0	0	0	0	16	3	0	0	0	3	0	0	0	0	0	0	0	0	2	0	0	0	0	0	0	0	2	0	0	0	Bacteria	Firmicutes	Negativicutes	Veillonellales-Selenomonadales	Sporomusaceae	Pelosinus
Pbact_595	0	0	0	0	0	0	0	0	0	0	0	0	0	0	0	0	0	0	0	0	0	0	0	0	0	0	10	0	0	0	0	0	0	0	Bacteria	Bacteroidota	Bacteroidia	Flavobacteriales	Crocinitomicaceae	Fluviicola
Pbact_596	0	0	0	0	0	0	0	0	17	0	0	0	0	0	0	0	0	0	0	0	0	3	0	699	0	0	0	0	0	0	0	0	0	0	Bacteria	Proteobacteria	Alphaproteobacteria	Rhizobiales	Xanthobacteraceae	Unclassified_Family_Xanthobacteraceae
Pbact_597	0	0	0	0	0	0	0	0	0	4	6	0	0	0	0	0	0	0	0	0	0	0	6	0	0	0	0	56	129	0	0	0	0	0	Bacteria	Planctomycetota	Planctomycetes	Pirellulales	Pirellulaceae	Pirellula
Pbact_598	0	18	2	0	53	0	0	0	0	0	0	0	0	0	0	0	0	0	0	0	4	0	0	0	18	0	0	0	0	0	0	0	0	0	Bacteria	Actinobacteriota	Actinobacteria	PeM15	Unclassified_Order_PeM15	Unclassified_Order_PeM15
Pbact_599	10	0	0	0	0	0	0	0	0	0	0	0	0	0	0	0	0	0	0	0	0	0	0	0	0	0	0	0	0	0	0	0	0	0	Bacteria	Bacteroidota	Bacteroidia	Chitinophagales	Chitinophagaceae	Dinghuibacter
Pbact_600	110	0	587	0	0	0	10	0	0	0	0	0	0	0	0	0	0	0	0	0	0	0	0	0	0	0	0	0	0	0	0	0	0	0	Bacteria	Bacteroidota	Bacteroidia	Chitinophagales	Chitinophagaceae	Dinghuibacter
Pbact_601	0	0	0	0	8	0	0	0	0	0	0	0	0	0	0	0	0	0	0	0	0	0	0	0	50	0	0	0	0	0	0	0	0	0	Bacteria	Actinobacteriota	Acidimicrobiia	Unclassified_Class_Acidimicrobiia	Unclassified_Class_Acidimicrobiia	Unclassified_Class_Acidimicrobiia
Pbact_602	0	0	0	0	0	0	0	0	0	0	0	0	0	0	10	0	11	18	0	0	0	0	0	0	0	13	0	10	0	0	0	0	0	0	Bacteria	Bacteroidota	Bacteroidia	Sphingobacteriales	NS11-12_marine_group	Unclassified_Family_NS11-12_marine_group
Pbact_603	41	2	8	0	0	0	137	22	13	0	0	13	0	4	21	0	0	0	0	110	64	0	2	10	0	0	0	0	0	0	0	0	0	0	Bacteria	Proteobacteria	Alphaproteobacteria	Micropepsales	Micropepsaceae	Unclassified_Family_Micropepsaceae
Pbact_604	59	0	0	0	0	0	13	0	0	0	0	0	0	0	336	0	0	0	0	0	31	0	0	0	0	0	0	0	0	0	0	0	0	0	Bacteria	Proteobacteria	Gammaproteobacteria	Burkholderiales	Methylophilaceae	Candidatus_Methylopumilus
Pbact_605	0	0	0	0	0	0	0	0	0	0	0	0	0	0	0	0	0	0	0	0	0	0	0	0	0	0	0	0	0	0	41	0	0	0	Bacteria	Acidobacteriota	Vicinamibacteria	Vicinamibacterales	Vicinamibacteraceae	Unclassified_Family_Vicinamibacteraceae
Pbact_606	0	69	0	0	0	0	0	0	0	0	0	0	0	0	0	0	0	0	0	0	0	0	0	0	0	0	0	0	0	0	0	0	0	0	Bacteria	Planctomycetota	Planctomycetes	Pirellulales	Pirellulaceae	Unclassified_Family_Pirellulaceae
Pbact_607	0	0	0	63	0	0	0	0	0	0	0	0	0	0	0	0	0	0	0	0	0	0	0	0	0	44	49	0	0	142	0	0	0	0	Bacteria	Actinobacteriota	Thermoleophilia	Gaiellales	Unclassified_Order_Gaiellales	Unclassified_Order_Gaiellales
Pbact_608	0	185	0	297	0	0	0	0	0	0	0	0	0	0	0	0	0	0	0	0	0	0	0	0	3	0	0	0	0	14	0	0	0	0	Bacteria	Verrucomicrobiota	Verrucomicrobiae	Methylacidiphilales	Methylacidiphilaceae	Unclassified_Family_Methylacidiphilaceae
Pbact_609	0	0	178	0	135	0	0	0	0	0	0	0	0	0	0	2	0	0	0	0	90	0	0	0	8	0	0	0	0	10	0	0	0	0	Bacteria	Bdellovibrionota	Bdellovibrionia	Bdellovibrionales	Bdellovibrionaceae	OM27_clade
Pbact_610	0	0	0	0	0	0	0	0	0	0	0	0	0	0	0	0	0	0	0	0	0	0	0	0	82	0	0	0	0	0	0	0	0	0	Bacteria	Actinobacteriota	Actinobacteria	Frankiales	Sporichthyaceae	hgcI_clade
Pbact_611	0	0	0	0	0	0	0	0	0	0	0	0	0	0	0	0	0	0	0	0	0	0	0	0	0	158	4	0	0	0	0	0	0	0	Bacteria	Verrucomicrobiota	Verrucomicrobiae	Pedosphaerales	Pedosphaeraceae	SH3-11
Pbact_612	0	0	0	0	0	0	0	0	0	0	0	0	0	0	0	0	0	0	0	0	0	0	0	0	0	61	0	0	0	0	90	0	0	0	Bacteria	Bacteroidota	Bacteroidia	Chitinophagales	Chitinophagaceae	Dinghuibacter
Pbact_613	0	0	0	0	0	0	0	0	0	0	0	0	0	0	0	1	0	0	0	0	0	0	0	0	0	0	0	0	0	0	6	89	0	70	Bacteria	Bacteroidota	Bacteroidia	Chitinophagales	Chitinophagaceae	Ferruginibacter
Pbact_614	0	0	0	0	0	0	0	0	61	0	0	0	0	27	0	0	0	0	0	0	0	0	6	24	0	0	0	0	0	0	0	0	0	0	Bacteria	Verrucomicrobiota	Verrucomicrobiae	Chthoniobacterales	Terrimicrobiaceae	FukuN18_freshwater_group
Pbact_615	0	0	0	0	0	0	85	0	0	0	0	0	0	0	0	0	0	0	0	0	41	0	0	0	12	0	0	0	0	44	0	0	0	0	Bacteria	Proteobacteria	Alphaproteobacteria	Rhizobiales	Beijerinckiaceae	FukuN57
Pbact_616	0	0	0	0	0	0	0	0	0	0	0	194	470	0	0	0	0	0	0	0	0	0	0	6	0	0	0	0	0	0	0	0	0	0	Bacteria	Proteobacteria	Alphaproteobacteria	Sphingomonadales	Sphingomonadaceae	Novosphingobium
Pbact_617	0	0	14	0	0	0	578	0	0	19	0	0	0	0	68	0	0	0	0	24	74	0	0	0	167	0	0	0	0	6	0	0	0	0	Bacteria	Actinobacteriota	Acidimicrobiia	Unclassified_Class_Acidimicrobiia	Unclassified_Class_Acidimicrobiia	Unclassified_Class_Acidimicrobiia
Pbact_618	0	0	0	0	0	0	0	0	0	0	0	0	0	4	3	0	0	0	0	0	0	0	0	0	0	0	0	0	0	0	0	0	0	0	Bacteria	Proteobacteria	Gammaproteobacteria	Burkholderiales	Comamonadaceae	Unclassified_Family_Comamonadaceae
Pbact_619	0	0	0	0	0	0	0	0	0	0	0	0	0	0	0	0	0	0	0	0	0	0	0	0	16	0	0	0	0	0	80	0	0	0	Bacteria	Actinobacteriota	Acidimicrobiia	Microtrichales	Ilumatobacteraceae	CL500-29_marine_group
Pbact_620	0	0	0	0	0	0	0	0	0	0	0	0	0	0	0	0	0	0	0	0	30	0	0	0	0	0	25	0	0	0	0	0	0	0	Bacteria	Bacteroidota	Bacteroidia	Chitinophagales	Chitinophagaceae	Edaphobaculum
Pbact_621	0	0	0	0	0	0	0	0	0	0	1	0	0	0	0	0	0	0	0	0	0	3	0	0	0	0	0	0	0	0	0	0	0	0	Bacteria	Proteobacteria	Gammaproteobacteria	Burkholderiales	Comamonadaceae	Unclassified_Family_Comamonadaceae
Pbact_622	119	0	100	0	0	0	0	0	0	0	0	0	0	0	0	0	0	0	0	0	0	0	0	0	0	0	0	0	0	0	0	0	0	0	Bacteria	Proteobacteria	Gammaproteobacteria	Burkholderiales	Comamonadaceae	Rhodoferax
Pbact_623	0	0	0	0	0	0	0	0	0	0	5	0	0	0	0	17	0	120	0	0	0	0	0	0	0	0	0	0	0	0	0	0	0	0	Bacteria	Proteobacteria	Gammaproteobacteria	Pseudomonadales	Moraxellaceae	Acinetobacter
Pbact_624	0	0	0	0	0	0	0	0	17	0	0	0	0	0	0	0	0	0	0	0	0	0	0	0	0	0	0	0	50	0	0	0	0	0	Bacteria	Proteobacteria	Gammaproteobacteria	Burkholderiales	Comamonadaceae	Rhodoferax
Pbact_625	0	0	0	0	0	0	0	0	0	0	84	0	0	0	0	0	0	0	0	0	0	0	0	0	0	0	0	0	0	0	0	0	0	0	Bacteria	Bacteroidota	Bacteroidia	Sphingobacteriales	Sphingobacteriaceae	Pedobacter
Pbact_626	0	0	0	0	0	0	0	0	0	0	0	0	0	0	0	0	0	0	0	0	0	0	0	0	0	0	63	0	0	0	0	0	0	0	Bacteria	Bacteroidota	Bacteroidia	Flavobacteriales	Crocinitomicaceae	Fluviicola
Pbact_627	0	0	0	0	0	0	0	0	0	0	0	0	0	0	0	0	0	0	0	0	0	0	0	0	0	250	8	0	0	0	0	0	0	0	Bacteria	Proteobacteria	Gammaproteobacteria	Unclassified_Class_Gammaproteobacteria	Unclassified_Class_Gammaproteobacteria	Unclassified_Class_Gammaproteobacteria
Pbact_628	0	0	0	0	0	0	0	0	0	0	0	0	0	0	0	0	0	0	0	0	0	0	0	0	148	0	0	0	0	0	0	0	0	0	Bacteria	Verrucomicrobiota	Verrucomicrobiae	Methylacidiphilales	Methylacidiphilaceae	Unclassified_Family_Methylacidiphilaceae
Pbact_629	0	0	0	0	0	0	0	0	0	0	0	0	0	0	0	0	0	0	0	0	0	0	0	0	0	0	0	3	122	0	0	0	0	0	Bacteria	Planctomycetota	Planctomycetes	Pirellulales	Pirellulaceae	Unclassified_Family_Pirellulaceae
Pbact_630	0	0	0	0	0	0	0	0	0	0	0	0	0	0	0	0	0	0	0	0	0	0	0	0	0	0	0	0	0	45	0	0	0	0	Bacteria	Chloroflexi	SL56_marine_group	Unclassified_Class_SL56_marine_group	Unclassified_Class_SL56_marine_group	Unclassified_Class_SL56_marine_group
Pbact_631	0	0	0	0	0	0	0	0	0	0	4	0	0	0	0	0	11	16	0	0	0	0	0	0	0	0	0	6	7	0	0	1	0	0	Bacteria	Proteobacteria	Alphaproteobacteria	Rhodobacterales	Rhodobacteraceae	Unclassified_Family_Rhodobacteraceae
Pbact_632	34	0	0	0	0	0	0	0	0	0	43	0	0	0	0	0	0	0	0	0	0	0	0	0	0	0	0	0	0	0	0	0	0	0	Bacteria	Bacteroidota	Bacteroidia	Chitinophagales	Chitinophagaceae	Edaphobaculum
Pbact_633	50	0	0	110	0	0	0	0	0	0	0	0	0	0	0	0	0	0	0	0	0	0	0	0	114	0	0	0	0	38	0	0	0	0	Bacteria	Planctomycetota	Phycisphaerae	Phycisphaerales	Phycisphaeraceae	CL500-3
Pbact_634	0	0	0	0	0	0	0	0	0	0	0	0	0	210	0	0	0	0	0	0	4	19	0	0	0	0	19	0	0	0	0	0	0	74	Bacteria	Bacteroidota	Bacteroidia	Flavobacteriales	Flavobacteriaceae	Flavobacterium
Pbact_635	0	0	0	0	0	0	0	0	0	23	0	0	0	0	0	0	0	0	11	0	0	0	11	0	0	0	0	0	0	0	0	4	2	0	Bacteria	Cyanobacteria	Cyanobacteriia	Synechococcales	Cyanobiaceae	Cyanobium_PCC-6307
Pbact_636	0	0	0	0	0	0	0	0	0	0	0	0	0	0	0	12	0	0	0	0	0	0	0	0	4	0	0	0	0	0	35	0	0	0	Bacteria	Proteobacteria	Gammaproteobacteria	Burkholderiales	Comamonadaceae	Rhodoferax
Pbact_637	0	0	0	0	0	0	0	0	0	0	0	0	0	0	0	0	0	0	0	0	0	0	0	0	0	0	0	0	0	0	30	0	0	0	Bacteria	Actinobacteriota	Acidimicrobiia	Microtrichales	Ilumatobacteraceae	CL500-29_marine_group
Pbact_638	0	0	0	0	0	0	0	0	0	0	0	0	0	0	0	0	0	0	0	0	0	193	0	0	0	0	0	0	0	0	0	0	0	0	Bacteria	Planctomycetota	Planctomycetes	Isosphaerales	Isosphaeraceae	Unclassified_Family_Isosphaeraceae
Pbact_639	0	91	0	0	3	0	0	1	0	0	0	0	0	0	0	0	0	0	0	0	0	0	0	0	16	0	0	0	0	0	0	0	0	0	Bacteria	Proteobacteria	Alphaproteobacteria	Rhizobiales	Xanthobacteraceae	Pseudolabrys
Pbact_640	0	0	0	0	0	0	0	0	10	40	0	0	0	0	0	0	0	0	0	0	0	3	0	0	0	0	0	0	0	0	0	0	0	0	Bacteria	Verrucomicrobiota	Verrucomicrobiae	Verrucomicrobiales	Verrucomicrobiaceae	Prosthecobacter
Pbact_641	0	0	433	0	0	0	0	0	0	0	0	0	0	0	0	0	0	0	0	0	0	0	0	0	0	0	0	0	0	0	0	0	0	0	Bacteria	Proteobacteria	Gammaproteobacteria	Burkholderiales	Burkholderiaceae	Limnobacter
Pbact_642	0	0	0	0	0	0	0	0	491	0	0	0	0	0	533	0	0	0	0	0	34	0	0	0	0	0	0	0	0	0	0	0	0	0	Bacteria	Actinobacteriota	Actinobacteria	Micrococcales	Microbacteriaceae	Candidatus_Planktoluna
Pbact_643	0	0	345	0	0	0	0	0	0	0	0	0	0	0	0	0	0	0	0	0	132	0	0	0	0	0	0	0	0	17	0	0	0	0	Bacteria	Proteobacteria	Gammaproteobacteria	Burkholderiales	Burkholderiaceae	Polynucleobacter
Pbact_644	0	102	0	0	0	0	0	0	0	0	0	0	0	0	0	0	0	0	0	0	0	0	0	0	52	0	0	0	0	5	8	0	0	0	Bacteria	Planctomycetota	Phycisphaerae	Phycisphaerales	Phycisphaeraceae	CL500-3
Pbact_645	89	0	360	0	0	0	27	0	0	0	0	0	0	0	0	0	0	0	0	0	0	0	0	0	0	0	0	0	0	0	0	0	0	0	Bacteria	Proteobacteria	Gammaproteobacteria	Steroidobacterales	Steroidobacteraceae	Unclassified_Family_Steroidobacteraceae
Pbact_646	0	0	0	0	0	198	0	0	0	21	7	0	0	0	0	0	0	0	0	0	0	0	0	0	0	0	0	0	0	0	22	0	0	0	Bacteria	Proteobacteria	Gammaproteobacteria	Burkholderiales	Burkholderiaceae	Unclassified_Family_Burkholderiaceae
Pbact_647	0	0	0	0	0	0	0	0	0	0	7	0	0	0	12	0	0	0	0	0	0	39	0	0	0	0	0	0	0	0	0	0	42	137	Bacteria	Proteobacteria	Gammaproteobacteria	Burkholderiales	Comamonadaceae	Rhizobacter
Pbact_648	0	0	0	0	0	0	0	0	0	0	0	0	0	0	8	0	0	192	0	0	0	0	0	0	0	0	0	0	0	0	132	0	0	43	Bacteria	Proteobacteria	Gammaproteobacteria	Burkholderiales	Comamonadaceae	Comamonas
Pbact_649	0	0	0	0	0	0	0	0	0	0	195	0	0	0	0	0	0	0	0	0	0	0	0	0	0	0	0	0	9	0	0	0	0	0	Bacteria	Bacteroidota	Bacteroidia	Sphingobacteriales	Unclassified_Order_Sphingobacteriales	Unclassified_Order_Sphingobacteriales
Pbact_650	0	0	0	0	0	0	0	0	0	0	0	0	0	0	0	0	0	0	0	0	77	0	4	0	0	0	0	8	0	0	0	0	209	0	Bacteria	Bacteroidota	Bacteroidia	Chitinophagales	Chitinophagaceae	Sediminibacterium
Pbact_651	0	0	0	0	0	0	0	0	0	0	0	0	0	0	0	0	0	0	0	0	0	0	0	0	0	0	0	0	33	0	0	0	0	0	Bacteria	Bacteroidota	Bacteroidia	Cytophagales	Microscillaceae	Unclassified_Family_Microscillaceae
Pbact_652	0	0	0	0	3	0	0	0	0	4	53	0	0	0	0	0	0	0	0	0	0	4	0	0	0	0	0	13	39	0	0	3	0	0	Bacteria	Proteobacteria	Alphaproteobacteria	Unclassified_Class_Alphaproteobacteria	Unclassified_Class_Alphaproteobacteria	Unclassified_Class_Alphaproteobacteria
Pbact_653	0	0	0	0	0	0	0	0	0	0	0	0	0	0	0	0	0	0	0	0	0	0	0	0	0	0	28	0	0	0	0	0	0	0	Bacteria	Proteobacteria	Gammaproteobacteria	Aeromonadales	Aeromonadaceae	Aeromonas
Pbact_654	0	0	0	0	0	18	0	0	0	0	0	0	0	533	0	0	0	0	0	0	0	0	0	0	0	0	0	0	0	0	0	0	0	0	Bacteria	Bacteroidota	Bacteroidia	Cytophagales	Spirosomaceae	Unclassified_Family_Spirosomaceae
Pbact_655	0	0	0	17	0	0	0	0	0	0	0	0	0	0	0	0	0	0	0	0	0	0	0	0	0	39	20	0	0	0	0	0	0	0	Bacteria	Proteobacteria	Alphaproteobacteria	Micropepsales	Micropepsaceae	Unclassified_Family_Micropepsaceae
Pbact_656	0	0	0	0	0	0	52	0	0	0	0	0	0	0	0	0	0	0	0	56	0	0	0	0	5	0	0	0	0	0	0	0	0	0	Bacteria	Actinobacteriota	Acidimicrobiia	Microtrichales	Ilumatobacteraceae	Unclassified_Family_Ilumatobacteraceae
Pbact_657	0	0	0	164	0	0	0	0	0	0	0	0	0	0	0	0	0	0	0	0	5	0	0	0	0	0	0	0	0	0	0	0	0	0	Bacteria	Bacteroidota	Bacteroidia	Flavobacteriales	Flavobacteriaceae	Flavobacterium
Pbact_658	0	0	0	0	0	0	0	0	0	0	0	0	0	0	0	0	0	0	0	0	0	0	0	0	0	12	0	42	0	0	0	0	0	0	Bacteria	Proteobacteria	Gammaproteobacteria	Burkholderiales	Oxalobacteraceae	Unclassified_Family_Oxalobacteraceae
Pbact_659	0	0	0	0	0	0	0	0	0	0	0	0	0	0	0	0	0	0	0	0	0	0	0	0	0	8	7	0	0	18	0	0	0	0	Bacteria	Verrucomicrobiota	Verrucomicrobiae	Chthoniobacterales	Chthoniobacteraceae	Chthoniobacter
Pbact_660	0	0	0	0	0	0	0	0	0	0	0	0	0	0	0	0	0	0	0	0	0	0	0	0	0	26	32	0	0	0	0	0	0	0	Bacteria	Verrucomicrobiota	Verrucomicrobiae	Chthoniobacterales	Chthoniobacteraceae	Chthoniobacter
Pbact_661	18	0	0	0	0	0	65	43	0	0	0	0	0	0	0	0	0	0	0	0	0	0	18	0	0	0	0	0	0	0	0	0	0	0	Bacteria	Actinobacteriota	Acidimicrobiia	Unclassified_Class_Acidimicrobiia	Unclassified_Class_Acidimicrobiia	Unclassified_Class_Acidimicrobiia
Pbact_662	0	0	0	0	0	0	0	0	0	0	0	0	0	0	0	1	0	0	0	0	0	0	85	0	0	0	0	0	0	0	0	0	0	0	Bacteria	Planctomycetota	Planctomycetes	Gemmatales	Gemmataceae	Unclassified_Family_Gemmataceae
Pbact_663	0	0	0	0	0	0	0	0	0	0	0	0	0	0	0	0	0	0	0	0	0	0	0	0	0	0	0	0	0	39	0	0	0	0	Bacteria	Proteobacteria	Alphaproteobacteria	Rhizobiales	Beijerinckiaceae	Unclassified_Family_Beijerinckiaceae
Pbact_664	0	0	0	0	0	0	0	0	0	0	0	0	0	0	0	0	0	0	0	284	22	0	0	0	68	0	0	0	0	2	0	0	0	0	Bacteria	Planctomycetota	Planctomycetes	Gemmatales	Gemmataceae	Unclassified_Family_Gemmataceae
Pbact_665	0	0	0	0	0	0	0	0	0	0	0	96	0	0	0	0	0	0	0	0	0	0	0	0	0	0	0	0	0	0	0	0	0	0	Bacteria	Actinobacteriota	Actinobacteria	Frankiales	Sporichthyaceae	hgcI_clade
Pbact_666	0	0	0	0	0	0	0	0	0	0	88	0	0	0	0	0	0	0	0	0	0	0	0	0	0	0	0	32	0	0	0	0	0	0	Bacteria	Bdellovibrionota	Bdellovibrionia	Bacteriovoracales	Bacteriovoracaceae	Peredibacter
Pbact_667	0	14	39	0	110	0	0	0	0	0	0	0	0	0	0	0	0	0	0	0	0	0	0	0	43	0	0	12	0	0	0	0	0	0	Bacteria	Proteobacteria	Gammaproteobacteria	Burkholderiales	Comamonadaceae	Unclassified_Family_Comamonadaceae
Pbact_668	0	0	0	0	0	0	0	0	8	0	3	0	0	0	4	0	0	10	2	0	0	0	0	0	0	0	0	0	0	0	0	1	0	0	Bacteria	Bacteroidota	Bacteroidia	Flavobacteriales	Flavobacteriaceae	Flavobacterium
Pbact_669	0	163	0	0	0	0	0	0	0	0	0	0	0	0	0	0	0	0	0	0	0	0	0	0	6	13	0	0	0	22	0	0	0	0	Bacteria	Verrucomicrobiota	Verrucomicrobiae	Methylacidiphilales	Methylacidiphilaceae	Unclassified_Family_Methylacidiphilaceae
Pbact_670	0	0	0	0	0	0	0	0	0	0	0	0	0	0	0	0	0	0	0	0	0	0	0	0	0	0	0	98	9	75	0	0	0	0	Bacteria	Proteobacteria	Gammaproteobacteria	Burkholderiales	Comamonadaceae	Limnohabitans
Pbact_671	0	0	0	46	0	0	0	0	0	0	0	0	0	0	0	0	0	0	0	0	205	0	0	0	0	0	0	0	0	7	0	0	0	0	Bacteria	Proteobacteria	Gammaproteobacteria	JG36-TzT-191	Unclassified_Order_JG36-TzT-191	Unclassified_Order_JG36-TzT-191
Pbact_672	0	75	353	0	0	0	0	0	0	0	0	0	0	0	0	0	0	0	0	0	0	0	0	0	0	0	0	0	0	0	0	0	0	0	Bacteria	Proteobacteria	Alphaproteobacteria	Acetobacterales	Acetobacteraceae	Unclassified_Family_Acetobacteraceae
Pbact_673	0	0	0	0	0	0	0	0	0	0	2	0	0	0	0	0	0	0	0	0	0	0	0	0	0	0	0	0	16	0	0	0	0	0	Bacteria	Planctomycetota	Planctomycetes	Pirellulales	Pirellulaceae	Pirellula
Pbact_674	0	0	0	0	0	0	160	0	0	0	0	0	0	0	0	0	0	0	0	0	0	0	0	0	0	0	0	0	0	0	0	0	0	0	Bacteria	Actinobacteriota	Actinobacteria	Frankiales	Sporichthyaceae	hgcI_clade
Pbact_675	0	0	0	0	0	0	0	0	0	0	0	0	0	0	0	0	0	0	0	0	0	0	0	0	0	0	3	0	0	0	1	0	0	0	Bacteria	Bacteroidota	Bacteroidia	Cytophagales	Unclassified_Order_Cytophagales	Unclassified_Order_Cytophagales
Pbact_676	0	0	0	0	0	295	0	0	0	0	0	0	0	0	100	0	0	0	0	0	0	42	0	0	0	0	0	0	0	0	0	0	0	0	Bacteria	Verrucomicrobiota	Verrucomicrobiae	Verrucomicrobiales	Verrucomicrobiaceae	Unclassified_Family_Verrucomicrobiaceae
Pbact_677	0	0	0	0	0	0	0	0	0	0	1	0	0	0	0	0	27	11	7	0	0	5	0	0	0	0	0	22	4	0	0	0	3	3	Bacteria	Proteobacteria	Alphaproteobacteria	Acetobacterales	Acetobacteraceae	Roseococcus
Pbact_678	0	0	0	0	0	0	0	0	0	0	0	0	0	0	0	0	0	0	0	0	0	0	0	0	0	11	0	0	0	0	0	0	0	0	Bacteria	Planctomycetota	Planctomycetes	Planctomycetales	Rubinisphaeraceae	Unclassified_Family_Rubinisphaeraceae
Pbact_679	0	0	0	0	0	0	0	0	19	0	0	0	0	0	9	0	0	0	0	0	0	0	0	0	0	0	0	0	0	0	0	0	0	0	Bacteria	Verrucomicrobiota	Verrucomicrobiae	Pedosphaerales	Pedosphaeraceae	Unclassified_Family_Pedosphaeraceae
Pbact_680	349	0	14	0	0	0	156	0	0	0	0	0	0	0	0	0	0	0	0	151	44	0	0	0	0	0	0	0	0	0	0	0	0	0	Bacteria	Actinobacteriota	Thermoleophilia	Gaiellales	Unclassified_Order_Gaiellales	Unclassified_Order_Gaiellales
Pbact_681	15	0	128	0	0	24	8	0	0	0	0	0	0	0	41	0	0	0	0	14	41	2	0	0	14	0	0	0	0	9	0	0	0	161	Bacteria	Proteobacteria	Gammaproteobacteria	Burkholderiales	Comamonadaceae	Rhodoferax
Pbact_682	0	0	0	0	0	0	0	0	0	0	0	0	0	0	0	0	0	0	0	0	0	0	0	0	0	13	0	0	0	0	0	0	0	0	Bacteria	Bdellovibrionota	Oligoflexia	Silvanigrellales	Silvanigrellaceae	Unclassified_Family_Silvanigrellaceae
Pbact_683	0	0	0	0	0	0	0	0	0	0	0	0	0	0	0	0	0	0	0	0	11	0	0	0	0	0	0	0	0	0	0	0	0	0	Bacteria	Bacteroidota	Bacteroidia	Chitinophagales	Chitinophagaceae	Parasediminibacterium
Pbact_684	0	0	0	0	0	0	0	0	0	0	0	35	0	0	0	0	0	0	0	0	0	0	0	0	0	0	0	0	0	0	0	0	0	0	Bacteria	Patescibacteria	Saccharimonadia	Saccharimonadales	Unclassified_Order_Saccharimonadales	Unclassified_Order_Saccharimonadales
Pbact_685	0	0	109	0	0	0	0	0	0	0	0	0	0	0	0	0	0	0	0	0	8	0	0	0	0	0	17	3	0	5	0	0	0	0	Bacteria	Proteobacteria	Gammaproteobacteria	Burkholderiales	Comamonadaceae	Limnohabitans
Pbact_686	0	0	0	0	0	0	0	0	0	0	0	0	0	0	0	0	0	0	0	0	0	0	0	0	0	9	0	7	0	0	0	0	0	0	Bacteria	Proteobacteria	Gammaproteobacteria	Burkholderiales	Burkholderiaceae	Lautropia
Pbact_687	0	0	0	0	0	0	0	29	0	0	0	0	0	0	0	0	0	0	0	0	0	0	0	0	0	0	0	0	0	0	0	0	0	0	Bacteria	Verrucomicrobiota	Verrucomicrobiae	Pedosphaerales	Pedosphaeraceae	Unclassified_Family_Pedosphaeraceae
Pbact_688	0	0	0	45	0	0	0	0	0	0	0	0	0	0	0	0	0	0	0	0	0	0	0	0	0	0	0	0	0	0	0	0	0	0	Bacteria	Bacteroidota	Bacteroidia	Flavobacteriales	Crocinitomicaceae	Fluviicola
Pbact_689	0	0	0	0	0	0	0	0	0	0	0	0	0	87	0	0	0	0	0	0	0	28	0	0	0	0	0	0	0	0	0	0	0	0	Bacteria	Acidobacteriota	Acidobacteriae	Solibacterales	Solibacteraceae	Candidatus_Solibacter
Pbact_690	0	0	249	0	0	51	0	0	0	0	0	0	0	0	0	0	0	0	0	0	0	0	0	0	0	0	0	0	0	0	0	0	0	0	Bacteria	Bacteroidota	Bacteroidia	Chitinophagales	Chitinophagaceae	Parasediminibacterium
Pbact_691	0	0	0	0	0	0	0	0	4	0	0	0	0	0	0	0	0	0	0	0	0	0	0	0	0	0	0	0	0	0	0	0	0	0	Bacteria	Firmicutes	Negativicutes	Veillonellales-Selenomonadales	Sporomusaceae	Pelosinus
Pbact_692	0	0	0	0	0	0	0	0	0	0	0	0	0	0	0	36	0	0	0	0	0	0	0	0	10	31	0	0	0	0	0	0	0	0	Bacteria	Proteobacteria	Alphaproteobacteria	Rhizobiales	Beijerinckiaceae	alphaI_cluster
Pbact_693	0	0	0	0	0	0	0	0	0	0	0	0	0	0	0	63	0	0	0	0	0	0	0	0	0	0	0	0	0	0	0	0	0	0	Bacteria	Verrucomicrobiota	Verrucomicrobiae	Verrucomicrobiales	Verrucomicrobiaceae	Unclassified_Family_Verrucomicrobiaceae
Pbact_694	24	0	463	0	0	0	0	0	0	0	0	0	0	0	0	0	0	0	0	0	0	0	0	0	0	0	0	0	0	0	0	0	0	0	Bacteria	Proteobacteria	Gammaproteobacteria	Burkholderiales	Comamonadaceae	Rhodoferax
Pbact_695	0	0	0	19	0	0	0	0	0	0	0	0	0	0	0	0	0	0	0	18	0	0	0	0	0	0	0	0	0	0	0	0	0	0	Bacteria	Verrucomicrobiota	Verrucomicrobiae	Chthoniobacterales	Chthoniobacteraceae	Chthoniobacter
Pbact_696	0	0	0	0	0	0	0	0	108	16	0	0	0	0	188	0	0	102	0	0	0	2	0	0	0	0	0	0	7	0	0	0	0	0	Bacteria	Bacteroidota	Bacteroidia	Chitinophagales	Chitinophagaceae	Parasediminibacterium
Pbact_697	0	0	0	0	0	0	0	0	0	0	0	0	0	0	0	0	2	0	0	0	0	4	0	0	0	0	0	0	0	0	0	0	0	0	Bacteria	Cyanobacteria	Cyanobacteriia	Synechococcales	Cyanobiaceae	Cyanobium_PCC-6307
Pbact_698	0	0	0	0	0	0	0	0	0	0	0	0	0	0	0	0	0	0	0	0	0	0	0	0	0	0	0	0	0	0	18	0	0	0	Bacteria	Proteobacteria	Gammaproteobacteria	Pseudomonadales	Moraxellaceae	Acinetobacter
Pbact_699	0	0	0	0	0	0	0	0	0	0	0	0	0	0	0	0	0	0	0	134	0	0	0	0	0	0	0	0	0	0	0	0	0	0	Bacteria	Proteobacteria	Alphaproteobacteria	Unclassified_Class_Alphaproteobacteria	Unclassified_Class_Alphaproteobacteria	Unclassified_Class_Alphaproteobacteria
Pbact_700	0	0	0	0	0	0	0	0	0	0	1	0	0	0	0	0	0	0	0	0	0	0	0	0	0	0	0	0	0	0	0	0	0	0	Bacteria	Actinobacteriota	Coriobacteriia	OPB41	Unclassified_Order_OPB41	Unclassified_Order_OPB41
Pbact_701	0	0	0	0	0	0	0	0	0	0	0	0	0	71	0	0	0	0	0	28	0	5	0	0	3	0	0	0	0	0	0	0	0	0	Bacteria	Proteobacteria	Gammaproteobacteria	Burkholderiales	Comamonadaceae	Rhodoferax
Pbact_702	0	0	0	0	0	0	0	0	0	0	0	0	0	0	0	0	0	0	0	0	0	0	0	0	0	0	138	4	10	0	0	0	0	0	Bacteria	Verrucomicrobiota	Verrucomicrobiae	Pedosphaerales	Pedosphaeraceae	SH3-11
Pbact_703	0	0	0	0	167	0	0	0	0	0	69	0	0	0	0	0	0	0	0	0	0	0	0	0	0	0	0	0	0	0	0	0	0	0	Bacteria	Myxococcota	Myxococcia	Myxococcales	Myxococcaceae	P3OB-42
Pbact_704	0	0	0	0	0	0	0	0	0	0	0	0	0	0	0	0	14	0	0	0	0	0	0	0	0	0	0	0	0	0	0	0	0	0	Bacteria	Bacteroidota	Bacteroidia	Flavobacteriales	Flavobacteriaceae	Flavobacterium
Pbact_705	0	0	0	0	0	0	0	0	0	0	16	0	0	0	0	0	0	0	0	0	0	127	2	0	0	0	0	0	0	0	0	0	0	0	Bacteria	Proteobacteria	Gammaproteobacteria	Burkholderiales	Comamonadaceae	Rhizobacter
Pbact_706	0	0	0	0	0	0	0	0	11	0	7	0	0	0	0	0	0	0	0	0	0	0	0	0	0	0	0	0	0	0	0	0	0	0	Bacteria	Proteobacteria	Alphaproteobacteria	Caulobacterales	Hyphomonadaceae	Hirschia
Pbact_707	0	0	0	0	0	0	0	0	0	84	66	0	0	0	0	1	3	0	0	0	0	0	7	0	0	0	0	0	0	0	0	0	0	0	Bacteria	Proteobacteria	Alphaproteobacteria	Acetobacterales	Acetobacteraceae	Unclassified_Family_Acetobacteraceae
Pbact_708	0	0	0	0	0	0	0	0	0	0	0	0	0	0	0	0	0	0	0	0	0	0	0	0	0	0	0	0	0	3	0	0	0	0	Bacteria	Verrucomicrobiota	Verrucomicrobiae	Pedosphaerales	Pedosphaeraceae	Unclassified_Family_Pedosphaeraceae
Pbact_709	0	0	0	0	0	0	0	316	0	0	0	12	0	0	0	0	0	0	0	0	0	0	0	95	0	0	0	0	0	0	0	0	0	0	Bacteria	Proteobacteria	Alphaproteobacteria	Acetobacterales	Acetobacteraceae	Unclassified_Family_Acetobacteraceae
Pbact_710	0	59	0	0	0	0	0	0	0	0	0	0	0	0	0	0	0	0	0	36	26	0	0	0	54	0	0	0	0	75	0	0	0	0	Bacteria	Proteobacteria	Alphaproteobacteria	Acetobacterales	Acetobacteraceae	Unclassified_Family_Acetobacteraceae
Pbact_711	0	0	0	0	0	0	0	0	0	32	0	0	0	0	0	0	0	6	0	0	0	0	0	0	0	0	0	0	10	0	0	7	0	0	Bacteria	Verrucomicrobiota	Verrucomicrobiae	Chthoniobacterales	Terrimicrobiaceae	Terrimicrobium
Pbact_712	0	0	0	0	0	0	0	0	0	0	10	0	0	0	0	0	0	0	0	0	8	0	4	0	0	0	0	0	0	2	0	0	0	3	Bacteria	Actinobacteriota	Actinobacteria	Frankiales	Sporichthyaceae	Candidatus_Planktophila
Pbact_713	0	0	0	0	0	0	0	0	0	0	0	0	0	0	27	0	0	0	0	40	0	2	0	0	0	0	0	0	0	0	0	0	0	0	Bacteria	Bacteroidota	Bacteroidia	Chitinophagales	37-13	Unclassified_Family_37-13
Pbact_714	0	0	0	18	0	0	0	0	0	0	0	0	0	0	0	0	0	0	0	0	0	0	0	0	0	0	0	0	0	0	0	0	0	0	Bacteria	Proteobacteria	Gammaproteobacteria	Burkholderiales	Comamonadaceae	Ramlibacter
Pbact_715	0	0	0	0	0	0	0	0	0	0	0	0	0	0	0	0	0	0	0	0	0	0	0	0	0	28	0	0	0	0	0	0	0	0	Bacteria	Actinobacteriota	Acidimicrobiia	Microtrichales	Ilumatobacteraceae	CL500-29_marine_group
Pbact_716	0	0	0	0	0	0	0	0	0	0	0	0	0	0	0	0	0	0	0	0	0	0	0	0	0	0	0	0	0	0	223	46	0	0	Bacteria	Bacteroidota	Bacteroidia	Chitinophagales	Saprospiraceae	Unclassified_Family_Saprospiraceae
Pbact_717	0	0	0	0	0	0	0	0	0	0	0	0	0	0	0	0	0	0	0	0	33	0	0	0	0	0	12	0	0	0	0	0	0	0	Bacteria	Proteobacteria	Gammaproteobacteria	R7C24	Unclassified_Order_R7C24	Unclassified_Order_R7C24
Pbact_718	0	0	0	0	0	0	0	325	45	0	0	0	0	6	24	0	0	0	0	0	0	0	0	0	0	0	0	0	0	0	0	0	0	0	Bacteria	Bacteroidota	Bacteroidia	Chitinophagales	Chitinophagaceae	Sediminibacterium
Pbact_719	0	0	0	0	0	0	0	0	0	0	0	0	0	0	0	0	0	0	0	0	0	0	0	0	4	0	0	0	0	0	11	0	0	0	Bacteria	Planctomycetota	Phycisphaerae	Phycisphaerales	Phycisphaeraceae	CL500-3
Pbact_720	0	0	0	0	0	0	0	67	0	0	0	0	0	0	0	0	0	0	0	0	0	2	0	0	0	0	0	0	0	0	0	2	0	0	Bacteria	Proteobacteria	Alphaproteobacteria	Rickettsiales	SM2D12	Unclassified_Family_SM2D12
Pbact_721	0	0	0	0	18	0	0	0	0	0	0	0	0	0	0	91	0	0	0	0	0	0	0	0	0	0	0	0	0	0	7	0	0	0	Bacteria	Bacteroidota	Bacteroidia	Sphingobacteriales	Unclassified_Order_Sphingobacteriales	Unclassified_Order_Sphingobacteriales
Pbact_722	41	5	0	4	0	0	114	0	0	0	0	0	0	0	0	0	0	0	0	40	10	0	0	0	22	0	0	0	0	0	0	0	0	7	Bacteria	Proteobacteria	Alphaproteobacteria	Caulobacterales	Caulobacteraceae	Caulobacter
Pbact_723	9	0	4	0	0	0	212	27	0	0	0	9	0	0	10	0	0	0	0	100	17	1	3	0	0	0	0	0	0	0	0	0	0	2	Bacteria	Proteobacteria	Alphaproteobacteria	Micropepsales	Micropepsaceae	Unclassified_Family_Micropepsaceae
Pbact_724	34	0	0	0	0	0	101	0	21	0	0	0	0	0	14	0	0	0	0	0	29	0	0	0	0	0	0	0	0	5	0	0	0	0	Bacteria	Proteobacteria	Gammaproteobacteria	Burkholderiales	Comamonadaceae	Limnohabitans
Pbact_725	0	0	0	0	0	0	0	0	18	0	0	0	0	2	0	0	0	0	0	0	0	0	0	0	0	0	0	0	0	0	0	0	0	0	Bacteria	Bacteroidota	Bacteroidia	Flavobacteriales	Weeksellaceae	Chryseobacterium
Pbact_726	0	0	0	0	0	0	0	0	0	0	0	0	0	0	0	0	0	0	3	0	0	0	0	0	0	0	0	0	0	0	0	0	0	0	Bacteria	Bacteroidota	Bacteroidia	Flavobacteriales	Flavobacteriaceae	Flavobacterium
Pbact_727	244	0	0	0	0	0	0	0	0	0	0	0	0	0	0	0	0	0	0	0	0	0	0	0	0	0	0	0	0	0	0	0	0	0	Bacteria	Actinobacteriota	Acidimicrobiia	Microtrichales	Ilumatobacteraceae	CL500-29_marine_group
Pbact_728	0	9	0	15	0	0	0	0	0	0	0	0	0	0	0	0	0	0	0	0	143	0	0	0	10	11	6	0	0	13	0	0	0	0	Bacteria	Bacteroidota	Bacteroidia	Flavobacteriales	Crocinitomicaceae	Fluviicola
Pbact_729	153	0	82	0	0	0	0	0	0	0	0	0	0	0	0	0	0	0	0	0	0	0	0	0	0	0	0	0	0	0	0	0	0	0	Bacteria	Armatimonadota	Armatimonadia	Armatimonadales	Armatimonadaceae	Armatimonas
Pbact_730	184	6	11	0	0	0	21	0	0	0	0	0	0	0	0	0	0	0	0	0	0	0	0	0	12	0	40	25	6	0	0	0	0	0	Bacteria	Proteobacteria	Gammaproteobacteria	Burkholderiales	Comamonadaceae	Unclassified_Family_Comamonadaceae
Pbact_731	0	0	0	0	0	0	0	0	0	0	0	0	0	0	0	0	0	0	0	0	0	0	0	0	68	14	0	0	0	0	0	0	0	0	Bacteria	Proteobacteria	Gammaproteobacteria	Legionellales	Legionellaceae	Legionella
Pbact_732	0	0	0	0	0	0	0	0	0	0	0	0	0	0	0	0	0	0	0	0	0	0	15	0	0	0	0	0	0	0	0	0	0	0	Bacteria	Bacteroidota	Bacteroidia	Flavobacteriales	Flavobacteriaceae	Flavobacterium
Pbact_733	91	45	4	0	0	0	12	0	0	0	0	0	0	0	0	0	0	0	0	0	0	0	0	0	0	0	0	3	0	7	0	0	0	0	Bacteria	Actinobacteriota	Actinobacteria	Unclassified_Class_Actinobacteria	Unclassified_Class_Actinobacteria	Unclassified_Class_Actinobacteria
Pbact_734	0	0	0	0	0	0	0	0	0	0	0	0	0	0	0	0	0	0	0	0	0	0	0	0	0	37	0	0	0	0	0	0	0	0	Bacteria	Proteobacteria	Alphaproteobacteria	Sphingomonadales	Sphingomonadaceae	Novosphingobium
Pbact_735	0	0	0	0	4	0	0	0	0	0	0	0	0	0	0	0	0	0	0	0	0	0	0	0	0	0	0	0	0	0	41	0	0	0	Bacteria	Actinobacteriota	Actinobacteria	Frankiales	Sporichthyaceae	hgcI_clade
Pbact_736	0	0	0	0	0	0	0	0	0	0	0	0	0	0	0	0	0	0	0	0	0	0	0	0	0	404	43	0	0	0	0	0	0	0	Bacteria	Bacteroidota	Bacteroidia	Chitinophagales	Chitinophagaceae	Terrimonas
Pbact_737	0	0	0	0	0	0	0	0	0	0	0	0	0	0	86	0	0	0	0	188	11	0	0	0	24	0	0	0	0	0	0	0	0	0	Bacteria	Acidobacteriota	Acidobacteriae	Solibacterales	Solibacteraceae	Candidatus_Solibacter
Pbact_738	0	0	0	0	0	0	0	0	0	0	0	0	0	0	0	0	0	0	0	158	0	0	0	0	8	1	2	0	0	0	11	0	0	0	Bacteria	Verrucomicrobiota	Verrucomicrobiae	Opitutales	Opitutaceae	Opitutus
Pbact_739	0	36	0	0	0	0	0	0	0	0	0	0	0	0	0	0	0	0	0	0	0	0	0	0	0	0	0	0	0	0	0	0	0	0	Bacteria	Verrucomicrobiota	Verrucomicrobiae	Pedosphaerales	Pedosphaeraceae	Unclassified_Family_Pedosphaeraceae
Pbact_740	0	0	0	0	18	0	0	0	0	0	0	0	0	0	0	0	0	0	0	0	0	0	0	0	0	0	0	0	0	0	0	0	0	0	Bacteria	Proteobacteria	Alphaproteobacteria	Acetobacterales	Acetobacteraceae	Unclassified_Family_Acetobacteraceae
Pbact_741	0	0	0	0	0	0	0	0	11	0	0	0	0	6	15	1	0	0	0	0	0	0	0	0	0	0	2	0	0	0	6	0	0	0	Bacteria	Proteobacteria	Alphaproteobacteria	Rickettsiales	Rickettsiaceae	Candidatus_Megaira
Pbact_742	0	123	71	0	42	0	0	0	0	0	0	0	0	0	0	0	0	0	0	0	0	0	0	0	0	0	0	0	0	0	0	0	0	0	Bacteria	Bacteroidota	Bacteroidia	Flavobacteriales	Crocinitomicaceae	Fluviicola
Pbact_743	0	0	0	0	157	0	0	0	0	0	0	0	0	0	0	0	0	0	0	0	0	0	0	0	0	0	0	0	0	0	0	0	0	0	Bacteria	Proteobacteria	Alphaproteobacteria	SAR11_clade	Clade_III	Unclassified_Family_Clade_III
Pbact_744	0	0	0	0	0	0	0	0	0	0	0	0	0	0	0	0	0	0	0	14	0	0	0	0	3	0	0	0	0	0	0	0	0	0	Bacteria	Proteobacteria	Alphaproteobacteria	Rhizobiales	Hyphomicrobiaceae	Hyphomicrobium
Pbact_745	0	0	0	0	0	0	27	256	0	0	0	0	0	0	0	0	0	0	0	0	0	0	0	0	0	0	0	0	0	0	0	0	0	0	Bacteria	Proteobacteria	Alphaproteobacteria	Acetobacterales	Acetobacteraceae	Unclassified_Family_Acetobacteraceae
Pbact_746	0	0	127	0	0	305	0	0	28	10	0	0	0	0	40	0	0	0	1	0	0	3	0	0	0	0	0	0	0	0	0	0	0	0	Bacteria	Bacteroidota	Bacteroidia	Chitinophagales	Chitinophagaceae	Unclassified_Family_Chitinophagaceae
Pbact_747	0	0	36	0	0	0	0	0	47	3	0	0	0	15	214	0	0	0	0	0	0	78	0	0	0	0	0	0	0	0	0	0	0	0	Bacteria	Bacteroidota	Bacteroidia	Chitinophagales	Chitinophagaceae	Parasediminibacterium
Pbact_748	0	0	0	0	0	0	0	0	0	0	9	0	0	0	0	0	0	0	0	0	0	5	0	0	0	0	0	9	17	0	0	8	0	0	Bacteria	Planctomycetota	Planctomycetes	Pirellulales	Pirellulaceae	Unclassified_Family_Pirellulaceae
Pbact_749	0	0	0	0	0	0	0	0	0	0	0	0	0	353	0	0	0	0	0	0	0	0	0	0	0	0	0	0	0	0	0	0	0	0	Bacteria	Bacteroidota	Bacteroidia	Unclassified_Class_Bacteroidia	Unclassified_Class_Bacteroidia	Unclassified_Class_Bacteroidia
Pbact_750	0	0	0	34	0	0	0	0	0	7	0	4	0	8	0	0	0	0	0	0	0	0	0	0	0	0	0	0	0	0	0	0	3	3	Bacteria	Proteobacteria	Alphaproteobacteria	Rickettsiales	Rickettsiaceae	Candidatus_Megaira
Pbact_751	0	0	0	0	0	0	0	0	0	0	0	0	0	0	0	0	0	0	0	0	0	0	0	0	0	3	0	0	0	0	0	0	0	0	Bacteria	Cyanobacteria	Cyanobacteriia	Synechococcales	Cyanobiaceae	Cyanobium_PCC-6307
Pbact_752	0	0	0	0	0	0	0	0	0	0	0	0	0	0	0	0	0	0	0	0	0	0	0	0	0	0	7	0	0	0	0	0	0	0	Bacteria	Bacteroidota	Bacteroidia	Cytophagales	Spirosomaceae	Emticicia
Pbact_753	0	0	0	0	0	0	0	0	0	0	80	0	0	1	0	0	0	0	0	0	0	22	0	0	0	0	0	0	0	0	0	0	0	0	Bacteria	Proteobacteria	Gammaproteobacteria	Burkholderiales	Comamonadaceae	Unclassified_Family_Comamonadaceae
Pbact_754	0	0	0	0	0	0	0	0	0	2	19	0	0	0	0	0	0	0	12	0	0	7	0	0	0	0	0	0	0	0	0	11	0	0	Bacteria	Proteobacteria	Gammaproteobacteria	Burkholderiales	Nitrosomonadaceae	Ellin6067
Pbact_755	0	0	0	0	0	0	0	0	0	0	0	0	0	0	0	0	0	0	0	0	32	0	0	0	8	0	0	0	0	0	9	0	0	0	Bacteria	Proteobacteria	Alphaproteobacteria	Sphingomonadales	Sphingomonadaceae	Unclassified_Family_Sphingomonadaceae
Pbact_756	0	0	0	63	0	0	0	0	0	0	0	0	0	0	0	0	0	0	0	0	0	0	0	0	4	65	0	0	5	18	25	0	0	0	Bacteria	Bacteroidota	Bacteroidia	Unclassified_Class_Bacteroidia	Unclassified_Class_Bacteroidia	Unclassified_Class_Bacteroidia
Pbact_757	0	0	0	0	0	0	0	0	0	0	0	0	0	0	0	0	0	0	0	25	17	0	0	0	29	0	0	0	0	0	67	0	0	0	Bacteria	Proteobacteria	Gammaproteobacteria	Burkholderiales	Comamonadaceae	Rhodoferax
Pbact_758	0	0	0	0	0	0	0	0	0	0	5	0	0	0	0	0	0	0	0	0	0	7	0	0	0	0	0	0	0	0	0	0	0	0	Bacteria	Proteobacteria	Alphaproteobacteria	Rhizobiales	Labraceae	Labrys
Pbact_759	0	0	0	0	0	0	0	0	0	0	4	0	0	2	0	0	1	0	0	0	0	0	0	0	0	0	0	0	0	0	0	6	0	0	Bacteria	Proteobacteria	Gammaproteobacteria	Burkholderiales	Unclassified_Order_Burkholderiales	Unclassified_Order_Burkholderiales
Pbact_760	0	0	0	0	0	0	0	0	0	0	0	0	0	0	0	0	0	0	0	0	0	0	0	0	0	0	0	0	0	83	0	0	0	0	Bacteria	Verrucomicrobiota	Verrucomicrobiae	Methylacidiphilales	Methylacidiphilaceae	Unclassified_Family_Methylacidiphilaceae
Pbact_761	0	0	0	0	0	0	0	0	0	0	0	0	0	0	0	0	0	0	0	0	0	0	0	0	247	13	0	0	0	0	0	0	0	0	Bacteria	Bacteroidota	Bacteroidia	Flavobacteriales	Weeksellaceae	Chryseobacterium
Pbact_762	0	7	0	0	11	0	0	0	0	0	0	0	0	0	0	0	0	0	0	0	0	0	0	0	0	0	0	3	0	0	0	0	0	0	Bacteria	Bacteroidota	Bacteroidia	Flavobacteriales	Flavobacteriaceae	Flavobacterium
Pbact_763	0	0	0	0	0	0	0	6	0	0	0	0	0	189	10	0	0	0	0	7	0	0	0	0	0	0	0	0	0	0	0	0	0	0	Bacteria	Bacteroidota	Bacteroidia	Chitinophagales	Unclassified_Order_Chitinophagales	Unclassified_Order_Chitinophagales
Pbact_764	0	0	0	0	0	0	0	0	0	0	1	0	0	0	0	0	0	0	0	0	0	0	0	0	0	0	0	1	106	0	0	0	0	0	Bacteria	Proteobacteria	Alphaproteobacteria	Rhizobiales	Beijerinckiaceae	FukuN57
Pbact_765	27	0	70	0	0	0	0	0	0	0	0	0	0	0	0	0	0	0	0	0	0	0	0	0	0	0	0	0	0	0	0	0	0	0	Bacteria	Proteobacteria	Gammaproteobacteria	R7C24	Unclassified_Order_R7C24	Unclassified_Order_R7C24
Pbact_766	0	0	0	0	0	0	0	141	0	0	0	5	0	0	0	0	0	0	0	0	0	21	0	33	0	0	0	0	0	0	0	0	0	0	Bacteria	Armatimonadota	Fimbriimonadia	Fimbriimonadales	Fimbriimonadaceae	Unclassified_Family_Fimbriimonadaceae
Pbact_767	0	0	0	0	0	0	0	0	10	0	0	0	0	0	0	0	0	0	0	0	0	79	0	0	0	0	0	0	0	0	0	0	0	1	Bacteria	Bacteroidota	Bacteroidia	Chitinophagales	Chitinophagaceae	Sediminibacterium
Pbact_768	0	0	0	0	0	0	0	0	0	101	0	0	0	0	0	0	0	0	0	0	0	0	0	0	0	0	0	0	3	0	0	0	0	0	Bacteria	Bacteroidota	Bacteroidia	Sphingobacteriales	Unclassified_Order_Sphingobacteriales	Unclassified_Order_Sphingobacteriales
Pbact_769	0	0	3	0	0	12	0	0	0	0	0	0	0	0	0	0	0	0	0	0	0	33	39	0	0	0	0	0	0	1	0	0	0	0	Bacteria	Planctomycetota	Planctomycetes	Planctomycetales	Schlesneriaceae	Schlesneria
Pbact_770	0	0	0	0	0	0	0	0	0	0	0	0	0	0	0	0	0	0	0	0	0	0	0	0	0	0	0	0	56	0	0	0	0	0	Bacteria	Planctomycetota	Planctomycetes	Planctomycetales	Unclassified_Order_Planctomycetales	Unclassified_Order_Planctomycetales
Pbact_771	0	0	0	0	0	0	0	0	11	0	0	0	0	0	0	0	0	0	0	0	0	0	0	0	0	0	0	0	0	0	0	0	0	0	Bacteria	Proteobacteria	Alphaproteobacteria	Paracaedibacterales	Paracaedibacteraceae	Candidatus_Paracaedibacter
Pbact_772	0	0	0	0	0	0	0	0	0	0	0	0	0	0	0	0	0	0	0	0	5	0	0	0	0	7	0	0	0	0	0	0	0	0	Bacteria	Bacteroidota	Bacteroidia	Sphingobacteriales	NS11-12_marine_group	Unclassified_Family_NS11-12_marine_group
Pbact_773	0	0	0	0	0	0	0	0	0	0	0	0	0	0	0	0	0	1	0	0	0	2	0	0	0	0	0	0	0	0	0	0	0	4	Bacteria	Actinobacteriota	Actinobacteria	Corynebacteriales	Mycobacteriaceae	Mycobacterium
Pbact_774	0	0	0	43	52	0	0	0	0	0	0	0	0	0	0	0	0	0	0	10	11	0	0	0	6	0	13	4	0	2	0	0	0	0	Bacteria	Myxococcota	Polyangia	Unclassified_Class_Polyangia	Unclassified_Class_Polyangia	Unclassified_Class_Polyangia
Pbact_775	0	0	0	0	0	0	0	0	0	0	0	0	0	0	0	0	0	0	1	0	0	0	0	0	0	0	0	0	0	0	0	0	0	0	Bacteria	Actinobacteriota	Actinobacteria	Micrococcales	Microbacteriaceae	Leucobacter
Pbact_776	0	0	0	0	0	0	0	0	0	0	0	0	0	0	0	0	0	0	0	0	0	0	0	0	0	0	47	0	0	2	0	0	0	0	Bacteria	SAR324_clade(Marine_group_B)	Unclassified_Phylum_SAR324_clade(Marine_group_B)	Unclassified_Phylum_SAR324_clade(Marine_group_B)	Unclassified_Phylum_SAR324_clade(Marine_group_B)	Unclassified_Phylum_SAR324_clade(Marine_group_B)
Pbact_777	0	0	0	0	0	0	0	0	0	0	0	0	0	0	0	0	0	0	0	0	0	0	0	0	0	0	0	8	0	0	0	0	0	0	Bacteria	Bacteroidota	Bacteroidia	Cytophagales	Unclassified_Order_Cytophagales	Unclassified_Order_Cytophagales
Pbact_778	0	0	0	0	0	0	0	0	0	0	0	0	0	0	0	0	0	0	0	0	0	0	0	0	0	0	0	42	0	10	0	0	0	0	Bacteria	Actinobacteriota	Actinobacteria	Frankiales	Sporichthyaceae	Candidatus_Planktophila
Pbact_779	0	0	0	0	0	0	0	0	0	0	0	0	0	0	0	0	0	0	0	0	0	0	0	0	0	8	7	0	0	0	0	0	0	0	Bacteria	Bdellovibrionota	Bdellovibrionia	Bdellovibrionales	Bdellovibrionaceae	OM27_clade
Pbact_780	0	0	0	0	0	0	0	0	0	8	0	0	0	37	0	0	0	0	0	0	0	0	0	0	0	0	0	0	0	0	0	0	24	0	Bacteria	Proteobacteria	Gammaproteobacteria	Burkholderiales	Comamonadaceae	Limnohabitans
Pbact_781	0	0	0	0	0	0	0	0	0	0	0	0	0	0	0	0	0	0	0	0	0	0	0	0	224	0	46	0	0	4	0	0	0	0	Bacteria	Bacteroidota	Bacteroidia	Sphingobacteriales	NS11-12_marine_group	Unclassified_Family_NS11-12_marine_group
Pbact_782	0	0	0	0	0	0	0	0	0	0	0	0	0	0	0	0	0	0	0	0	0	0	0	0	0	89	25	0	0	0	0	0	0	0	Bacteria	Planctomycetota	Planctomycetes	Pirellulales	Pirellulaceae	Unclassified_Family_Pirellulaceae
Pbact_783	0	0	0	0	0	0	0	0	21	0	0	0	0	0	48	0	0	0	0	371	109	0	0	0	7	0	0	0	0	0	8	0	0	0	Bacteria	Proteobacteria	Alphaproteobacteria	Sphingomonadales	Sphingomonadaceae	Novosphingobium
Pbact_784	0	0	0	0	0	0	0	0	0	0	0	0	0	0	0	0	0	0	0	0	0	0	0	0	0	0	0	2	23	0	0	32	0	0	Bacteria	Dependentiae	Babeliae	Babeliales	Unclassified_Order_Babeliales	Unclassified_Order_Babeliales
Pbact_785	19	14	0	0	0	0	0	0	0	0	0	0	0	0	0	0	0	0	0	0	0	0	0	0	0	0	0	0	0	0	0	0	0	0	Bacteria	Bacteroidota	Bacteroidia	Flavobacteriales	Flavobacteriaceae	Flavobacterium
Pbact_786	0	0	0	0	0	0	0	0	0	3	18	0	0	0	0	0	0	0	0	0	0	0	0	0	0	0	0	0	194	0	0	0	0	0	Bacteria	Proteobacteria	Alphaproteobacteria	Rhizobiales	Unclassified_Order_Rhizobiales	Unclassified_Order_Rhizobiales
Pbact_787	3	0	210	0	0	0	0	0	0	0	0	0	0	0	0	0	0	0	0	0	0	0	0	0	0	0	0	0	0	0	0	0	0	0	Bacteria	Proteobacteria	Gammaproteobacteria	Burkholderiales	Comamonadaceae	Limnohabitans
Pbact_788	0	0	0	0	0	0	0	0	0	198	0	0	0	0	19	1	0	0	0	0	0	0	0	0	0	0	0	0	0	0	0	0	0	0	Bacteria	Planctomycetota	Planctomycetes	Gemmatales	Gemmataceae	Unclassified_Family_Gemmataceae
Pbact_789	0	27	158	47	0	32	0	0	0	0	0	0	0	0	0	0	0	0	0	0	0	0	0	0	0	0	0	0	0	0	0	0	0	0	Bacteria	Proteobacteria	Gammaproteobacteria	Burkholderiales	Comamonadaceae	Limnohabitans
Pbact_790	0	0	0	0	0	0	0	0	0	0	0	0	0	0	0	0	0	0	0	0	0	0	28	0	0	0	0	0	0	0	0	0	0	0	Bacteria	Bdellovibrionota	Bdellovibrionia	Bacteriovoracales	Bacteriovoracaceae	Peredibacter
Pbact_791	0	0	0	0	0	0	0	0	0	0	0	0	0	0	0	0	0	0	0	0	0	0	0	0	0	0	0	0	175	0	0	0	0	0	Bacteria	Proteobacteria	Alphaproteobacteria	Rhizobiales	Rhizobiales_Incertae_Sedis	Phreatobacter
Pbact_792	0	0	0	0	0	0	0	247	0	0	0	25	0	0	0	0	0	0	0	0	0	0	0	0	0	0	0	0	0	0	0	0	0	0	Bacteria	Patescibacteria	Saccharimonadia	Saccharimonadales	Unclassified_Order_Saccharimonadales	Unclassified_Order_Saccharimonadales
Pbact_793	38	0	12	0	0	0	0	0	0	0	3	0	0	0	0	0	0	0	0	77	0	0	44	0	33	0	0	0	0	23	0	0	0	10	Bacteria	Actinobacteriota	Actinobacteria	Frankiales	Sporichthyaceae	Unclassified_Family_Sporichthyaceae
Pbact_794	0	0	0	0	0	0	0	0	0	0	0	0	0	0	0	0	0	0	0	0	0	0	0	0	0	26	50	0	0	0	0	0	0	0	Bacteria	Bacteroidota	Bacteroidia	Sphingobacteriales	Sphingobacteriaceae	Pedobacter
Pbact_795	0	0	0	0	0	0	0	0	0	0	0	0	0	0	0	0	0	0	0	57	8	0	0	0	0	0	0	0	0	7	0	0	0	0	Bacteria	Armatimonadota	Armatimonadia	Armatimonadales	Armatimonadaceae	Armatimonas
Pbact_796	0	33	0	57	0	0	0	0	0	0	0	0	0	0	0	0	0	0	0	0	0	0	0	0	0	0	0	0	0	0	0	0	0	0	Bacteria	Myxococcota	Polyangia	Polyangiales	Sandaracinaceae	Sandaracinus
Pbact_797	0	0	48	0	10	0	14	0	0	0	4	0	0	0	0	0	0	0	0	17	0	0	0	0	0	0	0	0	0	0	0	0	0	0	Bacteria	Proteobacteria	Alphaproteobacteria	Zavarziniales	Zavarziniaceae	Unclassified_Family_Zavarziniaceae
Pbact_798	0	0	0	0	0	0	0	0	0	0	0	0	0	0	0	0	0	0	0	0	0	37	0	0	0	0	0	0	0	0	0	0	0	0	Bacteria	Proteobacteria	Alphaproteobacteria	Sphingomonadales	Sphingomonadaceae	Novosphingobium
Pbact_799	0	0	0	0	0	0	0	0	0	18	62	0	0	0	0	0	0	0	0	10	0	0	36	0	0	0	0	0	0	0	0	0	0	0	Bacteria	Proteobacteria	Gammaproteobacteria	Burkholderiales	Comamonadaceae	Limnohabitans
Pbact_800	0	0	0	0	0	0	0	66	0	0	0	0	0	0	0	0	0	0	0	0	0	0	0	0	0	0	0	0	0	0	0	0	0	0	Bacteria	Bacteroidota	Bacteroidia	Chitinophagales	Chitinophagaceae	Edaphobaculum
Pbact_801	18	0	120	0	0	0	0	0	0	0	0	0	0	0	0	0	0	0	0	0	25	0	0	0	15	27	0	5	0	1	0	0	0	0	Bacteria	Proteobacteria	Gammaproteobacteria	Legionellales	Legionellaceae	Legionella
Pbact_802	0	0	0	0	0	0	0	0	5	0	0	0	0	0	0	0	0	85	0	0	0	0	0	0	0	0	0	0	0	1	21	0	0	0	Bacteria	Proteobacteria	Alphaproteobacteria	Caulobacterales	Caulobacteraceae	Brevundimonas
Pbact_803	0	0	0	0	0	0	0	0	0	0	0	0	0	0	0	0	0	0	0	0	0	0	0	0	0	0	0	0	0	0	0	34	0	0	Bacteria	Proteobacteria	Alphaproteobacteria	Caulobacterales	Caulobacteraceae	Brevundimonas
Pbact_804	0	0	0	0	0	0	0	0	0	0	0	0	0	0	0	0	0	0	0	0	0	0	0	0	0	4	0	0	0	0	0	0	0	0	Bacteria	Bacteroidota	Bacteroidia	Sphingobacteriales	Unclassified_Order_Sphingobacteriales	Unclassified_Order_Sphingobacteriales
Pbact_805	3	2	0	0	0	0	216	0	0	0	0	0	0	0	0	2	0	0	0	0	0	0	0	0	0	6	24	50	0	0	0	0	0	0	Bacteria	Unclassified_Kingdom_Bacteria	Unclassified_Kingdom_Bacteria	Unclassified_Kingdom_Bacteria	Unclassified_Kingdom_Bacteria	Unclassified_Kingdom_Bacteria
Pbact_806	0	0	0	0	0	0	0	0	15	0	0	0	0	2	7	0	0	0	0	0	0	0	0	0	0	0	0	0	0	0	0	0	0	0	Bacteria	Verrucomicrobiota	Verrucomicrobiae	Chthoniobacterales	Terrimicrobiaceae	FukuN18_freshwater_group
Pbact_807	0	0	0	0	0	0	0	0	0	0	0	0	0	0	0	0	0	0	0	0	0	0	0	0	39	0	0	0	0	0	0	0	0	0	Bacteria	Bacteroidota	Bacteroidia	Flavobacteriales	Crocinitomicaceae	Fluviicola
Pbact_808	0	0	0	0	0	0	0	0	10	0	0	0	0	0	0	0	0	0	0	0	0	0	0	0	0	0	0	0	0	0	224	0	0	0	Bacteria	Bacteroidota	Bacteroidia	Chitinophagales	Chitinophagaceae	Sediminibacterium
Pbact_809	83	0	0	0	0	0	0	0	0	0	12	0	0	0	0	0	0	0	0	0	0	0	0	0	0	0	0	0	0	0	0	0	0	0	Bacteria	Proteobacteria	Gammaproteobacteria	Burkholderiales	Comamonadaceae	Unclassified_Family_Comamonadaceae
Pbact_810	0	0	0	0	0	0	0	0	0	0	0	0	0	0	0	0	0	0	0	50	0	0	0	0	0	0	0	0	0	0	0	0	0	0	Bacteria	Proteobacteria	Gammaproteobacteria	Legionellales	Legionellaceae	Legionella
Pbact_811	59	23	72	0	0	0	0	0	0	0	0	0	0	0	0	0	0	0	0	0	0	0	0	0	29	0	0	0	0	40	0	0	0	0	Bacteria	Actinobacteriota	Acidimicrobiia	Microtrichales	Microtrichaceae	IMCC26207
Pbact_812	0	0	0	0	0	0	0	0	0	0	0	0	0	0	0	0	0	0	0	0	0	0	0	0	0	21	9	0	0	0	0	160	0	0	Bacteria	Proteobacteria	Gammaproteobacteria	Burkholderiales	Burkholderiaceae	Polynucleobacter
Pbact_813	0	0	0	0	0	0	0	0	0	0	102	0	0	0	0	0	0	0	0	0	0	0	0	0	0	0	0	0	0	0	0	0	0	0	Bacteria	Proteobacteria	Gammaproteobacteria	Legionellales	Legionellaceae	Legionella
Pbact_814	43	0	63	0	0	0	0	0	0	0	0	0	0	0	0	0	0	0	0	0	0	0	0	0	0	0	0	0	0	0	0	0	0	0	Bacteria	Unclassified_Kingdom_Bacteria	Unclassified_Kingdom_Bacteria	Unclassified_Kingdom_Bacteria	Unclassified_Kingdom_Bacteria	Unclassified_Kingdom_Bacteria
Pbact_815	0	0	0	0	0	0	0	0	21	2	0	0	0	0	6	0	0	0	0	0	2	0	3	0	0	0	0	0	0	0	0	0	0	6	Bacteria	Actinobacteriota	Actinobacteria	Corynebacteriales	Mycobacteriaceae	Mycobacterium
Pbact_816	0	0	0	0	89	0	0	0	0	0	0	0	0	0	0	0	0	0	0	0	0	0	0	0	0	0	0	0	0	0	0	0	0	0	Bacteria	Verrucomicrobiota	Verrucomicrobiae	Pedosphaerales	Pedosphaeraceae	SH3-11
Pbact_817	0	32	0	0	0	0	0	0	0	0	0	0	0	0	0	0	0	0	0	0	0	0	0	0	0	0	0	0	0	7	0	0	0	0	Bacteria	Proteobacteria	Gammaproteobacteria	Cellvibrionales	Spongiibacteraceae	BD1-7_clade
Pbact_818	0	0	0	0	0	0	0	0	52	0	0	0	0	23	21	0	0	0	0	0	0	0	0	0	0	0	0	0	0	0	0	0	0	3	Bacteria	Proteobacteria	Alphaproteobacteria	Rhizobiales	Hyphomicrobiaceae	Hyphomicrobium
Pbact_819	0	0	0	0	0	183	0	0	0	0	0	0	0	0	0	0	0	0	0	0	0	0	0	0	0	0	0	0	0	0	0	0	0	0	Bacteria	Proteobacteria	Gammaproteobacteria	Burkholderiales	Comamonadaceae	Rhizobacter
Pbact_820	0	0	88	0	0	0	0	0	0	0	0	0	0	0	0	0	0	0	0	0	0	0	0	0	67	0	0	0	0	0	0	0	0	0	Bacteria	Bacteroidota	Bacteroidia	Chitinophagales	Chitinophagaceae	Ferruginibacter
Pbact_821	0	0	0	0	0	0	0	0	0	0	0	0	0	0	0	0	0	0	0	0	0	0	0	0	11	0	0	0	0	0	0	0	0	0	Bacteria	Proteobacteria	Alphaproteobacteria	Unclassified_Class_Alphaproteobacteria	Unclassified_Class_Alphaproteobacteria	Unclassified_Class_Alphaproteobacteria
Pbact_822	0	0	0	50	0	0	0	0	0	0	0	0	0	0	0	0	0	0	0	0	0	0	0	0	0	0	0	0	0	0	0	0	0	0	Bacteria	Bacteroidota	Bacteroidia	Sphingobacteriales	Unclassified_Order_Sphingobacteriales	Unclassified_Order_Sphingobacteriales
Pbact_823	0	0	0	0	0	0	0	0	0	0	0	0	0	0	0	0	0	0	0	0	0	0	0	0	0	0	0	0	0	1	0	0	0	0	Bacteria	Bacteroidota	Bacteroidia	Sphingobacteriales	env.OPS_17	Unclassified_Family_env.OPS_17
Pbact_824	0	10	0	0	0	0	35	0	0	0	0	0	0	0	0	0	0	0	0	0	0	0	0	0	0	0	0	0	0	2	3	0	0	0	Bacteria	Proteobacteria	Alphaproteobacteria	Rhizobiales	Hyphomicrobiaceae	Unclassified_Family_Hyphomicrobiaceae
Pbact_825	0	0	0	0	0	258	0	0	0	0	0	0	0	0	0	0	0	0	0	0	0	0	6	0	0	0	0	9	8	0	0	0	0	0	Bacteria	Proteobacteria	Alphaproteobacteria	Unclassified_Class_Alphaproteobacteria	Unclassified_Class_Alphaproteobacteria	Unclassified_Class_Alphaproteobacteria
Pbact_826	8	0	4	0	0	0	0	0	0	0	0	0	0	0	0	0	0	0	0	0	21	0	0	0	0	0	0	0	0	19	0	0	0	0	Bacteria	Verrucomicrobiota	Verrucomicrobiae	Chthoniobacterales	Chthoniobacteraceae	Chthoniobacter
Pbact_827	0	0	0	0	0	0	0	0	0	0	0	0	0	0	0	8	0	0	0	22	0	0	0	0	0	0	0	0	0	0	6	0	0	0	Bacteria	Firmicutes	Bacilli	Lactobacillales	Aerococcaceae	Aerococcus
Pbact_828	0	0	0	0	3	0	0	0	0	0	0	0	0	0	364	0	0	0	0	178	15	0	0	0	0	0	0	0	0	0	0	0	0	0	Bacteria	Bacteroidota	Bacteroidia	Chitinophagales	Chitinophagaceae	Unclassified_Family_Chitinophagaceae
Pbact_829	0	0	0	0	0	0	0	0	0	0	0	0	0	0	0	0	0	0	0	0	0	10	0	0	37	0	7	0	0	0	0	0	0	0	Bacteria	Proteobacteria	Gammaproteobacteria	Burkholderiales	Oxalobacteraceae	Unclassified_Family_Oxalobacteraceae
Pbact_830	0	0	0	0	0	0	0	0	0	0	0	0	0	0	0	0	0	0	0	0	0	0	0	0	0	0	0	0	0	46	0	0	0	0	Bacteria	Verrucomicrobiota	Chlamydiae	Chlamydiales	Simkaniaceae	Unclassified_Family_Simkaniaceae
Pbact_831	0	0	0	0	0	0	0	0	0	0	84	0	0	0	0	0	0	0	0	0	0	0	0	0	0	0	0	0	0	0	0	0	0	0	Bacteria	Bacteroidota	Bacteroidia	Chitinophagales	Saprospiraceae	Unclassified_Family_Saprospiraceae
Pbact_832	0	0	0	0	0	0	0	0	0	0	0	0	0	0	0	0	0	56	0	0	0	0	0	0	0	0	0	0	0	0	0	0	0	0	Bacteria	Proteobacteria	Gammaproteobacteria	Burkholderiales	Comamonadaceae	Acidovorax
Pbact_833	0	0	0	0	0	0	0	0	0	0	0	0	0	0	0	0	0	0	0	0	0	0	0	0	0	0	0	0	0	0	173	0	0	0	Bacteria	Proteobacteria	Gammaproteobacteria	Burkholderiales	Oxalobacteraceae	Unclassified_Family_Oxalobacteraceae
Pbact_834	0	0	271	0	0	0	0	0	0	0	0	0	0	0	0	0	0	0	0	0	0	0	0	0	0	0	0	0	0	0	0	0	0	0	Bacteria	Actinobacteriota	Actinobacteria	Unclassified_Class_Actinobacteria	Unclassified_Class_Actinobacteria	Unclassified_Class_Actinobacteria
Pbact_835	0	0	0	0	0	0	0	0	0	0	0	0	0	0	0	37	0	0	0	25	7	0	0	0	2	0	0	0	0	0	65	0	0	0	Bacteria	Proteobacteria	Gammaproteobacteria	Burkholderiales	Comamonadaceae	Rhodoferax
Pbact_836	0	0	0	0	0	0	0	0	0	0	91	0	0	0	0	0	1	0	6	0	0	0	0	0	0	0	0	0	0	0	0	0	0	0	Bacteria	Bacteroidota	Bacteroidia	Flavobacteriales	Flavobacteriaceae	Flavobacterium
Pbact_837	0	0	0	0	0	0	0	0	0	0	0	0	0	186	0	0	0	0	0	0	0	0	0	0	0	0	0	0	0	0	0	0	0	0	Bacteria	Bacteroidota	Bacteroidia	Chitinophagales	Unclassified_Order_Chitinophagales	Unclassified_Order_Chitinophagales
Pbact_838	0	0	0	0	0	151	0	0	0	0	0	0	0	0	0	0	3	0	0	0	0	14	0	0	0	0	0	0	0	0	0	0	0	0	Bacteria	Bacteroidota	Bacteroidia	Sphingobacteriales	NS11-12_marine_group	Unclassified_Family_NS11-12_marine_group
Pbact_839	0	0	0	0	0	0	0	0	0	0	0	0	0	0	0	0	0	0	0	0	0	0	0	0	0	20	9	0	0	0	0	0	0	0	Bacteria	Bacteroidota	Bacteroidia	Flavobacteriales	Crocinitomicaceae	Fluviicola
Pbact_840	25	0	0	0	0	0	0	0	0	0	0	0	0	0	0	0	0	0	0	0	0	0	0	0	0	0	0	0	0	0	0	0	0	0	Bacteria	Bacteroidota	Bacteroidia	Sphingobacteriales	AKYH767	Unclassified_Family_AKYH767
Pbact_841	0	0	0	0	0	0	0	0	0	0	0	0	0	0	0	0	0	0	0	0	0	0	0	0	0	0	0	33	144	0	0	0	0	0	Bacteria	Verrucomicrobiota	Verrucomicrobiae	Chthoniobacterales	Terrimicrobiaceae	Terrimicrobium
Pbact_842	0	0	0	0	0	0	0	0	0	0	0	0	0	232	0	0	0	0	0	0	0	0	0	0	0	0	0	0	3	0	0	0	0	0	Bacteria	Verrucomicrobiota	Verrucomicrobiae	Chthoniobacterales	Terrimicrobiaceae	FukuN18_freshwater_group
Pbact_843	0	0	0	0	0	0	0	0	0	0	0	0	0	0	0	0	1	0	3	0	0	16	0	0	0	0	0	0	15	0	0	0	0	0	Bacteria	Proteobacteria	Gammaproteobacteria	Burkholderiales	Nitrosomonadaceae	Ellin6067
Pbact_844	0	0	0	0	0	0	0	0	0	0	0	0	0	0	0	0	0	0	0	0	0	0	0	0	0	0	0	27	0	0	0	0	0	0	Bacteria	Bdellovibrionota	Oligoflexia	Oligoflexales	Unclassified_Order_Oligoflexales	Unclassified_Order_Oligoflexales
Pbact_845	0	0	0	0	0	0	0	0	34	0	1	0	0	0	0	3	0	0	0	0	0	2	0	0	0	0	0	0	0	0	0	0	0	0	Bacteria	Proteobacteria	Gammaproteobacteria	Burkholderiales	Chitinibacteraceae	Iodobacter
Pbact_846	0	0	0	0	0	0	0	0	0	0	0	0	0	0	0	0	0	0	0	0	0	0	0	0	0	0	0	3	127	0	0	0	0	0	Bacteria	Planctomycetota	Planctomycetes	Pirellulales	Pirellulaceae	Pirellula
Pbact_847	0	7	0	0	0	0	5	0	0	0	0	0	0	0	0	0	0	0	0	0	0	0	0	0	2	0	0	0	0	5	0	0	0	0	Bacteria	Actinobacteriota	Thermoleophilia	Solirubrobacterales	Solirubrobacteraceae	Conexibacter
Pbact_848	0	134	0	0	0	0	0	0	0	0	0	0	0	0	0	0	0	0	0	0	0	0	0	0	0	0	0	0	0	0	0	0	0	0	Bacteria	Desulfobacterota	Desulfuromonadia	PB19	Unclassified_Order_PB19	Unclassified_Order_PB19
Pbact_849	0	0	0	0	0	0	0	0	0	0	0	0	0	0	0	0	0	0	0	0	0	39	0	0	0	0	0	0	0	0	0	0	0	0	Bacteria	Proteobacteria	Alphaproteobacteria	Acetobacterales	Acetobacteraceae	Unclassified_Family_Acetobacteraceae
Pbact_850	0	0	0	0	0	0	0	0	0	0	0	0	0	0	0	0	30	10	0	0	0	0	0	0	0	0	0	2	0	0	0	27	0	0	Bacteria	Proteobacteria	Alphaproteobacteria	Sphingomonadales	Sphingomonadaceae	Novosphingobium
Pbact_851	0	0	0	0	0	0	0	0	114	0	0	0	0	0	132	0	0	0	0	10	0	0	0	0	0	0	0	0	0	0	0	0	0	0	Bacteria	Actinobacteriota	Actinobacteria	Micrococcales	Microbacteriaceae	Unclassified_Family_Microbacteriaceae
Pbact_852	0	0	0	0	0	0	0	0	70	6	0	0	0	16	48	0	0	0	0	20	17	2	9	2	0	0	0	0	0	0	0	0	0	6	Bacteria	Actinobacteriota	Actinobacteria	Corynebacteriales	Mycobacteriaceae	Mycobacterium
Pbact_853	0	0	0	0	0	0	0	0	0	0	0	0	0	0	0	0	0	0	0	0	0	0	0	0	0	0	0	3	111	0	0	0	0	0	Bacteria	Actinobacteriota	Acidimicrobiia	Microtrichales	Ilumatobacteraceae	CL500-29_marine_group
Pbact_854	0	104	0	0	0	0	0	0	0	7	0	0	0	0	15	0	0	0	0	0	0	0	0	0	0	0	0	0	0	0	0	0	0	0	Bacteria	Verrucomicrobiota	Verrucomicrobiae	Opitutales	Opitutaceae	Unclassified_Family_Opitutaceae
Pbact_855	0	0	0	0	0	0	0	0	0	0	3	0	0	0	0	0	0	0	0	0	0	0	0	0	0	0	0	0	0	0	0	0	0	0	Bacteria	Bacteroidota	Bacteroidia	Flavobacteriales	Flavobacteriaceae	Flavobacterium
Pbact_856	10	0	0	0	0	0	0	0	0	0	0	0	0	0	0	0	0	0	0	0	0	0	0	0	0	0	0	0	0	8	0	0	0	0	Bacteria	Proteobacteria	Gammaproteobacteria	Burkholderiales	Chromobacteriaceae	Unclassified_Family_Chromobacteriaceae
Pbact_857	0	0	0	0	0	0	0	0	0	0	0	0	0	0	0	0	0	0	0	0	0	0	0	0	7	0	0	0	0	0	0	0	0	0	Bacteria	Actinobacteriota	Actinobacteria	PeM15	Unclassified_Order_PeM15	Unclassified_Order_PeM15
Pbact_858	0	0	0	0	32	0	0	0	0	0	0	0	0	0	0	0	0	0	0	0	0	0	0	0	10	0	0	0	0	21	0	0	0	11	Bacteria	Proteobacteria	Gammaproteobacteria	Burkholderiales	Comamonadaceae	Limnohabitans
Pbact_859	0	0	0	0	0	0	0	159	0	0	0	0	0	0	0	0	0	0	0	0	0	0	0	0	0	0	0	0	0	0	0	0	0	0	Bacteria	Proteobacteria	Alphaproteobacteria	Rhizobiales	Xanthobacteraceae	Unclassified_Family_Xanthobacteraceae
Pbact_860	0	0	4	0	2	6	0	0	6	0	0	0	0	0	3	0	0	0	0	0	0	0	0	0	0	0	0	0	0	0	0	0	0	2	Bacteria	Bacteroidota	Bacteroidia	Chitinophagales	Chitinophagaceae	Sediminibacterium
Pbact_861	56	0	0	0	0	0	220	0	0	0	0	0	0	0	25	0	0	0	0	215	7	0	0	0	30	0	0	0	0	2	0	0	0	0	Bacteria	Gemmatimonadota	Gemmatimonadetes	Gemmatimonadales	Gemmatimonadaceae	Unclassified_Family_Gemmatimonadaceae
Pbact_862	0	0	0	0	0	0	0	0	0	0	0	0	0	0	0	31	0	0	0	0	5	0	0	0	14	9	0	0	0	6	18	0	0	0	Bacteria	Proteobacteria	Gammaproteobacteria	Burkholderiales	Unclassified_Order_Burkholderiales	Unclassified_Order_Burkholderiales
Pbact_863	0	0	0	0	0	0	0	0	0	0	0	0	0	0	0	0	0	0	0	0	0	0	0	0	0	0	23	0	0	27	0	0	0	0	Bacteria	Proteobacteria	Gammaproteobacteria	Burkholderiales	Comamonadaceae	Unclassified_Family_Comamonadaceae
Pbact_864	0	0	0	0	0	0	0	0	0	0	0	0	0	0	0	37	2	0	4	0	0	0	0	0	0	38	0	0	0	0	0	0	0	0	Bacteria	Gemmatimonadota	Gemmatimonadetes	Gemmatimonadales	Gemmatimonadaceae	Gemmatimonas
Pbact_865	0	0	0	0	24	0	0	0	0	0	0	0	0	0	0	0	0	0	0	0	0	0	0	0	7	0	0	0	0	23	0	0	0	0	Bacteria	Verrucomicrobiota	Verrucomicrobiae	Chthoniobacterales	Terrimicrobiaceae	Terrimicrobium
Pbact_866	0	0	0	0	0	0	0	0	0	0	0	0	0	17	0	0	0	0	0	0	0	2	0	0	0	0	0	0	0	0	0	0	0	0	Bacteria	Planctomycetota	Planctomycetes	Planctomycetales	Schlesneriaceae	Unclassified_Family_Schlesneriaceae
Pbact_867	0	0	0	0	0	0	0	0	0	0	0	0	0	0	0	0	0	0	0	0	0	0	0	0	0	0	0	0	68	0	0	0	0	0	Bacteria	Proteobacteria	Gammaproteobacteria	R7C24	Unclassified_Order_R7C24	Unclassified_Order_R7C24
Pbact_868	0	0	0	0	0	0	0	0	0	0	0	0	0	0	0	0	0	0	0	0	0	72	0	0	0	0	0	0	0	0	0	0	0	0	Bacteria	Unclassified_Kingdom_Bacteria	Unclassified_Kingdom_Bacteria	Unclassified_Kingdom_Bacteria	Unclassified_Kingdom_Bacteria	Unclassified_Kingdom_Bacteria
Pbact_869	0	0	0	0	0	9	67	0	0	0	0	0	0	0	0	0	0	0	0	0	12	0	0	0	0	0	0	0	0	0	0	0	0	0	Bacteria	Proteobacteria	Gammaproteobacteria	Burkholderiales	Comamonadaceae	Unclassified_Family_Comamonadaceae
Pbact_870	0	0	0	0	0	0	0	0	7	0	1	0	0	0	10	0	0	0	0	6	1	0	0	0	0	2	3	12	0	7	13	0	0	0	Bacteria	Proteobacteria	Gammaproteobacteria	Burkholderiales	Comamonadaceae	Limnohabitans
Pbact_871	0	0	0	0	0	0	0	0	0	0	0	0	0	0	0	0	0	0	0	0	0	0	0	0	0	0	0	0	0	7	0	0	0	0	Bacteria	Verrucomicrobiota	Verrucomicrobiae	Verrucomicrobiales	Verrucomicrobiaceae	Unclassified_Family_Verrucomicrobiaceae
Pbact_872	0	0	0	0	18	0	0	0	0	0	0	0	0	0	0	0	0	0	0	0	0	0	0	0	0	0	0	19	0	0	0	0	0	0	Bacteria	Proteobacteria	Gammaproteobacteria	Burkholderiales	T34	Unclassified_Family_T34
Pbact_873	0	0	0	0	0	0	0	0	0	0	0	0	0	0	0	0	0	16	0	9	0	0	0	0	0	0	0	0	0	0	0	0	0	0	Bacteria	Proteobacteria	Gammaproteobacteria	Burkholderiales	Oxalobacteraceae	Massilia
Pbact_874	0	0	0	0	0	0	0	0	0	0	0	0	0	0	13	0	0	0	0	332	0	0	0	0	5	0	0	0	0	0	0	0	0	0	Bacteria	Verrucomicrobiota	Verrucomicrobiae	Opitutales	Opitutaceae	Opitutus
Pbact_875	0	0	0	0	0	0	0	0	0	0	0	0	0	0	0	0	0	0	2	0	0	0	0	0	0	0	0	0	0	0	0	13	1	2	Bacteria	Proteobacteria	Gammaproteobacteria	Burkholderiales	Comamonadaceae	Rhodoferax
Pbact_876	0	0	0	0	0	0	0	0	0	0	0	0	0	0	0	0	0	0	0	38	6	0	0	0	5	0	0	0	0	0	13	0	0	0	Bacteria	Proteobacteria	Gammaproteobacteria	Burkholderiales	Unclassified_Order_Burkholderiales	Unclassified_Order_Burkholderiales
Pbact_877	0	0	0	0	0	0	0	0	0	72	57	0	0	0	0	0	0	0	0	0	0	0	0	0	0	0	0	0	0	0	0	0	0	0	Bacteria	Proteobacteria	Alphaproteobacteria	Rhodobacterales	Rhodobacteraceae	Unclassified_Family_Rhodobacteraceae
Pbact_878	0	0	0	0	0	0	0	0	0	0	0	0	0	0	0	0	0	0	0	0	0	0	0	0	0	0	0	0	0	0	94	0	0	0	Bacteria	Planctomycetota	Planctomycetes	Gemmatales	Gemmataceae	Unclassified_Family_Gemmataceae
Pbact_879	21	0	0	0	0	0	0	0	0	0	0	0	0	0	0	0	0	0	0	0	0	0	0	0	0	0	0	0	0	0	0	0	0	0	Bacteria	Proteobacteria	Gammaproteobacteria	Burkholderiales	Comamonadaceae	Unclassified_Family_Comamonadaceae
Pbact_880	20	4	15	0	0	0	57	0	0	0	0	0	0	0	6	0	0	0	0	67	27	0	0	0	14	0	0	0	0	0	0	0	0	0	Bacteria	Proteobacteria	Gammaproteobacteria	Unclassified_Class_Gammaproteobacteria	Unclassified_Class_Gammaproteobacteria	Unclassified_Class_Gammaproteobacteria
Pbact_881	0	0	0	0	0	0	0	0	0	0	0	0	0	0	0	0	0	0	0	0	73	0	0	0	0	0	0	34	0	6	0	0	0	0	Bacteria	Bacteroidota	Bacteroidia	Chitinophagales	Chitinophagaceae	Sediminibacterium
Pbact_882	0	0	0	0	0	0	0	41	0	0	0	7	0	0	0	0	0	0	0	0	0	0	0	0	0	0	0	0	0	0	0	0	0	0	Bacteria	Proteobacteria	Alphaproteobacteria	Holosporales	Holosporaceae	Unclassified_Family_Holosporaceae
Pbact_883	0	0	0	0	0	0	0	0	0	0	0	0	0	0	0	0	0	0	0	0	0	0	0	0	0	0	0	0	0	0	0	6	0	0	Bacteria	Bacteroidota	Bacteroidia	Chitinophagales	Chitinophagaceae	Edaphobaculum
Pbact_884	0	0	0	0	0	0	0	0	0	0	0	0	0	0	0	0	0	0	0	0	0	0	0	0	0	25	50	0	0	0	0	0	0	0	Bacteria	Proteobacteria	Gammaproteobacteria	Burkholderiales	Burkholderiaceae	Lautropia
Pbact_885	0	0	0	0	0	0	0	0	0	0	42	0	0	0	0	0	0	0	0	0	0	2	0	0	0	0	0	0	0	0	0	0	0	0	Bacteria	Proteobacteria	Alphaproteobacteria	Unclassified_Class_Alphaproteobacteria	Unclassified_Class_Alphaproteobacteria	Unclassified_Class_Alphaproteobacteria
Pbact_886	0	0	0	0	0	0	0	0	0	0	0	0	0	0	0	0	0	21	0	17	0	0	0	0	0	0	0	0	0	0	0	4	1	0	Bacteria	Proteobacteria	Alphaproteobacteria	Caulobacterales	Caulobacteraceae	Brevundimonas
Pbact_887	0	0	0	0	0	0	0	0	0	0	0	0	0	0	0	0	0	0	0	0	0	0	0	0	0	0	0	46	0	0	0	0	0	0	Bacteria	Bdellovibrionota	Oligoflexia	0319-6G20	Unclassified_Order_0319-6G20	Unclassified_Order_0319-6G20
Pbact_888	0	0	0	0	0	0	0	0	0	0	0	0	0	8	0	0	0	0	0	0	0	43	0	0	0	0	0	0	0	0	0	0	0	0	Bacteria	Bacteroidota	Bacteroidia	Chitinophagales	Chitinophagaceae	Sediminibacterium
Pbact_889	0	0	0	0	0	0	0	0	0	0	0	0	0	0	0	0	0	0	0	0	21	0	0	0	0	0	0	0	0	10	0	0	0	0	Bacteria	Proteobacteria	Gammaproteobacteria	Burkholderiales	Nitrosomonadaceae	Unclassified_Family_Nitrosomonadaceae
Pbact_890	0	49	14	0	6	0	0	0	0	0	0	0	0	0	0	0	0	0	0	0	0	0	0	0	0	0	0	0	0	14	0	0	0	0	Bacteria	Proteobacteria	Alphaproteobacteria	SAR11_clade	Clade_III	Unclassified_Family_Clade_III
Pbact_891	29	0	42	0	0	0	60	0	0	0	0	0	0	0	0	0	0	0	0	0	36	0	0	0	7	0	0	0	0	6	0	0	0	0	Bacteria	Proteobacteria	Gammaproteobacteria	Burkholderiales	Nitrosomonadaceae	Unclassified_Family_Nitrosomonadaceae
Pbact_892	0	0	0	0	0	0	0	0	81	0	0	0	0	37	0	0	0	0	0	13	0	0	13	0	0	0	0	0	0	0	0	0	0	1	Bacteria	Patescibacteria	Parcubacteria	Unclassified_Class_Parcubacteria	Unclassified_Class_Parcubacteria	Unclassified_Class_Parcubacteria
Pbact_893	0	0	46	0	0	0	0	0	0	0	0	0	0	0	0	0	0	0	0	0	0	0	0	0	0	0	0	0	0	0	0	0	0	0	Bacteria	Actinobacteriota	Actinobacteria	Micrococcales	Microbacteriaceae	Unclassified_Family_Microbacteriaceae
Pbact_894	21	0	11	0	0	0	0	0	0	0	0	0	0	0	0	0	0	0	0	0	86	0	0	0	0	0	12	0	0	2	0	0	0	0	Bacteria	Verrucomicrobiota	Verrucomicrobiae	Chthoniobacterales	Chthoniobacteraceae	Chthoniobacter
Pbact_895	0	10	0	0	0	0	0	0	0	0	0	0	0	0	0	0	0	0	0	0	0	0	0	0	14	0	0	0	0	0	0	0	0	0	Bacteria	Bdellovibrionota	Oligoflexia	Oligoflexales	Unclassified_Order_Oligoflexales	Unclassified_Order_Oligoflexales
Pbact_896	0	0	0	0	0	0	0	0	0	9	0	0	0	0	3	0	0	1	0	0	33	0	0	0	0	0	8	0	0	4	0	0	23	3	Bacteria	Verrucomicrobiota	Verrucomicrobiae	Unclassified_Class_Verrucomicrobiae	Unclassified_Class_Verrucomicrobiae	Unclassified_Class_Verrucomicrobiae
Pbact_897	0	0	0	0	0	0	0	0	0	29	6	0	0	0	0	0	0	0	1	0	0	9	0	0	0	0	0	2	33	0	0	5	0	0	Bacteria	Proteobacteria	Gammaproteobacteria	Burkholderiales	Comamonadaceae	Rhodoferax
Pbact_898	0	0	0	0	11	0	0	0	0	0	0	0	0	0	0	0	0	0	0	0	0	0	0	0	0	0	0	7	0	0	44	0	0	0	Bacteria	Proteobacteria	Alphaproteobacteria	Unclassified_Class_Alphaproteobacteria	Unclassified_Class_Alphaproteobacteria	Unclassified_Class_Alphaproteobacteria
Pbact_899	0	13	0	0	0	0	0	0	0	0	0	0	0	0	0	0	0	0	0	0	0	0	0	0	91	11	0	0	0	0	0	0	0	0	Bacteria	Myxococcota	Polyangia	Polyangiales	Eel-36e1D6	Unclassified_Family_Eel-36e1D6
Pbact_900	0	0	0	0	0	0	0	0	0	0	0	0	0	0	0	0	0	0	0	0	0	0	0	0	0	0	0	0	0	0	7	0	0	0	Bacteria	Margulisbacteria	Unclassified_Phylum_Margulisbacteria	Unclassified_Phylum_Margulisbacteria	Unclassified_Phylum_Margulisbacteria	Unclassified_Phylum_Margulisbacteria
Pbact_901	0	0	10	0	0	0	438	0	0	0	0	0	0	0	0	0	0	0	0	0	0	0	0	0	0	0	0	0	0	0	0	0	0	0	Bacteria	Bacteroidota	Bacteroidia	Flavobacteriales	Flavobacteriaceae	Flavobacterium
Pbact_902	0	0	0	0	0	0	0	0	0	0	0	0	0	0	0	0	0	0	0	0	0	6	0	0	0	0	0	0	0	0	0	0	0	0	Bacteria	Proteobacteria	Gammaproteobacteria	Burkholderiales	Methylophilaceae	Unclassified_Family_Methylophilaceae
Pbact_903	80	0	0	0	0	0	0	0	0	0	0	0	0	0	0	0	0	0	0	0	0	0	0	0	0	0	0	0	0	22	0	0	0	0	Bacteria	Verrucomicrobiota	Verrucomicrobiae	Chthoniobacterales	Terrimicrobiaceae	FukuN18_freshwater_group
Pbact_904	0	0	0	0	1	0	0	0	0	9	12	0	0	0	0	0	0	0	0	0	0	0	0	0	0	0	0	0	97	0	0	1	0	0	Bacteria	Proteobacteria	Alphaproteobacteria	Caulobacterales	Caulobacteraceae	Caulobacter
Pbact_905	4	0	0	0	0	0	0	121	0	0	0	0	0	0	0	0	0	0	0	0	0	0	0	0	0	0	0	0	0	0	0	0	0	0	Bacteria	Proteobacteria	Alphaproteobacteria	Rhizobiales	Beijerinckiaceae	Unclassified_Family_Beijerinckiaceae
Pbact_906	0	0	0	0	0	0	0	0	0	0	0	0	0	0	0	0	0	0	0	0	0	0	0	0	84	0	0	0	0	0	0	0	0	0	Bacteria	Planctomycetota	Phycisphaerae	Phycisphaerales	Phycisphaeraceae	CL500-3
Pbact_907	0	0	0	0	0	0	0	0	0	0	0	0	0	0	0	0	0	0	0	0	0	0	0	0	0	0	0	0	44	0	0	0	0	0	Bacteria	Bacteroidota	Bacteroidia	Sphingobacteriales	NS11-12_marine_group	Unclassified_Family_NS11-12_marine_group
Pbact_908	0	0	0	0	0	0	0	0	0	0	0	0	0	0	0	0	0	0	0	0	0	0	0	0	9	0	0	0	0	0	0	0	0	0	Bacteria	Dependentiae	Babeliae	Babeliales	Unclassified_Order_Babeliales	Unclassified_Order_Babeliales
Pbact_909	0	0	0	0	0	0	0	0	0	0	20	0	0	0	0	0	0	0	0	0	0	0	0	0	0	0	0	0	0	0	0	0	0	0	Bacteria	Bacteroidota	Bacteroidia	Chitinophagales	Chitinophagaceae	Unclassified_Family_Chitinophagaceae
Pbact_910	17	0	0	0	0	0	34	0	0	0	0	0	0	0	0	0	0	0	0	0	0	0	0	0	0	0	0	0	0	0	0	0	0	0	Bacteria	Actinobacteriota	Actinobacteria	Micrococcales	Microbacteriaceae	Rhodoluna
Pbact_911	0	0	0	0	0	0	0	0	0	0	2	0	0	0	0	0	0	0	0	0	0	34	0	0	0	0	0	0	44	0	0	0	0	0	Bacteria	Planctomycetota	Planctomycetes	Pirellulales	Pirellulaceae	Pirellula
Pbact_912	0	0	0	0	0	0	53	0	0	0	0	0	0	0	15	0	0	0	0	231	34	0	0	0	35	0	0	0	0	0	0	0	0	0	Bacteria	Proteobacteria	Gammaproteobacteria	Burkholderiales	Nitrosomonadaceae	GOUTA6
Pbact_913	0	0	0	0	0	0	0	0	0	0	0	0	0	0	0	9	0	0	0	0	0	0	0	0	0	29	0	0	0	0	0	0	0	0	Bacteria	Myxococcota	Myxococcia	Myxococcales	Anaeromyxobacteraceae	Anaeromyxobacter
Pbact_914	3	0	0	5	0	0	68	0	0	0	0	0	0	0	0	0	0	0	0	0	0	0	0	0	0	2	5	9	7	0	0	0	0	0	Bacteria	Actinobacteriota	Actinobacteria	Frankiales	Sporichthyaceae	hgcI_clade
Pbact_915	0	13	103	0	18	0	0	0	0	0	0	0	0	0	0	0	0	0	0	0	17	0	0	0	0	0	0	0	0	0	0	0	0	0	Bacteria	Bacteroidota	Bacteroidia	Chitinophagales	Chitinophagaceae	Unclassified_Family_Chitinophagaceae
Pbact_916	18	0	3	0	0	0	0	0	0	0	0	0	0	0	0	0	0	0	0	0	0	0	0	0	0	0	0	0	0	0	0	0	0	0	Bacteria	Proteobacteria	Alphaproteobacteria	Caedibacterales	Caedibacteraceae	Caedibacter
Pbact_917	0	0	0	0	0	0	0	0	0	0	0	0	0	0	0	0	0	0	0	25	0	0	0	0	0	0	0	0	0	0	0	0	0	0	Bacteria	Planctomycetota	Planctomycetes	Planctomycetales	Schlesneriaceae	Schlesneria
Pbact_918	0	0	0	0	0	0	0	0	0	0	0	0	0	0	0	0	0	0	0	0	0	0	0	0	0	0	0	0	12	0	0	0	0	0	Bacteria	Proteobacteria	Gammaproteobacteria	Burkholderiales	Sutterellaceae	AAP99
Pbact_919	0	0	0	0	0	0	0	0	0	0	0	0	0	0	0	0	0	15	0	0	0	0	0	0	0	0	0	0	0	0	0	0	2	0	Bacteria	Proteobacteria	Gammaproteobacteria	Burkholderiales	Comamonadaceae	Inhella
Pbact_920	64	0	5	0	0	0	27	0	0	0	0	0	0	0	0	0	0	0	0	0	0	0	0	0	38	0	0	0	0	0	0	0	0	0	Bacteria	Verrucomicrobiota	Verrucomicrobiae	Pedosphaerales	Pedosphaeraceae	Unclassified_Family_Pedosphaeraceae
Pbact_921	0	0	0	0	0	0	0	0	0	0	0	0	0	0	0	0	0	0	0	0	0	0	0	0	0	0	0	0	0	41	0	0	0	0	Bacteria	Bdellovibrionota	Bdellovibrionia	Bdellovibrionales	Bdellovibrionaceae	OM27_clade
Pbact_922	0	0	0	0	0	0	0	0	0	0	0	0	0	0	0	0	0	0	0	0	0	0	0	0	0	0	0	0	0	0	0	0	27	0	Bacteria	Proteobacteria	Gammaproteobacteria	Burkholderiales	Comamonadaceae	Unclassified_Family_Comamonadaceae
Pbact_923	0	0	0	0	0	0	0	0	0	0	0	0	0	0	0	0	0	0	0	0	0	0	0	0	0	0	0	0	0	31	0	0	0	0	Bacteria	Proteobacteria	Gammaproteobacteria	Burkholderiales	Comamonadaceae	Limnohabitans
Pbact_924	0	0	0	0	0	0	0	0	0	0	0	0	0	3	0	0	0	0	0	0	0	4	0	0	0	13	6	0	0	0	0	0	4	3	Bacteria	Proteobacteria	Gammaproteobacteria	Burkholderiales	Oxalobacteraceae	Unclassified_Family_Oxalobacteraceae
Pbact_925	23	0	0	0	0	0	0	0	0	18	5	0	0	0	0	0	0	0	0	0	0	0	0	0	0	0	0	0	0	0	0	0	0	0	Bacteria	Bdellovibrionota	Bdellovibrionia	Bacteriovoracales	Bacteriovoracaceae	Peredibacter
Pbact_926	0	0	3	0	0	0	446	0	0	0	0	0	0	0	0	0	0	0	0	49	0	0	0	0	0	0	0	0	0	0	0	0	0	0	Bacteria	Bacteroidota	Bacteroidia	Chitinophagales	Chitinophagaceae	Edaphobaculum
Pbact_927	0	0	0	0	0	0	0	0	47	12	12	0	0	0	0	0	0	0	0	0	0	0	0	0	0	0	0	0	0	0	0	0	0	3	Bacteria	Bdellovibrionota	Bdellovibrionia	Bacteriovoracales	Bacteriovoracaceae	Bacteriovorax
Pbact_928	0	0	0	0	0	0	0	0	0	0	0	0	0	0	0	0	0	0	0	0	0	0	0	0	0	27	25	0	0	0	0	0	0	0	Bacteria	Bacteroidota	Bacteroidia	Chitinophagales	Unclassified_Order_Chitinophagales	Unclassified_Order_Chitinophagales
Pbact_929	12	0	19	0	0	0	104	0	0	0	0	0	0	0	0	0	0	0	0	0	0	0	0	0	30	0	0	0	0	0	0	0	0	0	Bacteria	Proteobacteria	Alphaproteobacteria	Rhizobiales	Beijerinckiaceae	FukuN57
Pbact_930	0	46	0	0	0	0	0	0	0	0	0	0	0	0	0	0	0	0	0	0	5	0	0	0	0	0	0	0	0	8	0	0	0	0	Bacteria	Bdellovibrionota	Oligoflexia	0319-6G20	Unclassified_Order_0319-6G20	Unclassified_Order_0319-6G20
Pbact_931	0	0	0	0	0	0	0	0	0	0	0	0	0	0	0	0	0	0	0	0	0	0	0	0	0	0	0	50	0	0	0	0	0	0	Bacteria	Bacteroidota	Bacteroidia	Chitinophagales	Chitinophagaceae	Edaphobaculum
Pbact_932	0	0	54	0	0	0	59	0	0	0	0	0	0	0	0	0	0	0	0	0	0	0	0	0	0	0	0	0	0	0	0	0	0	0	Bacteria	Patescibacteria	Saccharimonadia	Saccharimonadales	Unclassified_Order_Saccharimonadales	Unclassified_Order_Saccharimonadales
Pbact_933	0	0	0	0	0	0	0	0	0	0	0	0	0	0	0	0	0	0	0	0	0	0	0	0	0	23	0	0	0	0	0	0	0	0	Bacteria	Bacteroidota	Bacteroidia	Sphingobacteriales	NS11-12_marine_group	Unclassified_Family_NS11-12_marine_group
Pbact_934	0	0	0	0	0	0	0	0	0	0	0	0	0	0	0	0	0	34	0	0	0	0	0	0	0	0	0	0	0	0	0	3	0	0	Bacteria	Proteobacteria	Gammaproteobacteria	Pseudomonadales	Pseudomonadaceae	Pseudomonas
Pbact_935	0	0	0	0	0	0	192	0	0	0	0	0	0	0	0	0	0	0	0	0	0	0	0	0	0	0	0	0	0	0	0	0	0	0	Bacteria	Verrucomicrobiota	Verrucomicrobiae	Opitutales	Opitutaceae	Opitutus
Pbact_936	0	9	0	0	0	0	0	0	0	0	0	0	0	0	0	0	0	0	0	0	0	0	0	0	0	0	0	0	0	0	0	0	0	0	Bacteria	Verrucomicrobiota	Chlamydiae	Chlamydiales	Simkaniaceae	Unclassified_Family_Simkaniaceae
Pbact_937	0	0	0	0	0	0	0	0	0	0	0	0	0	0	0	0	0	0	0	0	0	23	0	0	0	0	0	0	0	0	0	0	0	0	Bacteria	Verrucomicrobiota	Verrucomicrobiae	Pedosphaerales	Pedosphaeraceae	Unclassified_Family_Pedosphaeraceae
Pbact_938	0	0	0	0	0	0	0	0	0	0	0	0	0	0	0	0	0	0	0	0	0	0	0	0	0	7	0	0	0	19	0	0	0	0	Bacteria	Proteobacteria	Alphaproteobacteria	Unclassified_Class_Alphaproteobacteria	Unclassified_Class_Alphaproteobacteria	Unclassified_Class_Alphaproteobacteria
Pbact_939	0	0	0	0	0	0	0	0	0	0	0	0	0	0	0	0	0	0	0	0	0	0	0	0	113	0	0	0	0	0	0	0	0	0	Bacteria	Proteobacteria	Gammaproteobacteria	Unclassified_Class_Gammaproteobacteria	Unclassified_Class_Gammaproteobacteria	Unclassified_Class_Gammaproteobacteria
Pbact_940	0	0	0	0	0	0	0	0	70	0	0	0	0	0	14	0	0	0	0	181	7	0	0	0	0	0	0	0	0	0	0	0	0	0	Bacteria	Verrucomicrobiota	Verrucomicrobiae	Opitutales	Opitutaceae	Opitutus
Pbact_941	0	0	0	0	37	0	0	0	0	0	0	0	0	0	0	0	0	0	0	0	68	0	0	0	19	0	0	0	0	2	0	0	0	0	Bacteria	Bacteroidota	Bacteroidia	Flavobacteriales	NS9_marine_group	Unclassified_Family_NS9_marine_group
Pbact_942	0	0	0	0	30	0	0	0	0	0	0	0	0	0	0	0	0	0	0	0	0	0	0	0	0	0	0	0	0	0	0	0	0	0	Bacteria	Bacteroidota	Bacteroidia	Sphingobacteriales	AKYH767	Unclassified_Family_AKYH767
Pbact_943	0	0	0	0	0	0	0	0	0	0	0	0	0	0	0	0	0	0	0	0	0	5	0	0	0	0	0	0	0	0	22	0	0	0	Bacteria	Proteobacteria	Alphaproteobacteria	Acetobacterales	Acetobacteraceae	Unclassified_Family_Acetobacteraceae
Pbact_944	21	0	0	0	0	0	0	0	0	0	0	0	0	0	0	0	0	0	0	0	0	0	0	0	0	0	0	0	0	0	0	0	0	0	Bacteria	Bacteroidota	Bacteroidia	Chitinophagales	Chitinophagaceae	Unclassified_Family_Chitinophagaceae
Pbact_945	0	0	0	0	0	0	0	0	0	0	0	0	0	0	0	0	0	0	0	0	0	2	0	0	0	0	0	6	0	0	0	12	0	0	Bacteria	Dependentiae	Babeliae	Babeliales	Unclassified_Order_Babeliales	Unclassified_Order_Babeliales
Pbact_946	0	0	0	0	0	0	0	0	0	0	0	0	0	0	0	0	0	0	0	0	0	0	0	0	0	0	0	0	0	0	0	6	0	0	Bacteria	Verrucomicrobiota	Omnitrophia	Omnitrophales	Omnitrophaceae	Candidatus_Omnitrophus
Pbact_947	0	0	0	0	0	0	0	48	0	0	0	0	0	0	0	0	0	0	0	0	0	0	0	0	0	0	0	0	0	0	0	0	0	0	Bacteria	Verrucomicrobiota	Verrucomicrobiae	Verrucomicrobiales	Verrucomicrobiaceae	Prosthecobacter
Pbact_948	0	0	0	0	0	0	20	0	0	0	0	0	0	0	0	0	0	0	0	0	0	0	0	0	0	0	0	0	0	0	0	0	0	0	Bacteria	Proteobacteria	Alphaproteobacteria	Caulobacterales	Caulobacteraceae	Unclassified_Family_Caulobacteraceae
Pbact_949	0	0	0	0	0	0	0	0	0	0	0	0	0	0	0	0	0	0	0	0	0	0	0	0	0	0	0	0	5	0	0	0	0	0	Bacteria	Cyanobacteria	Vampirivibrionia	Caenarcaniphilales	Unclassified_Order_Caenarcaniphilales	Unclassified_Order_Caenarcaniphilales
Pbact_950	0	11	0	0	0	0	0	0	0	0	0	0	0	0	0	0	0	0	0	0	0	0	0	0	0	0	0	0	0	0	0	0	0	0	Bacteria	Proteobacteria	Gammaproteobacteria	Legionellales	Legionellaceae	Legionella
Pbact_951	84	0	0	0	0	0	0	0	0	0	0	0	0	0	0	0	0	0	0	0	0	0	0	0	0	0	0	0	0	0	0	0	0	0	Bacteria	Verrucomicrobiota	Verrucomicrobiae	Pedosphaerales	Pedosphaeraceae	Unclassified_Family_Pedosphaeraceae
Pbact_952	0	0	0	0	0	0	0	0	0	0	0	0	0	0	0	0	0	0	0	0	13	0	0	0	0	0	0	0	0	0	0	0	0	0	Bacteria	Bacteroidota	Bacteroidia	Chitinophagales	Unclassified_Order_Chitinophagales	Unclassified_Order_Chitinophagales
Pbact_953	0	0	0	0	0	0	0	0	0	0	0	0	0	0	0	0	0	0	0	0	0	0	0	0	0	5	0	0	0	0	0	0	0	0	Bacteria	Proteobacteria	Gammaproteobacteria	Enterobacterales	Yersiniaceae	Unclassified_Family_Yersiniaceae
Pbact_954	0	0	0	0	0	0	0	0	2	0	0	0	0	0	0	0	0	4	0	0	0	0	0	0	0	0	0	0	0	0	0	0	0	0	Bacteria	Proteobacteria	Gammaproteobacteria	Burkholderiales	Comamonadaceae	Rhodoferax
Pbact_955	0	0	0	0	0	0	0	0	0	0	0	0	0	0	0	4	0	0	0	0	7	0	0	0	1	0	9	0	0	0	0	0	8	0	Bacteria	Proteobacteria	Gammaproteobacteria	Burkholderiales	Comamonadaceae	Aquabacterium
Pbact_956	0	0	0	0	0	0	131	0	0	0	0	0	0	0	0	0	0	0	0	0	0	0	0	0	0	0	0	0	0	0	0	0	0	0	Bacteria	Proteobacteria	Alphaproteobacteria	Micropepsales	Micropepsaceae	Unclassified_Family_Micropepsaceae
Pbact_957	0	0	0	0	0	0	0	0	0	0	0	0	0	0	0	0	0	0	0	0	0	15	0	0	0	0	0	2	3	0	0	0	0	0	Bacteria	Actinobacteriota	Actinobacteria	PeM15	Unclassified_Order_PeM15	Unclassified_Order_PeM15
Pbact_958	0	0	0	0	0	0	0	0	0	0	0	0	0	0	0	0	0	0	0	0	0	6	0	0	0	0	0	0	0	0	0	0	0	0	Bacteria	Armatimonadota	Fimbriimonadia	Fimbriimonadales	Fimbriimonadaceae	Unclassified_Family_Fimbriimonadaceae
Pbact_959	0	0	0	0	0	0	0	0	0	0	0	0	0	0	0	0	0	0	0	0	0	0	0	0	0	14	126	0	9	0	0	0	0	0	Bacteria	Proteobacteria	Alphaproteobacteria	Acetobacterales	Acetobacteraceae	Roseococcus
Pbact_960	0	0	0	0	0	0	0	0	0	0	0	0	0	0	0	0	0	0	0	0	0	0	0	0	0	0	0	3	0	0	0	0	3	0	Bacteria	Proteobacteria	Alphaproteobacteria	Rickettsiales	Candidatus_Hepatincola	Unclassified_Family_Candidatus_Hepatincola
Pbact_961	0	0	0	0	0	0	0	0	0	0	0	0	0	0	0	0	0	0	0	0	0	0	0	0	0	11	0	0	0	0	0	0	0	0	Bacteria	Proteobacteria	Gammaproteobacteria	Enterobacterales	Yersiniaceae	Serratia
Pbact_962	0	0	0	0	0	0	0	0	0	4	0	0	0	0	0	0	0	0	0	0	0	0	0	0	0	0	0	2	0	0	0	0	0	0	Bacteria	Dependentiae	Babeliae	Babeliales	Unclassified_Order_Babeliales	Unclassified_Order_Babeliales
Pbact_963	0	0	0	0	0	0	0	0	0	0	0	17	0	0	0	0	0	0	0	0	0	0	0	0	0	0	0	0	0	0	0	0	0	0	Bacteria	Proteobacteria	Alphaproteobacteria	Paracaedibacterales	Paracaedibacteraceae	Unclassified_Family_Paracaedibacteraceae
Pbact_964	0	0	0	0	0	0	0	0	0	0	0	0	0	0	0	0	0	0	0	0	0	1	0	0	0	0	0	0	0	0	0	0	0	0	Bacteria	Proteobacteria	Gammaproteobacteria	Unclassified_Class_Gammaproteobacteria	Unclassified_Class_Gammaproteobacteria	Unclassified_Class_Gammaproteobacteria
Pbact_965	0	0	0	0	0	0	0	0	78	0	0	0	0	51	67	0	0	0	0	0	0	0	1	0	0	0	0	0	0	0	0	0	0	0	Bacteria	Proteobacteria	Alphaproteobacteria	Rhizobiales	Beijerinckiaceae	1174-901-12
Pbact_966	0	0	0	0	0	0	0	0	0	0	0	0	0	47	0	0	0	0	0	0	0	0	0	0	0	0	0	0	0	0	0	0	0	0	Bacteria	Armatimonadota	Fimbriimonadia	Fimbriimonadales	Fimbriimonadaceae	Unclassified_Family_Fimbriimonadaceae
Pbact_967	0	0	0	0	0	0	0	0	0	0	0	0	0	0	0	0	0	0	0	0	0	0	0	0	0	0	0	0	16	0	0	0	0	0	Bacteria	Verrucomicrobiota	Verrucomicrobiae	Opitutales	Opitutaceae	Unclassified_Family_Opitutaceae
Pbact_968	0	0	0	0	3	0	0	0	0	0	0	0	0	0	0	0	0	0	0	0	0	2	0	0	0	0	0	0	0	0	0	0	0	0	Bacteria	Verrucomicrobiota	Verrucomicrobiae	Chthoniobacterales	Terrimicrobiaceae	Terrimicrobium
Pbact_969	0	0	0	0	0	0	0	0	0	0	8	0	0	6	0	0	0	0	0	0	0	2	0	0	0	0	0	0	0	0	0	0	0	0	Bacteria	Proteobacteria	Alphaproteobacteria	Unclassified_Class_Alphaproteobacteria	Unclassified_Class_Alphaproteobacteria	Unclassified_Class_Alphaproteobacteria
Pbact_970	0	0	0	0	0	0	0	0	0	0	0	0	0	0	0	0	0	0	0	0	33	0	0	0	0	0	0	0	0	0	0	0	0	0	Bacteria	Proteobacteria	Gammaproteobacteria	Burkholderiales	Comamonadaceae	Unclassified_Family_Comamonadaceae
Pbact_971	94	0	0	0	0	0	0	0	0	0	0	0	0	0	0	0	0	0	0	0	0	0	0	0	0	0	0	0	0	0	0	0	0	0	Bacteria	Proteobacteria	Gammaproteobacteria	Legionellales	Legionellaceae	Legionella
Pbact_972	0	0	0	0	0	0	0	0	0	0	13	0	1	0	0	0	0	0	0	0	0	16	0	0	0	0	0	0	0	0	0	0	0	0	Bacteria	Proteobacteria	Alphaproteobacteria	Acetobacterales	Acetobacteraceae	Unclassified_Family_Acetobacteraceae
Pbact_973	0	0	0	0	0	0	0	0	0	0	6	0	0	0	0	0	0	0	0	0	0	0	0	0	0	0	0	19	0	0	0	0	0	0	Bacteria	Proteobacteria	Alphaproteobacteria	Paracaedibacterales	Paracaedibacteraceae	Unclassified_Family_Paracaedibacteraceae
Pbact_974	0	0	8	0	0	0	0	0	0	0	0	0	0	0	6	0	0	0	0	23	0	0	0	0	0	0	0	0	0	15	0	0	0	0	Bacteria	Proteobacteria	Gammaproteobacteria	Burkholderiales	Comamonadaceae	Rhodoferax
Pbact_975	0	0	0	0	0	0	0	0	0	0	0	0	0	0	0	0	0	0	0	0	0	19	0	0	0	0	0	0	0	0	0	0	0	0	Bacteria	Proteobacteria	Gammaproteobacteria	Unclassified_Class_Gammaproteobacteria	Unclassified_Class_Gammaproteobacteria	Unclassified_Class_Gammaproteobacteria
Pbact_976	4	0	0	0	0	0	58	0	0	0	0	0	0	0	0	0	0	0	0	60	20	0	0	0	7	0	0	0	0	0	0	0	0	0	Bacteria	Bacteroidota	Bacteroidia	Chitinophagales	Chitinophagaceae	Ferruginibacter
Pbact_977	0	0	0	0	0	0	0	0	0	0	0	0	0	0	0	0	0	0	0	0	0	0	0	0	0	0	0	0	34	0	0	0	0	0	Bacteria	Proteobacteria	Alphaproteobacteria	Rickettsiales	SM2D12	Unclassified_Family_SM2D12
Pbact_978	0	0	0	0	0	0	0	0	0	0	0	0	0	0	0	0	0	0	0	0	0	0	0	0	0	5	7	0	0	0	0	0	0	2	Bacteria	Proteobacteria	Gammaproteobacteria	Burkholderiales	Oxalobacteraceae	Unclassified_Family_Oxalobacteraceae
Pbact_979	0	0	0	0	0	0	0	0	0	0	0	0	0	0	0	0	0	0	0	0	0	0	0	0	0	0	0	4	0	0	0	0	0	0	Bacteria	Bacteroidota	Bacteroidia	Flavobacteriales	Flavobacteriaceae	Flavobacterium
Pbact_980	0	0	0	0	0	0	0	0	0	0	0	0	0	0	0	0	0	0	0	0	0	0	0	0	0	133	8	0	0	0	0	0	0	0	Bacteria	Verrucomicrobiota	Verrucomicrobiae	Methylacidiphilales	Methylacidiphilaceae	Unclassified_Family_Methylacidiphilaceae
Pbact_981	0	0	0	0	0	0	0	0	0	20	0	0	0	0	0	0	0	0	0	0	0	0	0	0	0	0	0	0	0	0	0	0	0	0	Bacteria	Actinobacteriota	Acidimicrobiia	Microtrichales	Ilumatobacteraceae	CL500-29_marine_group
Pbact_982	0	0	0	0	0	0	0	0	0	0	0	0	0	0	0	0	0	0	0	8	1	0	0	0	0	0	0	0	0	0	0	0	0	0	Bacteria	Proteobacteria	Alphaproteobacteria	Rhodobacterales	Rhodobacteraceae	Rhodobacter
Pbact_983	0	0	0	0	0	0	0	0	0	0	0	0	0	0	0	0	0	4	0	0	0	0	0	0	0	0	0	0	7	0	0	48	0	0	Bacteria	Patescibacteria	Saccharimonadia	Saccharimonadales	Unclassified_Order_Saccharimonadales	Unclassified_Order_Saccharimonadales
Pbact_984	0	0	0	0	0	0	0	0	0	0	0	0	0	0	0	0	0	0	0	0	0	0	4	0	0	0	0	0	1	0	0	0	0	2	Bacteria	Actinobacteriota	Actinobacteria	Corynebacteriales	Mycobacteriaceae	Mycobacterium
Pbact_985	0	0	0	0	0	0	0	0	0	0	0	0	0	1	3	2	0	1	0	0	0	0	0	0	4	0	0	0	0	0	0	2	0	2	Bacteria	Proteobacteria	Gammaproteobacteria	Pseudomonadales	Pseudomonadaceae	Pseudomonas
Pbact_986	0	0	0	0	0	0	0	0	0	0	0	0	0	0	0	0	0	0	0	0	0	0	0	0	0	0	2	0	0	0	0	0	0	0	Bacteria	Bacteroidota	Bacteroidia	Flavobacteriales	Crocinitomicaceae	Fluviicola
Pbact_987	0	0	0	0	0	0	0	0	0	0	0	0	0	0	0	0	0	3	0	0	0	0	0	0	0	0	0	0	0	0	0	0	0	0	Bacteria	Proteobacteria	Gammaproteobacteria	Burkholderiales	Oxalobacteraceae	Massilia
Pbact_988	0	0	0	0	0	0	0	0	32	0	0	0	0	2	7	0	0	0	0	0	0	0	12	0	0	0	0	0	0	0	0	0	0	5	Bacteria	Actinobacteriota	Actinobacteria	Corynebacteriales	Mycobacteriaceae	Mycobacterium
Pbact_989	0	0	0	0	0	0	0	0	0	33	0	0	0	10	0	0	0	0	0	0	0	0	0	0	0	34	0	0	0	0	0	0	0	0	Bacteria	Verrucomicrobiota	Verrucomicrobiae	Chthoniobacterales	Terrimicrobiaceae	FukuN18_freshwater_group
Pbact_990	18	0	0	0	0	0	81	0	0	0	0	0	0	0	0	0	0	0	0	0	0	0	0	0	0	0	0	0	0	4	0	0	0	0	Bacteria	Proteobacteria	Gammaproteobacteria	Burkholderiales	Comamonadaceae	Rhodoferax
Pbact_991	0	0	0	0	0	0	0	52	0	0	0	0	0	0	0	0	0	0	0	0	0	0	0	0	0	0	0	0	0	0	0	0	0	0	Bacteria	Proteobacteria	Alphaproteobacteria	Sphingomonadales	Sphingomonadaceae	Novosphingobium
Pbact_992	0	0	0	0	0	0	0	0	0	0	0	0	0	0	0	0	0	0	0	0	14	0	0	0	0	0	0	0	0	10	0	0	0	0	Bacteria	Margulisbacteria	Unclassified_Phylum_Margulisbacteria	Unclassified_Phylum_Margulisbacteria	Unclassified_Phylum_Margulisbacteria	Unclassified_Phylum_Margulisbacteria
Pbact_993	0	0	0	0	0	0	0	0	7	0	0	29	24	0	0	0	0	0	0	0	0	0	0	34	0	0	0	0	0	0	0	0	0	0	Bacteria	Verrucomicrobiota	Verrucomicrobiae	Chthoniobacterales	Terrimicrobiaceae	FukuN18_freshwater_group
Pbact_994	0	0	0	0	0	0	0	0	0	0	0	0	0	0	0	0	0	0	0	0	0	0	0	0	0	1	15	0	0	0	0	0	0	0	Bacteria	Bacteroidota	Bacteroidia	Flavobacteriales	NS9_marine_group	Unclassified_Family_NS9_marine_group
Pbact_995	0	0	0	0	2	0	0	0	0	0	1	0	0	0	0	0	0	0	0	0	0	0	6	0	0	0	0	4	0	0	0	0	0	0	Bacteria	Proteobacteria	Alphaproteobacteria	Rhodobacterales	Rhodobacteraceae	Unclassified_Family_Rhodobacteraceae
Pbact_996	0	0	0	0	9	0	0	0	0	0	0	0	0	0	0	0	0	0	0	0	0	0	0	0	0	0	0	0	0	0	0	0	0	0	Bacteria	Armatimonadota	Fimbriimonadia	Fimbriimonadales	Fimbriimonadaceae	Unclassified_Family_Fimbriimonadaceae
Pbact_997	0	0	0	0	0	0	0	0	0	0	0	0	0	0	0	0	0	0	0	0	0	0	0	0	0	0	0	2	0	0	0	0	0	0	Bacteria	Proteobacteria	Alphaproteobacteria	Rhizobiales	Labraceae	Labrys
Pbact_998	0	0	0	0	0	0	0	0	0	0	0	0	0	0	34	0	0	0	0	71	0	0	0	0	0	0	0	0	0	12	0	0	0	0	Bacteria	Bdellovibrionota	Bdellovibrionia	Bdellovibrionales	Bdellovibrionaceae	OM27_clade
Pbact_999	0	0	0	0	0	0	0	0	0	0	0	0	0	0	0	0	0	0	0	0	0	0	0	0	14	4	0	0	0	0	0	0	0	0	Bacteria	Proteobacteria	Alphaproteobacteria	Rickettsiales	Rickettsiaceae	Unclassified_Family_Rickettsiaceae
Pbact_1000	0	10	0	0	0	0	0	0	0	0	0	0	0	0	0	0	0	0	0	0	0	0	0	0	0	0	0	0	0	0	0	0	0	0	Bacteria	Proteobacteria	Gammaproteobacteria	Burkholderiales	Comamonadaceae	Curvibacter
Pbact_1001	0	0	0	0	0	0	0	0	0	0	0	0	0	0	0	0	0	0	0	0	0	21	0	0	0	0	0	0	0	0	0	0	0	0	Bacteria	Verrucomicrobiota	Chlamydiae	Chlamydiales	Parachlamydiaceae	Candidatus_Protochlamydia
Pbact_1002	0	24	0	0	0	0	0	0	0	0	0	0	0	0	0	0	0	0	0	0	0	0	0	0	0	0	0	0	0	10	0	0	0	0	Bacteria	Proteobacteria	Gammaproteobacteria	Unclassified_Class_Gammaproteobacteria	Unclassified_Class_Gammaproteobacteria	Unclassified_Class_Gammaproteobacteria
Pbact_1003	0	0	0	0	57	0	0	0	0	0	0	0	0	0	0	0	0	0	0	0	0	0	0	0	0	0	0	0	0	0	0	0	0	0	Bacteria	Proteobacteria	Gammaproteobacteria	Legionellales	Legionellaceae	Legionella
Pbact_1004	0	0	0	0	0	0	0	0	28	1	0	0	0	0	0	0	0	0	0	0	0	0	0	0	0	0	0	0	0	0	0	0	0	0	Bacteria	Proteobacteria	Gammaproteobacteria	Burkholderiales	Comamonadaceae	Rhizobacter
Pbact_1005	0	0	0	0	3	0	0	0	0	0	0	0	0	0	0	0	0	0	0	0	0	0	0	0	12	0	11	1	1	0	0	0	0	0	Bacteria	Proteobacteria	Gammaproteobacteria	Burkholderiales	Comamonadaceae	Limnohabitans
Pbact_1006	0	0	0	0	0	0	0	0	0	0	0	0	0	0	0	0	0	0	0	0	0	5	0	0	0	0	0	0	0	0	0	0	0	0	Bacteria	Proteobacteria	Gammaproteobacteria	Burkholderiales	Nitrosomonadaceae	966-1
Pbact_1007	0	0	0	0	0	0	0	0	0	0	0	0	0	0	0	0	0	0	0	0	0	0	0	0	22	0	0	0	0	0	0	0	0	0	Bacteria	Planctomycetota	Planctomycetes	Isosphaerales	Isosphaeraceae	Unclassified_Family_Isosphaeraceae
Pbact_1008	0	0	0	0	0	0	0	0	0	0	0	0	0	0	0	0	0	0	0	0	0	19	0	0	0	0	0	0	0	0	0	0	0	0	Bacteria	Proteobacteria	Gammaproteobacteria	Unclassified_Class_Gammaproteobacteria	Unclassified_Class_Gammaproteobacteria	Unclassified_Class_Gammaproteobacteria
Pbact_1009	0	0	0	0	0	0	0	0	0	0	0	0	0	0	0	0	0	0	0	0	0	8	0	28	0	0	0	0	0	0	0	0	0	0	Bacteria	Proteobacteria	Alphaproteobacteria	Rhizobiales	Xanthobacteraceae	Pseudolabrys
Pbact_1010	0	0	0	0	0	0	0	0	0	0	0	0	0	0	0	0	0	0	0	0	0	0	0	0	0	9	0	0	0	0	0	0	0	0	Bacteria	SAR324_clade(Marine_group_B)	Unclassified_Phylum_SAR324_clade(Marine_group_B)	Unclassified_Phylum_SAR324_clade(Marine_group_B)	Unclassified_Phylum_SAR324_clade(Marine_group_B)	Unclassified_Phylum_SAR324_clade(Marine_group_B)
Pbact_1011	0	0	0	0	0	0	0	0	0	0	0	0	0	0	0	0	0	0	0	0	0	0	0	0	0	0	0	0	0	0	0	0	15	0	Bacteria	Proteobacteria	Alphaproteobacteria	Rickettsiales	Unclassified_Order_Rickettsiales	Unclassified_Order_Rickettsiales
Pbact_1012	0	0	0	0	0	0	0	0	0	0	20	0	0	0	0	0	0	0	0	0	0	0	0	0	0	0	0	0	0	0	0	0	0	0	Bacteria	Patescibacteria	Parcubacteria	Candidatus_Nomurabacteria	Unclassified_Order_Candidatus_Nomurabacteria	Unclassified_Order_Candidatus_Nomurabacteria
Pbact_1013	0	0	0	0	0	0	0	0	0	0	0	0	0	0	0	0	0	0	0	0	0	27	0	0	0	0	0	0	0	0	0	0	0	0	Bacteria	Proteobacteria	Alphaproteobacteria	Rhodobacterales	Rhodobacteraceae	Rhodobacter
Pbact_1014	0	0	0	0	0	0	0	0	0	0	0	0	0	32	0	0	0	0	0	0	0	0	0	0	0	0	0	0	0	0	0	0	0	0	Bacteria	Proteobacteria	Alphaproteobacteria	Azospirillales	Inquilinaceae	Inquilinus
Pbact_1015	0	0	0	0	0	0	0	0	0	0	0	0	0	0	0	0	0	0	0	0	0	0	0	0	4	0	0	0	0	0	0	0	0	0	Bacteria	Dependentiae	Babeliae	Babeliales	Babeliaceae	Unclassified_Family_Babeliaceae
Pbact_1016	0	0	0	0	0	0	0	0	14	0	0	0	0	0	0	0	0	0	0	0	0	0	0	0	0	0	0	0	0	0	0	0	0	0	Bacteria	Verrucomicrobiota	Verrucomicrobiae	Opitutales	Opitutaceae	Opitutus
Pbact_1017	0	0	0	0	0	0	0	0	0	0	0	0	0	0	0	0	0	0	0	0	0	0	0	0	0	0	0	21	0	0	0	0	0	0	Bacteria	Verrucomicrobiota	Verrucomicrobiae	Chthoniobacterales	Terrimicrobiaceae	Terrimicrobium
Pbact_1018	0	0	0	0	0	0	0	0	0	0	0	6	43	0	0	0	0	0	0	0	0	0	0	0	0	0	0	0	0	0	0	0	0	0	Bacteria	Proteobacteria	Gammaproteobacteria	Legionellales	Legionellaceae	Legionella
Pbact_1019	0	0	0	0	0	0	0	0	2	0	0	0	0	0	0	0	0	0	0	0	0	0	0	0	0	0	0	0	0	0	0	0	0	0	Bacteria	Proteobacteria	Gammaproteobacteria	Burkholderiales	Comamonadaceae	Rhodoferax
Pbact_1020	0	0	0	0	0	0	0	0	23	0	0	0	0	0	0	0	0	0	0	0	0	0	0	0	0	0	0	0	0	0	0	0	0	0	Bacteria	WPS-2	Unclassified_Phylum_WPS-2	Unclassified_Phylum_WPS-2	Unclassified_Phylum_WPS-2	Unclassified_Phylum_WPS-2
Pbact_1021	0	0	0	0	0	0	0	0	0	0	0	0	0	0	0	0	0	0	0	0	0	0	0	0	0	0	0	0	0	10	0	0	0	0	Bacteria	Verrucomicrobiota	Verrucomicrobiae	Chthoniobacterales	Chthoniobacteraceae	Chthoniobacter
Pbact_1022	0	0	0	0	0	0	0	0	0	0	0	0	0	0	0	0	0	0	0	0	0	8	0	0	0	0	0	0	0	0	0	0	0	0	Bacteria	Proteobacteria	Alphaproteobacteria	Rhizobiales	Unclassified_Order_Rhizobiales	Unclassified_Order_Rhizobiales
Pbact_1023	0	0	0	0	18	0	0	0	0	0	0	0	0	0	0	0	0	0	0	0	0	0	0	0	0	0	0	0	0	0	0	0	0	0	Bacteria	Proteobacteria	Alphaproteobacteria	Rickettsiales	Rickettsiaceae	Rickettsia
Pbact_1024	0	0	0	0	0	0	0	0	19	0	0	3	0	3	0	0	0	0	0	0	0	0	0	4	0	0	0	0	0	0	0	0	0	0	Bacteria	Proteobacteria	Alphaproteobacteria	Micropepsales	Micropepsaceae	Unclassified_Family_Micropepsaceae
Pbact_1025	0	0	0	0	0	25	0	0	0	0	0	0	0	0	9	0	0	0	0	0	0	9	0	0	0	0	0	0	0	0	0	0	0	0	Bacteria	Bacteroidota	Bacteroidia	Chitinophagales	Chitinophagaceae	Unclassified_Family_Chitinophagaceae
Pbact_1026	0	0	0	0	13	51	0	0	0	0	0	0	0	0	0	0	0	0	0	0	0	0	0	0	0	0	0	0	0	2	0	0	0	0	Bacteria	Cyanobacteria	Cyanobacteriia	Unclassified_Class_Cyanobacteriia	Unclassified_Class_Cyanobacteriia	Unclassified_Class_Cyanobacteriia
Pbact_1027	0	0	0	0	0	0	0	0	31	0	0	0	0	31	9	0	0	0	0	11	0	0	11	0	0	0	0	0	0	0	0	0	0	0	Bacteria	Acidobacteriota	Acidobacteriae	Acidobacteriales	Acidobacteriaceae_(Subgroup_1)	Granulicella
Pbact_1028	0	0	0	0	0	0	0	0	0	0	0	0	0	0	0	0	0	0	0	0	0	0	12	0	0	0	0	0	0	0	0	0	0	0	Bacteria	Patescibacteria	Saccharimonadia	Saccharimonadales	LWQ8	Unclassified_Family_LWQ8
Pbact_1029	0	0	0	0	0	0	0	0	66	0	0	0	0	0	0	0	0	0	1	0	0	0	0	0	0	0	0	0	0	0	0	0	0	0	Bacteria	Bacteroidota	Bacteroidia	Cytophagales	Cytophagaceae	Cytophaga
Pbact_1030	0	0	0	0	0	0	0	0	47	0	0	0	0	28	0	0	0	0	0	0	0	2	0	0	0	0	0	0	0	0	0	0	0	1	Bacteria	Bdellovibrionota	Oligoflexia	Silvanigrellales	Silvanigrellaceae	Silvanigrella
Pbact_1031	0	0	0	0	0	0	0	0	50	0	0	0	0	0	102	0	0	0	0	0	0	0	0	0	0	0	0	0	0	0	0	0	0	0	Bacteria	Proteobacteria	Gammaproteobacteria	Burkholderiales	Methylophilaceae	Methylophilus
Pbact_1032	0	0	0	0	0	0	0	0	0	0	0	0	0	0	0	0	0	0	0	0	0	0	0	0	37	0	0	0	0	0	0	0	0	0	Bacteria	Actinobacteriota	Acidimicrobiia	IMCC26256	Unclassified_Order_IMCC26256	Unclassified_Order_IMCC26256
Pbact_1033	0	0	0	0	0	0	0	0	0	0	0	0	0	0	0	0	0	0	0	0	19	0	0	0	0	0	0	0	0	0	0	0	0	0	Bacteria	Verrucomicrobiota	Verrucomicrobiae	Verrucomicrobiales	Rubritaleaceae	Luteolibacter
Pbact_1034	0	11	0	0	0	0	0	0	0	0	0	0	0	0	0	0	0	0	0	0	0	0	0	0	0	0	0	0	0	0	0	0	0	0	Bacteria	Bdellovibrionota	Oligoflexia	Oligoflexales	Oligoflexales_fa	Oligoflexus
Pbact_1035	0	0	0	0	0	0	0	3	0	0	0	0	0	0	0	0	0	0	0	0	0	0	0	0	0	0	0	0	0	0	0	0	0	0	Bacteria	Proteobacteria	Gammaproteobacteria	Burkholderiales	Alcaligenaceae	Verticiella
Pbact_1036	0	3	0	0	0	0	0	0	0	0	0	0	0	0	0	0	0	0	0	0	0	0	0	0	0	0	0	0	0	0	0	0	0	0	Bacteria	Proteobacteria	Alphaproteobacteria	Caulobacterales	Caulobacteraceae	Unclassified_Family_Caulobacteraceae
Pbact_1037	0	0	0	0	0	0	0	0	0	0	0	0	0	0	0	0	0	0	0	0	0	0	0	0	0	0	0	0	0	0	25	9	0	0	Bacteria	Actinobacteriota	Actinobacteria	Micrococcales	Microbacteriaceae	Herbiconiux
Pbact_1038	0	0	0	0	0	0	0	0	0	0	0	0	0	0	0	0	0	2	0	0	0	0	0	0	0	0	0	0	0	0	0	0	0	0	Bacteria	Firmicutes	Bacilli	Mycoplasmatales	Mycoplasmataceae	Mycoplasma
Pbact_1039	0	0	0	0	0	0	0	0	0	0	0	0	0	0	0	14	0	0	0	0	0	0	0	0	0	2	0	0	0	0	0	0	0	0	Bacteria	Bacteroidota	Bacteroidia	Flavobacteriales	Flavobacteriaceae	Flavobacterium
Pbact_1040	0	0	0	0	0	0	0	0	0	0	7	0	0	0	0	0	0	0	0	0	0	0	0	0	0	0	0	0	0	0	0	0	0	0	Bacteria	Cyanobacteria	Cyanobacteriia	Gloeobacterales	Gloeobacteraceae	Gloeobacter_PCC-7421
Pbact_1041	0	0	0	3	0	0	11	0	0	0	0	0	0	0	0	0	0	0	0	0	0	0	0	0	0	0	0	0	0	0	0	0	0	0	Bacteria	Unclassified_Kingdom_Bacteria	Unclassified_Kingdom_Bacteria	Unclassified_Kingdom_Bacteria	Unclassified_Kingdom_Bacteria	Unclassified_Kingdom_Bacteria
Pbact_1042	0	0	0	0	0	0	0	11	0	0	0	0	0	4	0	0	0	0	0	0	0	0	0	0	0	0	0	0	0	0	0	0	0	0	Bacteria	Proteobacteria	Gammaproteobacteria	Unclassified_Class_Gammaproteobacteria	Unclassified_Class_Gammaproteobacteria	Unclassified_Class_Gammaproteobacteria
Pbact_1043	0	0	0	0	0	0	0	0	0	0	0	0	0	0	0	0	0	0	0	0	0	0	0	0	25	0	0	0	0	0	0	0	0	0	Bacteria	Bdellovibrionota	Bdellovibrionia	Bdellovibrionales	Bdellovibrionaceae	OM27_clade
Pbact_1044	0	0	0	0	0	0	0	0	0	3	0	0	0	0	0	0	0	0	0	0	0	0	0	0	0	0	0	0	0	0	0	0	0	0	Bacteria	Verrucomicrobiota	Verrucomicrobiae	Chthoniobacterales	Terrimicrobiaceae	Terrimicrobium
Pbact_1045	0	0	0	0	0	0	34	0	0	0	0	0	0	0	0	0	0	0	0	0	0	0	0	0	0	0	0	0	0	0	0	0	0	0	Bacteria	Proteobacteria	Gammaproteobacteria	Burkholderiales	Comamonadaceae	Rhodoferax
Pbact_1046	0	0	0	0	0	0	0	0	0	0	1	0	0	0	0	0	0	0	0	0	0	1	0	0	0	0	0	0	0	0	0	0	0	0	Bacteria	Planctomycetota	Planctomycetes	Isosphaerales	Isosphaeraceae	Unclassified_Family_Isosphaeraceae
Pbact_1047	0	0	0	0	0	0	0	0	0	0	0	0	0	0	0	0	0	0	0	0	0	0	0	0	11	0	0	0	0	0	0	0	0	0	Bacteria	Proteobacteria	Gammaproteobacteria	Legionellales	Legionellaceae	Legionella
Pbact_1048	0	0	0	0	0	0	0	0	0	1	0	0	0	0	0	0	0	0	0	0	0	5	0	0	0	0	0	1	13	0	0	0	0	0	Bacteria	Bacteroidota	Bacteroidia	Chitinophagales	Chitinophagaceae	Sediminibacterium
Pbact_1049	0	0	0	0	0	0	0	8	0	0	0	0	0	0	0	0	0	0	0	0	0	0	0	0	0	0	0	0	0	0	0	0	0	0	Bacteria	Proteobacteria	Alphaproteobacteria	Rhizobiales	Beijerinckiaceae	Unclassified_Family_Beijerinckiaceae
Pbact_1050	0	0	0	0	0	0	0	0	0	0	3	0	0	0	0	0	0	0	0	0	0	0	0	0	0	0	0	0	0	0	0	0	0	0	Bacteria	Proteobacteria	Gammaproteobacteria	Burkholderiales	Comamonadaceae	Unclassified_Family_Comamonadaceae
Pbact_1051	0	0	0	0	0	0	0	0	0	1	6	0	0	0	0	0	0	0	0	0	0	0	0	0	0	0	0	0	0	0	0	0	0	0	Bacteria	Proteobacteria	Gammaproteobacteria	Burkholderiales	Nitrosomonadaceae	966-1
Pbact_1052	0	0	0	0	0	0	0	0	0	0	0	0	0	0	0	0	0	0	0	0	0	0	0	0	0	0	0	0	31	0	0	0	0	0	Bacteria	Bacteroidota	Bacteroidia	Sphingobacteriales	env.OPS_17	Unclassified_Family_env.OPS_17
Pbact_1053	0	0	0	0	0	0	0	0	0	0	0	0	0	0	0	0	0	0	0	0	0	0	0	0	0	0	0	0	0	0	10	6	0	0	Bacteria	Bacteroidota	Bacteroidia	Flavobacteriales	Weeksellaceae	Chryseobacterium
Pbact_1054	0	0	0	0	0	0	0	0	0	0	0	0	0	0	0	0	0	0	0	0	0	0	0	0	0	0	0	0	0	6	0	0	0	0	Bacteria	Planctomycetota	Planctomycetes	Planctomycetales	Rubinisphaeraceae	Unclassified_Family_Rubinisphaeraceae
Pbact_1055	0	0	0	0	0	0	0	0	9	2	0	0	0	0	6	2	1	0	0	0	0	0	0	0	0	0	0	0	0	0	0	0	0	0	Bacteria	Proteobacteria	Gammaproteobacteria	Burkholderiales	Methylophilaceae	Methylotenera
Pbact_1056	0	0	0	0	0	0	0	0	0	0	0	0	0	0	0	0	0	12	0	0	0	0	0	0	0	0	0	0	0	0	0	0	0	0	Bacteria	Patescibacteria	Saccharimonadia	Saccharimonadales	Unclassified_Order_Saccharimonadales	Unclassified_Order_Saccharimonadales
Pbact_1057	0	0	0	0	0	0	0	0	58	0	0	0	0	7	13	0	0	0	0	4	3	0	0	0	0	0	0	0	0	0	0	0	0	0	Bacteria	Verrucomicrobiota	Verrucomicrobiae	Opitutales	Opitutaceae	Opitutus
Pbact_1058	0	0	0	0	0	0	57	0	0	0	0	0	0	0	0	0	0	0	0	10	12	0	0	0	0	0	0	0	0	0	0	0	0	0	Bacteria	Verrucomicrobiota	Verrucomicrobiae	Opitutales	Opitutaceae	Opitutus
Pbact_1059	0	0	0	0	0	0	0	0	0	0	3	0	0	0	0	0	0	0	0	0	0	0	0	0	0	0	0	0	0	0	0	0	0	0	Bacteria	Verrucomicrobiota	Chlamydiae	Chlamydiales	Simkaniaceae	Unclassified_Family_Simkaniaceae
Pbact_1060	0	0	0	0	0	0	0	0	0	0	0	0	0	0	0	0	0	0	0	0	0	0	0	0	2	0	0	0	0	6	0	0	0	0	Bacteria	Proteobacteria	Alphaproteobacteria	Paracaedibacterales	Paracaedibacteraceae	Candidatus_Finniella
Pbact_1061	0	0	0	0	0	0	0	0	0	0	0	0	0	0	0	0	0	0	0	0	0	0	0	0	0	0	0	1	0	0	0	3	0	0	Bacteria	Actinobacteriota	Actinobacteria	PeM15	Unclassified_Order_PeM15	Unclassified_Order_PeM15
Pbact_1062	0	0	0	0	0	0	0	0	0	0	6	0	0	0	0	0	0	0	0	0	0	19	0	0	0	0	0	0	0	0	0	0	0	0	Bacteria	Bacteroidota	Bacteroidia	Chitinophagales	Chitinophagaceae	Unclassified_Family_Chitinophagaceae
Pbact_1063	0	0	0	0	0	0	0	0	0	0	0	0	0	0	0	0	0	0	0	0	9	0	0	0	0	0	0	0	0	0	0	0	0	0	Bacteria	Patescibacteria	Parcubacteria	Unclassified_Class_Parcubacteria	Unclassified_Class_Parcubacteria	Unclassified_Class_Parcubacteria
Pbact_1064	0	0	0	0	0	0	0	0	0	0	0	0	0	0	0	0	0	0	0	24	6	0	0	0	0	0	0	0	0	1	0	0	0	0	Bacteria	Bacteroidota	Bacteroidia	Chitinophagales	Chitinophagaceae	Ferruginibacter
Pbact_1065	0	0	0	0	0	0	0	0	0	0	0	0	0	0	0	0	0	0	0	0	0	0	0	0	0	0	6	0	0	0	0	0	0	0	Bacteria	Proteobacteria	Gammaproteobacteria	Burkholderiales	Comamonadaceae	Acidovorax
Pbact_1066	0	0	0	0	0	0	0	0	0	0	0	0	0	0	0	0	0	0	0	0	0	0	0	0	0	0	0	18	0	0	0	0	0	0	Bacteria	Armatimonadota	Fimbriimonadia	Fimbriimonadales	Fimbriimonadaceae	Unclassified_Family_Fimbriimonadaceae
Pbact_1067	0	0	0	0	4	0	0	0	0	0	3	0	0	0	0	0	0	0	0	0	0	0	0	0	0	0	0	0	0	0	0	0	0	0	Bacteria	Bdellovibrionota	Oligoflexia	Oligoflexales	Unclassified_Order_Oligoflexales	Unclassified_Order_Oligoflexales
Pbact_1068	0	0	0	0	0	0	0	0	14	0	0	0	0	0	0	0	0	0	0	16	0	3	8	0	0	0	0	0	0	0	0	0	0	0	Bacteria	Proteobacteria	Gammaproteobacteria	Enterobacterales	Yersiniaceae	Rahnella1
Pbact_1069	0	0	0	0	0	0	0	0	0	0	0	0	0	0	0	0	0	0	0	0	0	0	0	0	0	0	0	2	2	0	0	0	0	0	Bacteria	Cyanobacteria	Cyanobacteriia	Cyanobacteriales	Microcystaceae	Unclassified_Family_Microcystaceae
Pbact_1070	0	0	7	0	0	0	70	0	0	0	0	0	0	0	0	0	0	0	0	0	0	0	0	0	0	0	0	0	0	0	0	0	0	0	Bacteria	Bdellovibrionota	Oligoflexia	053A03-B-DI-P58	Unclassified_Order_053A03-B-DI-P58	Unclassified_Order_053A03-B-DI-P58
Pbact_1071	0	0	0	0	0	0	0	0	0	0	0	0	0	0	10	0	0	0	0	0	28	0	0	0	0	0	0	0	0	0	0	0	0	0	Bacteria	Proteobacteria	Gammaproteobacteria	Burkholderiales	Comamonadaceae	Limnohabitans
Pbact_1072	0	0	0	0	0	0	0	0	0	0	0	0	0	38	0	0	0	0	0	0	0	0	0	0	0	0	0	0	0	0	0	0	0	0	Bacteria	WPS-2	Unclassified_Phylum_WPS-2	Unclassified_Phylum_WPS-2	Unclassified_Phylum_WPS-2	Unclassified_Phylum_WPS-2
Pbact_1073	0	0	0	0	0	0	0	0	0	0	0	0	0	0	0	0	0	0	0	0	0	0	0	0	0	0	0	0	0	7	0	0	0	0	Bacteria	Bdellovibrionota	Bdellovibrionia	Bacteriovoracales	Bacteriovoracaceae	Peredibacter
Pbact_1074	34	0	0	0	0	0	0	0	0	0	0	0	0	0	0	0	0	0	0	0	0	0	0	0	0	0	0	0	0	0	0	0	0	0	Bacteria	Verrucomicrobiota	Verrucomicrobiae	Chthoniobacterales	Chthoniobacteraceae	Unclassified_Family_Chthoniobacteraceae
Pbact_1075	0	0	0	0	0	0	0	0	0	0	0	0	0	0	0	0	0	0	0	14	0	0	0	0	0	0	0	0	0	0	0	0	0	0	Bacteria	Myxococcota	Polyangia	Polyangiales	Polyangiaceae	Unclassified_Family_Polyangiaceae
Pbact_1076	0	0	0	0	0	0	0	0	0	0	0	0	0	0	0	0	0	0	0	0	0	0	0	0	0	8	0	0	0	0	0	0	0	0	Bacteria	Verrucomicrobiota	Verrucomicrobiae	Chthoniobacterales	Chthoniobacteraceae	Chthoniobacter
Pbact_1077	0	0	0	0	0	0	0	0	0	0	0	0	0	0	0	0	0	0	0	0	0	0	0	0	0	0	0	0	0	1	0	0	0	0	Bacteria	Verrucomicrobiota	Verrucomicrobiae	Pedosphaerales	Pedosphaeraceae	Unclassified_Family_Pedosphaeraceae
Pbact_1078	0	0	0	0	0	0	8	0	0	0	0	0	0	0	0	0	0	0	0	0	0	0	0	0	7	0	0	0	0	0	0	0	0	0	Bacteria	Proteobacteria	Alphaproteobacteria	Rhodospirillales	Magnetospiraceae	Unclassified_Family_Magnetospiraceae
Pbact_1079	0	0	0	0	0	0	0	0	0	0	0	0	0	0	0	0	0	0	0	0	0	16	0	0	0	0	0	0	0	0	0	0	0	0	Bacteria	Gemmatimonadota	Gemmatimonadetes	Gemmatimonadales	Gemmatimonadaceae	Gemmatimonas
Pbact_1080	0	0	0	0	0	0	0	0	0	0	0	0	0	0	0	0	0	0	0	0	0	0	0	0	35	0	0	0	0	0	0	0	0	0	Bacteria	Bacteroidota	Bacteroidia	Sphingobacteriales	NS11-12_marine_group	Unclassified_Family_NS11-12_marine_group
Pbact_1081	0	0	0	0	0	0	0	0	0	0	1	0	0	0	0	0	0	0	0	0	0	0	0	0	0	0	0	0	0	0	0	0	0	0	Bacteria	Proteobacteria	Alphaproteobacteria	Caulobacterales	Caulobacteraceae	Phenylobacterium
Pbact_1082	0	0	0	0	0	0	0	0	0	0	0	0	0	0	55	0	0	0	0	0	0	0	0	0	0	0	0	0	0	0	0	0	0	0	Bacteria	Verrucomicrobiota	Verrucomicrobiae	Opitutales	Opitutaceae	Opitutus
Pbact_1083	0	0	0	0	0	0	0	0	0	0	0	0	0	0	0	0	0	4	0	0	0	0	0	0	0	0	0	0	0	0	0	0	0	0	Bacteria	Patescibacteria	Gracilibacteria	Absconditabacteriales_(SR1)	Unclassified_Order_Absconditabacteriales_(SR1)	Unclassified_Order_Absconditabacteriales_(SR1)
Pbact_1084	0	0	0	0	0	0	0	0	0	0	0	0	0	0	0	0	0	0	0	0	0	0	8	0	0	0	0	0	0	0	0	0	0	0	Bacteria	Patescibacteria	Parcubacteria	Candidatus_Zambryskibacteria	Unclassified_Order_Candidatus_Zambryskibacteria	Unclassified_Order_Candidatus_Zambryskibacteria
Pbact_1085	0	0	0	0	0	0	0	0	0	14	0	0	0	0	0	0	0	0	0	0	0	0	0	0	0	0	0	0	0	0	0	0	0	0	Bacteria	Bacteroidota	Bacteroidia	Cytophagales	Cyclobacteriaceae	Unclassified_Family_Cyclobacteriaceae
Pbact_1086	0	0	0	0	0	0	0	0	0	0	0	0	0	0	0	0	0	0	0	0	0	0	0	0	0	0	0	0	0	11	0	0	0	0	Bacteria	Bdellovibrionota	Oligoflexia	0319-6G20	Unclassified_Order_0319-6G20	Unclassified_Order_0319-6G20
Pbact_1087	0	0	0	0	0	0	0	0	0	0	0	0	0	0	0	0	2	0	0	0	0	0	0	0	0	0	0	0	0	0	0	0	0	0	Bacteria	Patescibacteria	Parcubacteria	Unclassified_Class_Parcubacteria	Unclassified_Class_Parcubacteria	Unclassified_Class_Parcubacteria
Pbact_1088	0	0	0	0	0	0	0	0	0	0	0	0	0	0	0	0	0	0	0	0	0	0	0	0	0	0	0	0	6	0	0	0	0	0	Bacteria	Proteobacteria	Alphaproteobacteria	Elsterales	Elsteraceae	Unclassified_Family_Elsteraceae
Pbact_1089	0	0	0	0	0	0	0	0	0	0	0	0	0	0	0	0	0	0	0	0	0	0	0	0	9	0	0	0	0	0	0	0	0	0	Bacteria	Proteobacteria	Alphaproteobacteria	Rickettsiales	Rickettsiaceae	Rickettsia
Pbact_1090	0	0	0	0	0	0	0	0	3	0	0	0	0	4	6	0	0	0	0	9	2	0	0	0	0	0	0	0	0	0	0	0	0	0	Bacteria	Actinobacteriota	Actinobacteria	Corynebacteriales	Mycobacteriaceae	Mycobacterium
Pbact_1091	0	0	0	0	0	0	0	0	0	0	0	0	0	0	0	0	0	0	0	21	0	0	0	0	0	0	0	0	0	0	0	0	0	0	Bacteria	Proteobacteria	Gammaproteobacteria	R7C24	Unclassified_Order_R7C24	Unclassified_Order_R7C24
Pbact_1092	0	0	0	0	0	0	0	0	0	0	0	0	0	0	0	0	0	11	0	0	0	0	0	0	0	0	0	0	0	0	0	0	0	0	Bacteria	Patescibacteria	Gracilibacteria	Unclassified_Class_Gracilibacteria	Unclassified_Class_Gracilibacteria	Unclassified_Class_Gracilibacteria
Pbact_1093	0	0	0	0	0	0	0	0	11	14	0	0	0	0	6	0	0	0	0	0	0	0	0	0	0	0	0	0	0	0	0	0	0	1	Bacteria	Bacteroidota	Bacteroidia	Flavobacteriales	Flavobacteriaceae	Flavobacterium
Pbact_1094	0	4	0	0	0	0	0	0	0	0	0	0	0	0	0	0	0	0	0	0	0	0	0	0	0	0	0	0	0	9	0	0	0	0	Bacteria	Bacteroidota	Bacteroidia	Flavobacteriales	NS9_marine_group	Unclassified_Family_NS9_marine_group
Pbact_1095	0	0	0	0	0	0	0	7	0	0	0	0	0	0	0	0	0	0	0	0	0	0	0	0	0	0	0	0	0	0	0	0	0	0	Bacteria	Verrucomicrobiota	Verrucomicrobiae	Pedosphaerales	Pedosphaeraceae	Unclassified_Family_Pedosphaeraceae
Pbact_1096	0	0	0	0	0	0	0	0	0	0	0	0	0	20	0	0	0	0	0	0	0	0	0	0	0	0	0	0	0	0	0	0	0	0	Bacteria	Proteobacteria	Alphaproteobacteria	Sphingomonadales	Sphingomonadaceae	Polymorphobacter
Pbact_1097	0	0	0	0	0	0	0	0	0	1	0	0	0	0	36	0	0	0	0	0	0	0	0	0	0	0	0	0	0	0	5	0	0	0	Bacteria	Bacteroidota	Bacteroidia	Chitinophagales	Chitinophagaceae	Parasediminibacterium
Pbact_1098	0	0	0	0	0	0	0	0	0	0	0	0	0	0	0	0	0	0	2	0	0	0	0	0	0	0	0	0	0	0	0	0	0	0	Bacteria	Bacteroidota	Bacteroidia	Chitinophagales	Chitinophagaceae	Sediminibacterium
Pbact_1099	0	0	0	0	0	0	0	0	19	0	0	0	0	0	13	0	0	0	0	0	0	0	0	0	0	0	0	0	0	0	0	0	0	0	Bacteria	Verrucomicrobiota	Verrucomicrobiae	Opitutales	Opitutaceae	Opitutus
Pbact_1100	0	0	0	0	0	0	0	0	0	0	0	0	0	0	0	0	0	2	0	7	0	0	0	0	0	0	0	0	0	0	0	0	0	0	Bacteria	Proteobacteria	Gammaproteobacteria	Enterobacterales	Enterobacteriaceae	Unclassified_Family_Enterobacteriaceae
Pbact_1101	0	0	0	0	0	0	0	0	0	0	5	0	0	0	0	0	0	0	0	0	0	0	0	0	0	0	0	0	0	0	0	0	0	0	Bacteria	Bacteroidota	Bacteroidia	Chitinophagales	Chitinophagaceae	Parasediminibacterium
Pbact_1102	0	0	0	0	0	0	0	0	0	0	0	0	0	0	0	0	0	0	0	0	0	0	0	0	0	0	0	0	0	0	1	0	0	0	Bacteria	Proteobacteria	Gammaproteobacteria	Burkholderiales	Comamonadaceae	Unclassified_Family_Comamonadaceae
Pbact_1103	0	0	0	0	0	0	0	0	0	0	0	0	0	0	11	0	0	0	0	0	0	0	0	0	0	0	0	0	0	0	0	14	0	0	Bacteria	Proteobacteria	Alphaproteobacteria	Rickettsiales	Candidatus_Hepatincola	Unclassified_Family_Candidatus_Hepatincola
Pbact_1104	0	0	0	0	0	0	0	0	0	0	0	0	0	0	0	0	0	0	0	0	0	0	0	0	20	0	0	0	0	0	0	0	0	0	Bacteria	Bacteroidota	Bacteroidia	Flavobacteriales	Flavobacteriaceae	Flavobacterium
Pbact_1105	0	0	0	0	0	0	0	0	0	0	6	0	0	0	0	0	0	0	0	0	0	0	0	0	0	0	0	0	0	0	0	0	0	0	Bacteria	Planctomycetota	Phycisphaerae	Tepidisphaerales	WD2101_soil_group	Unclassified_Family_WD2101_soil_group
Pbact_1106	0	0	0	0	0	0	0	0	0	0	0	0	0	0	0	0	0	0	0	0	0	0	0	0	2	2	3	2	0	0	0	0	0	0	Bacteria	Proteobacteria	Gammaproteobacteria	Burkholderiales	Burkholderiaceae	Polynucleobacter
Pbact_1107	0	0	0	0	0	0	0	0	0	4	0	0	0	0	0	0	0	0	0	0	0	0	1	0	0	0	0	0	0	0	0	0	0	0	Bacteria	Actinobacteriota	Actinobacteria	Corynebacteriales	Mycobacteriaceae	Mycobacterium
Pbact_1108	0	0	0	0	0	0	0	0	0	0	0	0	0	0	0	0	0	0	0	0	0	0	0	0	0	0	0	0	0	0	29	0	0	0	Bacteria	Bacteroidota	Bacteroidia	Chitinophagales	Chitinophagaceae	Unclassified_Family_Chitinophagaceae
Pbact_1109	0	0	0	0	0	0	0	0	0	0	0	0	0	0	0	0	0	0	0	0	0	0	3	0	0	0	0	0	5	0	0	0	0	0	Bacteria	Bacteroidota	Bacteroidia	Flavobacteriales	Flavobacteriaceae	Flavobacterium
Pbact_1110	0	0	0	0	0	0	0	0	0	0	0	0	0	0	0	0	0	0	0	0	0	0	0	0	0	0	0	0	3	1	0	0	0	0	Bacteria	Proteobacteria	Alphaproteobacteria	Sphingomonadales	Sphingomonadaceae	Novosphingobium
Pbact_1111	0	0	0	0	0	0	0	0	0	0	0	0	0	0	0	0	0	0	8	0	0	0	0	0	0	0	0	0	0	0	0	0	0	0	Bacteria	Proteobacteria	Gammaproteobacteria	Burkholderiales	Neisseriaceae	Unclassified_Family_Neisseriaceae
Pbact_1112	0	0	0	0	0	0	0	0	0	0	4	0	3	0	0	0	0	0	0	0	0	0	0	0	0	0	0	0	0	0	0	0	0	0	Bacteria	Bdellovibrionota	Oligoflexia	Silvanigrellales	Silvanigrellaceae	Silvanigrella
Pbact_1113	0	0	0	0	0	0	0	0	0	0	0	0	0	0	0	0	0	0	0	0	0	0	0	0	0	0	0	0	0	0	0	0	0	1	Bacteria	Proteobacteria	Alphaproteobacteria	Caulobacterales	Caulobacteraceae	Unclassified_Family_Caulobacteraceae
Pbact_1114	0	0	0	0	0	0	0	22	0	0	0	0	0	0	0	0	0	0	0	0	0	0	0	0	0	0	0	0	0	0	0	0	0	0	Bacteria	Proteobacteria	Alphaproteobacteria	Acetobacterales	Acetobacteraceae	Unclassified_Family_Acetobacteraceae
Pbact_1115	0	0	0	0	0	0	0	0	0	0	0	0	0	0	0	0	0	0	0	0	0	0	0	0	0	0	0	0	0	0	0	10	0	0	Bacteria	Proteobacteria	Alphaproteobacteria	Caulobacterales	Caulobacteraceae	Asticcacaulis
Pbact_1116	14	0	0	0	0	0	0	0	0	0	0	0	0	0	0	0	0	0	0	0	0	0	0	0	0	0	0	8	0	0	0	0	0	0	Bacteria	Proteobacteria	Alphaproteobacteria	Acetobacterales	Acetobacteraceae	Roseomonas
Pbact_1117	0	0	0	0	0	0	29	0	0	0	0	0	0	0	0	0	0	0	0	0	0	0	0	0	0	0	0	0	0	0	0	0	0	0	Bacteria	Myxococcota	Polyangia	Blfdi19	Unclassified_Order_Blfdi19	Unclassified_Order_Blfdi19
Pbact_1118	0	0	0	0	0	0	0	0	0	0	0	0	0	0	0	0	0	0	0	0	0	0	0	0	0	12	17	0	0	0	0	0	0	0	Bacteria	Myxococcota	Myxococcia	Myxococcales	Anaeromyxobacteraceae	Anaeromyxobacter
Pbact_1119	0	0	0	0	0	0	0	0	0	3	0	0	0	0	0	0	0	0	0	0	0	0	0	0	0	0	0	0	0	0	0	0	0	0	Bacteria	Dependentiae	Babeliae	Babeliales	Unclassified_Order_Babeliales	Unclassified_Order_Babeliales
Pbact_1120	0	0	12	0	0	0	0	0	0	0	0	0	0	0	0	0	0	0	0	0	0	0	0	0	0	0	0	0	0	0	0	0	0	0	Bacteria	Myxococcota	Polyangia	Polyangiales	Polyangiaceae	Pajaroellobacter
Pbact_1121	0	0	0	0	0	0	0	0	39	0	0	0	0	0	7	0	0	0	0	0	0	0	0	0	0	0	0	0	0	0	0	0	0	0	Bacteria	Proteobacteria	Alphaproteobacteria	Sphingomonadales	Sphingomonadaceae	Novosphingobium
Pbact_1122	0	0	0	0	0	0	0	0	0	0	0	0	0	0	0	0	0	0	0	0	0	0	0	0	0	1	6	0	0	0	0	0	0	0	Bacteria	Bacteroidota	Bacteroidia	Flavobacteriales	Flavobacteriaceae	Flavobacterium
Pbact_1123	0	0	0	0	0	0	0	0	0	0	0	0	0	11	0	0	0	0	0	0	0	0	3	0	0	0	0	0	0	0	0	0	0	0	Bacteria	Actinobacteriota	Actinobacteria	Corynebacteriales	Mycobacteriaceae	Mycobacterium
Pbact_1124	0	0	0	0	0	0	0	0	0	0	0	0	0	0	0	0	0	0	0	0	0	0	0	0	0	0	1	0	0	0	0	6	0	0	Bacteria	Proteobacteria	Gammaproteobacteria	Burkholderiales	Comamonadaceae	Polaromonas
Pbact_1125	0	0	0	0	0	0	0	5	0	0	0	0	0	0	0	0	0	0	0	0	0	0	0	0	0	0	0	0	0	0	0	0	0	0	Bacteria	Proteobacteria	Gammaproteobacteria	Burkholderiales	Unclassified_Order_Burkholderiales	Unclassified_Order_Burkholderiales
Pbact_1126	0	0	0	0	0	0	0	0	0	0	0	0	0	0	0	0	0	0	0	0	0	0	0	0	0	5	0	0	0	0	0	0	0	0	Bacteria	Proteobacteria	Gammaproteobacteria	Burkholderiales	Comamonadaceae	Polaromonas
Pbact_1127	0	0	6	0	0	0	7	0	0	0	0	0	0	0	0	0	0	0	0	0	0	0	0	0	0	0	0	0	0	0	0	0	0	0	Bacteria	Bacteroidota	Bacteroidia	Bacteroidales	Rikenellaceae	Unclassified_Family_Rikenellaceae
Pbact_1128	0	0	0	0	0	0	0	0	0	0	0	0	0	0	0	0	0	0	0	0	0	0	0	0	0	3	0	0	0	0	0	0	0	0	Bacteria	Dependentiae	Babeliae	Babeliales	UBA12409	Unclassified_Family_UBA12409
Pbact_1129	0	0	0	0	0	0	0	0	0	0	0	0	0	4	0	0	0	0	0	0	0	0	0	0	0	0	0	0	0	0	0	0	0	0	Bacteria	Actinobacteriota	Actinobacteria	Corynebacteriales	Mycobacteriaceae	Mycobacterium
Pbact_1130	0	0	0	0	0	0	0	0	0	5	0	0	0	0	0	0	0	0	0	0	0	0	0	0	0	0	0	0	0	0	0	0	1	2	Bacteria	Proteobacteria	Gammaproteobacteria	Burkholderiales	Nitrosomonadaceae	Ellin6067
Pbact_1131	0	0	0	0	0	0	0	0	0	0	0	0	0	0	0	0	0	0	0	7	0	0	0	0	0	0	0	0	0	0	0	0	0	0	Bacteria	Proteobacteria	Alphaproteobacteria	Caulobacterales	Caulobacteraceae	Brevundimonas
Pbact_1132	0	0	0	0	0	0	0	0	0	0	0	0	0	0	0	0	7	0	0	0	0	0	0	0	0	0	0	0	0	0	0	12	0	0	Bacteria	Bacteroidota	Bacteroidia	Sphingobacteriales	Sphingobacteriaceae	Pedobacter
Pbact_1133	0	0	0	0	0	0	0	0	0	0	0	0	0	0	0	0	0	0	0	0	0	0	0	0	0	0	0	0	7	0	0	0	0	0	Bacteria	Proteobacteria	Alphaproteobacteria	Rhizobiales	Beijerinckiaceae	FukuN57
Pbact_1134	0	0	0	0	0	0	0	0	0	0	0	0	0	0	0	0	0	0	0	0	0	0	0	0	0	0	0	0	17	0	0	0	0	0	Bacteria	SAR324_clade(Marine_group_B)	Unclassified_Phylum_SAR324_clade(Marine_group_B)	Unclassified_Phylum_SAR324_clade(Marine_group_B)	Unclassified_Phylum_SAR324_clade(Marine_group_B)	Unclassified_Phylum_SAR324_clade(Marine_group_B)
Pbact_1135	0	0	0	0	0	0	0	0	0	0	0	0	0	0	0	0	0	0	0	0	0	0	0	0	0	0	0	0	6	0	0	0	0	0	Bacteria	Verrucomicrobiota	Verrucomicrobiae	Opitutales	Opitutaceae	IMCC26134
Pbact_1136	0	0	0	0	0	27	0	0	0	0	0	0	0	0	0	0	0	0	0	0	0	0	0	0	0	0	0	0	0	0	0	0	0	0	Bacteria	Bacteroidota	Bacteroidia	Sphingobacteriales	Sphingobacteriaceae	Mucilaginibacter
Pbact_1137	0	0	0	0	2	4	0	0	0	0	0	0	0	0	0	0	0	0	0	0	0	0	0	0	0	0	0	0	0	0	0	0	0	0	Bacteria	Bacteroidota	Bacteroidia	Chitinophagales	Chitinophagaceae	Sediminibacterium
Pbact_1138	0	0	0	0	0	0	0	0	0	0	3	0	0	0	0	0	0	0	0	0	0	0	0	0	0	0	0	0	4	0	0	0	0	0	Bacteria	Actinobacteriota	Acidimicrobiia	Microtrichales	Ilumatobacteraceae	CL500-29_marine_group
Pbact_1139	0	0	0	0	0	0	0	0	0	0	0	0	0	0	0	0	0	0	0	0	0	4	0	0	0	0	0	0	0	0	0	0	0	0	Bacteria	Bacteroidota	Bacteroidia	Sphingobacteriales	env.OPS_17	Unclassified_Family_env.OPS_17
Pbact_1140	2	0	0	0	0	0	13	0	0	0	0	0	0	0	0	0	0	0	0	0	0	0	0	0	0	0	0	0	0	0	0	0	0	0	Bacteria	Proteobacteria	Gammaproteobacteria	Burkholderiales	Comamonadaceae	Limnohabitans
Pbact_1141	0	0	0	0	0	0	0	0	21	2	0	0	0	0	0	0	0	0	0	0	0	0	0	0	0	0	0	0	0	0	0	0	0	0	Bacteria	Proteobacteria	Gammaproteobacteria	Burkholderiales	Comamonadaceae	Rhizobacter
Pbact_1142	0	0	0	0	0	0	0	0	0	0	0	0	0	0	0	0	0	0	0	0	12	0	0	0	0	0	0	0	0	0	0	0	0	0	Bacteria	Bacteroidota	Bacteroidia	Chitinophagales	Chitinophagaceae	Parasediminibacterium
Pbact_1143	0	0	0	19	0	0	0	0	0	0	0	0	0	0	0	0	0	0	0	0	0	0	0	0	0	0	0	0	0	0	0	0	0	0	Bacteria	Proteobacteria	Gammaproteobacteria	Burkholderiales	Comamonadaceae	Limnohabitans
Pbact_1144	0	0	0	0	0	0	0	0	0	0	0	0	0	1	0	0	0	0	0	0	0	0	0	0	0	0	0	0	0	0	0	0	0	0	Bacteria	Proteobacteria	Gammaproteobacteria	Burkholderiales	Oxalobacteraceae	Undibacterium
Pbact_1145	0	0	0	0	0	0	0	0	0	0	0	0	0	0	0	0	0	0	0	0	0	0	0	0	0	0	0	1	0	0	0	0	0	0	Bacteria	Patescibacteria	Parcubacteria	Candidatus_Kaiserbacteria	Unclassified_Order_Candidatus_Kaiserbacteria	Unclassified_Order_Candidatus_Kaiserbacteria
Pbact_1146	0	0	0	0	0	0	0	0	0	0	0	0	0	0	0	0	0	0	0	7	2	0	0	0	0	0	0	0	0	0	0	0	0	0	Bacteria	Proteobacteria	Gammaproteobacteria	Burkholderiales	Comamonadaceae	Rhodoferax
Pbact_1147	0	0	0	2	0	0	0	0	0	0	0	0	0	0	0	0	0	0	0	0	0	0	0	0	0	0	0	0	0	0	0	0	0	0	Bacteria	Chloroflexi	SL56_marine_group	Unclassified_Class_SL56_marine_group	Unclassified_Class_SL56_marine_group	Unclassified_Class_SL56_marine_group
Pbact_1148	0	0	0	0	0	0	0	0	3	0	0	0	0	0	3	0	0	0	0	0	0	0	0	0	0	0	0	0	0	0	0	0	0	0	Bacteria	Patescibacteria	Parcubacteria	Unclassified_Class_Parcubacteria	Unclassified_Class_Parcubacteria	Unclassified_Class_Parcubacteria
Pbact_1149	0	0	0	0	0	0	0	0	0	0	0	0	0	0	5	0	0	0	0	0	0	0	0	0	0	0	0	0	0	0	0	0	0	0	Bacteria	Verrucomicrobiota	Verrucomicrobiae	Opitutales	Opitutaceae	Opitutus
Pbact_1150	0	0	0	0	0	0	0	0	0	0	2	0	0	0	0	0	0	0	0	0	0	0	0	0	0	0	0	0	0	0	0	0	0	0	Bacteria	Proteobacteria	Gammaproteobacteria	Burkholderiales	Neisseriaceae	Unclassified_Family_Neisseriaceae
Pbact_1151	0	0	0	0	0	0	0	0	0	0	0	0	0	0	0	0	0	0	0	0	2	0	0	0	0	0	5	0	0	0	0	0	0	0	Bacteria	Bacteroidota	Bacteroidia	Sphingobacteriales	NS11-12_marine_group	Unclassified_Family_NS11-12_marine_group
Pbact_1152	0	0	0	0	0	0	0	0	0	0	0	0	0	0	0	0	0	0	0	0	0	0	0	0	0	0	0	0	0	0	2	8	0	0	Bacteria	Bacteroidota	Bacteroidia	Flavobacteriales	Flavobacteriaceae	Flavobacterium
Pbact_1153	0	0	0	0	0	0	0	0	0	0	0	0	0	0	0	0	0	0	0	0	0	0	0	0	0	0	0	0	3	0	0	0	0	0	Bacteria	Actinobacteriota	Coriobacteriia	OPB41	Unclassified_Order_OPB41	Unclassified_Order_OPB41
Pbact_1154	0	0	0	0	0	0	0	0	0	0	4	0	0	0	0	1	0	0	0	0	0	0	0	0	0	0	0	0	0	0	0	0	0	0	Bacteria	Proteobacteria	Gammaproteobacteria	Burkholderiales	Comamonadaceae	Unclassified_Family_Comamonadaceae
Pbact_1155	0	0	0	0	0	0	0	0	0	0	0	0	0	0	0	0	0	0	0	0	0	0	0	0	0	0	0	0	0	0	0	1	0	0	Bacteria	Proteobacteria	Gammaproteobacteria	Pseudomonadales	Pseudomonadaceae	Pseudomonas
Pbact_1156	0	0	0	0	0	0	0	0	0	0	0	0	0	0	9	0	0	0	0	0	0	0	0	0	0	0	0	0	0	0	0	0	0	0	Bacteria	Bacteroidota	Bacteroidia	Chitinophagales	Chitinophagaceae	Sediminibacterium
Pbact_1157	0	0	0	0	0	0	0	0	0	1	3	0	0	0	0	0	0	0	0	0	0	0	0	0	0	0	0	0	0	0	0	0	0	0	Bacteria	Verrucomicrobiota	Chlamydiae	Chlamydiales	Parachlamydiaceae	Candidatus_Protochlamydia
Pbact_1158	0	0	0	0	0	0	0	0	0	0	0	0	0	0	0	0	0	0	1	0	0	0	0	0	0	0	0	1	0	0	0	0	0	0	Bacteria	Proteobacteria	Gammaproteobacteria	Burkholderiales	Unclassified_Order_Burkholderiales	Unclassified_Order_Burkholderiales
Pbact_1159	0	0	3	0	0	0	0	0	0	0	0	0	0	0	0	0	0	0	0	0	0	0	0	0	0	0	0	0	0	0	0	0	0	0	Bacteria	Bacteroidota	Bacteroidia	Flavobacteriales	Crocinitomicaceae	Fluviicola
Pbact_1160	0	0	0	0	0	10	0	0	0	0	0	0	0	0	0	0	0	0	0	0	0	0	0	0	0	0	0	0	0	0	0	0	0	0	Bacteria	Proteobacteria	Gammaproteobacteria	Pseudomonadales	Pseudomonadaceae	Pseudomonas
Pbact_1161	0	0	0	0	0	0	0	0	0	0	0	0	0	0	0	0	0	0	0	0	0	0	0	0	2	0	0	0	0	0	0	0	0	0	Bacteria	Proteobacteria	Alphaproteobacteria	Caulobacterales	Caulobacteraceae	Phenylobacterium
Pbact_1162	0	0	0	0	0	0	0	0	0	0	0	2	3	0	0	0	0	0	0	0	0	0	0	0	0	0	0	0	0	0	0	0	0	0	Bacteria	Verrucomicrobiota	Chlamydiae	Chlamydiales	Simkaniaceae	Unclassified_Family_Simkaniaceae
Pbact_1163	0	0	0	0	0	0	0	0	0	2	0	0	0	0	0	0	0	0	0	0	0	0	0	0	0	0	0	0	0	0	0	0	0	0	Bacteria	Verrucomicrobiota	Verrucomicrobiae	Opitutales	Opitutaceae	Unclassified_Family_Opitutaceae
Pbact_1164	0	0	0	0	0	0	0	0	0	0	0	0	0	0	0	0	0	0	0	0	0	0	0	0	0	0	0	0	0	0	0	0	0	2	Bacteria	Bacteroidota	Bacteroidia	Chitinophagales	Chitinophagaceae	Unclassified_Family_Chitinophagaceae
Pbact_1165	0	0	0	0	0	0	0	0	0	0	0	0	0	0	0	0	0	0	0	0	0	0	0	0	0	0	0	0	0	1	0	0	0	0	Bacteria	Actinobacteriota	Actinobacteria	Frankiales	Sporichthyaceae	Unclassified_Family_Sporichthyaceae
Pbact_1166	0	0	0	1	0	0	0	0	0	0	0	0	0	0	0	0	0	0	0	0	0	0	0	0	0	0	0	0	0	0	0	0	0	0	Bacteria	Proteobacteria	Gammaproteobacteria	Unclassified_Class_Gammaproteobacteria	Unclassified_Class_Gammaproteobacteria	Unclassified_Class_Gammaproteobacteria
Pbact_1167	0	0	0	0	0	0	0	0	0	0	0	0	0	0	0	0	0	0	0	3	0	0	0	0	0	0	0	0	0	0	0	3	0	1	Bacteria	Proteobacteria	Gammaproteobacteria	Pseudomonadales	Pseudomonadaceae	Pseudomonas
Pbact_1168	0	0	0	0	0	0	0	0	2	0	0	0	0	0	0	0	0	0	0	0	0	0	0	0	0	0	0	0	0	0	0	0	0	0	Bacteria	Proteobacteria	Gammaproteobacteria	Burkholderiales	Oxalobacteraceae	Herminiimonas
Pbact_1169	0	0	0	0	0	0	0	0	0	0	0	0	0	0	0	0	0	0	0	0	0	0	0	0	0	0	3	0	0	0	0	0	0	0	Bacteria	Chloroflexi	Anaerolineae	Anaerolineales	Anaerolineaceae	Leptolinea
Pbact_1170	0	0	0	0	0	0	0	0	0	0	0	0	0	3	0	0	0	0	0	0	0	2	0	0	0	0	9	0	0	0	0	0	0	0	Bacteria	Proteobacteria	Gammaproteobacteria	Burkholderiales	TRA3-20	Unclassified_Family_TRA3-20
Pbact_1171	0	0	0	0	0	0	0	0	206	0	2	0	0	0	0	2	8	39	0	0	0	0	0	0	0	0	0	0	0	0	0	16	0	0	Bacteria	Proteobacteria	Gammaproteobacteria	Burkholderiales	Comamonadaceae	Rhodoferax
Pbact_1172	0	0	0	0	0	0	0	0	28	8	0	0	0	20	23	0	0	0	0	0	0	2	0	0	0	0	0	0	0	0	0	0	1	0	Bacteria	Proteobacteria	Alphaproteobacteria	Rhizobiales	Beijerinckiaceae	Methylobacterium-Methylorubrum
Pbact_1173	0	0	0	0	0	0	0	0	12	0	0	0	0	0	0	0	0	0	0	0	0	0	0	0	0	0	0	0	0	0	0	0	0	0	Bacteria	Firmicutes	Clostridia	Clostridiales	Clostridiaceae	Clostridium_sensu_stricto_1
Pbact_1174	0	0	0	0	0	0	0	0	7	0	0	0	0	0	0	0	0	48	0	0	0	2	0	0	0	0	0	0	0	0	0	0	0	0	Bacteria	Proteobacteria	Gammaproteobacteria	Pseudomonadales	Pseudomonadaceae	Pseudomonas
Pbact_1175	0	0	0	0	0	0	0	0	13	0	8	0	2	0	0	0	0	0	0	0	0	13	5	0	0	0	0	0	0	0	0	0	0	7	Bacteria	Proteobacteria	Gammaproteobacteria	Pseudomonadales	Pseudomonadaceae	Pseudomonas
Pbact_1176	0	0	0	0	0	0	0	0	0	0	0	20	0	0	0	0	0	0	0	0	0	0	0	0	0	0	0	0	0	0	0	0	0	0	Bacteria	Proteobacteria	Gammaproteobacteria	Burkholderiales	Ferrovaceae	Ferrovum
Pbact_1177	0	0	0	0	0	0	0	0	0	0	104	4	0	18	62	52	0	2700	0	0	0	1	0	0	22	0	0	0	0	4	1017	0	0	318	Bacteria	Proteobacteria	Gammaproteobacteria	Pseudomonadales	Moraxellaceae	Acinetobacter
Pbact_1178	0	0	0	0	0	0	0	0	46	0	3	0	0	9	15	1	0	299	0	0	0	1	0	0	0	0	0	0	0	0	0	0	0	0	Bacteria	Proteobacteria	Gammaproteobacteria	Burkholderiales	Oxalobacteraceae	Janthinobacterium
Pbact_1179	0	0	0	0	0	0	0	0	0	9	10	0	0	0	0	3	2882	155	699	0	0	14	306	0	0	3	0	3	0	0	0	91	2	5	Bacteria	Proteobacteria	Alphaproteobacteria	Sphingomonadales	Sphingomonadaceae	Polymorphobacter
Pbact_1180	0	0	0	0	0	0	0	0	0	0	0	0	0	0	0	0	0	0	0	0	0	0	0	0	0	0	0	0	0	0	0	0	2313	0	Bacteria	Planctomycetota	vadinHA49	Unclassified_Class_vadinHA49	Unclassified_Class_vadinHA49	Unclassified_Class_vadinHA49
Pbact_1181	0	0	0	0	0	0	0	270	0	0	0	622	329	0	0	0	0	0	0	0	0	0	0	0	0	0	0	0	0	0	0	0	0	0	Bacteria	Proteobacteria	Gammaproteobacteria	Burkholderiales	Comamonadaceae	Unclassified_Family_Comamonadaceae
Pbact_1182	0	0	0	0	0	8	0	0	0	0	0	0	0	0	0	0	0	0	0	0	0	0	0	0	0	0	0	0	0	0	0	0	0	0	Bacteria	Proteobacteria	Alphaproteobacteria	Sphingomonadales	Sphingomonadaceae	Sphingomonas
Pbact_1183	0	0	0	0	0	0	0	0	0	0	0	0	0	0	0	0	0	0	0	0	0	0	0	0	0	643	386	0	0	0	0	0	0	0	Bacteria	Cyanobacteria	Cyanobacteriia	Synechococcales	Cyanobiaceae	Cyanobium_PCC-6307
Pbact_1184	0	0	0	0	0	0	0	0	0	0	0	0	0	0	0	0	0	29	0	0	0	0	0	0	0	0	0	0	0	0	0	16	0	0	Bacteria	Actinobacteriota	Acidimicrobiia	Microtrichales	Ilumatobacteraceae	Ilumatobacter
Pbact_1185	0	0	0	0	0	0	0	0	0	0	0	0	0	0	0	0	0	0	0	0	0	0	0	0	0	0	37	0	0	0	0	0	0	0	Bacteria	Verrucomicrobiota	Verrucomicrobiae	Verrucomicrobiales	Rubritaleaceae	Luteolibacter
Pbact_1186	0	0	0	83	0	0	0	0	0	0	0	0	0	0	0	0	0	0	0	0	0	0	0	0	0	0	0	0	0	0	0	0	0	0	Bacteria	Proteobacteria	Gammaproteobacteria	Burkholderiales	T34	Unclassified_Family_T34
Pbact_1187	0	0	0	0	0	0	0	68	10	0	0	0	0	0	0	0	0	0	0	0	0	0	0	15	0	0	0	0	0	0	0	0	0	0	Bacteria	Proteobacteria	Alphaproteobacteria	Rhizobiales	Beijerinckiaceae	Methylorosula
Pbact_1188	0	0	0	0	0	0	0	0	0	0	0	0	0	0	0	0	0	0	0	0	0	0	0	0	0	0	91	164	4	0	0	0	0	0	Bacteria	Bacteroidota	Bacteroidia	Flavobacteriales	Crocinitomicaceae	Fluviicola
Pbact_1189	0	0	0	0	0	0	0	0	0	0	0	0	0	0	0	0	0	6	0	0	0	0	0	0	0	0	0	0	0	0	0	0	0	0	Bacteria	Proteobacteria	Gammaproteobacteria	Pseudomonadales	Pseudomonadaceae	Pseudomonas
Pbact_1190	0	0	0	0	0	0	0	0	0	19	5	0	0	0	0	0	35	56	1937	0	0	0	6	0	0	0	0	0	0	0	0	39	0	0	Bacteria	Verrucomicrobiota	Verrucomicrobiae	Verrucomicrobiales	Rubritaleaceae	Luteolibacter
Pbact_1191	0	0	0	0	0	0	0	0	0	0	0	0	0	0	0	0	0	0	0	0	0	0	0	0	0	0	233	0	0	0	0	0	0	0	Bacteria	Verrucomicrobiota	Verrucomicrobiae	Verrucomicrobiales	Verrucomicrobiaceae	Unclassified_Family_Verrucomicrobiaceae
Pbact_1192	304	47	0	44	74	0	204	0	0	0	0	0	0	0	0	56	0	0	0	0	282	0	0	0	148	0	0	0	0	144	80	0	0	0	Bacteria	Proteobacteria	Gammaproteobacteria	Burkholderiales	Alcaligenaceae	GKS98_freshwater_group
Pbact_1193	0	0	0	0	0	0	0	0	0	0	0	0	3	0	0	0	0	0	0	0	0	0	0	0	0	0	0	0	0	2	0	0	0	0	Bacteria	Actinobacteriota	Actinobacteria	Corynebacteriales	Mycobacteriaceae	Mycobacterium
Pbact_1194	0	0	0	0	0	0	0	0	0	0	0	0	0	0	0	0	0	0	0	0	0	0	0	0	0	0	0	0	0	0	26	0	0	0	Bacteria	Proteobacteria	Alphaproteobacteria	Rhodobacterales	Rhodobacteraceae	Paracoccus
Pbact_1195	701	582	0	0	0	0	0	0	0	0	0	0	0	0	0	0	0	0	0	0	46	0	0	0	308	0	0	0	0	179	0	0	0	0	Bacteria	Verrucomicrobiota	Verrucomicrobiae	Methylacidiphilales	Methylacidiphilaceae	Unclassified_Family_Methylacidiphilaceae
Pbact_1196	0	696	0	818	0	0	0	0	0	0	0	0	0	0	0	0	0	0	0	0	0	0	0	0	0	0	0	9	12	509	0	0	0	0	Bacteria	Actinobacteriota	Actinobacteria	Micrococcales	Microbacteriaceae	Unclassified_Family_Microbacteriaceae
Pbact_1197	0	0	0	0	0	0	0	0	0	0	1	0	0	0	0	0	0	0	0	0	0	0	0	0	0	0	0	0	0	0	0	0	0	0	Bacteria	Actinobacteriota	MB-A2-108	Unclassified_Class_MB-A2-108	Unclassified_Class_MB-A2-108	Unclassified_Class_MB-A2-108
Pbact_1198	0	0	0	0	0	0	0	0	0	0	0	0	0	0	0	0	0	0	0	0	0	0	0	2413	0	0	0	0	0	0	0	0	0	0	Bacteria	Proteobacteria	Alphaproteobacteria	Acetobacterales	Acetobacteraceae	Unclassified_Family_Acetobacteraceae
Pbact_1199	0	0	741	0	13	0	11	0	0	0	0	0	0	0	129	0	0	0	0	0	820	0	53	0	18	0	0	0	0	0	0	0	0	933	Bacteria	Bacteroidota	Bacteroidia	Flavobacteriales	Flavobacteriaceae	Flavobacterium
Pbact_1200	0	0	0	0	0	0	0	0	0	0	0	0	0	0	0	0	0	0	0	0	0	0	0	0	0	0	0	0	692	0	0	0	0	0	Bacteria	Verrucomicrobiota	Verrucomicrobiae	Chthoniobacterales	Terrimicrobiaceae	FukuN18_freshwater_group
Pbact_1201	0	0	0	0	0	0	0	0	0	0	0	0	0	0	0	0	0	0	0	0	0	0	0	2237	0	0	0	0	0	0	0	0	0	0	Bacteria	Actinobacteriota	Acidimicrobiia	Unclassified_Class_Acidimicrobiia	Unclassified_Class_Acidimicrobiia	Unclassified_Class_Acidimicrobiia
Pbact_1202	0	0	0	0	0	0	0	0	91	0	0	0	0	0	369	0	22	4	0	0	0	0	0	0	0	0	0	0	0	0	0	0	0	0	Bacteria	Proteobacteria	Alphaproteobacteria	Rhodobacterales	Rhodobacteraceae	Pseudorhodobacter
Pbact_1203	0	0	0	0	0	0	0	0	0	6	0	0	0	0	20	0	0	0	0	12	8	13	0	0	0	0	0	7	0	0	0	20	0	0	Bacteria	Proteobacteria	Gammaproteobacteria	Burkholderiales	Comamonadaceae	Rhodoferax
Pbact_1204	0	46	0	0	2	0	0	0	0	0	0	0	0	0	0	0	0	0	0	0	0	21	0	0	0	0	0	0	0	0	0	0	0	0	Bacteria	Proteobacteria	Gammaproteobacteria	Burkholderiales	Oxalobacteraceae	Undibacterium
Pbact_1205	0	0	0	0	0	0	0	0	0	0	0	0	0	0	0	0	0	0	0	0	0	0	0	0	0	0	0	0	84	0	0	0	0	0	Bacteria	Verrucomicrobiota	Verrucomicrobiae	Chthoniobacterales	Terrimicrobiaceae	FukuN18_freshwater_group
Pbact_1206	0	0	0	0	0	0	0	0	0	0	0	0	0	0	0	0	0	0	0	0	0	0	0	0	0	14	35	0	0	0	0	0	0	0	Bacteria	Bacteroidota	Bacteroidia	Flavobacteriales	Flavobacteriaceae	Flavobacterium
Pbact_1207	0	0	0	0	0	0	0	0	0	0	0	0	0	0	0	0	0	36	0	0	0	0	0	0	0	0	0	0	0	0	0	0	0	0	Bacteria	Proteobacteria	Gammaproteobacteria	Pseudomonadales	Moraxellaceae	Acinetobacter
Pbact_1208	64	0	0	0	0	0	0	0	0	0	0	0	0	0	0	0	0	0	0	0	0	0	0	0	0	0	0	0	0	0	0	0	0	0	Bacteria	Actinobacteriota	Actinobacteria	Frankiales	Sporichthyaceae	hgcI_clade
Pbact_1209	0	0	0	0	6	0	0	0	9	0	1	0	14	0	0	0	0	12	0	0	0	0	5	0	0	0	0	0	0	2	0	0	0	0	Bacteria	Proteobacteria	Gammaproteobacteria	Pseudomonadales	Pseudomonadaceae	Pseudomonas
Pbact_1210	0	0	0	0	0	0	0	0	0	79	590	0	0	0	0	0	0	0	0	0	0	0	0	0	0	0	0	0	0	0	0	0	0	0	Bacteria	Bacteroidota	Bacteroidia	Unclassified_Class_Bacteroidia	Unclassified_Class_Bacteroidia	Unclassified_Class_Bacteroidia
Pbact_1211	0	0	0	0	0	0	0	0	0	0	0	0	0	0	0	0	0	0	0	0	0	0	0	0	0	0	0	26	94	0	0	0	0	31	Bacteria	Verrucomicrobiota	Verrucomicrobiae	Chthoniobacterales	Terrimicrobiaceae	FukuN18_freshwater_group
Pbact_1212	16	0	0	0	0	0	0	0	0	0	0	0	0	0	0	47	0	100	0	0	0	0	0	0	0	0	0	1	0	0	0	0	15	2	Bacteria	Bacteroidota	Bacteroidia	Sphingobacteriales	NS11-12_marine_group	Unclassified_Family_NS11-12_marine_group
Pbact_1213	0	0	0	0	0	0	0	0	19	0	0	0	0	21	12	27	0	3	0	0	0	1	7	0	0	0	0	0	0	0	0	3	20	117	Bacteria	Proteobacteria	Gammaproteobacteria	Pseudomonadales	Pseudomonadaceae	Pseudomonas
Pbact_1214	0	0	0	0	0	0	0	0	0	0	0	0	0	0	0	0	0	0	0	0	0	0	0	0	0	235	23	0	0	0	0	0	0	0	Bacteria	Bacteroidota	Bacteroidia	Flavobacteriales	Crocinitomicaceae	Fluviicola
Pbact_1215	0	0	0	0	0	0	0	0	0	0	0	0	0	0	0	0	0	0	0	0	0	0	0	0	0	0	0	0	0	0	0	4	0	0	Bacteria	Verrucomicrobiota	Omnitrophia	Omnitrophales	Omnitrophaceae	Candidatus_Omnitrophus
Pbact_1216	0	0	0	0	0	0	0	0	0	0	0	254	40	0	0	0	0	0	0	0	0	0	0	981	0	0	0	0	0	0	0	0	0	0	Bacteria	Proteobacteria	Alphaproteobacteria	Rhizobiales	Beijerinckiaceae	Methylocella
Pbact_1217	0	0	0	0	0	0	0	0	0	0	3	0	18	2	0	0	0	0	0	0	0	3	0	0	0	0	0	0	0	0	0	0	0	0	Bacteria	Verrucomicrobiota	Verrucomicrobiae	Pedosphaerales	Pedosphaeraceae	Unclassified_Family_Pedosphaeraceae
Pbact_1218	0	0	0	0	0	0	0	0	0	0	0	0	0	0	0	0	0	0	0	38	0	0	0	0	33	0	0	409	0	0	0	0	0	0	Bacteria	Proteobacteria	Gammaproteobacteria	Burkholderiales	Comamonadaceae	Rhodoferax
Pbact_1219	0	0	0	0	0	0	0	0	0	74	0	0	0	0	0	0	0	0	0	0	0	0	0	0	0	0	0	0	0	0	0	0	0	0	Bacteria	Verrucomicrobiota	Verrucomicrobiae	Chthoniobacterales	Terrimicrobiaceae	FukuN18_freshwater_group
Pbact_1220	0	0	0	0	0	0	0	0	0	0	0	0	0	0	0	0	0	0	0	0	0	0	11	0	0	0	0	0	0	0	0	0	0	0	Bacteria	Firmicutes	Bacilli	Bacillales	Bacillaceae	Bacillus
Pbact_1221	0	0	0	0	0	0	0	0	17	0	0	0	0	2	14	0	0	0	0	0	0	1	2	0	0	0	0	0	0	0	4	0	0	0	Bacteria	Proteobacteria	Gammaproteobacteria	Burkholderiales	Oxalobacteraceae	Massilia
Pbact_1222	0	0	0	0	0	0	0	0	0	0	0	0	0	0	0	0	0	141	0	0	0	0	0	0	0	0	0	0	0	0	0	0	0	0	Bacteria	Bacteroidota	Bacteroidia	Chitinophagales	Chitinophagaceae	Rurimicrobium
Pbact_1223	0	0	0	0	1	0	0	0	0	0	1	0	0	0	0	0	0	5	0	0	0	0	3	0	0	0	0	0	0	0	0	0	0	0	Bacteria	Actinobacteriota	Thermoleophilia	Gaiellales	Gaiellaceae	Gaiella
Pbact_1224	0	0	0	0	0	0	0	0	17	0	0	0	0	0	0	0	0	0	0	0	0	0	0	0	0	0	0	0	0	0	0	0	0	0	Bacteria	Planctomycetota	Planctomycetes	Pirellulales	Pirellulaceae	Unclassified_Family_Pirellulaceae
Pbact_1225	0	0	0	0	0	0	0	0	0	0	0	0	0	0	0	0	0	0	0	0	0	0	0	0	0	0	119	0	0	0	0	0	105	0	Bacteria	Bacteroidota	Bacteroidia	Sphingobacteriales	NS11-12_marine_group	Unclassified_Family_NS11-12_marine_group
Pbact_1226	0	0	0	0	0	0	0	0	0	0	0	0	0	0	0	0	0	0	0	0	0	0	0	0	0	12	31	0	0	0	0	0	0	0	Bacteria	Bacteroidota	Bacteroidia	Flavobacteriales	Cryomorphaceae	Unclassified_Family_Cryomorphaceae
Pbact_1227	0	0	0	0	0	0	0	467	0	0	0	19	0	0	0	0	0	0	0	0	0	0	0	0	0	0	0	0	0	0	0	0	0	0	Bacteria	Actinobacteriota	Acidimicrobiia	Unclassified_Class_Acidimicrobiia	Unclassified_Class_Acidimicrobiia	Unclassified_Class_Acidimicrobiia
Pbact_1228	0	0	0	0	0	0	0	0	0	0	0	0	0	0	0	0	0	0	0	0	0	0	0	0	0	0	0	0	0	0	0	3	0	0	Bacteria	Proteobacteria	Alphaproteobacteria	Sphingomonadales	Sphingomonadaceae	Novosphingobium
Pbact_1229	0	0	0	0	0	0	0	0	0	0	0	0	0	0	0	0	0	0	0	10	4	0	0	0	0	0	0	0	0	0	0	0	0	0	Bacteria	Proteobacteria	Alphaproteobacteria	Rhodobacterales	Rhodobacteraceae	Rhodobacter
Pbact_1230	0	0	0	0	0	0	191	0	0	0	0	0	0	0	0	0	0	0	0	0	0	0	0	0	0	0	0	0	0	0	0	0	0	0	Bacteria	Acidobacteriota	Acidobacteriae	Bryobacterales	Bryobacteraceae	Bryobacter
Pbact_1231	0	0	0	0	0	0	0	0	22	0	7	0	0	0	0	0	0	0	0	0	0	0	0	0	0	0	0	0	0	0	0	0	0	0	Bacteria	Proteobacteria	Alphaproteobacteria	Caulobacterales	Caulobacteraceae	Caulobacter
Pbact_1232	27	0	185	0	0	0	49	0	0	0	0	0	0	0	0	0	0	0	0	252	734	0	0	0	2	6	7	0	0	0	0	0	0	0	Bacteria	Bacteroidota	Bacteroidia	Chitinophagales	Unclassified_Order_Chitinophagales	Unclassified_Order_Chitinophagales
Pbact_1233	184	0	299	0	0	0	95	0	0	0	0	0	0	0	0	0	0	0	0	0	6	0	0	0	0	0	0	0	0	13	0	0	0	0	Bacteria	Verrucomicrobiota	Verrucomicrobiae	Pedosphaerales	Pedosphaeraceae	SH3-11
Pbact_1234	0	0	0	0	0	0	0	0	0	0	0	0	0	0	0	0	0	0	0	0	0	2	0	0	0	0	0	0	0	0	0	0	0	0	Bacteria	Proteobacteria	Gammaproteobacteria	Enterobacterales	Enterobacteriaceae	Unclassified_Family_Enterobacteriaceae
Pbact_1235	0	0	0	0	0	0	0	0	0	0	0	0	0	0	0	0	0	0	0	0	0	0	0	0	0	0	0	239	0	0	0	0	0	0	Bacteria	Bacteroidota	Bacteroidia	Unclassified_Class_Bacteroidia	Unclassified_Class_Bacteroidia	Unclassified_Class_Bacteroidia
Pbact_1236	0	0	0	0	0	0	0	0	0	0	0	0	0	0	0	0	0	0	0	0	0	0	0	0	0	0	0	0	0	19	0	0	0	0	Bacteria	Bacteroidota	Bacteroidia	Flavobacteriales	Crocinitomicaceae	Fluviicola
Pbact_1237	0	0	0	0	0	0	0	0	0	0	0	0	0	0	0	17	0	0	0	0	0	0	0	0	0	0	0	0	0	0	0	0	19	89	Bacteria	Proteobacteria	Gammaproteobacteria	Pseudomonadales	Pseudomonadaceae	Pseudomonas
Pbact_1238	0	0	0	18	0	0	0	0	0	0	0	0	0	0	0	0	0	0	0	0	0	0	0	0	0	0	0	0	0	0	0	0	0	0	Bacteria	Bacteroidota	Bacteroidia	Chitinophagales	Chitinophagaceae	Unclassified_Family_Chitinophagaceae
Pbact_1239	3	0	78	0	0	0	1162	0	0	0	0	0	0	0	0	0	0	0	0	0	132	0	0	0	0	0	0	0	0	0	0	0	0	0	Bacteria	Actinobacteriota	Actinobacteria	Micrococcales	Microbacteriaceae	Candidatus_Planktoluna
Pbact_1240	0	0	0	7	0	35	0	0	0	0	0	0	0	0	0	0	0	0	10	0	0	0	0	0	0	0	0	0	0	0	0	29	6	3	Bacteria	Proteobacteria	Gammaproteobacteria	Burkholderiales	Comamonadaceae	Rhodoferax
Pbact_1241	0	0	0	0	0	0	0	0	0	0	0	0	0	0	0	0	0	0	0	0	0	0	0	25	0	0	0	0	0	0	0	0	0	0	Bacteria	Proteobacteria	Alphaproteobacteria	Rhizobiales	Xanthobacteraceae	Pseudolabrys
Pbact_1242	0	0	0	0	0	0	0	0	0	0	0	0	0	0	0	0	0	0	0	41	0	0	0	0	0	0	0	0	0	0	0	0	0	0	Bacteria	Proteobacteria	Gammaproteobacteria	Methylococcales	Methylococcaceae	Methyloparacoccus
Pbact_1243	35	73	0	0	0	0	0	0	0	0	0	0	0	0	0	0	0	0	0	0	0	0	0	0	70	0	0	0	0	0	0	0	0	0	Bacteria	Planctomycetota	Phycisphaerae	Phycisphaerales	Phycisphaeraceae	CL500-3
Pbact_1244	26	0	32	0	56	0	704	40	0	0	0	0	0	0	0	0	0	0	0	143	52	0	0	0	0	0	0	0	0	0	0	0	0	0	Bacteria	Actinobacteriota	Acidimicrobiia	Unclassified_Class_Acidimicrobiia	Unclassified_Class_Acidimicrobiia	Unclassified_Class_Acidimicrobiia
Pbact_1245	0	0	0	0	0	0	0	0	0	0	0	0	0	0	0	0	0	0	0	0	0	0	0	0	0	0	182	0	0	0	0	0	0	0	Bacteria	Proteobacteria	Gammaproteobacteria	Burkholderiales	Comamonadaceae	Limnohabitans
Pbact_1246	0	0	0	0	0	0	0	0	0	0	0	0	0	0	0	0	0	0	0	0	7	0	0	0	0	200	11	0	0	0	0	0	0	0	Bacteria	Verrucomicrobiota	Verrucomicrobiae	Chthoniobacterales	Chthoniobacteraceae	Chthoniobacter
Pbact_1247	0	0	0	0	0	0	0	0	4	0	0	0	0	0	0	0	0	22	0	0	0	0	0	0	0	18	0	0	0	0	0	4	0	0	Bacteria	Bacteroidota	Bacteroidia	Flavobacteriales	Flavobacteriaceae	Flavobacterium
Pbact_1248	44	5	18	0	0	0	47	0	2	0	0	0	0	0	6	0	0	0	0	589	95	0	0	0	0	0	0	0	0	0	0	0	0	0	Bacteria	Proteobacteria	Alphaproteobacteria	Sphingomonadales	Sphingomonadaceae	Novosphingobium
Pbact_1249	183	7	113	0	0	0	0	0	0	0	0	0	0	0	0	0	0	0	0	0	11	0	0	0	0	0	0	44	18	0	0	0	0	0	Bacteria	Proteobacteria	Gammaproteobacteria	Burkholderiales	Burkholderiaceae	Limnobacter
Pbact_1250	0	0	0	0	0	0	0	0	0	0	0	0	0	0	0	0	0	0	0	0	0	2	0	0	0	0	0	0	0	0	0	0	0	0	Bacteria	Actinobacteriota	Actinobacteria	Corynebacteriales	Mycobacteriaceae	Mycobacterium
Pbact_1251	0	0	0	0	0	0	0	0	0	0	0	0	0	0	0	0	0	0	0	0	0	0	0	0	0	0	0	0	0	52	0	0	0	0	Bacteria	Actinobacteriota	Acidimicrobiia	Microtrichales	Ilumatobacteraceae	Unclassified_Family_Ilumatobacteraceae
Pbact_1252	0	0	0	0	0	0	0	0	0	0	0	0	0	6	0	0	0	0	0	0	0	0	0	0	0	0	0	0	0	0	0	0	0	6	Bacteria	Firmicutes	Bacilli	Staphylococcales	Staphylococcaceae	Staphylococcus
Pbact_1253	0	0	0	0	0	0	0	0	0	0	0	0	0	0	0	0	67	15	304	0	0	0	0	0	0	0	0	0	0	0	0	0	0	3	Bacteria	Proteobacteria	Alphaproteobacteria	Rhodobacterales	Rhodobacteraceae	Unclassified_Family_Rhodobacteraceae
Pbact_1254	0	0	0	0	0	0	0	0	0	0	0	0	0	0	0	0	0	0	0	0	0	0	0	0	0	0	0	7	168	0	0	0	0	0	Bacteria	Planctomycetota	Planctomycetes	Pirellulales	Pirellulaceae	Unclassified_Family_Pirellulaceae
Pbact_1255	0	0	0	0	0	0	0	0	0	0	0	0	0	0	0	0	0	0	0	0	0	0	0	0	0	17	10	0	0	0	0	0	0	0	Bacteria	Actinobacteriota	Actinobacteria	Unclassified_Class_Actinobacteria	Unclassified_Class_Actinobacteria	Unclassified_Class_Actinobacteria
Pbact_1256	0	0	0	0	0	0	0	0	0	0	3	0	0	0	0	0	0	0	1	0	0	1	0	0	0	0	0	0	0	0	0	6	0	0	Bacteria	Cyanobacteria	Vampirivibrionia	Obscuribacterales	Obscuribacteraceae	Candidatus_Obscuribacter
Pbact_1257	0	0	0	0	0	0	0	0	211	0	0	0	0	9	31	0	0	0	0	0	0	0	8	0	0	0	0	0	0	0	0	0	0	0	Bacteria	Actinobacteriota	Actinobacteria	Micrococcales	Microbacteriaceae	Galbitalea
Pbact_1258	0	0	0	22	0	0	373	0	0	0	0	0	0	0	0	0	0	0	0	0	0	0	0	0	0	0	0	0	0	0	0	0	0	0	Bacteria	Actinobacteriota	Actinobacteria	Unclassified_Class_Actinobacteria	Unclassified_Class_Actinobacteria	Unclassified_Class_Actinobacteria
Pbact_1259	0	0	0	0	0	0	0	96	0	0	0	24	0	0	0	0	0	0	0	0	0	0	0	0	0	0	0	0	0	0	0	0	0	0	Bacteria	Proteobacteria	Alphaproteobacteria	Micropepsales	Micropepsaceae	Unclassified_Family_Micropepsaceae
Pbact_1260	0	0	0	0	0	11	0	0	0	13	3	0	0	4	0	0	0	0	0	0	0	0	0	0	0	0	0	0	154	0	0	0	0	0	Bacteria	Cyanobacteria	Cyanobacteriia	Pseudanabaenales	Pseudanabaenaceae	Pseudanabaena_PCC-7429
Pbact_1261	0	0	0	0	0	0	0	0	0	0	0	0	0	0	0	0	0	0	0	0	0	0	0	0	0	0	0	0	12	0	0	0	0	0	Bacteria	Firmicutes	Clostridia	Clostridiales	Clostridiaceae	Clostridium_sensu_stricto_1
Pbact_1262	0	0	0	0	0	0	0	0	0	0	0	0	0	0	0	0	0	0	0	0	0	3	0	0	0	0	0	0	0	0	0	0	0	0	Bacteria	Bacteroidota	Bacteroidia	Flavobacteriales	Flavobacteriaceae	Flavobacterium
Pbact_1263	0	0	0	0	0	287	0	0	0	0	0	0	0	0	0	0	0	0	0	0	0	0	0	0	0	0	0	0	0	0	0	0	0	0	Bacteria	Actinobacteriota	Actinobacteria	Frankiales	Sporichthyaceae	hgcI_clade
Pbact_1264	0	0	0	0	0	0	0	0	0	0	0	0	0	0	0	0	0	0	0	0	0	0	0	0	0	0	1	0	0	0	0	0	0	0	Bacteria	Verrucomicrobiota	Verrucomicrobiae	Opitutales	Opitutaceae	Opitutus
Pbact_1265	0	0	0	0	0	0	0	0	0	0	0	0	0	0	0	0	3	174	7	0	0	0	0	0	0	0	0	0	0	0	0	0	0	0	Bacteria	Bacteroidota	Bacteroidia	Flavobacteriales	Weeksellaceae	Chryseobacterium
Pbact_1266	0	0	0	0	3	0	0	0	0	0	0	0	0	0	0	0	0	0	0	0	0	0	0	0	0	0	0	0	0	0	0	0	0	0	Bacteria	Proteobacteria	Gammaproteobacteria	Legionellales	Legionellaceae	Legionella
Pbact_1267	0	0	0	0	0	0	0	0	63	0	0	0	0	15	0	0	0	0	0	0	0	0	0	0	0	0	0	0	0	0	0	0	0	0	Bacteria	Actinobacteriota	Thermoleophilia	Solirubrobacterales	Solirubrobacteraceae	Unclassified_Family_Solirubrobacteraceae
Pbact_1268	0	0	0	0	0	0	0	0	0	0	0	114	21	0	0	0	0	0	0	0	0	0	0	0	0	0	0	0	0	0	0	0	0	0	Bacteria	Armatimonadota	Fimbriimonadia	Fimbriimonadales	Fimbriimonadaceae	Unclassified_Family_Fimbriimonadaceae
Pbact_1269	0	0	0	0	0	0	0	141	0	0	0	18	0	0	0	0	0	0	0	0	0	0	0	0	0	0	0	0	0	0	0	0	0	0	Bacteria	Actinobacteriota	Acidimicrobiia	Unclassified_Class_Acidimicrobiia	Unclassified_Class_Acidimicrobiia	Unclassified_Class_Acidimicrobiia
Pbact_1270	0	0	0	0	0	0	0	0	0	0	0	0	0	0	14	0	0	0	0	0	0	7	0	0	0	0	0	0	0	0	0	0	0	30	Bacteria	Planctomycetota	Planctomycetes	Planctomycetales	Rubinisphaeraceae	SH-PL14
Pbact_1271	0	0	0	0	0	0	0	0	0	0	0	0	0	0	0	0	0	0	0	0	0	0	51	0	0	0	0	0	0	0	0	0	0	0	Bacteria	Proteobacteria	Gammaproteobacteria	Burkholderiales	T34	Unclassified_Family_T34
Pbact_1272	0	0	0	0	0	0	0	0	0	0	0	0	0	0	0	0	0	0	0	0	49	0	0	0	0	0	0	0	0	0	0	0	0	0	Bacteria	Verrucomicrobiota	Verrucomicrobiae	Verrucomicrobiales	Rubritaleaceae	Luteolibacter
Pbact_1273	0	0	0	0	0	0	0	0	0	0	24	0	0	0	0	0	0	0	0	0	0	0	0	0	0	3	0	0	41	0	0	0	0	0	Bacteria	Verrucomicrobiota	Verrucomicrobiae	Methylacidiphilales	Methylacidiphilaceae	Unclassified_Family_Methylacidiphilaceae
Pbact_1274	0	0	0	0	0	0	0	0	218	0	0	0	0	36	88	0	0	0	0	56	10	11	16	0	0	0	0	0	0	0	0	0	1	8	Bacteria	Proteobacteria	Alphaproteobacteria	Rhizobiales	Rhizobiaceae	Allorhizobium-Neorhizobium-Pararhizobium-Rhizobium
Pbact_1275	0	0	0	474	0	0	0	0	0	0	0	0	0	0	0	0	0	0	0	0	0	0	0	0	11	0	0	0	0	0	0	0	0	0	Bacteria	Bacteroidota	Bacteroidia	Flavobacteriales	Unclassified_Order_Flavobacteriales	Unclassified_Order_Flavobacteriales
Pbact_1276	57	0	0	0	0	0	105	0	0	0	0	0	0	0	0	0	0	0	0	0	0	0	0	0	0	0	0	0	0	0	0	0	0	0	Bacteria	Bacteroidota	Bacteroidia	Chitinophagales	Chitinophagaceae	Ferruginibacter
Pbact_1277	0	0	0	0	78	0	0	0	0	0	0	0	0	0	0	0	0	0	0	0	43	0	0	0	2	0	0	1	0	2	0	0	0	0	Bacteria	Proteobacteria	Gammaproteobacteria	Burkholderiales	Comamonadaceae	Unclassified_Family_Comamonadaceae
Pbact_1278	0	0	0	0	0	0	0	0	0	0	0	0	0	0	0	0	0	0	0	0	0	0	0	0	0	20	204	15	0	0	0	0	0	0	Bacteria	Bacteroidota	Bacteroidia	Chitinophagales	Chitinophagaceae	Dinghuibacter
Pbact_1279	0	0	0	0	0	0	0	0	0	0	0	0	0	0	0	0	0	0	0	0	0	0	0	0	0	0	0	1	408	0	0	0	0	0	Bacteria	Patescibacteria	Parcubacteria	Candidatus_Campbellbacteria	Unclassified_Order_Candidatus_Campbellbacteria	Unclassified_Order_Candidatus_Campbellbacteria
Pbact_1280	0	0	0	0	0	0	0	0	11	0	2	0	0	129	13	0	0	0	3	0	0	10	0	0	0	0	0	0	0	0	0	0	0	0	Bacteria	Proteobacteria	Gammaproteobacteria	Burkholderiales	Comamonadaceae	Rhodoferax
Pbact_1281	0	0	0	0	0	0	0	0	24	0	0	0	0	0	0	0	0	0	0	19	6	0	0	0	0	0	0	0	0	0	0	0	0	0	Bacteria	Proteobacteria	Alphaproteobacteria	Rhizobiales	Devosiaceae	Devosia
Pbact_1282	0	0	0	0	0	0	0	0	0	0	0	0	0	0	0	0	0	0	0	0	0	0	0	0	0	0	5	27	0	0	0	0	0	0	Bacteria	Bacteroidota	Bacteroidia	Flavobacteriales	NS9_marine_group	Unclassified_Family_NS9_marine_group
Pbact_1283	0	0	0	0	0	0	0	0	0	0	0	0	0	0	0	0	0	0	0	0	0	3	0	0	0	0	0	0	0	0	0	0	0	0	Bacteria	Bacteroidota	Bacteroidia	Sphingobacteriales	AKYH767	Unclassified_Family_AKYH767
Pbact_1284	0	0	0	3	0	0	0	0	0	0	0	0	0	0	0	0	0	0	0	0	0	0	0	0	17	0	0	0	0	0	0	0	0	0	Bacteria	Bacteroidota	Bacteroidia	Sphingobacteriales	Unclassified_Order_Sphingobacteriales	Unclassified_Order_Sphingobacteriales
Pbact_1285	0	0	0	0	0	0	0	0	0	0	0	0	0	305	0	0	0	0	0	0	0	18	0	0	0	0	0	0	0	0	0	0	0	0	Bacteria	Proteobacteria	Unclassified_Phylum_Proteobacteria	Unclassified_Phylum_Proteobacteria	Unclassified_Phylum_Proteobacteria	Unclassified_Phylum_Proteobacteria
Pbact_1286	0	0	0	0	0	0	0	0	15	0	0	0	0	15	16	0	0	0	0	0	3	2	0	0	0	0	0	0	0	0	0	0	0	12	Bacteria	Proteobacteria	Gammaproteobacteria	Pseudomonadales	Pseudomonadaceae	Pseudomonas
Pbact_1287	0	0	0	0	0	0	0	0	0	0	0	0	0	0	0	0	0	0	0	0	0	0	0	0	0	0	0	0	103	0	0	0	0	0	Bacteria	Proteobacteria	Gammaproteobacteria	Burkholderiales	Comamonadaceae	Rhodoferax
Pbact_1288	0	0	0	0	0	0	0	0	0	0	0	0	0	0	0	0	20	32	36	0	0	0	0	0	0	0	0	0	0	0	0	11	15	0	Bacteria	Bacteroidota	Bacteroidia	Cytophagales	Cytophagaceae	Cytophaga
Pbact_1289	0	0	0	0	0	0	0	0	0	0	0	0	0	0	0	0	0	0	0	0	0	0	0	0	0	0	0	0	374	0	0	2	0	0	Bacteria	Planctomycetota	Planctomycetes	Planctomycetales	Schlesneriaceae	Planctopirus
Pbact_1290	0	0	0	0	0	0	0	0	0	0	0	0	0	0	0	0	0	0	0	0	0	0	0	0	0	0	0	0	376	0	0	0	0	0	Bacteria	Bacteroidota	Bacteroidia	Sphingobacteriales	env.OPS_17	Unclassified_Family_env.OPS_17
Pbact_1291	0	0	0	0	0	0	0	0	0	0	0	0	0	0	0	0	0	19	0	0	0	0	0	0	0	0	0	0	0	0	0	0	0	0	Bacteria	Proteobacteria	Gammaproteobacteria	Burkholderiales	Comamonadaceae	Delftia
Pbact_1292	0	0	0	0	0	0	0	0	0	0	0	0	0	0	0	0	0	19	0	0	0	0	0	0	13	0	0	0	0	46	0	0	0	0	Bacteria	Proteobacteria	Gammaproteobacteria	Legionellales	Legionellaceae	Legionella
Pbact_1293	0	0	0	0	0	0	0	0	0	0	0	0	16	0	0	0	0	0	0	0	0	0	0	144	0	0	0	0	0	0	0	0	0	0	Bacteria	Proteobacteria	Alphaproteobacteria	Caulobacterales	Caulobacteraceae	Unclassified_Family_Caulobacteraceae
Pbact_1294	0	0	0	0	0	0	0	0	0	0	0	0	0	0	0	0	0	0	0	0	0	0	0	0	0	0	0	0	7	0	26	0	0	0	Bacteria	Bacteroidota	Bacteroidia	Chitinophagales	Saprospiraceae	Haliscomenobacter
Pbact_1295	0	0	0	0	0	0	0	36	0	0	0	73	0	0	0	0	0	0	0	0	0	0	0	77	0	0	0	0	0	0	0	0	0	0	Bacteria	Actinobacteriota	Acidimicrobiia	Unclassified_Class_Acidimicrobiia	Unclassified_Class_Acidimicrobiia	Unclassified_Class_Acidimicrobiia
Pbact_1296	9	0	52	0	0	0	347	0	0	0	0	0	0	0	0	0	0	0	0	0	0	0	0	0	0	0	0	0	0	0	0	0	0	0	Bacteria	Proteobacteria	Gammaproteobacteria	Burkholderiales	TRA3-20	Unclassified_Family_TRA3-20
Pbact_1297	0	0	0	0	0	0	0	0	19	0	1	0	0	0	0	0	0	0	0	0	0	0	0	0	0	0	0	1	0	0	0	0	0	0	Bacteria	Proteobacteria	Alphaproteobacteria	Caulobacterales	Hyphomonadaceae	SWB02
Pbact_1298	0	0	0	0	0	0	0	0	0	0	0	0	0	0	0	0	0	0	0	0	0	0	0	0	15	0	0	0	0	0	0	0	0	0	Bacteria	Proteobacteria	Alphaproteobacteria	Elsterales	Unclassified_Order_Elsterales	Unclassified_Order_Elsterales
Pbact_1299	0	0	0	0	0	0	0	0	0	0	0	0	0	0	0	0	0	0	0	0	0	0	0	0	0	0	0	0	0	5	0	0	0	0	Bacteria	Actinobacteriota	Actinobacteria	Corynebacteriales	Mycobacteriaceae	Mycobacterium
Pbact_1300	0	0	0	0	0	0	0	0	0	0	0	0	0	0	0	0	0	0	0	0	0	0	0	0	0	0	46	0	0	0	0	0	0	0	Bacteria	Bacteroidota	Bacteroidia	Flavobacteriales	Flavobacteriaceae	Flavobacterium
Pbact_1301	0	0	0	0	0	0	0	0	0	0	0	0	0	0	0	0	0	9	0	0	0	0	0	0	0	0	0	0	0	0	0	4	0	0	Bacteria	Patescibacteria	Saccharimonadia	Saccharimonadales	Unclassified_Order_Saccharimonadales	Unclassified_Order_Saccharimonadales
Pbact_1302	0	0	0	0	0	0	0	0	0	0	7	0	0	0	0	0	0	0	0	0	0	0	0	0	0	0	0	2	4	0	0	0	0	0	Bacteria	Firmicutes	Bacilli	Bacillales	Bacillaceae	Bacillus
Pbact_1303	0	0	0	0	0	0	0	0	0	0	2	0	1	16	0	0	0	3	0	0	0	7	0	2	0	0	0	0	0	0	2	0	0	0	Bacteria	Proteobacteria	Gammaproteobacteria	Pseudomonadales	Pseudomonadaceae	Pseudomonas
Pbact_1304	0	0	0	0	0	0	0	0	12	0	0	0	0	0	0	0	0	0	0	0	0	0	0	0	0	0	0	0	0	0	0	0	0	0	Bacteria	Actinobacteriota	Actinobacteria	Micrococcales	Microbacteriaceae	Unclassified_Family_Microbacteriaceae
Pbact_1305	0	0	0	0	0	0	0	0	59	0	0	0	0	0	0	0	0	0	0	0	23	0	0	0	0	0	0	0	0	0	0	0	0	0	Bacteria	Proteobacteria	Gammaproteobacteria	Cellvibrionales	Cellvibrionaceae	Cellvibrio
Pbact_1306	0	0	0	0	0	0	0	0	0	0	0	4	4	5	0	0	0	0	0	0	0	0	0	0	0	0	0	0	0	0	0	0	0	0	Bacteria	Proteobacteria	Gammaproteobacteria	Burkholderiales	Oxalobacteraceae	Undibacterium
Pbact_1307	0	0	80	0	0	0	0	0	0	0	0	0	0	0	0	0	0	0	0	16	0	0	2	0	12	0	0	7	0	0	0	0	0	0	Bacteria	Proteobacteria	Gammaproteobacteria	Enterobacterales	Enterobacteriaceae	Lelliottia
Pbact_1308	0	0	24	0	0	0	47	0	0	0	0	0	0	0	0	0	0	0	0	0	0	0	0	0	64	0	0	0	0	36	0	0	0	0	Bacteria	Bacteroidota	Bacteroidia	Flavobacteriales	Crocinitomicaceae	Fluviicola
Pbact_1309	0	0	0	0	0	0	0	0	0	0	2	0	0	0	0	0	0	0	0	0	0	0	0	0	0	0	0	0	0	0	0	4	0	0	Bacteria	Verrucomicrobiota	Verrucomicrobiae	Chthoniobacterales	Terrimicrobiaceae	Terrimicrobium
Pbact_1310	0	0	0	0	0	0	0	0	16	0	0	0	0	0	9	0	0	13	0	0	0	2	0	0	0	0	0	0	0	0	0	0	0	0	Bacteria	Proteobacteria	Gammaproteobacteria	Burkholderiales	Oxalobacteraceae	Janthinobacterium
Pbact_1311	0	0	0	0	0	0	0	0	0	0	0	0	0	0	0	0	0	0	0	0	0	0	0	0	0	0	0	0	109	0	0	0	0	0	Bacteria	Proteobacteria	Alphaproteobacteria	Rhizobiales	Devosiaceae	Devosia
Pbact_1312	0	0	0	0	0	0	0	0	165	0	0	0	0	15	74	0	0	0	0	23	0	0	15	0	0	0	0	0	0	0	0	0	0	0	Bacteria	Proteobacteria	Alphaproteobacteria	Sphingomonadales	Sphingomonadaceae	Sphingomonas
Pbact_1313	0	0	0	0	0	0	0	0	0	0	13	0	0	0	0	1	0	0	0	0	0	0	0	0	0	0	0	0	0	0	0	0	0	0	Bacteria	Unclassified_Kingdom_Bacteria	Unclassified_Kingdom_Bacteria	Unclassified_Kingdom_Bacteria	Unclassified_Kingdom_Bacteria	Unclassified_Kingdom_Bacteria
Pbact_1314	0	0	0	0	0	0	0	0	0	0	0	7	47	10	0	0	0	0	0	0	0	18	0	0	0	0	0	0	0	0	0	0	0	1	Bacteria	Proteobacteria	Gammaproteobacteria	Burkholderiales	Oxalobacteraceae	Undibacterium
Pbact_1315	0	0	0	0	0	0	0	0	0	0	0	0	0	0	0	0	0	0	0	0	0	0	0	0	0	0	0	0	109	0	0	0	0	0	Bacteria	Actinobacteriota	Actinobacteria	Frankiales	Sporichthyaceae	hgcI_clade
Pbact_1316	80	0	0	0	0	0	0	0	0	0	0	0	0	0	0	0	0	0	0	0	0	0	0	0	0	0	0	0	0	0	0	0	0	0	Bacteria	Proteobacteria	Gammaproteobacteria	R7C24	Unclassified_Order_R7C24	Unclassified_Order_R7C24
Pbact_1317	0	0	0	0	0	0	0	0	0	0	0	0	0	0	0	0	0	0	0	0	0	0	0	0	0	0	0	0	126	0	0	0	0	0	Bacteria	Proteobacteria	Gammaproteobacteria	Burkholderiales	Burkholderiaceae	Lautropia
Pbact_1318	0	0	0	0	0	0	0	0	0	0	0	0	0	0	0	0	0	0	0	0	0	0	0	0	0	35	24	0	0	0	0	0	0	0	Bacteria	Proteobacteria	Gammaproteobacteria	Legionellales	Legionellaceae	Legionella
Pbact_1319	0	0	0	0	0	0	0	0	13	0	0	0	0	0	15	4	0	0	0	0	0	0	0	0	0	0	0	0	0	0	0	0	0	0	Bacteria	Proteobacteria	Gammaproteobacteria	Enterobacterales	Yersiniaceae	Yersinia
Pbact_1320	85	0	18	0	0	0	0	0	0	0	0	0	0	0	0	0	0	0	0	0	0	0	0	0	0	0	0	0	0	0	0	0	0	0	Bacteria	Proteobacteria	Gammaproteobacteria	Burkholderiales	Comamonadaceae	Rhodoferax
Pbact_1321	0	0	0	0	0	0	0	0	0	0	0	0	0	0	0	0	0	0	0	14	0	0	0	0	20	0	0	0	0	0	0	0	0	0	Bacteria	Proteobacteria	Gammaproteobacteria	Enterobacterales	Enterobacteriaceae	Unclassified_Family_Enterobacteriaceae
Pbact_1322	0	0	0	0	0	0	0	0	0	0	0	0	0	0	0	0	0	0	0	0	0	0	0	67	0	0	0	0	0	0	0	0	0	0	Bacteria	Proteobacteria	Alphaproteobacteria	Rhizobiales	Devosiaceae	Devosia
Pbact_1323	0	0	0	0	0	0	0	0	0	0	1	0	0	0	0	0	0	0	0	0	0	0	0	0	0	0	0	0	0	0	0	8	0	0	Bacteria	Proteobacteria	Gammaproteobacteria	Burkholderiales	Comamonadaceae	Leptothrix
Pbact_1324	0	0	0	0	36	0	0	0	0	0	0	0	0	0	0	0	0	0	0	0	0	0	0	0	0	0	0	9	0	0	0	0	0	0	Bacteria	Bacteroidota	Bacteroidia	Chitinophagales	Chitinophagaceae	Unclassified_Family_Chitinophagaceae
Pbact_1325	0	0	0	0	0	0	0	0	0	0	4	0	0	0	0	0	18	9	11	0	0	0	1	0	0	0	0	0	0	0	0	0	0	0	Bacteria	Gemmatimonadota	Gemmatimonadetes	Gemmatimonadales	Gemmatimonadaceae	Gemmatimonas
Pbact_1326	0	0	0	0	0	0	0	42	0	0	0	12	0	0	0	0	0	0	0	0	0	0	0	57	0	0	0	0	0	0	0	0	0	0	Bacteria	Proteobacteria	Alphaproteobacteria	Caulobacterales	Caulobacteraceae	Unclassified_Family_Caulobacteraceae
Pbact_1327	0	0	0	0	0	0	0	0	0	0	1	0	0	2	0	0	0	1	0	0	0	1	0	0	0	0	0	0	0	0	0	0	0	0	Bacteria	Proteobacteria	Gammaproteobacteria	Pseudomonadales	Pseudomonadaceae	Pseudomonas
Pbact_1328	0	0	0	0	0	0	0	0	0	0	0	0	0	0	0	0	0	0	0	0	0	0	0	0	0	0	7	0	0	26	0	0	0	0	Bacteria	Verrucomicrobiota	Verrucomicrobiae	Chthoniobacterales	Chthoniobacteraceae	Chthoniobacter
Pbact_1329	0	0	0	0	0	0	0	0	0	0	0	0	5	0	0	0	0	0	0	0	0	0	0	0	0	0	0	0	0	0	0	0	0	0	Bacteria	Fusobacteriota	Fusobacteriia	Fusobacteriales	Fusobacteriaceae	Cetobacterium
Pbact_1330	0	0	0	0	0	0	0	0	0	0	1	0	0	0	0	0	0	0	0	0	0	0	0	0	0	0	0	0	71	0	0	0	0	0	Bacteria	Bacteroidota	Bacteroidia	Cytophagales	Microscillaceae	Unclassified_Family_Microscillaceae
Pbact_1331	0	0	0	0	0	0	0	0	0	0	0	0	0	0	0	0	0	0	0	17	0	0	0	0	0	0	0	0	0	0	0	0	0	0	Bacteria	Proteobacteria	Gammaproteobacteria	Diplorickettsiales	Diplorickettsiaceae	Rickettsiella
Pbact_1332	0	0	0	0	18	0	0	0	0	0	0	0	0	0	0	0	0	0	0	0	0	0	0	0	0	0	0	0	90	0	0	0	0	0	Bacteria	Bacteroidota	Bacteroidia	Sphingobacteriales	env.OPS_17	Unclassified_Family_env.OPS_17
Pbact_1333	0	0	0	0	0	0	0	0	0	0	0	0	0	0	0	0	0	0	0	0	0	0	0	19	0	0	0	0	0	0	0	0	0	0	Bacteria	Bacteroidota	Bacteroidia	Unclassified_Class_Bacteroidia	Unclassified_Class_Bacteroidia	Unclassified_Class_Bacteroidia
Pbact_1334	0	0	0	0	0	0	0	0	0	0	0	0	0	0	0	0	0	0	0	0	0	8	2	0	0	0	0	0	0	0	0	0	0	0	Bacteria	Planctomycetota	Planctomycetes	Pirellulales	Pirellulaceae	Unclassified_Family_Pirellulaceae
Pbact_1335	0	0	0	0	0	0	0	0	0	0	0	0	0	0	0	0	0	0	0	0	0	0	0	0	0	0	3	5	6	0	0	0	0	0	Bacteria	Bacteroidota	Bacteroidia	Flavobacteriales	NS9_marine_group	Unclassified_Family_NS9_marine_group
Pbact_1336	20	0	1	0	0	0	148	0	0	0	0	0	0	0	0	0	0	0	0	0	0	0	0	0	0	0	0	0	0	0	0	0	0	0	Bacteria	Bacteroidota	Bacteroidia	Chitinophagales	Chitinophagaceae	Sediminibacterium
Pbact_1337	0	8	0	30	0	0	0	0	0	0	0	0	0	0	0	0	0	0	0	0	0	0	0	0	0	0	0	7	0	6	0	0	0	0	Bacteria	Proteobacteria	Alphaproteobacteria	Unclassified_Class_Alphaproteobacteria	Unclassified_Class_Alphaproteobacteria	Unclassified_Class_Alphaproteobacteria
Pbact_1338	0	0	0	0	0	0	0	0	0	0	0	0	0	0	0	0	0	0	0	0	0	0	0	0	0	0	0	0	0	0	18	0	0	0	Bacteria	Proteobacteria	Alphaproteobacteria	Unclassified_Class_Alphaproteobacteria	Unclassified_Class_Alphaproteobacteria	Unclassified_Class_Alphaproteobacteria
Pbact_1339	0	0	0	0	0	0	0	0	0	3	14	0	0	0	0	0	0	0	0	0	0	0	0	0	0	0	0	0	0	0	0	0	0	0	Bacteria	Cyanobacteria	Cyanobacteriia	Leptolyngbyales	Leptolyngbyaceae	Unclassified_Family_Leptolyngbyaceae
Pbact_1340	0	0	0	0	0	0	0	0	0	0	0	0	0	0	0	0	0	17	0	0	0	2	4	0	0	0	0	0	0	0	0	0	0	0	Bacteria	Bacteroidota	Bacteroidia	Sphingobacteriales	Sphingobacteriaceae	Sphingobacterium
Pbact_1341	16	0	0	0	0	0	62	0	0	0	0	0	0	0	0	0	0	0	0	0	0	0	0	0	0	0	0	0	0	0	0	0	0	0	Bacteria	Proteobacteria	Gammaproteobacteria	Burkholderiales	Comamonadaceae	Limnohabitans
Pbact_1342	0	0	0	0	0	0	0	0	16	0	2	0	0	1	0	0	0	0	3	0	0	0	0	0	0	0	0	0	0	0	0	0	0	0	Bacteria	Proteobacteria	Gammaproteobacteria	Burkholderiales	Comamonadaceae	Rhodoferax
Pbact_1343	0	0	5	0	0	0	0	0	0	0	0	0	0	0	0	0	0	0	0	0	0	0	0	0	0	0	0	0	0	0	0	0	0	0	Bacteria	Proteobacteria	Alphaproteobacteria	Caulobacterales	Caulobacteraceae	Phenylobacterium
Pbact_1344	0	0	0	0	0	0	0	0	22	0	0	0	0	0	7	0	0	0	0	0	0	0	3	0	0	0	0	0	0	0	0	0	0	0	Bacteria	Actinobacteriota	Actinobacteria	Micrococcales	Microbacteriaceae	Unclassified_Family_Microbacteriaceae
Pbact_1345	0	0	0	0	0	0	0	0	0	0	0	0	0	0	14	0	0	0	0	0	0	0	0	0	0	0	0	0	0	0	0	0	0	0	Bacteria	Proteobacteria	Alphaproteobacteria	Rhizobiales	Devosiaceae	Devosia
Pbact_1346	0	0	0	0	0	0	0	0	26	0	0	0	0	0	0	0	0	0	0	0	0	0	0	0	0	0	0	0	0	0	0	0	0	0	Bacteria	Proteobacteria	Alphaproteobacteria	Rickettsiales	SM2D12	Unclassified_Family_SM2D12
Pbact_1347	0	0	0	0	1	0	0	0	0	0	2	0	0	0	0	0	0	0	0	0	0	0	0	0	0	0	0	0	13	0	0	0	0	0	Bacteria	Proteobacteria	Alphaproteobacteria	Caulobacterales	Caulobacteraceae	Caulobacter
Pbact_1348	0	0	0	0	0	0	0	0	0	0	0	0	0	0	0	0	0	0	0	0	0	0	0	0	5	0	0	0	22	0	0	0	0	0	Bacteria	Bacteroidota	Bacteroidia	Chitinophagales	Chitinophagaceae	Unclassified_Family_Chitinophagaceae
Pbact_1349	0	0	0	0	0	0	0	0	0	0	0	0	0	0	0	0	10	4	0	0	0	0	0	0	0	0	0	0	0	0	0	0	0	0	Bacteria	Proteobacteria	Alphaproteobacteria	Caulobacterales	Hyphomonadaceae	UKL13-1
Pbact_1350	0	0	0	0	0	0	0	0	0	10	3	0	0	0	0	0	0	0	0	0	0	4	0	0	0	0	0	0	0	0	0	0	0	0	Bacteria	Gemmatimonadota	Gemmatimonadetes	Gemmatimonadales	Gemmatimonadaceae	Gemmatimonas
Pbact_1351	0	0	0	0	0	0	0	0	0	0	0	0	0	0	0	0	0	0	0	0	0	0	0	0	0	0	0	0	0	0	0	0	4	0	Bacteria	Patescibacteria	Parcubacteria	Candidatus_Moranbacteria	Unclassified_Order_Candidatus_Moranbacteria	Unclassified_Order_Candidatus_Moranbacteria
Pbact_1352	0	0	0	0	0	0	0	0	0	11	0	0	0	0	0	3	0	0	0	0	0	0	0	0	0	0	0	0	0	0	0	50	0	6	Bacteria	Verrucomicrobiota	Verrucomicrobiae	Verrucomicrobiales	Rubritaleaceae	Luteolibacter
Pbact_1353	0	0	0	0	0	0	0	0	0	0	0	0	0	0	0	0	4	19	0	16	0	0	0	0	0	0	0	0	0	0	0	0	0	0	Bacteria	Bacteroidota	Bacteroidia	Sphingobacteriales	Sphingobacteriaceae	Sphingobacterium
Pbact_1354	0	0	0	0	0	0	0	0	0	0	0	0	0	0	0	0	0	0	0	0	0	0	0	0	0	0	0	0	0	9	1	0	0	0	Bacteria	Proteobacteria	Alphaproteobacteria	Rickettsiales	Rickettsiaceae	Unclassified_Family_Rickettsiaceae
Pbact_1355	0	0	0	0	0	0	0	0	0	0	0	0	0	0	0	0	0	0	0	0	0	0	0	0	0	0	0	0	93	0	0	0	0	0	Bacteria	Bacteroidota	Bacteroidia	Sphingobacteriales	Unclassified_Order_Sphingobacteriales	Unclassified_Order_Sphingobacteriales
Pbact_1356	0	0	0	0	0	0	0	0	0	0	3	0	0	0	0	0	0	0	0	0	0	1	0	0	0	0	0	0	0	0	0	0	0	1	Bacteria	Proteobacteria	Gammaproteobacteria	Pseudomonadales	Pseudomonadaceae	Pseudomonas
Pbact_1357	0	0	0	0	0	0	0	0	0	0	0	0	0	0	0	0	0	0	0	0	0	0	0	0	0	0	0	4	10	0	0	0	0	0	Bacteria	Firmicutes	Bacilli	Bacillales	Bacillaceae	Bacillus
Pbact_1358	0	0	0	0	0	0	0	0	0	0	0	0	0	0	0	0	0	0	0	0	0	0	0	0	22	0	0	0	0	4	0	0	0	0	Bacteria	Proteobacteria	Alphaproteobacteria	Rickettsiales	Rickettsiaceae	Unclassified_Family_Rickettsiaceae
Pbact_1359	0	0	0	0	0	0	0	0	0	0	0	0	0	0	0	0	2	0	18	0	0	0	0	0	0	0	0	2	4	0	0	17	0	0	Bacteria	Patescibacteria	Parcubacteria	Unclassified_Class_Parcubacteria	Unclassified_Class_Parcubacteria	Unclassified_Class_Parcubacteria
Pbact_1360	0	0	0	0	0	0	0	0	12	0	0	0	0	0	0	0	0	0	0	0	0	0	0	0	0	0	0	0	0	0	0	0	0	0	Bacteria	Actinobacteriota	Acidimicrobiia	Microtrichales	Iamiaceae	Iamia
Pbact_1361	0	0	0	0	0	0	0	0	0	0	0	0	0	0	0	0	0	0	0	0	0	0	0	0	0	0	0	1	0	0	0	0	0	0	Bacteria	Firmicutes	Bacilli	Unclassified_Class_Bacilli	Unclassified_Class_Bacilli	Unclassified_Class_Bacilli
Pbact_1362	0	35	0	0	0	0	0	0	0	0	0	0	0	0	0	0	0	0	0	0	0	0	0	0	0	0	0	0	0	0	0	0	0	0	Bacteria	Bacteroidota	Bacteroidia	Flavobacteriales	Flavobacteriaceae	Flavobacterium
Pbact_1363	0	0	0	0	0	0	0	0	0	0	0	0	0	0	0	0	0	0	0	0	0	0	0	23	0	0	0	0	0	0	0	0	0	0	Bacteria	WPS-2	Unclassified_Phylum_WPS-2	Unclassified_Phylum_WPS-2	Unclassified_Phylum_WPS-2	Unclassified_Phylum_WPS-2
Pbact_1364	0	0	0	0	0	0	0	12	0	0	0	0	0	0	0	0	0	0	0	0	0	0	0	0	0	0	0	0	0	0	0	0	0	0	Bacteria	Proteobacteria	Alphaproteobacteria	Caulobacterales	Caulobacteraceae	PMMR1
Pbact_1365	0	0	0	0	0	0	0	0	0	0	0	0	0	0	6	0	0	0	0	0	0	0	0	0	0	0	0	0	0	0	0	0	0	0	Bacteria	Actinobacteriota	Actinobacteria	Micrococcales	Microbacteriaceae	Unclassified_Family_Microbacteriaceae
Pbact_1366	0	0	0	0	0	0	0	0	0	0	7	0	0	0	0	0	0	0	0	0	0	0	0	0	0	0	0	0	0	0	0	0	0	0	Bacteria	Proteobacteria	Gammaproteobacteria	Legionellales	Legionellaceae	Legionella
Pbact_1367	0	0	0	0	0	0	0	0	15	0	0	0	0	0	0	0	0	0	0	0	0	0	0	0	0	0	0	0	0	0	0	0	0	0	Bacteria	Proteobacteria	Alphaproteobacteria	Caulobacterales	Caulobacteraceae	Asticcacaulis
Pbact_1368	0	0	0	0	0	0	0	0	0	0	0	0	0	0	0	0	0	0	0	0	0	0	0	0	0	0	9	0	0	0	0	0	0	0	Bacteria	Proteobacteria	Alphaproteobacteria	Unclassified_Class_Alphaproteobacteria	Unclassified_Class_Alphaproteobacteria	Unclassified_Class_Alphaproteobacteria
Pbact_1369	0	0	0	0	0	0	40	0	0	0	0	0	0	0	0	0	0	0	0	0	15	0	0	0	6	0	0	1	9	0	0	0	0	0	Bacteria	Bacteroidota	Bacteroidia	Flavobacteriales	Flavobacteriaceae	Flavobacterium
Pbact_1370	0	0	0	0	0	0	0	0	0	0	0	0	0	0	0	0	0	0	0	5	8	0	0	0	4	0	0	0	0	0	0	0	0	0	Bacteria	Proteobacteria	Gammaproteobacteria	Burkholderiales	Unclassified_Order_Burkholderiales	Unclassified_Order_Burkholderiales
Pbact_1371	0	0	0	0	0	0	0	0	0	0	0	0	0	0	0	0	0	0	0	0	0	0	0	0	0	0	29	0	0	0	0	0	0	0	Bacteria	Bacteroidota	Bacteroidia	Sphingobacteriales	Unclassified_Order_Sphingobacteriales	Unclassified_Order_Sphingobacteriales
Pbact_1372	0	0	0	0	0	0	0	0	0	0	0	0	0	35	0	0	0	0	0	0	0	11	0	0	0	0	0	0	0	0	0	0	0	2	Bacteria	Bdellovibrionota	Bdellovibrionia	Bacteriovoracales	Bacteriovoracaceae	Bacteriovorax
Pbact_1373	0	0	0	0	0	0	0	0	8	1	0	0	0	4	0	0	0	0	0	0	0	0	0	0	0	0	0	0	0	0	0	0	0	0	Bacteria	Proteobacteria	Alphaproteobacteria	Sphingomonadales	Sphingomonadaceae	Novosphingobium
Pbact_1374	0	0	0	0	0	0	0	0	0	0	1	0	0	0	0	0	0	0	0	0	0	0	0	0	0	0	0	0	5	0	4	0	0	0	Bacteria	Proteobacteria	Alphaproteobacteria	Caulobacterales	Caulobacteraceae	Brevundimonas
Pbact_1375	0	0	0	0	0	0	0	0	0	0	0	0	0	0	0	0	0	0	0	6	0	0	0	0	0	0	0	0	0	0	0	0	0	0	Bacteria	Patescibacteria	Parcubacteria	Unclassified_Class_Parcubacteria	Unclassified_Class_Parcubacteria	Unclassified_Class_Parcubacteria
Pbact_1376	0	0	0	0	0	0	0	0	0	0	4	2	2	0	0	0	0	0	0	0	0	5	8	0	0	0	0	0	0	0	0	0	0	3	Bacteria	Proteobacteria	Gammaproteobacteria	Legionellales	Legionellaceae	Legionella
Pbact_1377	0	0	0	0	0	0	0	0	0	0	0	0	0	0	0	0	0	0	0	0	0	11	0	0	0	0	0	0	0	0	0	0	0	0	Bacteria	Planctomycetota	Phycisphaerae	Phycisphaerales	Phycisphaeraceae	SM1A02
Pbact_1378	0	0	0	0	0	0	0	0	0	0	0	0	0	0	0	0	0	0	0	0	0	0	0	0	0	1	0	0	0	0	0	0	0	0	Bacteria	Proteobacteria	Unclassified_Phylum_Proteobacteria	Unclassified_Phylum_Proteobacteria	Unclassified_Phylum_Proteobacteria	Unclassified_Phylum_Proteobacteria
Pbact_1379	0	0	0	0	0	0	0	0	24	0	0	0	0	5	22	0	0	0	0	0	0	0	0	0	0	0	0	0	0	0	0	0	0	0	Bacteria	Verrucomicrobiota	Verrucomicrobiae	Opitutales	Opitutaceae	Lacunisphaera
Pbact_1380	0	0	0	0	0	0	0	0	0	0	0	0	0	0	0	0	0	0	0	15	0	0	0	0	0	0	0	0	0	0	0	0	0	0	Bacteria	Proteobacteria	Alphaproteobacteria	Rhodobacterales	Rhodobacteraceae	Paracoccus
Pbact_1381	0	0	0	0	0	0	0	0	0	0	0	0	0	0	0	0	0	0	0	0	0	0	0	28	0	0	0	0	0	0	0	0	0	0	Bacteria	Bacteroidota	Bacteroidia	Chitinophagales	Chitinophagaceae	Heliimonas
Pbact_1382	0	0	0	0	0	0	0	0	4	0	0	0	0	5	0	0	0	0	0	0	12	0	0	0	0	0	0	0	0	0	0	0	0	0	Bacteria	Proteobacteria	Alphaproteobacteria	Rhizobiales	Rhizobiaceae	Allorhizobium-Neorhizobium-Pararhizobium-Rhizobium
Pbact_1383	0	0	0	0	0	0	0	0	0	0	0	0	0	0	6	0	0	0	0	0	2	0	0	0	0	0	0	0	0	0	0	0	0	2	Bacteria	Proteobacteria	Alphaproteobacteria	Caulobacterales	Caulobacteraceae	Caulobacter
Pbact_1384	0	0	0	0	0	0	0	0	0	0	0	0	0	0	0	0	0	0	0	0	0	0	0	0	0	0	0	0	51	0	0	0	0	0	Bacteria	Patescibacteria	Parcubacteria	Candidatus_Campbellbacteria	Unclassified_Order_Candidatus_Campbellbacteria	Unclassified_Order_Candidatus_Campbellbacteria
Pbact_1385	0	0	0	0	0	0	0	0	0	0	2	0	0	0	0	0	0	0	0	0	0	0	0	0	0	0	0	0	0	0	0	9	0	0	Bacteria	Proteobacteria	Alphaproteobacteria	Rhizobiales	Unclassified_Order_Rhizobiales	Unclassified_Order_Rhizobiales
Pbact_1386	0	0	0	0	0	0	0	0	6	0	0	0	0	0	0	0	0	0	0	0	0	0	0	0	0	0	0	0	0	0	0	0	0	0	Bacteria	Proteobacteria	Alphaproteobacteria	Paracaedibacterales	Paracaedibacteraceae	Candidatus_Paracaedibacter
Pbact_1387	0	0	0	0	0	0	0	0	0	0	0	0	0	0	0	0	0	0	0	0	0	0	0	0	0	39	0	0	0	0	0	0	0	0	Bacteria	Bacteroidota	Bacteroidia	Chitinophagales	Chitinophagaceae	Ferruginibacter
Pbact_1388	0	0	0	0	0	0	0	0	0	0	0	0	0	9	9	0	0	0	0	17	4	0	0	0	0	0	0	0	0	0	2	0	0	0	Bacteria	Proteobacteria	Alphaproteobacteria	Sphingomonadales	Sphingomonadaceae	Sphingomonas
Pbact_1389	0	0	0	0	0	0	0	0	0	0	0	0	0	0	0	0	0	0	0	0	15	0	0	0	0	7	16	0	0	0	0	0	0	0	Bacteria	Unclassified_Kingdom_Bacteria	Unclassified_Kingdom_Bacteria	Unclassified_Kingdom_Bacteria	Unclassified_Kingdom_Bacteria	Unclassified_Kingdom_Bacteria
Pbact_1390	0	0	0	0	0	0	0	0	0	0	0	0	0	0	0	0	0	0	0	0	0	0	0	0	0	0	0	0	0	14	0	0	0	0	Bacteria	Proteobacteria	Gammaproteobacteria	Burkholderiales	Oxalobacteraceae	Unclassified_Family_Oxalobacteraceae
Pbact_1391	0	0	0	0	0	0	0	0	0	0	0	0	0	0	0	0	0	0	0	33	0	0	0	0	0	0	0	0	0	0	0	0	0	0	Bacteria	Proteobacteria	Gammaproteobacteria	Legionellales	Legionellaceae	Legionella
Pbact_1392	0	0	0	0	0	0	0	0	9	0	0	0	0	0	0	0	0	0	0	0	0	0	0	0	0	0	0	0	0	0	0	0	0	0	Bacteria	Proteobacteria	Gammaproteobacteria	Burkholderiales	Comamonadaceae	Rhodoferax
Pbact_1393	0	0	0	0	0	0	0	0	1	0	0	0	0	0	0	0	0	0	0	0	3	0	0	0	0	0	0	0	0	0	0	0	0	0	Bacteria	Proteobacteria	Alphaproteobacteria	Rhizobiales	Rhizobiaceae	Allorhizobium-Neorhizobium-Pararhizobium-Rhizobium
Pbact_1394	0	0	0	0	0	0	0	22	0	0	0	0	0	0	0	0	0	0	0	0	0	0	0	0	0	0	0	0	0	0	0	0	0	0	Bacteria	Armatimonadota	Fimbriimonadia	Fimbriimonadales	Fimbriimonadaceae	Unclassified_Family_Fimbriimonadaceae
Pbact_1395	25	0	0	0	0	0	0	0	0	0	0	0	0	0	0	0	0	0	0	0	0	0	0	0	0	0	0	0	0	0	0	0	0	0	Bacteria	Planctomycetota	Planctomycetes	Planctomycetales	Schlesneriaceae	Schlesneria
Pbact_1396	0	0	0	0	0	0	0	0	0	0	0	0	0	0	0	0	0	0	0	0	0	0	0	0	0	0	0	1	12	0	0	0	0	0	Bacteria	Fusobacteriota	Fusobacteriia	Fusobacteriales	Leptotrichiaceae	Unclassified_Family_Leptotrichiaceae
Pbact_1397	0	0	0	0	0	0	0	0	0	0	0	0	0	0	0	0	0	0	0	0	0	0	0	0	0	0	17	0	0	0	0	0	0	0	Bacteria	Proteobacteria	Gammaproteobacteria	Legionellales	Legionellaceae	Legionella
Pbact_1398	0	0	0	0	0	0	0	0	0	0	0	0	0	0	0	0	0	0	0	10	0	0	0	0	0	0	0	3	0	0	0	0	0	0	Bacteria	Myxococcota	Myxococcia	Myxococcales	Anaeromyxobacteraceae	Anaeromyxobacter
Pbact_1399	0	0	0	0	0	0	0	0	0	0	0	21	0	0	0	0	0	0	0	0	0	0	0	0	0	0	0	0	0	0	0	0	0	0	Bacteria	Armatimonadota	Fimbriimonadia	Fimbriimonadales	Fimbriimonadaceae	Unclassified_Family_Fimbriimonadaceae
Pbact_1400	0	0	0	0	0	0	0	0	0	0	0	0	0	0	0	0	0	0	0	3	0	0	0	0	0	0	0	0	0	0	0	0	0	0	Bacteria	Actinobacteriota	Actinobacteria	Micrococcales	Microbacteriaceae	Unclassified_Family_Microbacteriaceae
Pbact_1401	0	0	0	0	0	0	0	0	0	0	0	0	0	0	0	0	0	0	0	0	0	0	0	0	0	0	0	0	4	0	0	0	0	0	Bacteria	Chloroflexi	Anaerolineae	Unclassified_Class_Anaerolineae	Unclassified_Class_Anaerolineae	Unclassified_Class_Anaerolineae
Pbact_1402	0	0	0	0	0	0	0	0	0	0	0	0	0	0	0	0	0	0	0	0	0	0	0	0	0	0	0	0	1	0	0	0	0	0	Bacteria	Proteobacteria	Alphaproteobacteria	Unclassified_Class_Alphaproteobacteria	Unclassified_Class_Alphaproteobacteria	Unclassified_Class_Alphaproteobacteria
Pbact_1403	0	0	0	0	0	0	0	0	58	0	0	0	0	0	0	0	0	0	0	0	0	0	0	0	0	0	0	0	0	0	0	0	0	0	Bacteria	Actinobacteriota	Thermoleophilia	Solirubrobacterales	Solirubrobacteraceae	Unclassified_Family_Solirubrobacteraceae
Pbact_1404	0	0	0	0	0	0	0	0	0	0	0	0	0	0	0	0	0	0	0	0	0	0	0	0	0	0	18	0	0	0	0	0	0	0	Bacteria	Proteobacteria	Gammaproteobacteria	Burkholderiales	Comamonadaceae	Hydrogenophaga
Pbact_1405	0	0	0	0	0	0	0	0	0	21	0	0	0	0	0	0	0	0	0	0	0	0	0	0	0	0	0	0	0	0	0	0	0	0	Bacteria	Bacteroidota	Bacteroidia	Sphingobacteriales	Unclassified_Order_Sphingobacteriales	Unclassified_Order_Sphingobacteriales
Pbact_1406	0	0	0	0	0	0	0	0	15	0	0	0	0	1	0	0	0	0	0	0	0	0	4	0	0	0	0	0	0	0	0	0	0	0	Bacteria	Actinobacteriota	Actinobacteria	Corynebacteriales	Mycobacteriaceae	Mycobacterium
Pbact_1407	0	0	0	0	0	0	0	0	0	0	0	0	0	0	0	0	0	0	0	0	0	0	0	0	0	0	0	1	0	0	0	0	0	0	Bacteria	Actinobacteriota	Acidimicrobiia	Microtrichales	Microtrichaceae	IMCC26207
Pbact_1408	0	0	0	0	0	0	0	0	0	0	0	0	0	0	3	0	0	0	0	0	3	0	0	0	2	0	0	0	0	0	3	0	0	0	Bacteria	Proteobacteria	Gammaproteobacteria	R7C24	Unclassified_Order_R7C24	Unclassified_Order_R7C24
Pbact_1409	0	0	0	0	0	0	0	0	0	0	0	0	0	0	0	0	0	0	0	0	0	2	0	0	0	0	0	0	0	0	0	0	0	0	Bacteria	Patescibacteria	Parcubacteria	Unclassified_Class_Parcubacteria	Unclassified_Class_Parcubacteria	Unclassified_Class_Parcubacteria
Pbact_1410	0	0	0	0	0	0	0	0	0	0	0	0	0	0	0	0	0	0	0	0	0	0	0	0	0	0	0	1	0	0	0	0	0	0	Bacteria	Proteobacteria	Alphaproteobacteria	Rickettsiales	SM2D12	Unclassified_Family_SM2D12
Pbact_1411	0	0	0	0	0	0	0	0	0	6	0	0	0	2	0	0	0	0	0	0	0	2	0	0	0	0	0	0	0	0	0	0	0	0	Bacteria	Bdellovibrionota	Bdellovibrionia	Bdellovibrionales	Bdellovibrionaceae	Bdellovibrio
Pbact_1412	0	0	0	0	0	0	0	0	0	0	0	0	0	0	0	0	0	0	0	0	0	0	0	0	0	3	0	0	0	0	0	0	0	0	Bacteria	Proteobacteria	Gammaproteobacteria	Legionellales	Legionellaceae	Legionella
Pbact_1413	0	0	0	0	0	0	0	0	0	0	0	0	0	0	0	0	0	0	0	0	0	0	0	0	0	0	0	0	25	0	0	0	0	0	Bacteria	Myxococcota	Polyangia	mle1-27	Unclassified_Order_mle1-27	Unclassified_Order_mle1-27
Pbact_1414	0	0	0	0	0	0	0	0	0	0	0	0	0	0	0	0	0	0	0	0	0	0	0	0	0	0	4	0	0	0	0	0	0	0	Bacteria	Bacteroidota	Bacteroidia	Sphingobacteriales	Unclassified_Order_Sphingobacteriales	Unclassified_Order_Sphingobacteriales
Pbact_1415	0	0	0	0	0	0	0	0	0	0	0	8	0	0	0	0	0	0	0	0	0	0	3	0	0	0	0	0	0	0	0	0	0	0	Bacteria	Proteobacteria	Alphaproteobacteria	Rhizobiales	Devosiaceae	Devosia
Pbact_1416	0	0	0	0	1	0	0	0	0	0	0	0	0	0	0	0	0	0	0	0	0	0	0	0	0	0	0	0	0	0	0	0	0	0	Bacteria	Proteobacteria	Gammaproteobacteria	Burkholderiales	Comamonadaceae	Leptothrix
Pbact_1417	0	0	0	0	0	0	0	0	0	0	0	0	0	0	0	0	0	0	0	0	0	0	0	0	0	0	0	0	19	0	0	0	0	0	Bacteria	Bdellovibrionota	Oligoflexia	Silvanigrellales	Silvanigrellaceae	Unclassified_Family_Silvanigrellaceae
Pbact_1418	0	0	0	0	0	0	0	0	0	0	0	0	0	0	0	0	0	0	0	0	0	0	0	0	0	0	0	0	0	4	0	0	0	0	Bacteria	Cyanobacteria	Cyanobacteriia	Cyanobacteriales	Unclassified_Order_Cyanobacteriales	Unclassified_Order_Cyanobacteriales
Pbact_1419	0	0	0	0	0	0	0	0	0	0	0	0	0	0	0	0	0	0	0	0	0	0	0	0	0	0	0	0	0	0	0	0	5	0	Bacteria	Proteobacteria	Gammaproteobacteria	Burkholderiales	Comamonadaceae	Rhodoferax
Pbact_1420	0	0	0	0	0	0	0	0	0	0	0	0	0	0	0	0	0	4	0	0	0	0	0	0	0	0	0	0	0	0	0	0	0	0	Bacteria	Patescibacteria	Parcubacteria	Unclassified_Class_Parcubacteria	Unclassified_Class_Parcubacteria	Unclassified_Class_Parcubacteria
Pbact_1421	0	0	0	0	0	0	0	0	0	0	0	0	0	0	0	0	0	0	0	0	0	0	0	0	0	0	0	0	0	0	0	2	0	0	Bacteria	Patescibacteria	Parcubacteria	Candidatus_Nomurabacteria	Unclassified_Order_Candidatus_Nomurabacteria	Unclassified_Order_Candidatus_Nomurabacteria
Pbact_1422	0	0	0	0	0	0	0	0	0	0	0	0	0	0	0	0	0	0	0	0	0	1	0	0	0	0	0	0	0	0	0	0	0	0	Bacteria	Proteobacteria	Gammaproteobacteria	Enterobacterales	Hafniaceae	Hafnia-Obesumbacterium
Pbact_1423	0	0	0	0	0	0	0	0	0	0	0	0	0	0	0	0	0	0	0	0	0	0	0	0	4	0	0	0	0	0	0	0	0	0	Bacteria	Verrucomicrobiota	Verrucomicrobiae	Methylacidiphilales	Methylacidiphilaceae	Unclassified_Family_Methylacidiphilaceae
Pbact_1424	0	0	0	20	0	0	14	0	0	0	0	0	0	0	0	0	0	0	0	0	0	0	0	0	0	0	0	0	0	0	0	0	0	0	Bacteria	Proteobacteria	Gammaproteobacteria	Burkholderiales	Comamonadaceae	Limnohabitans
Pbact_1425	0	0	0	0	0	0	0	0	0	0	0	0	0	0	0	0	0	0	3	0	0	0	0	0	0	0	0	0	0	0	0	0	0	0	Bacteria	Verrucomicrobiota	Verrucomicrobiae	Chthoniobacterales	Xiphinematobacteraceae	Candidatus_Xiphinematobacter
Pbact_1426	0	0	0	0	0	0	0	0	14	0	0	0	0	0	0	0	0	0	0	0	0	0	0	0	0	0	0	0	0	0	0	0	0	0	Bacteria	Proteobacteria	Gammaproteobacteria	Xanthomonadales	Rhodanobacteraceae	Luteibacter
Pbact_1427	0	0	0	0	0	0	0	0	0	0	0	0	0	0	0	0	0	0	0	0	0	0	5	0	0	0	0	0	0	0	0	0	0	0	Bacteria	Patescibacteria	Saccharimonadia	Saccharimonadales	Unclassified_Order_Saccharimonadales	Unclassified_Order_Saccharimonadales
Pbact_1428	0	0	0	0	0	0	0	0	0	0	0	0	0	0	0	0	0	0	0	0	0	1	0	0	0	0	0	0	0	0	0	0	0	0	Bacteria	Proteobacteria	Gammaproteobacteria	Pseudomonadales	Pseudomonadaceae	Pseudomonas
Pbact_1429	0	0	0	0	0	0	0	0	0	0	0	0	0	0	0	0	0	0	2	0	0	0	0	0	0	0	0	0	0	0	0	0	0	0	Bacteria	Proteobacteria	Gammaproteobacteria	Burkholderiales	Nitrosomonadaceae	Ellin6067
Pbact_1430	0	0	0	0	0	0	0	0	0	0	0	0	0	0	0	0	0	0	0	0	0	0	0	0	0	0	0	0	8	0	0	0	0	0	Bacteria	Cyanobacteria	Cyanobacteriia	Oxyphotobacteria_Incertae_Sedis	Unknown_Family	Leptolyngbya_ANT.L52.2
Pbact_1431	0	0	0	0	0	0	0	0	0	0	0	0	0	0	0	0	0	0	0	5	0	0	0	0	2	0	0	0	0	0	1	0	0	0	Bacteria	Proteobacteria	Gammaproteobacteria	Burkholderiales	Comamonadaceae	Comamonas
Pbact_1432	0	0	0	0	0	0	0	0	0	0	0	0	0	0	0	0	0	0	0	0	0	0	0	0	5	0	0	0	0	0	0	0	0	0	Bacteria	Proteobacteria	Alphaproteobacteria	Unclassified_Class_Alphaproteobacteria	Unclassified_Class_Alphaproteobacteria	Unclassified_Class_Alphaproteobacteria
Pbact_1433	0	0	0	0	0	0	0	0	0	0	0	0	0	0	0	0	0	0	0	0	0	3	0	0	0	0	0	0	0	0	0	0	0	0	Bacteria	Proteobacteria	Alphaproteobacteria	Rickettsiales	SM2D12	Unclassified_Family_SM2D12
Pbact_1434	0	0	0	0	0	0	0	0	0	0	0	0	0	0	0	0	0	0	0	0	0	0	0	5	0	0	0	0	0	0	0	0	0	0	Bacteria	Verrucomicrobiota	Chlamydiae	Chlamydiales	cvE6	Unclassified_Family_cvE6
Pbact_1435	0	0	0	0	0	0	0	0	0	0	0	0	0	0	0	0	0	0	0	0	0	0	0	0	0	0	0	0	0	0	0	0	0	2	Bacteria	Proteobacteria	Gammaproteobacteria	Burkholderiales	Comamonadaceae	Limnohabitans
Pbact_1436	0	0	0	0	0	0	0	0	0	5	0	0	0	0	0	0	0	0	0	0	0	0	0	0	0	0	0	0	0	0	0	0	0	0	Bacteria	Proteobacteria	Alphaproteobacteria	Rhizobiales	Rhizobiales_Incertae_Sedis	Alsobacter
Pbact_1437	0	0	0	0	0	0	0	0	0	0	0	0	0	0	0	0	0	0	0	0	0	0	0	0	0	0	0	0	3	0	0	0	0	0	Bacteria	Actinobacteriota	Actinobacteria	Micrococcales	Microbacteriaceae	Unclassified_Family_Microbacteriaceae
Pbact_1438	0	0	0	0	0	0	0	0	0	0	0	0	0	0	0	0	0	0	0	0	0	0	0	0	0	0	0	0	0	0	0	2	2	0	Bacteria	Cyanobacteria	Cyanobacteriia	Synechococcales	Cyanobiaceae	Cyanobium_PCC-6307
Pbact_1439	0	0	0	0	0	0	0	0	0	0	0	0	0	0	0	0	0	0	0	0	0	0	0	0	0	5	0	0	0	0	0	0	0	0	Bacteria	Nitrospirota	Nitrospiria	Nitrospirales	Nitrospiraceae	Nitrospira
Pbact_1440	0	0	0	0	0	0	0	0	0	0	0	0	0	0	0	4	0	0	0	0	0	0	0	0	0	0	0	0	0	0	7	0	0	6	Bacteria	Proteobacteria	Alphaproteobacteria	Sphingomonadales	Sphingomonadaceae	Novosphingobium
Pbact_1441	0	0	0	0	12	0	0	0	233	0	0	0	0	109	464	50	46	0	1401	0	0	1679	0	0	0	0	0	0	0	0	0	17	318	33	Bacteria	Proteobacteria	Gammaproteobacteria	Burkholderiales	Comamonadaceae	Polaromonas
Pbact_1442	0	0	0	0	0	0	0	0	0	0	0	0	0	0	0	0	0	6	0	0	0	0	0	0	0	0	0	0	0	0	0	22	0	0	Bacteria	Proteobacteria	Gammaproteobacteria	Burkholderiales	Rhodocyclaceae	Candidatus_Accumulibacter
Pbact_1443	0	0	0	0	0	0	0	0	0	0	55	0	0	0	0	483	0	0	0	0	0	0	6	0	0	0	0	0	0	0	676	0	699	8	Bacteria	Proteobacteria	Gammaproteobacteria	Burkholderiales	Comamonadaceae	Rhodoferax
Pbact_1444	0	0	0	0	0	0	0	0	0	2507	431	0	0	0	0	0	0	0	0	0	0	0	0	0	0	0	0	0	311	0	0	0	0	0	Bacteria	Bacteroidota	Bacteroidia	Cytophagales	Spirosomaceae	Runella
Pbact_1445	0	0	0	0	0	0	0	0	0	918	95	0	0	0	0	303	0	0	0	0	0	0	0	0	0	140	43	0	0	0	0	0	0	0	Bacteria	Actinobacteriota	Acidimicrobiia	Microtrichales	Ilumatobacteraceae	CL500-29_marine_group
Pbact_1446	0	0	0	0	0	0	0	0	0	0	1013	0	0	0	0	0	0	0	0	0	0	0	0	0	0	0	0	0	28	0	0	0	0	0	Bacteria	Verrucomicrobiota	Verrucomicrobiae	Verrucomicrobiales	Rubritaleaceae	Luteolibacter
Pbact_1447	0	0	0	0	0	0	0	0	0	41	19	0	0	0	0	19	0	0	2	0	0	0	0	0	0	0	0	591	0	0	0	0	0	0	Bacteria	Proteobacteria	Gammaproteobacteria	Burkholderiales	Comamonadaceae	Unclassified_Family_Comamonadaceae
Pbact_1448	0	0	0	0	0	0	0	0	0	2	0	0	0	0	0	0	1341	0	936	0	0	0	0	0	0	0	0	0	0	0	0	0	0	0	Bacteria	Verrucomicrobiota	Verrucomicrobiae	Verrucomicrobiales	Rubritaleaceae	Luteolibacter
Pbact_1449	0	0	0	0	0	0	0	0	0	0	0	0	0	0	0	0	0	0	0	0	0	0	0	0	0	14	26	0	201	0	0	2057	0	0	Bacteria	Actinobacteriota	Actinobacteria	Frankiales	Sporichthyaceae	hgcI_clade
Pbact_1450	0	0	0	86	0	0	0	0	0	0	0	0	0	0	0	0	0	0	0	0	0	0	0	0	26	51	45	0	0	0	0	0	0	0	Bacteria	Bacteroidota	Bacteroidia	Flavobacteriales	Crocinitomicaceae	Fluviicola
Pbact_1451	0	0	0	0	0	0	0	0	0	0	0	0	0	0	0	0	0	0	0	0	0	19	0	0	0	0	0	0	0	0	0	0	0	0	Bacteria	Cyanobacteria	Cyanobacteriia	Cyanobacteriales	Microcystaceae	Unclassified_Family_Microcystaceae
Pbact_1452	0	0	0	0	0	0	0	0	0	0	0	0	0	0	0	0	0	0	0	0	0	0	0	0	0	0	0	0	0	0	0	0	18	18	Bacteria	Proteobacteria	Gammaproteobacteria	Burkholderiales	Oxalobacteraceae	Undibacterium
Pbact_1453	0	0	0	0	0	0	0	0	6	0	13	0	0	5	0	7	0	356	0	10	0	0	0	0	2	0	0	0	0	0	0	0	0	1	Bacteria	Proteobacteria	Gammaproteobacteria	Pseudomonadales	Pseudomonadaceae	Pseudomonas
Pbact_1454	0	0	0	0	0	0	0	0	17	0	0	0	0	0	0	0	0	1	0	0	0	0	0	0	0	0	0	0	0	0	0	0	0	0	Bacteria	Proteobacteria	Gammaproteobacteria	Burkholderiales	Comamonadaceae	Polaromonas
Pbact_1455	0	0	0	216	0	0	0	0	0	0	0	0	0	0	0	0	0	0	0	0	0	0	0	0	0	0	2123	0	0	0	0	0	0	0	Bacteria	Actinobacteriota	Acidimicrobiia	Microtrichales	Ilumatobacteraceae	CL500-29_marine_group
Pbact_1456	0	0	0	0	0	0	0	0	0	0	0	0	0	0	0	0	0	0	0	0	0	0	0	0	0	5	0	0	0	0	0	0	0	0	Bacteria	Verrucomicrobiota	Verrucomicrobiae	Pedosphaerales	Pedosphaeraceae	Unclassified_Family_Pedosphaeraceae
Pbact_1457	0	581	0	0	281	0	0	0	0	0	0	0	0	0	0	0	0	0	0	0	26	0	0	0	90	0	0	0	0	122	102	0	0	0	Bacteria	Proteobacteria	Alphaproteobacteria	SAR11_clade	Clade_III	Unclassified_Family_Clade_III
Pbact_1458	5	478	2	0	0	0	0	0	0	0	0	0	0	0	0	0	0	0	0	0	204	0	0	0	420	0	0	170	0	0	0	0	0	0	Bacteria	Bacteroidota	Bacteroidia	Chitinophagales	Chitinophagaceae	Sediminibacterium
Pbact_1459	0	0	0	0	0	0	0	0	0	0	0	0	0	0	0	0	0	0	0	12	0	0	0	0	0	0	0	0	0	0	0	0	0	0	Bacteria	Proteobacteria	Gammaproteobacteria	Pseudomonadales	Pseudomonadaceae	Pseudomonas
Pbact_1460	0	0	0	0	0	0	0	0	0	0	0	0	0	0	0	0	0	0	0	0	0	0	0	0	0	0	30	0	0	0	0	0	0	0	Bacteria	Cyanobacteria	Cyanobacteriia	Synechococcales	Cyanobiaceae	Cyanobium_PCC-6307
Pbact_1461	0	0	0	0	0	0	0	0	4	0	0	0	0	0	0	0	0	0	0	0	0	2	0	0	0	0	0	0	0	0	0	0	0	2	Bacteria	Proteobacteria	Gammaproteobacteria	Burkholderiales	Oxalobacteraceae	Janthinobacterium
Pbact_1462	0	0	0	0	0	0	0	0	0	0	2	0	0	206	0	4	0	33	35	0	0	626	3	0	0	0	0	0	0	0	0	0	0	4	Bacteria	Bacteroidota	Bacteroidia	Chitinophagales	Chitinophagaceae	Sediminibacterium
Pbact_1463	0	0	0	0	0	0	0	0	41	0	0	0	0	0	11	0	2	163	0	0	0	550	0	0	0	0	0	0	0	0	11	0	0	0	Bacteria	Bacteroidota	Bacteroidia	Cytophagales	Spirosomaceae	Arcicella
Pbact_1464	0	0	0	0	0	0	0	0	0	0	0	0	0	0	0	0	0	0	0	0	0	0	0	0	0	0	0	0	360	0	0	0	0	0	Bacteria	Bacteroidota	Bacteroidia	Cytophagales	Spirosomaceae	Runella
Pbact_1465	0	0	0	0	0	0	0	0	0	0	0	0	0	0	0	44	0	0	0	0	0	0	0	0	2	87	10	114	10	5	117	0	0	0	Bacteria	Actinobacteriota	Actinobacteria	Frankiales	Sporichthyaceae	hgcI_clade
Pbact_1466	0	0	0	0	0	0	0	0	0	0	1	0	0	8	0	0	0	1	0	0	0	0	4	0	0	0	0	0	0	0	0	0	5	0	Bacteria	Proteobacteria	Gammaproteobacteria	Enterobacterales	Yersiniaceae	Serratia
Pbact_1467	6	0	0	3	0	0	0	0	0	0	0	0	0	0	21	64	0	0	0	0	41	0	224	0	0	0	0	0	0	0	0	0	0	93	Bacteria	Proteobacteria	Alphaproteobacteria	Zavarziniales	Zavarziniaceae	Unclassified_Family_Zavarziniaceae
Pbact_1468	0	0	0	0	0	0	0	0	0	0	0	0	0	0	0	0	0	0	0	0	0	0	0	0	0	380	16	0	0	0	0	0	0	0	Bacteria	Verrucomicrobiota	Verrucomicrobiae	Chthoniobacterales	Terrimicrobiaceae	Terrimicrobium
Pbact_1469	0	0	0	0	0	0	0	0	0	0	0	0	0	0	0	0	0	0	0	0	152	0	0	0	3	0	63	208	0	2	0	0	8	2	Bacteria	Bacteroidota	Bacteroidia	Chitinophagales	Chitinophagaceae	Sediminibacterium
Pbact_1470	0	0	0	0	0	0	0	0	0	0	0	0	0	0	0	0	0	0	0	0	0	0	0	0	0	0	0	0	0	0	55	0	0	0	Bacteria	Bacteroidota	Bacteroidia	Flavobacteriales	Flavobacteriaceae	Flavobacterium
Pbact_1471	0	0	0	0	0	0	0	0	0	0	0	0	0	0	0	112	0	0	0	0	0	0	0	0	0	0	0	0	0	0	31	0	0	0	Bacteria	Bacteroidota	Bacteroidia	Chitinophagales	Chitinophagaceae	Ferruginibacter
Pbact_1472	0	0	0	0	0	0	0	0	0	0	0	0	0	0	0	0	0	0	0	0	0	0	0	0	0	8	20	0	0	0	0	0	0	0	Bacteria	Proteobacteria	Alphaproteobacteria	Acetobacterales	Acetobacteraceae	Unclassified_Family_Acetobacteraceae
Pbact_1473	0	0	0	0	0	0	0	0	0	0	0	0	0	0	0	0	0	0	0	0	0	1	0	0	0	0	0	0	2	0	0	0	5	0	Bacteria	Actinobacteriota	Acidimicrobiia	Microtrichales	Unclassified_Order_Microtrichales	Unclassified_Order_Microtrichales
Pbact_1474	0	0	0	0	0	0	0	0	17	0	0	0	0	0	0	0	0	0	0	0	0	0	0	0	0	0	0	0	0	0	0	0	0	0	Bacteria	Bacteroidota	Bacteroidia	Bacteroidales	Paludibacteraceae	Paludibacter
Pbact_1475	0	0	0	0	0	0	0	0	0	0	0	0	0	0	0	0	0	8	0	0	0	0	0	0	0	279	56	0	0	0	161	0	0	0	Bacteria	Bacteroidota	Bacteroidia	Cytophagales	Spirosomaceae	Lacihabitans
Pbact_1476	0	0	0	0	0	0	0	0	0	0	135	0	0	0	0	0	0	0	0	0	0	0	0	0	0	0	0	0	420	0	0	0	0	0	Bacteria	Verrucomicrobiota	Verrucomicrobiae	Verrucomicrobiales	Rubritaleaceae	Luteolibacter
Pbact_1477	0	0	0	0	0	0	0	0	0	0	0	0	0	0	0	0	0	0	349	0	0	0	0	0	0	0	0	0	0	0	47	0	0	0	Bacteria	Bacteroidota	Bacteroidia	Flavobacteriales	Flavobacteriaceae	Flavobacterium
Pbact_1478	0	0	0	0	0	0	0	0	0	0	0	0	0	0	0	0	9	68	10	0	0	8	5	0	0	0	0	0	10	0	0	0	13	10	Bacteria	Cyanobacteria	Cyanobacteriia	Synechococcales	Cyanobiaceae	Cyanobium_PCC-6307
Pbact_1479	0	0	0	0	0	0	0	0	0	0	0	0	0	0	0	0	0	0	0	0	0	0	0	0	0	0	0	1	3	0	0	0	0	0	Bacteria	Actinobacteriota	Acidimicrobiia	Microtrichales	Unclassified_Order_Microtrichales	Unclassified_Order_Microtrichales
Pbact_1480	0	0	0	0	0	0	0	0	0	3	0	0	0	0	0	0	0	0	0	0	0	0	0	0	0	0	0	0	0	0	0	0	0	0	Bacteria	Firmicutes	Bacilli	Bacillales	Bacillaceae	Bacillus
Pbact_1481	0	0	0	0	0	0	0	0	0	0	0	0	0	0	0	0	0	0	0	0	0	0	0	0	0	0	162	0	0	0	0	0	0	0	Bacteria	Verrucomicrobiota	Verrucomicrobiae	Opitutales	Opitutaceae	Opitutus
Pbact_1482	12	0	454	0	0	0	123	0	262	0	0	0	0	20	333	0	0	0	0	136	240	0	0	0	124	0	0	0	0	0	0	0	0	0	Bacteria	Proteobacteria	Gammaproteobacteria	Burkholderiales	Comamonadaceae	Limnohabitans
Pbact_1483	0	0	0	0	0	0	0	0	0	0	0	0	0	0	0	0	0	0	0	0	0	0	0	0	0	65	0	0	0	0	0	0	0	0	Bacteria	Actinobacteriota	Thermoleophilia	Solirubrobacterales	Solirubrobacteraceae	Conexibacter
Pbact_1484	0	0	0	0	0	0	0	0	0	0	0	0	0	0	0	0	0	0	0	0	0	0	0	0	0	59	0	0	0	0	0	0	0	0	Bacteria	Bacteroidota	Bacteroidia	Chitinophagales	Chitinophagaceae	Dinghuibacter
Pbact_1485	0	0	0	0	0	0	0	0	0	0	0	0	0	0	0	0	0	1	0	0	0	0	0	0	0	0	0	1	0	0	0	0	0	0	Bacteria	Planctomycetota	Planctomycetes	Pirellulales	Pirellulaceae	Pirellula
Pbact_1486	0	0	0	0	0	0	0	0	0	9	0	0	0	0	0	63	0	0	0	0	0	0	0	0	0	0	0	0	0	0	17	0	0	0	Bacteria	Bdellovibrionota	Bdellovibrionia	Bacteriovoracales	Bacteriovoracaceae	Peredibacter
Pbact_1487	0	0	0	0	0	0	0	0	0	0	0	0	0	0	0	0	37	0	0	0	0	0	0	0	0	0	0	5	176	0	182	573	0	0	Bacteria	Bacteroidota	Bacteroidia	Cytophagales	Unclassified_Order_Cytophagales	Unclassified_Order_Cytophagales
Pbact_1488	0	0	0	0	0	0	0	0	0	0	0	0	0	0	0	0	0	0	0	0	0	0	0	0	0	0	0	113	0	0	0	0	0	0	Bacteria	Verrucomicrobiota	Verrucomicrobiae	Opitutales	Opitutaceae	IMCC26134
Pbact_1489	0	0	0	0	0	0	0	0	21	0	0	0	0	20	14	0	0	0	0	0	0	4	0	0	0	0	0	0	0	0	0	0	0	0	Bacteria	Proteobacteria	Gammaproteobacteria	Pseudomonadales	Pseudomonadaceae	Pseudomonas
Pbact_1490	0	0	0	0	0	0	0	0	0	0	0	0	0	0	0	0	0	0	0	0	0	0	0	0	0	0	765	0	0	0	0	0	0	0	Bacteria	Verrucomicrobiota	Verrucomicrobiae	Verrucomicrobiales	Verrucomicrobiaceae	Prosthecobacter
Pbact_1491	0	0	0	0	0	0	0	0	0	0	0	0	0	0	0	0	0	48	123	0	0	0	0	0	0	12	0	0	0	0	0	0	0	0	Bacteria	Proteobacteria	Gammaproteobacteria	Burkholderiales	Comamonadaceae	Polaromonas
Pbact_1492	0	0	0	0	0	0	0	0	0	0	0	0	0	0	0	0	0	0	0	0	0	0	0	0	0	0	0	0	0	0	141	0	0	0	Bacteria	Bacteroidota	Bacteroidia	Chitinophagales	Saprospiraceae	Candidatus_Aquirestis
Pbact_1493	0	0	0	0	0	0	0	0	0	0	0	0	0	0	0	180	0	0	0	0	0	0	0	0	0	24	0	0	0	0	0	0	0	0	Bacteria	Bacteroidota	Bacteroidia	Chitinophagales	Chitinophagaceae	Ferruginibacter
Pbact_1494	0	0	0	0	0	0	0	0	0	0	0	0	0	0	0	0	0	0	0	0	0	0	0	0	0	250	163	0	0	0	0	0	0	0	Bacteria	Actinobacteriota	Acidimicrobiia	Microtrichales	Ilumatobacteraceae	CL500-29_marine_group
Pbact_1495	0	0	0	0	0	0	0	0	10	0	0	0	0	0	10	0	0	0	0	0	0	0	0	0	0	0	0	0	0	0	0	1	3	0	Bacteria	Proteobacteria	Gammaproteobacteria	Burkholderiales	Comamonadaceae	Rhodoferax
Pbact_1496	0	0	0	0	40	0	0	0	0	0	0	0	0	0	0	0	0	0	0	0	0	0	0	0	486	0	0	35	0	0	89	0	0	0	Bacteria	Verrucomicrobiota	Verrucomicrobiae	Chthoniobacterales	Terrimicrobiaceae	Terrimicrobium
Pbact_1497	0	0	0	0	0	0	0	0	0	0	1	0	0	0	0	0	0	0	0	0	0	0	0	0	0	0	0	0	0	0	0	0	0	0	Bacteria	Proteobacteria	Gammaproteobacteria	Burkholderiales	Unclassified_Order_Burkholderiales	Unclassified_Order_Burkholderiales
Pbact_1498	0	12	0	0	0	0	159	0	0	0	0	0	0	0	0	0	0	0	0	0	58	0	62	0	0	0	0	0	27	57	0	0	0	0	Bacteria	Proteobacteria	Gammaproteobacteria	Burkholderiales	Alcaligenaceae	GKS98_freshwater_group
Pbact_1499	0	0	0	0	0	0	0	0	0	0	0	0	0	0	0	0	0	0	1	0	0	249	31	0	0	0	0	0	0	0	0	0	0	0	Bacteria	Proteobacteria	Alphaproteobacteria	Sphingomonadales	Sphingomonadaceae	Polymorphobacter
Pbact_1500	0	0	0	0	0	0	0	0	0	192	0	0	0	0	0	0	0	0	0	0	0	0	0	0	0	0	0	0	0	0	0	0	0	0	Bacteria	Proteobacteria	Alphaproteobacteria	Rhodobacterales	Rhodobacteraceae	Rhodobacter
Pbact_1501	0	0	0	0	0	0	0	0	0	0	1	0	0	0	0	0	0	5	0	0	0	0	0	0	0	0	0	0	0	0	0	0	8	325	Bacteria	Proteobacteria	Gammaproteobacteria	Burkholderiales	Chitinibacteraceae	Iodobacter
Pbact_1502	682	0	0	0	0	0	0	0	0	0	0	0	0	0	0	0	0	0	0	0	0	0	0	0	0	0	0	0	0	0	0	0	0	0	Bacteria	Proteobacteria	Alphaproteobacteria	Acetobacterales	Acetobacteraceae	Unclassified_Family_Acetobacteraceae
Pbact_1503	0	0	0	0	0	0	0	0	0	0	0	0	0	0	0	0	9	122	0	0	0	0	0	0	0	0	0	0	0	0	0	104	0	0	Bacteria	Bacteroidota	Bacteroidia	Flavobacteriales	Flavobacteriaceae	Flavobacterium
Pbact_1504	0	0	0	0	0	0	0	0	0	0	0	0	0	0	0	0	0	0	0	0	0	0	0	0	0	0	0	0	0	0	0	536	0	0	Bacteria	Actinobacteriota	Actinobacteria	Frankiales	Sporichthyaceae	Candidatus_Planktophila
Pbact_1505	0	0	0	0	0	0	0	0	0	0	0	0	0	0	0	0	0	0	0	0	0	0	0	0	0	166	0	0	0	0	0	0	0	0	Bacteria	Proteobacteria	Gammaproteobacteria	Burkholderiales	Burkholderiaceae	Lautropia
Pbact_1506	0	0	0	0	0	0	0	0	0	0	0	0	0	0	0	0	0	0	0	0	0	0	0	0	0	213	4	0	0	0	0	0	0	0	Bacteria	Bacteroidota	Bacteroidia	Flavobacteriales	Flavobacteriaceae	Flavobacterium
Pbact_1507	0	0	0	0	0	0	0	0	0	0	2	0	0	0	0	0	0	197	1	3	0	0	0	0	0	0	0	0	0	0	0	0	0	0	Bacteria	Proteobacteria	Gammaproteobacteria	Xanthomonadales	Xanthomonadaceae	Stenotrophomonas
Pbact_1508	0	0	0	0	0	0	0	0	0	0	1	0	0	0	0	0	0	19	0	0	0	0	0	0	0	0	0	0	0	0	0	4	0	0	Bacteria	Proteobacteria	Alphaproteobacteria	Rhodobacterales	Rhodobacteraceae	Unclassified_Family_Rhodobacteraceae
Pbact_1509	0	0	0	0	0	0	0	0	0	0	1	0	0	0	0	0	0	60	0	0	0	0	0	0	0	0	0	0	0	0	0	0	0	0	Bacteria	Proteobacteria	Gammaproteobacteria	Xanthomonadales	Xanthomonadaceae	Stenotrophomonas
Pbact_1510	0	0	0	0	0	0	0	0	0	0	0	0	0	0	0	0	0	0	390	0	0	0	0	0	0	0	0	0	0	0	0	0	0	0	Bacteria	Proteobacteria	Gammaproteobacteria	Burkholderiales	Oxalobacteraceae	Unclassified_Family_Oxalobacteraceae
Pbact_1511	0	0	0	0	0	0	0	0	0	0	0	0	0	0	0	0	0	0	0	0	0	0	1	0	0	0	0	0	0	0	0	0	0	0	Bacteria	Actinobacteriota	Acidimicrobiia	IMCC26256	Unclassified_Order_IMCC26256	Unclassified_Order_IMCC26256
Pbact_1512	27	0	0	0	0	0	0	0	0	0	0	0	0	0	0	0	0	0	0	0	27	0	0	0	0	0	0	0	0	154	0	0	0	0	Bacteria	Verrucomicrobiota	Verrucomicrobiae	Chthoniobacterales	Chthoniobacteraceae	Chthoniobacter
Pbact_1513	0	0	0	0	0	0	0	0	0	0	0	0	0	0	0	0	0	0	0	0	0	0	0	0	0	0	100	0	0	0	0	0	0	0	Bacteria	Bacteroidota	Bacteroidia	Flavobacteriales	Flavobacteriaceae	Flavobacterium
Pbact_1514	0	0	0	0	0	0	0	0	0	0	70	0	0	0	0	0	0	0	0	0	0	0	0	0	0	19	0	0	0	0	0	0	0	0	Bacteria	Verrucomicrobiota	Verrucomicrobiae	Opitutales	Opitutaceae	Unclassified_Family_Opitutaceae
Pbact_1515	0	0	0	0	0	0	0	0	0	0	0	0	0	0	0	0	0	0	0	0	0	0	0	0	0	0	0	0	0	0	0	0	18	238	Bacteria	Cyanobacteria	Cyanobacteriia	Unclassified_Class_Cyanobacteriia	Unclassified_Class_Cyanobacteriia	Unclassified_Class_Cyanobacteriia
Pbact_1516	0	0	0	0	0	0	0	0	0	0	0	0	0	0	0	2	0	10	0	24	0	0	0	0	0	0	0	0	0	4	5	0	0	16	Bacteria	Proteobacteria	Alphaproteobacteria	Sphingomonadales	Sphingomonadaceae	Novosphingobium
Pbact_1517	0	0	0	0	0	0	0	0	0	0	0	0	0	0	0	0	3	0	0	0	0	0	0	0	0	0	0	0	0	0	0	13	0	0	Bacteria	Proteobacteria	Alphaproteobacteria	Rhodobacterales	Rhodobacteraceae	Tabrizicola
Pbact_1518	0	0	0	0	0	0	0	0	8	0	0	0	0	0	0	0	0	0	0	0	0	0	0	0	0	0	0	0	0	0	0	0	0	4	Bacteria	Proteobacteria	Gammaproteobacteria	Burkholderiales	Oxalobacteraceae	Duganella
Pbact_1519	0	0	0	0	0	0	0	0	0	0	0	0	0	0	0	0	0	0	0	0	0	0	0	0	0	0	0	0	0	0	0	0	59	122	Bacteria	Proteobacteria	Gammaproteobacteria	Burkholderiales	Oxalobacteraceae	Unclassified_Family_Oxalobacteraceae
Pbact_1520	0	0	0	0	0	0	0	0	0	0	2	0	0	0	0	0	0	0	0	0	0	0	0	0	0	0	0	1	0	0	1	0	0	0	Bacteria	Proteobacteria	Gammaproteobacteria	Burkholderiales	Comamonadaceae	Rhodoferax
Pbact_1521	0	0	0	0	0	0	0	0	0	0	0	0	0	0	0	0	0	0	0	0	0	0	0	0	0	0	0	0	0	0	4	0	0	0	Bacteria	Proteobacteria	Alphaproteobacteria	Caulobacterales	Caulobacteraceae	Brevundimonas
Pbact_1522	0	0	0	0	0	0	0	0	0	0	0	0	0	0	0	0	0	27	0	0	0	0	0	0	0	0	0	0	0	0	0	0	0	0	Bacteria	Proteobacteria	Gammaproteobacteria	Burkholderiales	Oxalobacteraceae	Duganella
Pbact_1523	0	0	0	0	0	0	0	0	0	0	0	0	0	0	0	0	0	0	0	0	0	0	0	0	0	0	0	0	117	0	0	0	0	0	Bacteria	Planctomycetota	Planctomycetes	Pirellulales	Pirellulaceae	Unclassified_Family_Pirellulaceae
Pbact_1524	0	0	0	0	0	0	0	0	0	0	0	0	0	0	0	0	0	0	0	0	0	0	0	0	0	54	36	0	0	0	0	0	0	0	Bacteria	Bacteroidota	Kapabacteria	Kapabacteriales	Unclassified_Order_Kapabacteriales	Unclassified_Order_Kapabacteriales
Pbact_1525	0	0	0	0	0	0	0	0	0	0	0	0	0	0	0	0	0	0	0	0	0	0	0	0	0	0	0	14	0	0	0	0	0	0	Bacteria	Proteobacteria	Gammaproteobacteria	Burkholderiales	Comamonadaceae	Limnohabitans
Pbact_1526	0	0	0	0	0	0	0	0	0	0	0	0	0	0	0	0	0	0	0	0	0	0	0	0	0	0	0	0	0	5	17	0	0	0	Bacteria	Planctomycetota	Phycisphaerae	Phycisphaerales	Phycisphaeraceae	CL500-3
Pbact_1527	0	0	0	0	0	0	0	0	0	0	0	0	0	0	0	0	0	9	0	0	0	1	0	0	0	0	0	0	0	0	0	4	0	0	Bacteria	Proteobacteria	Gammaproteobacteria	Burkholderiales	SC-I-84	Unclassified_Family_SC-I-84
Pbact_1528	0	0	0	0	0	0	0	0	0	0	0	0	0	0	0	0	6	131	3	0	0	0	0	0	0	0	0	0	0	0	0	5	0	0	Bacteria	Proteobacteria	Alphaproteobacteria	Caulobacterales	Hyphomonadaceae	Unclassified_Family_Hyphomonadaceae
Pbact_1529	0	0	0	0	0	0	0	0	41	0	0	0	0	0	0	0	0	72	0	0	0	1	0	0	0	0	0	0	0	0	0	5	0	0	Bacteria	Proteobacteria	Gammaproteobacteria	Burkholderiales	Comamonadaceae	Rhodoferax
Pbact_1530	0	0	0	0	0	0	0	0	0	23	17	0	0	0	0	0	0	0	0	0	0	0	0	0	0	0	0	0	161	0	0	21	7	2	Bacteria	Actinobacteriota	Actinobacteria	Corynebacteriales	Mycobacteriaceae	Mycobacterium
Pbact_1531	0	0	0	0	0	0	0	0	0	0	0	0	0	0	0	0	0	0	0	0	0	0	0	0	0	0	0	0	18	0	0	0	0	0	Bacteria	Actinobacteriota	Actinobacteria	Unclassified_Class_Actinobacteria	Unclassified_Class_Actinobacteria	Unclassified_Class_Actinobacteria
Pbact_1532	0	4	0	0	0	0	0	0	0	20	0	0	0	0	0	21	0	0	0	0	0	0	0	0	25	0	0	0	0	0	39	0	0	0	Bacteria	Planctomycetota	Phycisphaerae	Phycisphaerales	Phycisphaeraceae	CL500-3
Pbact_1533	0	0	0	0	0	0	0	0	0	0	2	0	0	1	0	0	0	4	0	0	0	0	0	5	0	0	0	0	0	0	0	0	0	0	Bacteria	Proteobacteria	Gammaproteobacteria	Enterobacterales	Yersiniaceae	Serratia
Pbact_1534	0	0	0	0	0	0	0	0	14	0	0	0	0	0	9	0	0	20	0	0	0	1	0	0	0	0	0	0	0	0	0	0	0	0	Bacteria	Proteobacteria	Gammaproteobacteria	Burkholderiales	Oxalobacteraceae	Duganella
Pbact_1535	20	0	2	0	0	0	107	0	0	0	0	0	0	0	0	0	0	0	0	457	53	0	0	0	0	0	0	0	0	0	0	0	0	0	Bacteria	Proteobacteria	Gammaproteobacteria	Burkholderiales	Comamonadaceae	Unclassified_Family_Comamonadaceae
Pbact_1536	0	0	0	0	3	0	0	0	24	0	0	0	0	0	7	0	0	0	0	0	0	0	0	0	0	0	0	0	0	0	0	12	0	0	Bacteria	Proteobacteria	Alphaproteobacteria	Caulobacterales	Caulobacteraceae	Caulobacter
Pbact_1537	0	0	0	0	0	0	0	0	0	0	0	0	0	0	0	0	0	0	0	0	0	1	0	0	0	0	0	0	0	0	0	0	0	2	Bacteria	Proteobacteria	Gammaproteobacteria	Burkholderiales	Oxalobacteraceae	Duganella
Pbact_1538	61	0	10	0	0	0	866	0	0	0	0	0	0	0	0	0	0	0	0	0	0	0	0	0	0	0	0	0	0	0	0	0	0	0	Bacteria	Bacteroidota	Bacteroidia	Sphingobacteriales	NS11-12_marine_group	Unclassified_Family_NS11-12_marine_group
Pbact_1539	0	0	0	0	0	0	0	0	0	1	9	0	0	0	0	0	13	0	0	0	0	1	0	0	0	0	0	0	0	0	0	0	0	0	Bacteria	Cyanobacteria	Cyanobacteriia	Pseudanabaenales	Pseudanabaenaceae	Pseudanabaena_PCC-7429
Pbact_1540	0	0	0	0	0	0	0	0	29	0	0	0	0	10	5	1	0	0	0	0	0	11	0	0	0	0	0	0	0	0	0	0	0	3	Bacteria	Proteobacteria	Gammaproteobacteria	Pseudomonadales	Pseudomonadaceae	Pseudomonas
Pbact_1541	0	0	0	0	0	0	0	0	9	0	0	0	0	0	0	0	0	0	0	0	0	0	0	0	0	0	0	0	0	0	0	0	0	0	Bacteria	Proteobacteria	Gammaproteobacteria	Pseudomonadales	Pseudomonadaceae	Pseudomonas
Pbact_1542	0	0	0	0	8	0	0	0	0	0	13	0	0	0	0	0	0	0	0	44	27	0	0	0	0	0	0	1	0	21	0	0	0	9	Bacteria	Proteobacteria	Gammaproteobacteria	Burkholderiales	Comamonadaceae	Unclassified_Family_Comamonadaceae
Pbact_1543	0	0	0	0	0	0	0	0	0	0	0	0	0	0	0	0	0	0	0	0	0	0	0	0	0	0	0	0	0	0	0	9	0	0	Bacteria	Bacteroidota	Bacteroidia	Cytophagales	Cytophagaceae	Cytophaga
Pbact_1544	0	0	0	0	0	0	0	0	0	0	0	0	0	0	0	0	0	0	0	0	0	0	0	0	0	108	0	0	0	0	0	0	0	0	Bacteria	Bacteroidota	Bacteroidia	Flavobacteriales	Flavobacteriaceae	Flavobacterium
Pbact_1545	0	0	0	0	0	0	0	0	0	0	0	0	0	0	0	0	0	0	0	0	0	1	0	0	10	0	0	0	159	4	0	0	0	0	Bacteria	Proteobacteria	Gammaproteobacteria	Legionellales	Legionellaceae	Legionella
Pbact_1546	0	0	0	0	0	0	0	0	0	0	0	0	0	0	0	0	4	83	0	0	0	0	0	0	0	0	0	0	0	0	0	0	0	0	Bacteria	Bacteroidota	Bacteroidia	Chitinophagales	Chitinophagaceae	Ferruginibacter
Pbact_1547	0	0	0	0	0	0	0	0	21	0	0	0	0	0	0	0	0	0	0	82	12	0	0	61	12	0	0	0	0	0	0	0	0	0	Bacteria	Proteobacteria	Alphaproteobacteria	Micropepsales	Micropepsaceae	Unclassified_Family_Micropepsaceae
Pbact_1548	0	0	0	0	0	0	0	0	0	0	0	0	0	0	0	0	0	0	0	0	0	0	0	0	0	0	0	0	0	0	0	173	4	0	Bacteria	Proteobacteria	Gammaproteobacteria	Burkholderiales	Comamonadaceae	Polaromonas
Pbact_1549	0	0	0	0	0	0	0	0	0	0	26	0	0	0	0	0	4	0	0	0	0	0	0	0	0	0	0	0	16	0	0	0	0	0	Bacteria	Bacteroidota	Bacteroidia	Cytophagales	Microscillaceae	Unclassified_Family_Microscillaceae
Pbact_1550	0	0	0	0	0	0	0	0	0	0	0	0	0	0	0	0	0	17	4	0	0	0	0	0	0	0	0	0	11	0	0	0	0	0	Bacteria	Bacteroidota	Bacteroidia	Sphingobacteriales	NS11-12_marine_group	Unclassified_Family_NS11-12_marine_group
Pbact_1551	0	4	75	0	9	3	0	0	0	3	1	0	0	0	0	0	0	0	0	0	0	7	0	0	0	0	0	0	0	0	0	14	0	0	Bacteria	Proteobacteria	Gammaproteobacteria	Burkholderiales	Methylophilaceae	Unclassified_Family_Methylophilaceae
Pbact_1552	0	0	0	0	0	0	0	0	0	0	3	0	0	0	0	0	3	0	0	0	0	0	0	0	0	0	0	0	0	0	0	0	0	0	Bacteria	Gemmatimonadota	Gemmatimonadetes	Gemmatimonadales	Gemmatimonadaceae	Gemmatimonas
Pbact_1553	0	0	0	0	0	0	0	0	0	0	0	0	0	0	0	0	0	0	0	0	0	0	0	0	0	0	8	0	0	0	0	0	0	0	Bacteria	Bacteroidota	Bacteroidia	Flavobacteriales	Flavobacteriaceae	Flavobacterium
Pbact_1554	0	0	0	0	0	0	0	0	21	0	0	0	0	0	0	0	0	0	0	0	0	0	0	0	0	0	0	0	0	0	0	0	0	0	Bacteria	Proteobacteria	Gammaproteobacteria	Burkholderiales	Rhodocyclaceae	Ferribacterium
Pbact_1555	0	0	0	0	0	0	0	0	0	0	0	0	0	0	0	0	0	3	0	0	0	0	0	0	0	0	0	0	0	3	0	0	0	0	Bacteria	Actinobacteriota	Actinobacteria	PeM15	Unclassified_Order_PeM15	Unclassified_Order_PeM15
Pbact_1556	0	0	0	0	0	0	0	0	0	0	0	0	0	0	0	0	5	15	0	0	0	0	0	0	0	0	0	0	0	0	0	0	1	0	Bacteria	Gemmatimonadota	Gemmatimonadetes	Gemmatimonadales	Gemmatimonadaceae	Gemmatimonas
Pbact_1557	0	0	0	0	0	0	0	0	0	0	0	0	0	0	0	0	0	0	0	0	0	0	0	0	0	0	0	11	50	0	0	0	0	0	Bacteria	Actinobacteriota	Actinobacteria	Frankiales	Sporichthyaceae	hgcI_clade
Pbact_1558	0	0	0	0	0	0	0	0	0	0	0	0	0	0	0	0	0	0	0	0	0	0	0	0	0	0	5	0	0	0	0	0	0	0	Bacteria	Bacteroidota	Bacteroidia	Chitinophagales	Chitinophagaceae	Sediminibacterium
Pbact_1559	0	0	0	0	0	0	0	0	61	0	0	0	0	6	10	0	0	9	0	0	6	7	9	0	0	0	0	0	0	0	0	0	0	11	Bacteria	Actinobacteriota	Actinobacteria	Corynebacteriales	Mycobacteriaceae	Mycobacterium
Pbact_1560	0	0	0	0	0	0	0	0	0	0	75	0	0	0	0	0	0	0	0	0	0	0	0	0	0	0	0	0	0	0	0	0	0	0	Bacteria	Proteobacteria	Alphaproteobacteria	Unclassified_Class_Alphaproteobacteria	Unclassified_Class_Alphaproteobacteria	Unclassified_Class_Alphaproteobacteria
Pbact_1561	0	0	0	0	0	0	0	0	0	0	0	0	0	0	0	0	0	0	0	105	12	0	0	0	0	0	0	0	0	0	0	0	0	0	Bacteria	Acidobacteriota	Vicinamibacteria	Vicinamibacterales	Unclassified_Order_Vicinamibacterales	Unclassified_Order_Vicinamibacterales
Pbact_1562	36	0	0	0	0	0	289	0	0	0	0	0	0	0	0	0	0	0	0	0	0	0	0	0	0	0	0	0	0	0	0	0	0	0	Bacteria	Proteobacteria	Gammaproteobacteria	Burkholderiales	Comamonadaceae	Limnohabitans
Pbact_1563	0	0	0	0	0	0	0	0	0	0	0	0	0	0	0	0	0	0	0	0	0	0	0	0	0	0	0	0	0	0	0	74	0	0	Bacteria	Proteobacteria	Gammaproteobacteria	Legionellales	Legionellaceae	Legionella
Pbact_1564	0	0	0	0	0	0	0	0	43	0	0	0	0	0	0	0	0	0	0	0	0	3	0	0	0	0	0	0	0	0	0	0	0	0	Bacteria	Actinobacteriota	Actinobacteria	Micrococcales	Microbacteriaceae	Unclassified_Family_Microbacteriaceae
Pbact_1565	0	0	0	16	0	0	0	0	0	0	0	0	0	0	0	0	0	0	0	0	0	0	0	0	0	0	0	0	0	0	0	0	0	0	Bacteria	Gemmatimonadota	Gemmatimonadetes	Gemmatimonadales	Gemmatimonadaceae	Gemmatimonas
Pbact_1566	0	0	0	0	0	0	0	0	41	0	0	0	0	6	17	0	0	0	0	0	0	0	0	0	0	0	0	0	0	0	0	0	0	2	Bacteria	Proteobacteria	Gammaproteobacteria	Burkholderiales	Oxalobacteraceae	Undibacterium
Pbact_1567	0	0	0	0	0	0	0	0	0	0	0	0	0	0	0	0	0	0	0	0	34	0	0	0	0	0	0	0	0	3	0	0	0	0	Bacteria	Actinobacteriota	Actinobacteria	Micrococcales	Microbacteriaceae	Candidatus_Planktoluna
Pbact_1568	0	26	0	0	0	0	0	0	0	0	0	0	0	0	0	0	0	0	0	0	0	0	0	0	0	0	0	0	0	0	0	0	0	0	Bacteria	Proteobacteria	Gammaproteobacteria	Burkholderiales	Comamonadaceae	Rhodoferax
Pbact_1569	0	0	0	0	0	0	0	0	0	0	25	0	0	0	0	0	0	0	0	0	0	0	0	0	0	0	0	0	0	0	0	0	0	0	Bacteria	Bdellovibrionota	Bdellovibrionia	Bdellovibrionales	Bdellovibrionaceae	OM27_clade
Pbact_1570	0	6	0	0	0	0	0	0	0	0	0	0	0	0	0	0	0	0	0	0	0	0	0	0	0	0	0	0	0	0	0	0	0	0	Bacteria	Proteobacteria	Gammaproteobacteria	Burkholderiales	Comamonadaceae	Limnohabitans
Pbact_1571	0	0	0	0	0	0	0	0	33	0	0	0	0	0	21	0	0	0	0	10	0	0	0	0	0	0	0	0	0	0	0	0	0	0	Bacteria	Verrucomicrobiota	Verrucomicrobiae	Opitutales	Opitutaceae	Lacunisphaera
Pbact_1572	0	0	0	0	0	0	0	0	0	0	0	0	0	0	0	0	0	0	0	0	0	0	0	0	0	0	0	0	0	0	0	0	0	79	Bacteria	Proteobacteria	Gammaproteobacteria	Burkholderiales	Chitinibacteraceae	Iodobacter
Pbact_1573	0	0	0	0	0	0	0	0	0	0	0	0	0	0	0	0	0	0	0	0	0	0	0	0	0	1	3	0	0	40	0	0	0	0	Bacteria	Proteobacteria	Gammaproteobacteria	Burkholderiales	Oxalobacteraceae	Unclassified_Family_Oxalobacteraceae
Pbact_1574	0	0	0	0	0	0	0	0	9	0	0	0	0	14	14	0	0	0	0	8	0	2	0	2	0	0	0	0	0	0	0	0	0	0	Bacteria	Proteobacteria	Gammaproteobacteria	Pseudomonadales	Pseudomonadaceae	Pseudomonas
Pbact_1575	0	0	0	0	0	0	0	0	0	0	0	0	0	0	0	0	0	0	0	0	0	0	0	0	0	0	34	0	0	0	0	0	0	0	Bacteria	Proteobacteria	Gammaproteobacteria	Burkholderiales	T34	Unclassified_Family_T34
Pbact_1576	0	0	0	0	0	0	0	0	0	0	0	0	0	0	0	0	0	0	0	0	0	0	0	0	0	0	0	0	0	0	0	138	0	0	Bacteria	Proteobacteria	Gammaproteobacteria	Legionellales	Legionellaceae	Legionella
Pbact_1577	0	0	0	0	0	0	0	0	0	0	7	0	0	0	0	0	0	0	0	0	0	15	0	0	0	0	0	0	0	0	0	0	0	0	Bacteria	Planctomycetota	Planctomycetes	Pirellulales	Pirellulaceae	Pirellula
Pbact_1578	0	0	0	0	0	0	0	0	0	0	0	0	0	0	0	0	0	0	0	0	0	0	0	0	0	0	0	21	0	0	0	0	0	0	Bacteria	Proteobacteria	Gammaproteobacteria	Legionellales	Legionellaceae	Legionella
Pbact_1579	0	0	0	0	0	0	0	0	0	0	32	0	0	0	0	0	0	0	0	0	0	0	0	0	0	0	0	0	0	0	0	0	0	0	Bacteria	Bacteroidota	Bacteroidia	Cytophagales	Unclassified_Order_Cytophagales	Unclassified_Order_Cytophagales
Pbact_1580	0	0	0	0	0	0	0	0	0	0	0	0	0	0	0	0	0	0	0	0	0	0	0	0	0	0	63	0	0	0	0	18	0	0	Bacteria	Bacteroidota	Bacteroidia	Sphingobacteriales	Unclassified_Order_Sphingobacteriales	Unclassified_Order_Sphingobacteriales
Pbact_1581	0	0	0	0	0	0	0	0	0	0	0	0	0	0	0	0	0	6	0	0	0	0	0	0	0	0	0	0	0	0	0	7	0	0	Bacteria	Proteobacteria	Gammaproteobacteria	Xanthomonadales	Xanthomonadaceae	Arenimonas
Pbact_1582	0	12	0	0	0	0	0	0	0	0	0	0	0	0	0	0	0	0	0	0	0	0	0	0	0	0	0	0	0	0	0	0	0	0	Bacteria	Proteobacteria	Alphaproteobacteria	Unclassified_Class_Alphaproteobacteria	Unclassified_Class_Alphaproteobacteria	Unclassified_Class_Alphaproteobacteria
Pbact_1583	0	0	0	0	0	0	0	0	0	0	0	0	0	0	0	0	0	0	0	0	0	0	0	0	0	0	0	0	0	0	0	2	0	0	Bacteria	Planctomycetota	Planctomycetes	Pirellulales	Pirellulaceae	Pirellula
Pbact_1584	0	0	0	0	0	0	0	0	0	0	0	0	0	0	0	0	0	48	0	0	0	0	0	0	0	0	0	0	0	0	0	0	0	0	Bacteria	Patescibacteria	Parcubacteria	Unclassified_Class_Parcubacteria	Unclassified_Class_Parcubacteria	Unclassified_Class_Parcubacteria
Pbact_1585	0	0	0	0	0	0	0	0	0	0	0	0	0	0	0	0	0	45	0	0	0	0	0	0	0	0	0	0	0	0	0	0	0	0	Bacteria	Bacteroidota	Bacteroidia	Flavobacteriales	Flavobacteriaceae	Flavobacterium
Pbact_1586	0	0	0	0	0	0	0	0	0	0	2	0	0	0	0	0	0	57	0	0	0	0	0	0	0	0	0	0	0	0	0	0	0	0	Bacteria	Bacteroidota	Bacteroidia	Sphingobacteriales	NS11-12_marine_group	Unclassified_Family_NS11-12_marine_group
Pbact_1587	0	0	0	0	0	0	0	0	0	0	0	0	0	0	0	0	57	0	13	0	0	0	0	0	0	0	0	0	0	0	0	6	0	0	Bacteria	Verrucomicrobiota	Verrucomicrobiae	Opitutales	Opitutaceae	Unclassified_Family_Opitutaceae
Pbact_1588	0	0	0	0	0	0	0	0	0	0	2	0	0	0	0	0	0	0	0	0	0	7	0	0	0	0	0	0	0	0	0	0	0	0	Bacteria	Proteobacteria	Alphaproteobacteria	Acetobacterales	Acetobacteraceae	Roseococcus
Pbact_1589	0	0	0	0	0	0	0	0	3	0	0	0	0	0	0	1	0	0	0	0	0	0	0	0	0	0	0	0	0	0	0	0	0	0	Bacteria	Proteobacteria	Gammaproteobacteria	Pseudomonadales	Pseudomonadaceae	Pseudomonas
Pbact_1590	0	0	0	0	0	0	0	0	17	0	0	0	0	0	0	0	0	0	0	9	0	0	0	0	0	0	0	0	0	0	0	0	0	0	Bacteria	Proteobacteria	Gammaproteobacteria	Burkholderiales	Comamonadaceae	Rhodoferax
Pbact_1591	0	0	0	0	0	0	0	0	40	0	0	0	0	0	4	0	0	0	0	0	0	0	0	0	0	0	0	0	0	0	0	0	0	0	Bacteria	Proteobacteria	Gammaproteobacteria	Burkholderiales	Comamonadaceae	Rhodoferax
Pbact_1592	0	0	0	0	0	0	0	0	0	0	0	0	0	0	0	0	0	0	0	0	0	0	0	0	0	0	0	0	0	0	0	11	0	0	Bacteria	Bacteroidota	Bacteroidia	Flavobacteriales	Flavobacteriaceae	Flavobacterium
Pbact_1593	0	0	0	0	0	0	0	0	0	0	3	0	0	0	0	0	0	0	5	0	0	0	0	0	0	0	0	2	20	0	0	0	0	0	Bacteria	Proteobacteria	Alphaproteobacteria	Rhizobiales	Unclassified_Order_Rhizobiales	Unclassified_Order_Rhizobiales
Pbact_1594	0	0	0	0	0	0	0	0	0	0	0	0	0	0	0	0	0	0	0	0	0	0	0	0	1	0	0	0	0	0	0	0	0	0	Bacteria	Bacteroidota	Bacteroidia	Chitinophagales	37-13	Unclassified_Family_37-13
Pbact_1595	0	0	0	0	0	0	0	0	0	0	0	0	0	1	0	0	0	0	0	0	0	0	0	0	0	0	0	0	0	0	0	0	0	16	Bacteria	Bacteroidota	Bacteroidia	Flavobacteriales	Flavobacteriaceae	Flavobacterium
Pbact_1596	0	0	0	0	0	0	0	0	33	0	0	0	0	0	22	0	0	0	0	3	0	1	0	0	0	0	0	0	0	0	0	0	0	0	Bacteria	Proteobacteria	Gammaproteobacteria	Burkholderiales	Comamonadaceae	Rhodoferax
Pbact_1597	0	0	0	0	0	0	0	0	0	0	0	0	0	0	0	0	0	15	0	0	0	0	0	0	0	0	0	0	0	0	0	6	0	0	Bacteria	Actinobacteriota	Actinobacteria	Corynebacteriales	Nocardiaceae	Rhodococcus
Pbact_1598	0	0	0	52	0	0	0	0	0	0	0	0	0	0	0	0	0	0	0	0	0	0	0	0	0	0	0	0	0	0	0	0	0	0	Bacteria	Proteobacteria	Gammaproteobacteria	Burkholderiales	Comamonadaceae	Ramlibacter
Pbact_1599	0	0	0	0	0	0	0	0	0	0	0	0	0	0	0	0	0	0	0	168	10	0	0	0	0	0	0	0	0	0	0	0	0	0	Bacteria	Verrucomicrobiota	Verrucomicrobiae	Opitutales	Opitutaceae	Opitutus
Pbact_1600	0	0	0	0	0	0	0	0	14	0	0	0	0	0	7	0	0	0	0	0	0	0	0	0	0	0	0	0	0	0	0	0	1	8	Bacteria	Proteobacteria	Gammaproteobacteria	Burkholderiales	Oxalobacteraceae	Undibacterium
Pbact_1601	0	0	0	0	0	0	0	0	16	0	0	0	0	0	0	0	0	2	0	0	0	0	0	0	0	0	0	0	0	0	4	10	0	0	Bacteria	Proteobacteria	Alphaproteobacteria	Caulobacterales	Caulobacteraceae	Brevundimonas
Pbact_1602	0	0	0	0	0	0	0	0	0	0	0	0	0	0	0	0	0	0	0	0	0	0	0	0	0	0	0	4	0	8	0	14	0	0	Bacteria	Proteobacteria	Gammaproteobacteria	Burkholderiales	Comamonadaceae	Unclassified_Family_Comamonadaceae
Pbact_1603	0	0	0	0	0	0	0	0	0	0	0	0	0	0	0	0	0	0	0	0	0	0	0	0	0	0	0	0	18	0	0	0	0	0	Bacteria	Proteobacteria	Alphaproteobacteria	Zavarziniales	Zavarziniaceae	Unclassified_Family_Zavarziniaceae
Pbact_1604	0	0	0	0	0	0	24	0	0	0	0	0	0	0	0	0	0	0	0	30	0	0	0	0	0	0	0	0	0	0	0	0	0	0	Bacteria	Proteobacteria	Gammaproteobacteria	Steroidobacterales	Steroidobacteraceae	Steroidobacter
Pbact_1605	0	0	0	0	0	0	0	0	0	0	0	0	0	6	0	0	0	0	0	0	0	0	0	0	0	0	0	0	0	0	0	0	0	0	Bacteria	Proteobacteria	Alphaproteobacteria	Paracaedibacterales	Paracaedibacteraceae	Candidatus_Paracaedibacter
Pbact_1606	0	0	0	0	0	0	0	0	0	0	0	0	0	0	0	0	0	4	0	0	0	0	0	0	0	0	0	0	0	0	0	0	0	0	Bacteria	Proteobacteria	Gammaproteobacteria	Burkholderiales	Oxalobacteraceae	Unclassified_Family_Oxalobacteraceae
Pbact_1607	0	0	0	0	0	0	0	0	16	0	0	0	0	0	0	0	0	0	0	0	0	0	0	0	0	0	0	0	0	0	0	0	0	0	Bacteria	Bacteroidota	Bacteroidia	Flavobacteriales	Flavobacteriaceae	Flavobacterium
Pbact_1608	0	0	0	0	0	0	0	0	0	9	29	0	0	0	0	0	0	0	0	0	0	0	0	0	0	0	0	0	0	0	0	0	0	0	Bacteria	Proteobacteria	Gammaproteobacteria	Burkholderiales	Comamonadaceae	Rhodoferax
Pbact_1609	0	0	0	0	0	0	0	0	0	0	0	0	0	0	0	0	0	0	0	82	13	0	0	0	0	0	0	0	0	0	0	0	0	0	Bacteria	Fibrobacterota	Fibrobacteria	Fibrobacterales	Fibrobacteraceae	Unclassified_Family_Fibrobacteraceae
Pbact_1610	0	13	0	0	0	0	0	0	0	0	0	0	0	0	0	0	0	0	0	0	0	0	0	0	0	0	0	0	0	0	0	0	0	0	Bacteria	Proteobacteria	Gammaproteobacteria	Burkholderiales	Burkholderiaceae	Lautropia
Pbact_1611	0	0	0	0	0	0	0	0	0	0	0	0	0	0	0	0	0	0	0	111	34	0	0	0	4	0	0	0	0	0	0	0	0	0	Bacteria	Proteobacteria	Gammaproteobacteria	Burkholderiales	TRA3-20	Unclassified_Family_TRA3-20
Pbact_1612	0	0	0	0	0	0	0	0	4	0	0	0	0	0	0	0	0	0	0	0	0	0	0	0	0	0	0	0	0	0	0	0	0	0	Bacteria	Proteobacteria	Gammaproteobacteria	Burkholderiales	Oxalobacteraceae	Duganella
Pbact_1613	0	0	0	0	0	0	0	0	0	0	0	0	0	0	0	0	0	0	0	0	0	0	0	0	4	0	0	0	0	0	0	0	0	0	Bacteria	Chloroflexi	JG30-KF-CM66	Unclassified_Class_JG30-KF-CM66	Unclassified_Class_JG30-KF-CM66	Unclassified_Class_JG30-KF-CM66
Pbact_1614	0	0	0	0	0	0	0	0	0	2	0	0	0	0	0	2	0	13	2	0	0	0	0	0	0	0	0	0	0	0	0	0	0	8	Bacteria	Proteobacteria	Gammaproteobacteria	Burkholderiales	Comamonadaceae	Rhizobacter
Pbact_1615	0	0	0	0	0	0	0	0	0	4	0	0	0	0	0	0	0	0	0	0	0	0	0	0	0	0	0	1	3	0	0	0	0	0	Bacteria	Proteobacteria	Alphaproteobacteria	Rhizobiales	Unclassified_Order_Rhizobiales	Unclassified_Order_Rhizobiales
Pbact_1616	0	0	0	0	0	0	0	0	0	0	0	0	0	0	0	0	0	0	0	0	0	0	0	0	0	0	0	1	0	0	0	0	0	4	Bacteria	Actinobacteriota	Actinobacteria	PeM15	Unclassified_Order_PeM15	Unclassified_Order_PeM15
Pbact_1617	0	0	0	0	0	0	0	0	20	0	0	0	0	0	0	0	0	0	0	0	0	0	0	0	0	0	0	0	0	0	0	0	0	0	Bacteria	Bacteroidota	Bacteroidia	Flavobacteriales	Flavobacteriaceae	Flavobacterium
Pbact_1618	0	0	0	0	0	0	0	0	33	0	0	0	0	0	0	0	0	0	0	0	0	1	0	0	0	0	0	0	0	0	0	0	0	0	Bacteria	Proteobacteria	Gammaproteobacteria	Enterobacterales	Yersiniaceae	Unclassified_Family_Yersiniaceae
Pbact_1619	0	0	0	0	0	0	0	0	0	0	0	0	0	0	0	0	0	0	0	0	0	0	0	0	0	0	0	0	0	0	0	6	0	0	Bacteria	Proteobacteria	Gammaproteobacteria	Legionellales	Legionellaceae	Legionella
Pbact_1620	0	25	0	0	0	0	0	0	0	0	0	0	0	0	0	0	0	0	0	0	0	0	0	0	0	0	0	0	0	0	0	0	0	0	Bacteria	Dependentiae	Babeliae	Babeliales	UBA12409	Unclassified_Family_UBA12409
Pbact_1621	0	0	0	0	0	0	0	0	0	0	0	0	0	0	0	0	0	0	0	0	0	0	0	0	0	10	12	0	0	0	0	0	0	0	Bacteria	Proteobacteria	Alphaproteobacteria	Rhizobiales	Unclassified_Order_Rhizobiales	Unclassified_Order_Rhizobiales
Pbact_1622	0	0	0	0	0	0	0	0	0	0	0	0	0	0	0	0	0	0	0	0	0	0	0	0	5	0	0	0	0	0	0	0	0	0	Bacteria	Bacteroidota	Bacteroidia	Chitinophagales	Chitinophagaceae	Ferruginibacter
Pbact_1623	0	0	0	0	0	0	0	0	0	0	0	0	0	0	0	2	0	0	0	0	0	0	5	0	0	0	0	0	0	0	0	15	0	0	Bacteria	Verrucomicrobiota	Chlamydiae	Chlamydiales	Simkaniaceae	Unclassified_Family_Simkaniaceae
Pbact_1624	0	0	0	0	0	0	0	0	10	0	0	0	0	0	0	0	0	30	0	0	0	0	0	0	0	0	0	0	0	0	0	0	0	0	Bacteria	Proteobacteria	Gammaproteobacteria	Burkholderiales	Comamonadaceae	Paucibacter
Pbact_1625	0	0	0	0	0	0	0	0	0	0	0	0	0	0	0	0	0	0	0	0	0	4	0	0	0	0	0	0	0	0	0	0	0	0	Bacteria	Proteobacteria	Gammaproteobacteria	Enterobacterales	Yersiniaceae	Serratia
Pbact_1626	0	0	0	0	0	0	0	0	0	0	0	0	0	0	0	0	0	0	0	0	0	0	0	0	20	0	0	0	0	0	0	0	0	0	Bacteria	Bacteroidota	Bacteroidia	Flavobacteriales	NS9_marine_group	Unclassified_Family_NS9_marine_group
Pbact_1627	0	0	0	0	0	0	0	0	0	0	0	0	0	0	0	0	0	0	0	0	0	12	0	0	0	0	0	0	0	0	0	0	0	0	Bacteria	Proteobacteria	Alphaproteobacteria	Rhizobiales	Unclassified_Order_Rhizobiales	Unclassified_Order_Rhizobiales
Pbact_1628	0	0	0	0	0	0	0	0	0	0	0	0	0	0	0	0	0	0	0	0	0	0	0	0	0	0	0	0	0	9	0	0	0	0	Bacteria	Bdellovibrionota	Bdellovibrionia	Bdellovibrionales	Bdellovibrionaceae	Bdellovibrio
Pbact_1629	38	0	0	0	0	0	15	0	0	0	0	0	0	0	0	0	0	0	0	0	0	0	0	0	0	0	0	0	0	0	0	0	0	0	Bacteria	Bacteroidota	Bacteroidia	Flavobacteriales	Flavobacteriaceae	Flavobacterium
Pbact_1630	0	0	0	0	0	0	0	0	0	0	8	0	0	0	0	0	0	0	0	0	0	0	0	0	0	0	0	0	0	0	0	0	0	0	Bacteria	Proteobacteria	Gammaproteobacteria	Legionellales	Legionellaceae	Legionella
Pbact_1631	0	0	0	0	0	0	0	0	0	0	0	0	0	0	0	0	0	0	0	0	0	1	0	0	0	0	0	0	0	0	0	0	0	0	Bacteria	Verrucomicrobiota	Chlamydiae	Chlamydiales	Unclassified_Order_Chlamydiales	Unclassified_Order_Chlamydiales
Pbact_1632	0	0	0	0	0	0	0	0	0	0	0	0	0	1	26	0	0	0	0	15	2	8	0	0	0	0	0	0	0	0	0	0	0	0	Bacteria	Verrucomicrobiota	Verrucomicrobiae	Opitutales	Opitutaceae	Opitutus
Pbact_1633	0	0	0	0	0	0	0	0	17	0	1	0	0	0	19	0	0	0	0	0	0	0	0	0	0	0	0	0	0	0	0	0	0	0	Bacteria	Proteobacteria	Alphaproteobacteria	Rhizobiales	Rhizobiales_Incertae_Sedis	Unclassified_Family_Rhizobiales_Incertae_Sedis
Pbact_1634	0	0	0	0	0	0	0	0	0	0	0	0	0	0	0	0	0	0	0	0	1	0	0	0	0	6	0	4	0	0	0	0	0	0	Bacteria	Bacteroidota	Bacteroidia	Flavobacteriales	Crocinitomicaceae	Fluviicola
Pbact_1635	0	0	0	0	0	0	0	0	0	0	0	0	0	0	0	0	0	0	0	0	0	0	0	0	0	0	0	0	30	0	0	0	0	0	Bacteria	Unclassified_Kingdom_Bacteria	Unclassified_Kingdom_Bacteria	Unclassified_Kingdom_Bacteria	Unclassified_Kingdom_Bacteria	Unclassified_Kingdom_Bacteria
Pbact_1636	0	0	0	0	0	0	0	0	32	0	0	0	0	11	13	0	0	0	0	0	0	2	0	0	0	0	0	0	0	0	0	0	0	0	Bacteria	Proteobacteria	Alphaproteobacteria	Caulobacterales	Caulobacteraceae	Asticcacaulis
Pbact_1637	0	0	0	0	0	0	0	0	0	0	0	0	0	0	0	0	0	0	0	0	0	0	0	0	0	0	0	0	0	0	0	0	11	0	Bacteria	Fibrobacterota	Fibrobacteria	Fibrobacterales	Fibrobacteraceae	possible_genus_06
Pbact_1638	0	0	0	0	0	0	0	0	0	0	0	0	0	0	0	0	0	10	0	0	0	0	0	0	0	0	0	0	0	0	0	0	0	0	Bacteria	Bacteroidota	Bacteroidia	Sphingobacteriales	Sphingobacteriaceae	Solitalea
Pbact_1639	0	0	0	0	0	0	0	0	0	0	0	0	0	0	0	0	0	0	0	45	0	0	0	0	0	0	0	0	0	0	0	0	0	0	Bacteria	Proteobacteria	Gammaproteobacteria	Methylococcales	Methylococcaceae	Methyloparacoccus
Pbact_1640	0	0	0	0	0	0	0	0	0	0	0	0	0	0	0	0	0	0	0	0	0	0	0	0	0	0	0	0	0	0	0	8	0	0	Bacteria	Proteobacteria	Alphaproteobacteria	Caulobacterales	Caulobacteraceae	Brevundimonas
Pbact_1641	0	0	0	0	0	0	0	0	0	0	0	0	0	0	0	0	0	0	0	0	0	0	0	0	0	0	0	0	22	0	0	0	0	0	Bacteria	Bacteroidota	Bacteroidia	Flavobacteriales	Flavobacteriaceae	Flavobacterium
Pbact_1642	0	0	0	0	0	0	0	0	0	0	0	0	0	0	0	0	0	0	0	0	0	0	0	0	0	0	8	0	0	0	0	0	0	0	Bacteria	Proteobacteria	Gammaproteobacteria	Methylococcales	Methylococcaceae	Methylocaldum
Pbact_1643	0	0	21	0	5	0	0	0	0	0	0	0	0	0	0	0	0	0	0	0	0	0	0	0	0	0	0	1	0	0	0	0	0	0	Bacteria	Bacteroidota	Bacteroidia	Unclassified_Class_Bacteroidia	Unclassified_Class_Bacteroidia	Unclassified_Class_Bacteroidia
Pbact_1644	0	0	0	0	0	0	0	0	0	0	3	0	0	0	0	0	0	0	0	0	0	0	0	0	0	0	0	0	0	0	0	2	0	0	Bacteria	Proteobacteria	Gammaproteobacteria	Legionellales	Legionellaceae	Legionella
Pbact_1645	0	0	0	0	0	0	0	0	0	0	0	0	0	1	0	0	0	0	0	0	0	2	0	0	0	0	0	0	0	0	0	0	0	0	Bacteria	Proteobacteria	Gammaproteobacteria	Burkholderiales	Oxalobacteraceae	Massilia
Pbact_1646	0	0	0	0	0	0	0	7	0	0	0	0	0	0	0	0	0	0	0	0	0	0	0	0	0	0	0	0	3	0	0	0	0	0	Bacteria	Firmicutes	Bacilli	Unclassified_Class_Bacilli	Unclassified_Class_Bacilli	Unclassified_Class_Bacilli
Pbact_1647	0	0	0	0	0	0	0	0	18	0	0	0	0	0	0	0	0	0	0	0	0	0	3	0	0	0	0	0	0	0	0	0	0	0	Bacteria	Firmicutes	Clostridia	Lachnospirales	Lachnospiraceae	Lachnoclostridium
Pbact_1648	0	0	0	0	0	0	0	0	0	0	0	0	0	0	0	0	0	0	0	0	0	0	0	0	0	0	0	0	13	0	0	0	0	0	Bacteria	Proteobacteria	Gammaproteobacteria	Gammaproteobacteria_Incertae_Sedis	Unknown_Family	Candidatus_Berkiella
Pbact_1649	0	0	0	0	0	0	0	0	12	0	0	0	0	0	0	0	0	0	0	0	0	0	0	0	0	0	0	0	0	0	0	0	1	0	Bacteria	Proteobacteria	Gammaproteobacteria	Burkholderiales	Chitinibacteraceae	Deefgea
Pbact_1650	0	0	0	0	0	0	60	0	0	0	0	0	0	0	0	0	0	0	0	0	0	0	0	0	0	0	0	0	0	0	0	0	0	0	Bacteria	Verrucomicrobiota	Verrucomicrobiae	Opitutales	Opitutaceae	Opitutus
Pbact_1651	0	0	0	0	0	0	0	0	9	0	0	0	0	0	0	0	0	0	0	0	0	0	0	0	0	0	0	0	0	0	0	0	0	0	Bacteria	Bacteroidota	Bacteroidia	Flavobacteriales	Flavobacteriaceae	Flavobacterium
Pbact_1652	0	0	0	0	0	0	0	0	0	0	0	0	0	0	0	0	0	0	0	0	0	0	0	0	0	0	0	0	0	0	0	26	0	0	Bacteria	Patescibacteria	Parcubacteria	Unclassified_Class_Parcubacteria	Unclassified_Class_Parcubacteria	Unclassified_Class_Parcubacteria
Pbact_1653	0	0	0	0	0	0	0	0	0	0	0	0	0	0	0	0	0	0	0	0	0	0	0	0	0	9	15	0	0	0	0	0	0	0	Bacteria	Proteobacteria	Gammaproteobacteria	Burkholderiales	Comamonadaceae	Aquabacterium
Pbact_1654	0	0	0	0	0	0	0	0	3	0	0	0	0	0	12	0	0	0	0	0	0	0	0	0	0	0	0	0	0	0	0	0	0	3	Bacteria	Proteobacteria	Gammaproteobacteria	Burkholderiales	Oxalobacteraceae	Duganella
Pbact_1655	0	0	0	0	0	0	0	0	0	0	0	0	0	0	0	0	0	0	0	0	0	0	0	0	0	0	7	0	0	0	0	0	0	0	Bacteria	Dependentiae	Babeliae	Babeliales	Unclassified_Order_Babeliales	Unclassified_Order_Babeliales
Pbact_1656	0	0	0	0	0	0	0	0	0	0	0	0	0	0	0	0	0	5	0	0	0	0	0	0	0	0	0	0	0	0	0	0	0	0	Bacteria	Verrucomicrobiota	Verrucomicrobiae	Verrucomicrobiales	Verrucomicrobiaceae	Unclassified_Family_Verrucomicrobiaceae
Pbact_1657	0	0	0	0	0	0	0	0	0	0	0	0	0	0	0	0	0	0	0	0	0	8	0	0	0	0	0	0	0	0	0	0	0	0	Bacteria	Proteobacteria	Alphaproteobacteria	Rickettsiales	Rickettsiaceae	Unclassified_Family_Rickettsiaceae
Pbact_1658	0	0	0	0	0	0	0	0	0	0	0	0	0	0	0	0	0	0	0	0	0	0	0	0	0	0	0	0	0	0	0	7	0	0	Bacteria	Planctomycetota	Planctomycetes	Pirellulales	Pirellulaceae	Pirellula
Pbact_1659	0	0	0	0	0	0	0	0	12	0	0	0	0	0	0	0	0	0	0	0	0	0	0	0	0	0	0	0	0	0	0	0	0	0	Bacteria	Proteobacteria	Gammaproteobacteria	Burkholderiales	Comamonadaceae	Unclassified_Family_Comamonadaceae
Pbact_1660	0	0	0	0	0	0	0	0	0	0	0	0	0	0	0	0	0	0	1	0	0	0	0	0	0	0	0	0	0	0	0	0	0	0	Bacteria	Proteobacteria	Gammaproteobacteria	CHAB-XI-27	Unclassified_Order_CHAB-XI-27	Unclassified_Order_CHAB-XI-27
Pbact_1661	0	0	0	0	0	0	0	0	0	0	0	0	0	0	2	0	0	0	0	0	0	0	0	0	0	0	0	0	0	0	0	2	0	0	Bacteria	Proteobacteria	Alphaproteobacteria	Caulobacterales	Caulobacteraceae	Brevundimonas
Pbact_1662	0	0	0	0	0	0	0	0	0	0	0	0	0	0	0	0	0	0	0	0	0	0	0	0	0	0	0	0	0	0	0	10	0	0	Bacteria	Cyanobacteria	Cyanobacteriia	Oxyphotobacteria_Incertae_Sedis	Unknown_Family	Leptolyngbya_ANT.L52.2
Pbact_1663	0	0	0	0	0	0	0	0	0	0	0	0	0	0	0	0	2	0	0	19	0	0	0	0	0	0	0	0	0	0	0	0	0	0	Bacteria	Proteobacteria	Alphaproteobacteria	Sphingomonadales	Sphingomonadaceae	Rhizorhapis
Pbact_1664	0	0	0	0	0	0	0	0	0	0	0	0	0	0	0	0	0	2	5	0	0	0	0	0	0	0	0	0	0	0	0	0	0	0	Bacteria	Proteobacteria	Gammaproteobacteria	Burkholderiales	Comamonadaceae	Unclassified_Family_Comamonadaceae
Pbact_1665	0	0	0	0	0	0	0	0	0	3	2	0	0	0	0	0	3	0	4	0	0	0	0	0	0	0	0	0	0	0	0	0	0	0	Bacteria	Bacteroidota	Bacteroidia	Flavobacteriales	Flavobacteriaceae	Flavobacterium
Pbact_1666	0	0	0	0	0	0	0	0	0	0	0	0	0	0	0	0	0	0	0	0	0	0	0	0	0	0	0	0	3	0	0	0	0	0	Bacteria	Bdellovibrionota	Oligoflexia	Oligoflexales	Unclassified_Order_Oligoflexales	Unclassified_Order_Oligoflexales
Pbact_1667	0	0	0	0	0	0	0	0	0	0	0	0	0	1	13	0	0	0	0	0	0	0	0	0	0	0	0	0	0	0	0	0	0	0	Bacteria	Proteobacteria	Gammaproteobacteria	Burkholderiales	Comamonadaceae	Leptothrix
Pbact_1668	0	0	0	0	0	0	0	0	0	0	0	0	0	0	0	0	0	0	0	0	0	0	0	0	0	0	0	0	0	0	0	0	0	4	Bacteria	Bacteroidota	Bacteroidia	Flavobacteriales	Flavobacteriaceae	Flavobacterium
Pbact_1669	0	0	0	0	0	0	0	0	12	0	0	0	0	0	0	0	0	0	0	0	0	0	0	0	0	0	0	0	0	0	0	0	0	0	Bacteria	Proteobacteria	Gammaproteobacteria	Burkholderiales	Comamonadaceae	Rhizobacter
Pbact_1670	0	0	0	0	0	0	0	0	0	0	0	0	0	0	0	0	0	0	0	0	0	0	0	0	0	0	0	0	11	0	0	0	0	0	Bacteria	Bacteroidota	Bacteroidia	Chitinophagales	Chitinophagaceae	Edaphobaculum
Pbact_1671	0	0	0	0	0	0	0	0	0	0	0	0	0	0	0	0	0	0	0	0	0	0	0	0	0	0	0	0	0	0	0	6	0	0	Bacteria	Proteobacteria	Alphaproteobacteria	Caulobacterales	Caulobacteraceae	Brevundimonas
Pbact_1672	0	0	0	0	0	0	0	0	14	0	0	0	0	0	0	0	0	0	0	0	0	0	0	0	0	0	0	0	0	0	0	0	0	0	Bacteria	Proteobacteria	Gammaproteobacteria	Burkholderiales	Comamonadaceae	Polaromonas
Pbact_1673	0	0	0	0	0	0	0	0	0	1	0	0	0	0	0	0	0	0	0	0	0	0	0	0	0	0	0	0	0	0	0	3	0	0	Bacteria	Actinobacteriota	Actinobacteria	PeM15	Unclassified_Order_PeM15	Unclassified_Order_PeM15
Pbact_1674	0	0	0	0	0	0	0	0	0	0	0	0	0	0	0	0	0	0	0	0	0	0	0	0	0	0	0	1	0	0	0	0	0	0	Bacteria	Proteobacteria	Alphaproteobacteria	Rickettsiales	Rickettsiaceae	Unclassified_Family_Rickettsiaceae
Pbact_1675	0	0	0	0	0	0	0	0	0	0	5	0	0	0	0	0	0	0	0	0	0	0	0	0	0	0	0	0	0	0	0	4	0	0	Bacteria	Patescibacteria	WWE3	Unclassified_Class_WWE3	Unclassified_Class_WWE3	Unclassified_Class_WWE3
Pbact_1676	0	0	0	0	0	0	0	0	0	0	0	0	0	0	0	0	0	0	0	0	0	0	0	0	0	0	0	0	0	7	0	0	0	0	Bacteria	Proteobacteria	Alphaproteobacteria	Unclassified_Class_Alphaproteobacteria	Unclassified_Class_Alphaproteobacteria	Unclassified_Class_Alphaproteobacteria
Pbact_1677	0	0	0	0	0	0	0	0	0	0	0	0	0	0	0	0	0	0	0	0	0	0	0	0	0	0	0	0	0	0	0	6	0	0	Bacteria	Bacteroidota	Bacteroidia	Sphingobacteriales	env.OPS_17	Unclassified_Family_env.OPS_17
Pbact_1678	0	0	0	0	0	0	0	0	0	0	0	0	0	0	0	0	0	0	0	0	0	0	0	0	0	0	1	0	0	0	0	0	0	0	Bacteria	Proteobacteria	Gammaproteobacteria	Burkholderiales	Comamonadaceae	Unclassified_Family_Comamonadaceae
Pbact_1679	0	0	0	0	0	0	0	0	7	0	0	0	0	0	0	0	0	0	0	0	0	0	0	0	0	0	0	0	0	0	0	0	0	0	Bacteria	Verrucomicrobiota	Verrucomicrobiae	Opitutales	Opitutaceae	Lacunisphaera
Pbact_1680	0	0	0	0	0	0	0	0	0	0	0	0	0	0	3	0	0	0	0	0	0	0	0	0	0	0	0	0	0	0	0	0	0	0	Bacteria	Proteobacteria	Alphaproteobacteria	Caulobacterales	Caulobacteraceae	Caulobacter
Pbact_1681	0	0	0	0	0	0	0	0	11	0	0	0	0	0	0	0	0	0	0	0	0	0	0	0	0	0	0	0	0	0	0	0	0	0	Bacteria	Bacteroidota	Bacteroidia	Sphingobacteriales	NS11-12_marine_group	Unclassified_Family_NS11-12_marine_group
Pbact_1682	0	0	0	0	0	0	0	0	0	0	0	0	0	0	0	0	0	4	0	0	0	0	0	0	0	0	0	0	0	0	0	0	0	0	Bacteria	Bacteroidota	Bacteroidia	Unclassified_Class_Bacteroidia	Unclassified_Class_Bacteroidia	Unclassified_Class_Bacteroidia
Pbact_1683	0	0	0	0	0	0	0	0	0	0	0	0	0	0	0	0	0	0	0	0	0	0	0	0	0	5	2	0	0	0	0	0	0	0	Bacteria	Actinobacteriota	Acidimicrobiia	Microtrichales	Ilumatobacteraceae	CL500-29_marine_group
Pbact_1684	7	0	0	0	0	0	0	0	0	0	0	0	0	0	0	0	0	0	0	0	0	0	0	0	0	0	0	0	0	0	0	0	0	0	Bacteria	Bacteroidota	Bacteroidia	Cytophagales	Unclassified_Order_Cytophagales	Unclassified_Order_Cytophagales
Pbact_1685	2	0	8	0	0	0	0	0	0	0	0	0	0	0	0	0	0	0	0	0	0	0	0	0	0	0	0	0	0	0	0	0	0	0	Bacteria	Proteobacteria	Gammaproteobacteria	Burkholderiales	Burkholderiaceae	Limnobacter
Pbact_1686	0	0	0	0	0	0	0	0	0	0	0	0	0	0	0	0	0	0	0	0	0	0	0	0	0	2	0	0	0	0	1	0	0	0	Bacteria	Verrucomicrobiota	Verrucomicrobiae	Opitutales	Opitutaceae	Lacunisphaera
Pbact_1687	0	0	0	0	0	0	0	0	0	3	0	0	0	0	0	0	0	0	0	0	0	0	0	0	0	0	0	0	0	0	0	0	0	0	Bacteria	Proteobacteria	Gammaproteobacteria	Burkholderiales	Comamonadaceae	Unclassified_Family_Comamonadaceae
Pbact_1688	0	0	0	0	0	0	0	0	0	0	0	0	0	0	0	0	0	0	0	0	0	0	0	0	0	1	0	0	0	0	0	0	0	0	Bacteria	Proteobacteria	Gammaproteobacteria	Burkholderiales	Comamonadaceae	Leptothrix
Pbact_1689	0	0	0	0	0	0	0	0	0	0	0	0	0	0	0	0	0	0	0	0	0	0	0	0	0	0	0	1	2	0	0	0	0	0	Bacteria	Bacteroidota	Bacteroidia	Chitinophagales	Chitinophagaceae	Sediminibacterium
Pbact_1690	0	0	0	0	0	0	0	0	0	0	0	0	0	0	0	0	0	0	0	0	0	0	0	0	0	0	0	1	0	0	0	0	0	0	Bacteria	Patescibacteria	Parcubacteria	Unclassified_Class_Parcubacteria	Unclassified_Class_Parcubacteria	Unclassified_Class_Parcubacteria
Pbact_1691	2	0	0	0	0	0	0	0	0	0	0	0	0	0	0	0	0	0	0	0	0	0	0	0	0	0	0	0	0	0	0	0	0	0	Bacteria	Proteobacteria	Alphaproteobacteria	Rhizobiales	Beijerinckiaceae	alphaI_cluster
Pbact_1692	0	0	0	0	0	0	0	0	0	0	0	0	0	0	0	0	0	0	0	0	0	0	0	0	0	0	0	0	0	0	0	3	0	0	Bacteria	Proteobacteria	Alphaproteobacteria	Caulobacterales	Hyphomonadaceae	Unclassified_Family_Hyphomonadaceae
Pbact_1693	0	0	0	0	0	0	0	0	0	0	0	0	0	0	0	0	0	0	0	0	0	0	0	0	0	0	0	0	4	0	0	0	0	0	Bacteria	Proteobacteria	Alphaproteobacteria	Sphingomonadales	Sphingomonadaceae	Novosphingobium
Pbact_1694	0	0	0	0	0	0	0	0	0	0	0	0	0	0	0	0	0	0	0	0	0	0	0	0	0	1	0	0	0	0	0	0	0	0	Bacteria	Proteobacteria	Gammaproteobacteria	Burkholderiales	Burkholderiaceae	Lautropia
Pbact_1695	0	0	0	0	0	0	0	0	0	0	0	0	0	0	0	0	0	0	0	0	0	0	0	0	0	0	0	0	0	0	0	0	0	1	Bacteria	Proteobacteria	Gammaproteobacteria	Burkholderiales	Oxalobacteraceae	Unclassified_Family_Oxalobacteraceae
Pbact_1696	0	0	0	0	0	0	0	905	0	0	0	8906	6059	0	0	0	0	0	0	0	0	0	0	7938	0	0	0	0	0	0	0	0	0	0	Bacteria	Verrucomicrobiota	Verrucomicrobiae	Chthoniobacterales	Terrimicrobiaceae	FukuN18_freshwater_group
Pbact_1697	9	0	0	0	0	0	0	1872	0	0	0	5577	3532	0	0	0	0	0	0	0	0	0	0	2044	0	0	0	0	0	0	0	0	0	0	Bacteria	Actinobacteriota	Actinobacteria	Frankiales	Sporichthyaceae	hgcI_clade
Pbact_1698	43	0	0	0	0	0	435	210	0	0	0	0	0	323	0	0	0	0	0	0	0	185	260	0	0	0	0	0	0	0	0	0	353	561	Bacteria	Actinobacteriota	Actinobacteria	Frankiales	Sporichthyaceae	Unclassified_Family_Sporichthyaceae
Pbact_1699	0	0	358	0	0	0	8	0	0	0	0	0	0	0	0	0	0	0	0	0	0	0	0	0	0	0	0	0	0	2694	0	0	0	0	Bacteria	Planctomycetota	Planctomycetes	Pirellulales	Pirellulaceae	Pirellula
Pbact_1700	3	0	302	0	45	763	0	66	0	0	0	0	0	0	0	0	0	0	0	0	0	1650	0	0	0	0	0	0	0	0	0	0	0	0	Bacteria	Bacteroidota	Bacteroidia	Chitinophagales	Chitinophagaceae	Sediminibacterium
Pbact_1701	0	0	0	0	0	0	0	29	0	0	0	1743	3109	0	0	0	0	0	0	0	0	0	0	2	0	0	0	0	0	0	0	0	0	0	Bacteria	Verrucomicrobiota	Verrucomicrobiae	Chthoniobacterales	Terrimicrobiaceae	FukuN18_freshwater_group
Pbact_1702	4585	0	0	0	23	0	0	17	0	0	0	0	0	0	0	0	0	0	0	0	0	0	0	0	0	0	0	1	0	39	0	0	0	0	Bacteria	Cyanobacteria	Cyanobacteriia	Synechococcales	Cyanobiaceae	Cyanobium_PCC-6307
Pbact_1703	0	0	0	0	0	0	0	0	0	764	519	0	0	0	0	0	0	0	0	0	0	0	0	0	0	0	0	7	0	0	0	0	0	0	Bacteria	Bacteroidota	Bacteroidia	Chitinophagales	Saprospiraceae	Haliscomenobacter
Pbact_1704	0	0	0	0	0	0	0	1838	0	0	0	444	27	0	0	0	0	0	0	0	0	0	0	524	0	0	0	0	0	0	0	0	0	0	Bacteria	Proteobacteria	Gammaproteobacteria	Burkholderiales	Comamonadaceae	Unclassified_Family_Comamonadaceae
Pbact_1705	0	0	0	0	0	0	50	0	0	0	0	0	0	0	78	0	0	0	0	38	9	0	0	0	131	0	0	0	0	720	0	0	0	0	Bacteria	Bacteroidota	Bacteroidia	Chitinophagales	Chitinophagaceae	Unclassified_Family_Chitinophagaceae
Pbact_1706	8	0	0	0	0	0	0	1307	0	0	0	37	0	0	0	0	0	0	0	0	0	0	0	704	0	0	0	0	0	0	0	0	0	0	Bacteria	Proteobacteria	Gammaproteobacteria	Steroidobacterales	Steroidobacteraceae	Unclassified_Family_Steroidobacteraceae
Pbact_1707	0	0	0	0	0	0	0	0	48	0	0	0	0	0	240	0	0	0	0	0	0	1092	0	0	0	0	0	0	0	0	0	24	0	0	Bacteria	Bacteroidota	Bacteroidia	Cytophagales	Spirosomaceae	Emticicia
Pbact_1708	0	0	0	0	0	0	0	1038	0	0	0	1175	277	372	0	0	0	0	0	0	0	7	0	0	0	0	0	0	0	0	0	0	0	0	Bacteria	Proteobacteria	Gammaproteobacteria	Burkholderiales	Burkholderiaceae	Polynucleobacter
Pbact_1709	363	0	52	0	0	0	143	5	50	8	2	0	0	3	68	0	0	0	0	55	27	16	600	0	5	0	0	0	0	4	0	0	0	314	Bacteria	Proteobacteria	Alphaproteobacteria	Rhizobiales	Beijerinckiaceae	Methylorosula
Pbact_1710	0	0	0	0	0	0	0	129	0	0	0	0	0	0	0	0	0	0	0	0	0	0	0	0	0	0	0	0	0	0	0	0	0	0	Bacteria	Verrucomicrobiota	Verrucomicrobiae	Pedosphaerales	Pedosphaeraceae	Unclassified_Family_Pedosphaeraceae
Pbact_1711	11	0	0	0	0	0	0	1811	0	0	0	138	0	0	0	0	0	0	0	0	0	0	0	422	0	0	0	0	0	0	0	0	0	0	Bacteria	Actinobacteriota	Acidimicrobiia	Unclassified_Class_Acidimicrobiia	Unclassified_Class_Acidimicrobiia	Unclassified_Class_Acidimicrobiia
Pbact_1712	5	0	0	0	0	0	0	2327	0	0	0	0	0	0	0	0	0	0	0	0	0	0	0	0	0	0	0	0	0	0	0	0	0	0	Bacteria	Proteobacteria	Alphaproteobacteria	SAR11_clade	Clade_III	Unclassified_Family_Clade_III
Pbact_1713	0	0	0	0	0	0	0	32	0	0	0	21	402	0	0	0	0	0	0	0	0	0	0	0	0	0	0	0	0	0	0	0	0	0	Bacteria	Actinobacteriota	Acidimicrobiia	Unclassified_Class_Acidimicrobiia	Unclassified_Class_Acidimicrobiia	Unclassified_Class_Acidimicrobiia
Pbact_1714	0	0	0	0	0	0	0	0	0	0	0	0	0	0	0	0	0	0	0	0	0	0	4	0	0	0	0	0	0	0	0	0	0	0	Bacteria	Proteobacteria	Alphaproteobacteria	Rhizobiales	Amb-16S-1323	Unclassified_Family_Amb-16S-1323
Pbact_1715	0	0	0	0	0	0	0	1787	0	0	0	0	0	0	0	0	0	0	0	0	0	0	0	0	0	0	0	0	0	0	0	0	0	0	Bacteria	Actinobacteriota	Actinobacteria	Frankiales	Sporichthyaceae	Unclassified_Family_Sporichthyaceae
Pbact_1716	0	0	2509	0	0	0	830	0	0	0	0	0	0	0	0	0	0	0	0	0	20	0	0	0	77	0	0	0	0	1	0	0	0	0	Bacteria	Actinobacteriota	Actinobacteria	Micrococcales	Microbacteriaceae	Candidatus_Planktoluna
Pbact_1717	0	0	0	0	0	707	0	0	0	20	276	0	0	0	0	0	0	0	0	0	0	0	0	0	0	0	0	0	5	0	0	0	0	0	Bacteria	Bacteroidota	Bacteroidia	Cytophagales	Unclassified_Order_Cytophagales	Unclassified_Order_Cytophagales
Pbact_1718	0	0	0	0	0	0	0	87	0	0	0	127	0	0	0	0	0	0	0	0	0	0	0	0	0	0	0	0	0	0	0	0	0	0	Bacteria	Actinobacteriota	Acidimicrobiia	Unclassified_Class_Acidimicrobiia	Unclassified_Class_Acidimicrobiia	Unclassified_Class_Acidimicrobiia
Pbact_1719	5	0	0	0	0	0	0	389	0	0	0	0	0	0	0	0	0	0	0	0	0	0	0	0	0	0	0	0	0	0	0	0	0	0	Bacteria	Actinobacteriota	Actinobacteria	Frankiales	Sporichthyaceae	hgcI_clade
Pbact_1720	0	876	0	0	0	0	0	0	0	0	0	0	0	0	0	0	0	0	0	0	0	0	0	0	0	0	0	0	0	0	0	0	0	0	Bacteria	Planctomycetota	Planctomycetes	Pirellulales	Pirellulaceae	Unclassified_Family_Pirellulaceae
Pbact_1721	400	596	0	0	0	0	0	1	0	0	0	0	0	0	0	0	0	0	0	0	0	0	0	0	0	0	0	0	0	0	0	0	0	0	Bacteria	Verrucomicrobiota	Chlamydiae	Chlamydiales	Simkaniaceae	Unclassified_Family_Simkaniaceae
Pbact_1722	0	0	0	0	0	0	0	15	36	0	0	0	0	8	0	0	0	0	0	0	0	0	0	0	0	0	0	0	0	0	0	0	0	0	Bacteria	Proteobacteria	Alphaproteobacteria	Rhizobiales	Xanthobacteraceae	Pseudolabrys
Pbact_1723	0	0	0	0	0	0	0	35	0	0	0	0	0	0	0	0	0	0	0	0	0	0	0	0	0	0	0	0	0	0	0	0	0	0	Bacteria	Proteobacteria	Alphaproteobacteria	Rhizobiales	Xanthobacteraceae	Unclassified_Family_Xanthobacteraceae
Pbact_1724	0	0	0	0	0	0	0	159	0	0	0	98	0	0	0	0	0	0	0	0	0	0	0	1120	0	0	0	0	0	0	0	0	0	0	Bacteria	Proteobacteria	Gammaproteobacteria	Burkholderiales	Comamonadaceae	Unclassified_Family_Comamonadaceae
Pbact_1725	58	557	282	0	0	0	0	0	0	0	0	0	0	0	0	0	0	0	0	0	0	0	0	0	0	0	0	0	0	0	0	0	0	0	Bacteria	Proteobacteria	Alphaproteobacteria	SAR11_clade	Clade_III	Unclassified_Family_Clade_III
Pbact_1726	0	0	0	0	0	0	0	0	0	819	152	0	0	0	0	0	0	0	0	0	0	8	0	0	0	0	0	0	0	0	0	0	0	0	Bacteria	Proteobacteria	Gammaproteobacteria	Burkholderiales	Comamonadaceae	Rhizobacter
Pbact_1727	144	431	0	567	0	0	22	0	0	0	0	0	0	0	0	0	0	0	0	0	492	0	0	0	0	0	0	0	0	0	0	0	0	0	Bacteria	Bacteroidota	Bacteroidia	Unclassified_Class_Bacteroidia	Unclassified_Class_Bacteroidia	Unclassified_Class_Bacteroidia
Pbact_1728	0	0	0	0	0	60	0	0	0	0	0	0	0	1072	0	0	0	0	0	0	0	64	0	0	0	0	0	0	0	0	0	0	0	0	Bacteria	Verrucomicrobiota	Verrucomicrobiae	Pedosphaerales	Pedosphaeraceae	Unclassified_Family_Pedosphaeraceae
Pbact_1729	0	0	0	0	0	0	0	168	0	0	0	0	0	808	0	0	0	0	0	11	0	0	0	0	0	0	0	0	0	0	0	0	0	0	Bacteria	Bacteroidota	Bacteroidia	Chitinophagales	Chitinophagaceae	Sediminibacterium
Pbact_1730	0	0	0	0	0	0	0	0	0	0	1	0	0	0	0	0	0	104	0	0	0	0	0	0	0	0	0	0	0	0	0	0	0	0	Bacteria	Proteobacteria	Gammaproteobacteria	Pseudomonadales	Moraxellaceae	Acinetobacter
Pbact_1731	0	0	0	0	0	0	0	0	0	0	0	0	0	0	0	0	0	0	0	0	47	0	0	0	0	0	0	0	0	225	0	0	0	0	Bacteria	Bacteroidota	Bacteroidia	Chitinophagales	Chitinophagaceae	Sediminibacterium
Pbact_1732	0	0	0	0	0	0	0	25	0	0	0	0	0	0	0	0	0	0	0	0	0	0	0	154	0	0	0	0	0	0	0	0	0	0	Bacteria	Proteobacteria	Alphaproteobacteria	Rhizobiales	Xanthobacteraceae	Pseudolabrys
Pbact_1733	0	0	0	10	0	1326	0	0	0	0	0	0	0	0	0	0	0	0	0	0	0	0	0	0	0	0	0	0	0	0	0	0	0	0	Bacteria	Bacteroidota	Bacteroidia	Sphingobacteriales	Sphingobacteriaceae	Mucilaginibacter
Pbact_1734	0	0	0	0	0	0	0	0	0	0	0	0	0	0	0	0	0	0	0	0	0	0	0	0	0	0	0	0	0	75	0	0	0	0	Bacteria	Actinobacteriota	Actinobacteria	Frankiales	Sporichthyaceae	Candidatus_Planktophila
Pbact_1735	16	0	0	0	0	0	0	136	0	0	0	0	0	308	0	0	0	0	0	0	0	8	0	0	0	0	0	0	0	0	0	0	0	0	Bacteria	Actinobacteriota	Actinobacteria	Frankiales	Sporichthyaceae	hgcI_clade
Pbact_1736	1	552	0	0	0	0	0	0	0	0	0	0	0	0	0	0	0	0	0	0	0	0	0	0	0	0	0	0	0	0	0	0	0	0	Bacteria	Proteobacteria	Gammaproteobacteria	Burkholderiales	Burkholderiaceae	Lautropia
Pbact_1737	0	0	0	0	0	0	0	723	0	0	0	0	0	0	0	0	0	0	0	0	0	0	0	0	0	0	0	0	0	0	0	0	0	0	Bacteria	Actinobacteriota	Actinobacteria	Frankiales	Sporichthyaceae	hgcI_clade
Pbact_1738	0	0	0	0	0	0	0	846	0	0	0	0	0	0	0	0	0	0	0	0	0	0	0	0	0	0	0	0	0	0	0	0	0	0	Bacteria	Bacteroidota	Bacteroidia	Chitinophagales	Chitinophagaceae	Edaphobaculum
Pbact_1739	9	0	0	0	0	0	0	795	0	0	0	0	0	0	0	0	0	0	0	0	0	0	0	0	0	0	0	0	0	0	0	0	0	0	Bacteria	Verrucomicrobiota	Verrucomicrobiae	Pedosphaerales	Pedosphaeraceae	Unclassified_Family_Pedosphaeraceae
Pbact_1740	0	180	0	0	0	0	0	0	0	0	0	0	0	0	0	0	0	0	0	16	454	0	0	0	144	0	0	0	0	38	0	0	0	0	Bacteria	Actinobacteriota	Actinobacteria	Micrococcales	Microbacteriaceae	Unclassified_Family_Microbacteriaceae
Pbact_1741	0	0	425	0	0	0	5	0	0	0	0	0	0	0	0	0	0	0	0	0	77	0	0	0	16	0	0	0	0	156	0	0	0	0	Bacteria	Bacteroidota	Bacteroidia	Chitinophagales	Chitinophagaceae	Unclassified_Family_Chitinophagaceae
Pbact_1742	132	0	0	0	0	0	527	0	0	0	0	0	0	0	0	0	0	0	0	0	13	0	0	0	0	0	0	0	0	185	0	0	0	0	Bacteria	Verrucomicrobiota	Verrucomicrobiae	Pedosphaerales	Pedosphaeraceae	SH3-11
Pbact_1743	0	18	0	0	0	0	0	0	0	0	0	0	0	0	0	0	0	0	0	0	0	0	0	0	0	0	0	0	0	0	0	0	0	0	Bacteria	Proteobacteria	Alphaproteobacteria	Unclassified_Class_Alphaproteobacteria	Unclassified_Class_Alphaproteobacteria	Unclassified_Class_Alphaproteobacteria
Pbact_1744	0	268	50	0	28	0	25	0	0	0	0	0	0	0	0	0	0	0	0	0	0	0	0	0	122	5	0	0	0	3	0	0	0	0	Bacteria	Proteobacteria	Gammaproteobacteria	Burkholderiales	Oxalobacteraceae	Unclassified_Family_Oxalobacteraceae
Pbact_1745	0	0	0	0	0	0	0	222	29	0	0	0	0	0	0	0	0	0	0	0	0	0	0	0	0	0	0	0	0	0	0	0	0	0	Bacteria	Verrucomicrobiota	Verrucomicrobiae	Chthoniobacterales	Chthoniobacteraceae	Chthoniobacter
Pbact_1746	860	0	0	0	0	0	0	1	0	0	0	0	0	0	0	0	0	0	0	0	0	0	0	0	0	0	0	0	0	0	0	0	0	0	Bacteria	Verrucomicrobiota	Chlamydiae	Chlamydiales	Simkaniaceae	Unclassified_Family_Simkaniaceae
Pbact_1747	0	0	297	0	0	0	0	0	0	0	0	0	0	0	0	0	0	0	0	0	0	0	0	0	26	0	0	0	0	187	0	0	0	0	Bacteria	Actinobacteriota	Acidimicrobiia	Microtrichales	Unclassified_Order_Microtrichales	Unclassified_Order_Microtrichales
Pbact_1748	0	0	0	0	0	0	0	0	0	0	0	0	0	0	0	0	0	0	0	0	0	0	0	0	0	0	0	0	0	0	0	0	0	1	Bacteria	Armatimonadota	Fimbriimonadia	Fimbriimonadales	Fimbriimonadaceae	Unclassified_Family_Fimbriimonadaceae
Pbact_1749	0	316	0	0	0	0	0	0	0	0	0	0	0	0	0	0	0	0	0	0	0	0	0	0	0	0	0	0	0	0	0	0	0	0	Bacteria	Proteobacteria	Alphaproteobacteria	SAR11_clade	Clade_III	Unclassified_Family_Clade_III
Pbact_1750	188	28	0	0	0	0	0	0	0	0	0	0	0	0	0	0	0	0	0	15	0	0	0	0	40	0	0	0	0	13	0	0	0	0	Bacteria	Proteobacteria	Alphaproteobacteria	Rhizobiales	Beijerinckiaceae	Unclassified_Family_Beijerinckiaceae
Pbact_1751	0	0	0	0	0	0	0	71	0	0	0	147	156	0	0	0	0	0	0	0	0	0	10	0	0	0	0	0	0	0	0	0	0	0	Bacteria	Cyanobacteria	Cyanobacteriia	Unclassified_Class_Cyanobacteriia	Unclassified_Class_Cyanobacteriia	Unclassified_Class_Cyanobacteriia
Pbact_1752	0	0	0	0	0	0	0	266	0	0	0	167	0	0	0	0	0	0	0	0	0	0	0	86	0	0	0	0	0	0	0	0	0	0	Bacteria	Actinobacteriota	Acidimicrobiia	Unclassified_Class_Acidimicrobiia	Unclassified_Class_Acidimicrobiia	Unclassified_Class_Acidimicrobiia
Pbact_1753	0	0	0	0	0	0	0	551	0	0	0	0	0	0	0	0	0	0	0	0	0	0	0	0	0	0	0	0	0	0	0	0	0	0	Bacteria	Bacteroidota	Bacteroidia	Chitinophagales	37-13	Unclassified_Family_37-13
Pbact_1754	0	0	0	0	0	0	0	0	0	0	0	0	0	0	0	0	0	0	0	0	0	0	0	0	0	0	0	0	0	105	0	0	0	0	Bacteria	Proteobacteria	Alphaproteobacteria	SAR11_clade	Clade_III	Unclassified_Family_Clade_III
Pbact_1755	0	0	0	0	0	0	0	101	0	0	0	21	0	0	0	0	0	0	0	0	0	0	0	454	0	0	0	0	0	0	0	0	0	0	Bacteria	Proteobacteria	Alphaproteobacteria	Acetobacterales	Acetobacteraceae	Unclassified_Family_Acetobacteraceae
Pbact_1756	0	0	0	0	0	0	0	149	0	0	0	0	0	0	0	0	0	0	0	0	0	0	0	430	0	0	0	0	0	0	0	0	0	0	Bacteria	Bacteroidota	Bacteroidia	Chitinophagales	37-13	Unclassified_Family_37-13
Pbact_1757	0	0	0	0	0	0	0	150	0	0	0	74	347	0	0	0	0	0	0	0	0	0	0	0	0	0	0	0	0	0	0	0	0	0	Bacteria	Actinobacteriota	Acidimicrobiia	Unclassified_Class_Acidimicrobiia	Unclassified_Class_Acidimicrobiia	Unclassified_Class_Acidimicrobiia
Pbact_1758	0	0	0	0	0	0	0	238	0	0	0	301	0	0	0	0	0	0	0	0	0	0	0	0	0	0	0	0	0	0	0	0	0	0	Bacteria	Proteobacteria	Alphaproteobacteria	Rhodospirillales	Magnetospirillaceae	Telmatospirillum
Pbact_1759	90	11	80	0	6	63	326	0	0	21	0	0	0	0	15	8	0	0	0	90	3	4	0	0	19	0	0	0	0	9	0	0	0	0	Bacteria	Proteobacteria	Gammaproteobacteria	Burkholderiales	Comamonadaceae	Unclassified_Family_Comamonadaceae
Pbact_1760	0	0	0	0	0	0	0	0	0	0	0	0	0	537	0	0	0	0	0	0	0	0	0	0	0	0	0	0	0	0	0	0	0	0	Bacteria	Bacteroidota	Bacteroidia	Chitinophagales	Chitinophagaceae	Sediminibacterium
Pbact_1761	0	0	150	0	0	0	0	0	0	0	0	0	0	0	0	0	0	0	0	0	0	0	0	0	0	0	0	0	0	8	0	0	0	0	Bacteria	Proteobacteria	Alphaproteobacteria	Paracaedibacterales	Paracaedibacteraceae	Candidatus_Captivus
Pbact_1762	0	0	0	0	0	0	0	409	0	0	0	0	0	0	0	0	0	0	0	0	0	0	0	0	0	0	0	0	0	0	0	0	0	0	Bacteria	Bacteroidota	Bacteroidia	Chitinophagales	37-13	Unclassified_Family_37-13
Pbact_1763	0	95	0	0	0	0	0	0	0	0	0	0	0	0	0	0	0	0	0	0	0	0	0	0	0	0	0	0	0	0	0	0	0	0	Bacteria	Proteobacteria	Alphaproteobacteria	Rhizobiales	Rhizobiales_Incertae_Sedis	Unclassified_Family_Rhizobiales_Incertae_Sedis
Pbact_1764	0	0	0	0	0	20	0	0	0	0	0	0	0	0	0	0	0	0	0	0	0	158	0	0	0	0	0	0	0	0	0	0	0	0	Bacteria	Bdellovibrionota	Oligoflexia	0319-6G20	Unclassified_Order_0319-6G20	Unclassified_Order_0319-6G20
Pbact_1765	0	0	0	0	0	0	0	0	0	0	0	0	0	0	25	0	0	0	0	0	0	7	169	0	0	0	0	0	0	0	0	0	8	0	Bacteria	Proteobacteria	Alphaproteobacteria	Rhodobacterales	Rhodobacteraceae	Rhodobacter
Pbact_1766	0	0	0	0	0	0	0	0	0	0	0	0	0	0	0	0	0	0	0	249	40	0	0	0	0	0	0	0	0	0	0	0	0	0	Bacteria	Proteobacteria	Alphaproteobacteria	Sphingomonadales	Sphingomonadaceae	Novosphingobium
Pbact_1767	0	0	0	0	0	0	0	352	0	0	0	0	0	0	0	0	0	0	0	0	0	0	0	0	0	0	0	0	0	0	0	0	0	0	Bacteria	Proteobacteria	Gammaproteobacteria	Burkholderiales	Alcaligenaceae	GKS98_freshwater_group
Pbact_1768	0	0	0	0	0	0	0	381	0	0	0	0	0	0	0	0	0	0	0	0	0	0	0	0	0	0	0	0	0	0	0	0	0	0	Bacteria	Proteobacteria	Alphaproteobacteria	Acetobacterales	Acetobacteraceae	Unclassified_Family_Acetobacteraceae
Pbact_1769	0	0	0	0	0	0	0	0	20	0	0	0	0	0	0	0	0	0	0	0	0	0	0	0	0	0	0	0	0	0	0	0	0	0	Bacteria	Planctomycetota	Planctomycetes	Pirellulales	Pirellulaceae	Pirellula
Pbact_1770	0	0	0	0	0	0	0	16	0	0	0	0	0	0	0	0	0	0	0	0	0	0	0	351	0	0	0	0	0	0	0	0	0	0	Bacteria	Verrucomicrobiota	Verrucomicrobiae	Pedosphaerales	Pedosphaeraceae	Unclassified_Family_Pedosphaeraceae
Pbact_1771	407	0	0	0	0	0	0	0	0	0	0	0	0	0	0	0	0	0	0	0	0	0	0	0	0	0	0	0	0	0	0	0	0	0	Bacteria	Verrucomicrobiota	Chlamydiae	Chlamydiales	Simkaniaceae	Unclassified_Family_Simkaniaceae
Pbact_1772	0	0	0	0	0	491	0	0	0	0	0	0	0	0	0	0	0	0	0	0	0	0	0	0	0	0	0	0	0	0	0	0	0	0	Bacteria	Actinobacteriota	Actinobacteria	Frankiales	Sporichthyaceae	hgcI_clade
Pbact_1773	0	0	0	0	0	0	0	0	0	0	0	0	0	0	0	0	0	0	0	0	0	3	0	0	0	0	0	0	0	0	0	0	6	0	Bacteria	Proteobacteria	Gammaproteobacteria	Burkholderiales	Oxalobacteraceae	Duganella
Pbact_1774	34	0	15	0	0	0	0	15	0	0	0	0	0	0	0	0	0	0	0	0	0	0	0	0	0	0	0	0	0	0	0	0	0	0	Bacteria	Proteobacteria	Gammaproteobacteria	Burkholderiales	Burkholderiaceae	Polynucleobacter
Pbact_1775	0	0	0	0	0	0	0	0	0	0	79	0	0	0	19	0	0	0	0	56	0	0	4	0	0	0	0	0	0	0	0	0	0	0	Bacteria	Proteobacteria	Alphaproteobacteria	Rhizobiales	Beijerinckiaceae	alphaI_cluster
Pbact_1776	0	0	0	0	0	0	0	293	0	0	0	0	0	0	0	0	0	0	0	0	0	0	0	0	0	0	0	0	0	0	0	0	0	0	Bacteria	Proteobacteria	Alphaproteobacteria	SAR11_clade	Clade_III	Unclassified_Family_Clade_III
Pbact_1777	0	0	0	0	0	17	0	0	0	0	0	0	0	0	0	0	0	137	0	0	0	0	0	0	0	0	0	0	0	0	0	0	0	0	Bacteria	Bacteroidota	Bacteroidia	Cytophagales	Spirosomaceae	Arcicella
Pbact_1778	0	0	0	0	0	0	0	280	0	0	0	0	0	0	0	0	0	0	0	0	0	0	0	0	0	0	0	0	0	0	0	0	0	0	Bacteria	Proteobacteria	Alphaproteobacteria	Acetobacterales	Acetobacteraceae	Unclassified_Family_Acetobacteraceae
Pbact_1779	0	0	0	0	0	0	0	167	0	0	0	58	0	0	0	0	0	0	0	0	0	0	0	0	0	0	0	0	0	0	0	0	0	0	Bacteria	Actinobacteriota	Acidimicrobiia	Unclassified_Class_Acidimicrobiia	Unclassified_Class_Acidimicrobiia	Unclassified_Class_Acidimicrobiia
Pbact_1780	2	0	0	0	0	0	0	269	0	0	0	0	0	0	0	0	0	0	0	0	0	0	0	0	0	0	0	0	0	0	0	0	0	0	Bacteria	Proteobacteria	Gammaproteobacteria	Burkholderiales	Nitrosomonadaceae	Unclassified_Family_Nitrosomonadaceae
Pbact_1781	0	0	0	0	0	0	0	0	94	0	0	0	0	0	64	0	0	0	0	0	10	0	0	0	0	0	0	0	0	0	0	0	0	74	Bacteria	Proteobacteria	Gammaproteobacteria	Burkholderiales	Comamonadaceae	Limnohabitans
Pbact_1782	0	0	0	0	0	0	0	276	0	0	0	0	0	0	0	0	0	0	0	0	0	0	0	0	0	0	0	0	0	0	0	0	0	0	Bacteria	Patescibacteria	Saccharimonadia	Saccharimonadales	Unclassified_Order_Saccharimonadales	Unclassified_Order_Saccharimonadales
Pbact_1783	334	0	0	0	0	0	0	0	0	0	0	0	0	0	0	0	0	0	0	0	0	0	0	0	0	0	0	0	0	0	0	0	0	0	Bacteria	Proteobacteria	Gammaproteobacteria	Burkholderiales	Comamonadaceae	Rhodoferax
Pbact_1784	0	0	0	0	0	0	0	15	0	0	0	31	0	0	6	0	0	0	0	0	0	0	0	189	0	0	0	0	0	0	0	0	0	0	Bacteria	Proteobacteria	Alphaproteobacteria	Rhizobiales	Xanthobacteraceae	Pseudolabrys
Pbact_1785	0	0	0	0	0	0	230	0	0	0	0	0	0	0	0	0	0	0	0	0	0	0	0	0	0	0	0	0	0	0	0	0	0	0	Bacteria	Acidobacteriota	Acidobacteriae	Solibacterales	Solibacteraceae	Candidatus_Solibacter
Pbact_1786	0	98	98	0	0	0	0	0	0	0	0	0	0	0	0	0	0	0	0	0	0	0	0	0	0	0	0	0	0	0	0	0	0	0	Bacteria	Verrucomicrobiota	Verrucomicrobiae	Unclassified_Class_Verrucomicrobiae	Unclassified_Class_Verrucomicrobiae	Unclassified_Class_Verrucomicrobiae
Pbact_1787	3	0	0	0	0	0	0	0	0	0	0	0	0	0	0	0	0	0	0	0	0	0	0	0	0	0	0	0	0	0	0	0	0	0	Bacteria	Bacteroidota	Bacteroidia	Chitinophagales	Chitinophagaceae	Sediminibacterium
Pbact_1788	0	0	0	0	0	0	0	224	0	0	0	0	0	0	0	0	0	0	0	0	0	0	0	0	0	0	0	0	0	0	0	0	0	0	Bacteria	Bacteroidota	Bacteroidia	Chitinophagales	Chitinophagaceae	Edaphobaculum
Pbact_1789	1	0	0	0	0	0	0	194	0	0	0	0	0	0	0	0	0	0	0	0	0	0	0	0	0	0	0	0	0	0	0	0	0	0	Bacteria	Actinobacteriota	Acidimicrobiia	Unclassified_Class_Acidimicrobiia	Unclassified_Class_Acidimicrobiia	Unclassified_Class_Acidimicrobiia
Pbact_1790	0	0	0	0	0	0	0	65	0	0	0	0	0	0	0	0	0	0	0	0	0	0	0	196	0	0	0	0	0	0	0	0	0	0	Bacteria	Actinobacteriota	Acidimicrobiia	Unclassified_Class_Acidimicrobiia	Unclassified_Class_Acidimicrobiia	Unclassified_Class_Acidimicrobiia
Pbact_1791	0	0	0	0	0	0	0	38	0	0	0	6	41	0	0	0	0	0	0	0	0	0	0	52	0	0	0	0	0	0	0	0	0	0	Bacteria	Bacteroidota	Bacteroidia	Unclassified_Class_Bacteroidia	Unclassified_Class_Bacteroidia	Unclassified_Class_Bacteroidia
Pbact_1792	0	0	291	0	10	0	30	0	0	0	0	0	0	0	0	0	0	0	0	0	15	0	0	0	0	0	0	0	0	0	0	0	0	0	Bacteria	Armatimonadota	Fimbriimonadia	Fimbriimonadales	Fimbriimonadaceae	Unclassified_Family_Fimbriimonadaceae
Pbact_1793	0	0	0	0	0	0	0	135	0	0	0	27	0	0	0	0	0	0	0	0	0	0	0	0	0	0	0	0	0	0	0	0	0	0	Bacteria	Verrucomicrobiota	Verrucomicrobiae	Opitutales	Opitutaceae	Unclassified_Family_Opitutaceae
Pbact_1794	0	0	0	0	0	0	21	117	0	0	0	16	0	43	0	0	0	0	0	0	0	0	0	0	0	0	0	0	0	0	0	0	0	0	Bacteria	Proteobacteria	Alphaproteobacteria	Caulobacterales	Caulobacteraceae	Unclassified_Family_Caulobacteraceae
Pbact_1795	57	0	192	0	9	0	0	0	0	0	0	0	0	0	0	0	0	0	0	0	0	0	0	0	0	0	0	0	0	0	0	0	0	0	Bacteria	Proteobacteria	Gammaproteobacteria	Burkholderiales	Burkholderiaceae	Lautropia
Pbact_1796	0	0	23	0	0	0	0	0	0	0	0	0	0	0	0	0	0	0	0	0	0	0	0	0	0	0	0	0	0	0	0	0	0	0	Bacteria	Bacteroidota	Bacteroidia	Chitinophagales	Chitinophagaceae	Unclassified_Family_Chitinophagaceae
Pbact_1797	0	0	0	0	0	0	0	184	0	0	0	0	0	0	0	0	0	0	0	0	0	0	0	0	0	0	0	0	0	0	0	0	0	0	Bacteria	Patescibacteria	Saccharimonadia	Saccharimonadales	Unclassified_Order_Saccharimonadales	Unclassified_Order_Saccharimonadales
Pbact_1798	0	0	0	0	0	0	0	208	0	0	0	0	0	0	0	0	0	0	0	0	0	0	0	0	0	0	0	0	0	0	0	0	0	0	Bacteria	Proteobacteria	Gammaproteobacteria	Enterobacterales	Yersiniaceae	Yersinia
Pbact_1799	0	0	0	0	0	0	0	200	0	0	0	0	0	0	0	0	0	0	0	0	0	0	0	0	0	0	0	0	0	0	0	0	0	0	Bacteria	Verrucomicrobiota	Verrucomicrobiae	Verrucomicrobiales	Rubritaleaceae	Luteolibacter
Pbact_1800	0	0	0	0	0	0	0	187	0	0	0	0	0	0	0	0	0	0	0	0	0	0	0	0	0	0	0	0	0	0	0	0	0	0	Bacteria	Bacteroidota	Bacteroidia	Chitinophagales	Chitinophagaceae	Sediminibacterium
Pbact_1801	0	38	210	0	0	0	0	0	0	0	0	0	0	0	0	0	0	0	0	0	0	0	0	0	0	0	0	0	0	0	0	0	0	0	Bacteria	Bacteroidota	Bacteroidia	Chitinophagales	Chitinophagaceae	Ferruginibacter
Pbact_1802	224	0	0	0	0	0	0	0	0	0	0	0	0	0	0	0	0	0	0	0	0	0	0	0	0	0	0	0	0	0	0	0	0	0	Bacteria	Proteobacteria	Gammaproteobacteria	Gammaproteobacteria_Incertae_Sedis	Unknown_Family	Candidatus_Ovatusbacter
Pbact_1803	0	0	0	0	0	0	0	73	14	0	0	60	0	12	0	0	0	0	0	0	0	2	0	11	0	0	0	0	0	0	0	0	0	0	Bacteria	Proteobacteria	Alphaproteobacteria	Micropepsales	Micropepsaceae	Unclassified_Family_Micropepsaceae
Pbact_1804	0	0	0	0	0	0	0	181	0	0	0	0	0	0	0	0	0	0	0	0	0	0	0	0	0	0	0	0	0	0	0	0	0	0	Bacteria	Actinobacteriota	Actinobacteria	Frankiales	Sporichthyaceae	hgcI_clade
Pbact_1805	0	0	0	0	0	0	0	165	0	0	0	0	0	0	0	0	0	0	0	0	0	0	0	0	0	0	0	0	0	0	0	0	0	0	Bacteria	Verrucomicrobiota	Verrucomicrobiae	Verrucomicrobiales	Verrucomicrobiaceae	Unclassified_Family_Verrucomicrobiaceae
Pbact_1806	215	0	0	0	0	0	0	0	0	0	0	0	0	0	0	0	0	0	0	0	0	0	0	0	0	0	0	0	0	0	0	0	0	0	Bacteria	Proteobacteria	Gammaproteobacteria	Burkholderiales	Comamonadaceae	Rhodoferax
Pbact_1807	0	0	0	0	0	0	0	16	0	0	0	0	0	0	0	0	0	0	0	0	0	0	0	0	0	0	0	0	0	0	0	0	0	0	Bacteria	Planctomycetota	Planctomycetes	Planctomycetales	Schlesneriaceae	Schlesneria
Pbact_1808	0	0	0	0	0	254	0	0	0	0	0	0	0	0	0	0	0	0	0	0	0	0	0	0	0	0	0	0	0	0	0	0	0	0	Bacteria	Verrucomicrobiota	Verrucomicrobiae	Verrucomicrobiales	Verrucomicrobiaceae	Prosthecobacter
Pbact_1809	26	0	0	0	0	0	0	0	0	0	0	0	0	0	0	0	0	0	0	0	0	0	0	0	0	0	0	0	0	37	0	0	0	0	Bacteria	Proteobacteria	Gammaproteobacteria	Legionellales	Legionellaceae	Legionella
Pbact_1810	0	0	0	0	0	0	0	33	0	0	0	0	0	0	0	0	0	0	0	0	0	0	0	0	0	0	0	0	0	0	0	0	0	0	Bacteria	Acidobacteriota	Acidobacteriae	Solibacterales	Solibacteraceae	Candidatus_Solibacter
Pbact_1811	4	0	4	0	0	0	188	0	41	0	0	0	0	0	48	0	0	0	0	0	45	0	0	0	0	0	0	0	0	0	0	0	0	0	Bacteria	Proteobacteria	Gammaproteobacteria	Burkholderiales	Comamonadaceae	Limnohabitans
Pbact_1812	0	0	0	0	0	21	0	0	32	0	0	0	0	7	0	0	0	0	0	0	0	0	0	0	0	0	0	0	0	0	0	0	0	56	Bacteria	Proteobacteria	Alphaproteobacteria	Micropepsales	Micropepsaceae	Unclassified_Family_Micropepsaceae
Pbact_1813	0	0	0	0	0	18	0	0	0	0	0	0	0	0	0	0	0	0	0	0	0	0	0	0	0	0	0	0	0	0	0	0	0	0	Bacteria	Proteobacteria	Gammaproteobacteria	Burkholderiales	Methylophilaceae	Methylotenera
Pbact_1814	0	0	0	0	0	22	0	0	21	0	0	0	0	0	8	0	0	0	0	0	0	0	0	0	0	0	0	0	0	0	0	0	0	33	Bacteria	Bacteroidota	Bacteroidia	Chitinophagales	Chitinophagaceae	Unclassified_Family_Chitinophagaceae
Pbact_1815	0	0	0	0	0	0	63	0	0	0	0	0	0	0	0	0	0	0	0	0	0	0	0	0	0	0	0	0	0	0	0	0	0	0	Bacteria	Proteobacteria	Alphaproteobacteria	Sphingomonadales	Sphingomonadaceae	Novosphingobium
Pbact_1816	0	0	0	0	0	0	0	0	0	14	16	0	0	4	0	0	0	0	0	0	0	28	0	0	0	0	0	0	0	0	0	0	2	0	Bacteria	Proteobacteria	Gammaproteobacteria	Burkholderiales	Nitrosomonadaceae	Ellin6067
Pbact_1817	0	0	0	0	0	0	0	0	38	0	0	0	0	11	0	0	0	0	0	0	0	5	5	0	0	0	0	0	0	0	0	16	0	5	Bacteria	Proteobacteria	Gammaproteobacteria	Diplorickettsiales	Diplorickettsiaceae	Rickettsiella
Pbact_1818	0	53	35	0	0	0	0	0	0	0	0	0	0	0	0	0	0	0	0	0	0	0	0	0	0	0	0	0	0	0	0	0	0	0	Bacteria	Proteobacteria	Alphaproteobacteria	SAR11_clade	Clade_III	Unclassified_Family_Clade_III
Pbact_1819	0	0	0	0	0	0	0	154	0	0	0	0	0	0	0	0	0	0	0	0	0	0	0	0	0	0	0	0	0	0	0	0	0	0	Bacteria	Proteobacteria	Gammaproteobacteria	Enterobacterales	Yersiniaceae	Yersinia
Pbact_1820	0	0	37	0	0	0	443	13	0	0	0	0	0	0	0	0	0	0	0	0	0	0	0	0	0	0	0	0	0	0	0	0	0	0	Bacteria	Proteobacteria	Alphaproteobacteria	Acetobacterales	Acetobacteraceae	Unclassified_Family_Acetobacteraceae
Pbact_1821	166	0	0	0	0	0	0	0	0	0	0	0	0	0	0	0	0	0	0	0	0	0	0	0	0	0	0	0	0	0	0	0	0	0	Bacteria	Proteobacteria	Alphaproteobacteria	Paracaedibacterales	Paracaedibacteraceae	Candidatus_Captivus
Pbact_1822	0	0	0	0	0	0	0	0	0	0	0	0	0	0	0	0	0	0	0	0	0	0	0	0	64	0	0	3	0	11	0	0	0	0	Bacteria	Proteobacteria	Gammaproteobacteria	Burkholderiales	Comamonadaceae	Rhodoferax
Pbact_1823	165	0	0	0	0	0	0	0	0	0	0	0	0	0	0	0	0	0	0	0	0	0	0	0	0	0	0	0	0	0	0	0	0	0	Bacteria	Proteobacteria	Gammaproteobacteria	R7C24	Unclassified_Order_R7C24	Unclassified_Order_R7C24
Pbact_1824	15	0	3	0	0	0	28	0	0	0	0	0	0	0	0	0	0	0	0	0	0	0	0	0	0	0	0	0	0	0	0	0	0	0	Bacteria	Actinobacteriota	Actinobacteria	Frankiales	Sporichthyaceae	hgcI_clade
Pbact_1825	39	0	0	0	0	0	0	0	0	0	0	0	0	0	0	0	0	0	0	0	0	0	0	0	0	0	0	0	0	0	0	0	0	0	Bacteria	Bacteroidota	Bacteroidia	Chitinophagales	Chitinophagaceae	Edaphobaculum
Pbact_1826	0	0	0	0	0	0	0	129	0	0	0	0	0	0	0	0	0	0	0	0	0	0	0	0	0	0	0	0	0	0	0	0	0	0	Bacteria	Actinobacteriota	Actinobacteria	Frankiales	Sporichthyaceae	hgcI_clade
Pbact_1827	0	0	167	0	0	0	0	0	0	0	0	0	0	0	0	0	0	0	0	0	0	0	0	0	0	0	0	0	0	0	0	0	0	0	Bacteria	Proteobacteria	Gammaproteobacteria	Burkholderiales	Comamonadaceae	Rhodoferax
Pbact_1828	0	0	0	0	0	0	0	0	0	0	0	32	0	6	0	0	0	0	0	0	0	0	0	0	0	0	0	0	0	0	0	0	0	0	Bacteria	Proteobacteria	Alphaproteobacteria	Caulobacterales	Caulobacteraceae	Phenylobacterium
Pbact_1829	0	0	0	0	0	197	0	0	0	0	0	0	0	0	0	0	0	0	0	0	0	0	0	0	0	0	0	0	0	0	0	0	0	0	Bacteria	Bacteroidota	Bacteroidia	Chitinophagales	Chitinophagaceae	Unclassified_Family_Chitinophagaceae
Pbact_1830	0	0	0	0	0	0	0	0	0	0	7	0	0	0	0	0	0	0	0	0	0	3	0	0	0	0	0	0	37	0	0	0	0	0	Bacteria	Proteobacteria	Alphaproteobacteria	Rhizobiales	Unclassified_Order_Rhizobiales	Unclassified_Order_Rhizobiales
Pbact_1831	0	0	0	0	0	0	0	126	0	0	0	0	0	0	0	0	0	0	0	0	0	0	0	0	0	0	0	0	0	0	0	0	0	0	Bacteria	Verrucomicrobiota	Verrucomicrobiae	Opitutales	Opitutaceae	Opitutus
Pbact_1832	10	1	12	0	0	0	59	0	0	0	0	0	0	0	0	0	0	0	0	92	0	0	0	0	17	10	0	0	0	6	0	0	0	0	Bacteria	Proteobacteria	Gammaproteobacteria	Burkholderiales	Comamonadaceae	Limnohabitans
Pbact_1833	1	0	0	9	0	0	0	0	15	0	1	0	0	0	0	0	0	0	0	0	0	2	0	0	0	0	0	2	0	0	1	0	0	0	Bacteria	Proteobacteria	Gammaproteobacteria	Burkholderiales	Methylophilaceae	Methylotenera
Pbact_1834	0	0	0	0	0	0	0	87	0	0	0	0	0	0	0	0	0	0	0	0	0	0	0	0	0	0	0	0	0	0	0	0	0	0	Bacteria	Proteobacteria	Alphaproteobacteria	Elsterales	Unclassified_Order_Elsterales	Unclassified_Order_Elsterales
Pbact_1835	0	0	0	0	0	0	0	57	0	0	0	54	0	0	0	0	0	0	0	0	0	0	0	0	0	0	0	0	0	0	0	0	0	0	Bacteria	WPS-2	Unclassified_Phylum_WPS-2	Unclassified_Phylum_WPS-2	Unclassified_Phylum_WPS-2	Unclassified_Phylum_WPS-2
Pbact_1836	0	0	0	0	0	0	0	42	0	0	0	0	0	0	0	0	0	0	0	0	0	0	0	83	0	0	0	0	0	0	0	0	0	0	Bacteria	Acidobacteriota	Acidobacteriae	Solibacterales	Solibacteraceae	Candidatus_Solibacter
Pbact_1837	0	34	0	0	0	0	0	0	0	0	0	0	0	0	0	0	0	0	0	0	0	0	0	0	0	0	0	0	0	0	0	0	0	0	Bacteria	Bacteroidota	Bacteroidia	Cytophagales	Spirosomaceae	Pseudarcicella
Pbact_1838	15	0	0	0	0	0	0	0	0	0	0	0	0	0	0	0	0	0	0	0	0	0	0	0	0	0	0	0	0	0	0	0	0	0	Bacteria	Bacteroidota	Bacteroidia	Sphingobacteriales	Sphingobacteriaceae	Mucilaginibacter
Pbact_1839	131	0	0	0	0	0	15	0	0	0	0	0	0	0	0	0	0	0	0	0	0	0	0	0	0	0	0	0	0	0	0	0	0	0	Bacteria	Proteobacteria	Gammaproteobacteria	Burkholderiales	Comamonadaceae	Limnohabitans
Pbact_1840	0	0	0	0	0	0	0	0	0	0	0	0	0	0	0	0	0	0	0	0	0	21	0	22	0	0	0	0	0	0	1	0	0	0	Bacteria	Proteobacteria	Gammaproteobacteria	Burkholderiales	Oxalobacteraceae	Undibacterium
Pbact_1841	0	0	0	0	0	0	0	96	0	0	0	0	0	0	0	0	0	0	0	0	0	0	0	0	0	0	0	0	0	0	0	0	0	0	Bacteria	Proteobacteria	Gammaproteobacteria	Burkholderiales	Ferrovaceae	Ferrovum
Pbact_1842	0	0	0	0	0	0	0	85	0	0	0	29	0	0	0	0	0	0	0	0	0	0	0	0	0	0	0	0	0	0	0	0	0	0	Bacteria	Proteobacteria	Gammaproteobacteria	Burkholderiales	Comamonadaceae	Limnohabitans
Pbact_1843	6	0	0	0	0	0	12	0	0	0	0	0	0	0	0	0	0	0	0	0	0	0	0	0	0	0	0	0	0	0	0	0	0	0	Bacteria	Bdellovibrionota	Bdellovibrionia	Bdellovibrionales	Bdellovibrionaceae	OM27_clade
Pbact_1844	0	0	0	0	0	99	0	0	0	0	0	0	0	0	0	0	0	0	0	0	0	0	0	0	0	0	0	0	0	0	0	0	0	0	Bacteria	Proteobacteria	Gammaproteobacteria	Burkholderiales	Burkholderiaceae	Polynucleobacter
Pbact_1845	4	0	0	0	0	0	38	88	0	0	0	0	0	0	0	0	0	0	0	0	0	0	0	0	0	0	0	0	0	0	0	0	0	0	Bacteria	Proteobacteria	Gammaproteobacteria	Burkholderiales	Burkholderiaceae	Polynucleobacter
Pbact_1846	140	0	0	0	0	0	0	0	0	0	0	0	0	0	0	0	0	0	0	0	0	0	0	0	0	0	0	0	0	0	0	0	0	0	Bacteria	Bacteroidota	Bacteroidia	Chitinophagales	Chitinophagaceae	Unclassified_Family_Chitinophagaceae
Pbact_1847	0	0	0	0	0	0	0	0	0	0	0	0	0	0	0	0	0	0	0	27	13	1	23	0	0	0	0	0	0	2	0	0	0	0	Bacteria	Proteobacteria	Gammaproteobacteria	Burkholderiales	Comamonadaceae	Rhodoferax
Pbact_1848	0	0	0	0	0	0	0	94	0	0	0	0	0	0	0	0	0	0	0	0	0	0	0	0	0	0	0	0	0	0	0	0	0	0	Bacteria	Proteobacteria	Alphaproteobacteria	Sphingomonadales	Sphingomonadaceae	Sphingobium
Pbact_1849	134	0	0	0	0	0	0	0	0	0	0	0	0	0	0	0	0	0	0	0	0	0	0	0	0	0	0	0	0	0	0	0	0	0	Bacteria	Bacteroidota	Bacteroidia	Flavobacteriales	NS9_marine_group	Unclassified_Family_NS9_marine_group
Pbact_1850	0	21	0	0	0	0	0	0	0	0	0	0	0	0	0	0	0	0	0	0	7	0	0	0	23	0	0	0	0	4	0	0	0	0	Bacteria	Verrucomicrobiota	Verrucomicrobiae	Methylacidiphilales	Methylacidiphilaceae	Unclassified_Family_Methylacidiphilaceae
Pbact_1851	0	0	24	0	0	0	45	0	0	0	0	0	0	0	38	0	0	0	0	87	30	0	0	0	11	0	0	0	0	0	0	0	0	0	Bacteria	Proteobacteria	Gammaproteobacteria	Burkholderiales	Comamonadaceae	Limnohabitans
Pbact_1852	0	0	0	0	0	0	0	15	0	0	0	0	0	0	0	0	0	0	0	0	0	0	0	0	0	0	0	0	0	0	0	0	0	0	Bacteria	Acidobacteriota	Acidobacteriae	Bryobacterales	Bryobacteraceae	Bryobacter
Pbact_1853	0	0	0	0	0	0	234	0	0	0	0	0	0	0	0	0	0	0	0	0	0	0	0	0	0	0	0	0	0	0	0	0	0	0	Bacteria	Verrucomicrobiota	Verrucomicrobiae	Opitutales	Opitutaceae	Opitutus
Pbact_1854	0	0	0	0	0	0	0	7	0	0	0	0	0	0	0	0	0	0	0	0	0	0	0	0	0	0	0	0	0	0	0	0	0	0	Bacteria	Proteobacteria	Gammaproteobacteria	Enterobacterales	Yersiniaceae	Serratia
Pbact_1855	0	29	42	0	0	0	0	0	0	0	0	0	0	0	0	0	0	0	0	0	0	0	0	0	0	0	0	0	0	0	0	0	0	0	Bacteria	Proteobacteria	Alphaproteobacteria	Paracaedibacterales	Paracaedibacteraceae	Candidatus_Finniella
Pbact_1856	0	0	0	0	0	0	0	80	0	0	0	0	0	0	0	0	0	0	0	0	0	0	0	0	0	0	0	0	0	0	0	0	0	0	Bacteria	Proteobacteria	Alphaproteobacteria	SAR11_clade	Clade_III	Unclassified_Family_Clade_III
Pbact_1857	0	0	0	0	0	0	0	82	0	0	0	0	3	0	0	0	0	0	0	0	0	0	0	0	0	0	0	0	0	0	0	0	0	0	Bacteria	Dependentiae	Babeliae	Babeliales	Unclassified_Order_Babeliales	Unclassified_Order_Babeliales
Pbact_1858	0	0	0	0	0	0	43	0	0	0	0	0	0	0	0	0	0	0	0	0	0	0	0	0	0	0	0	0	0	0	0	0	0	0	Bacteria	Actinobacteriota	Thermoleophilia	Gaiellales	Unclassified_Order_Gaiellales	Unclassified_Order_Gaiellales
Pbact_1859	0	0	147	0	0	0	0	0	0	0	0	0	0	0	0	0	0	0	0	0	0	0	0	0	0	0	0	0	0	0	0	0	0	0	Bacteria	Bacteroidota	Bacteroidia	Chitinophagales	Chitinophagaceae	Parasediminibacterium
Pbact_1860	101	0	0	0	0	0	0	0	0	0	0	0	0	0	0	0	0	0	0	0	0	0	0	0	0	0	0	0	0	0	0	0	0	0	Bacteria	Bacteroidota	Bacteroidia	Chitinophagales	Chitinophagaceae	Ferruginibacter
Pbact_1861	0	0	0	0	0	124	0	0	0	0	0	0	0	0	0	0	0	0	0	0	0	0	0	0	0	0	0	0	0	0	0	0	0	0	Bacteria	Bacteroidota	Bacteroidia	Chitinophagales	Chitinophagaceae	Parasediminibacterium
Pbact_1862	0	0	0	0	0	0	0	0	0	1	5	0	0	0	0	0	0	0	0	0	0	20	0	0	0	0	0	0	0	0	0	0	0	0	Bacteria	Verrucomicrobiota	Verrucomicrobiae	Chthoniobacterales	Terrimicrobiaceae	FukuN18_freshwater_group
Pbact_1863	0	0	0	0	0	0	0	87	0	0	0	0	0	0	0	0	0	0	0	0	0	0	0	0	0	0	0	0	0	0	0	0	0	0	Bacteria	Acidobacteriota	Acidobacteriae	Solibacterales	Solibacteraceae	Candidatus_Solibacter
Pbact_1864	0	0	0	0	0	0	0	0	0	0	16	0	0	0	0	0	0	0	0	0	0	0	0	0	0	0	0	0	4	0	0	0	0	0	Bacteria	Proteobacteria	Alphaproteobacteria	Caulobacterales	Hyphomonadaceae	UKL13-1
Pbact_1865	0	41	0	0	0	0	0	0	0	0	0	0	0	0	0	0	0	0	0	0	0	0	0	0	0	0	0	0	0	0	0	0	0	0	Bacteria	Proteobacteria	Gammaproteobacteria	Burkholderiales	Alcaligenaceae	GKS98_freshwater_group
Pbact_1866	0	0	0	0	0	0	110	0	0	0	0	0	0	0	0	0	0	0	0	0	0	0	0	0	0	0	0	0	0	0	0	0	0	0	Bacteria	Bacteroidota	Bacteroidia	Chitinophagales	Chitinophagaceae	Edaphobaculum
Pbact_1867	23	0	0	0	0	0	0	0	0	0	0	0	0	0	0	0	0	0	0	0	0	0	0	0	0	0	0	0	0	0	0	0	0	0	Bacteria	Verrucomicrobiota	Verrucomicrobiae	Verrucomicrobiales	Verrucomicrobiaceae	Unclassified_Family_Verrucomicrobiaceae
Pbact_1868	0	44	0	0	0	0	0	0	0	0	0	0	0	0	0	0	0	0	0	0	0	0	0	0	0	0	0	0	0	0	0	0	0	0	Bacteria	Proteobacteria	Gammaproteobacteria	Legionellales	Legionellaceae	Legionella
Pbact_1869	0	0	5	0	0	0	42	0	0	0	0	0	0	0	0	0	0	0	0	0	6	0	0	0	6	0	0	0	0	0	0	0	0	0	Bacteria	Planctomycetota	Planctomycetes	Planctomycetales	Schlesneriaceae	Schlesneria
Pbact_1870	5	34	12	0	0	14	0	0	0	0	0	0	0	0	0	0	0	0	0	0	0	0	0	0	0	0	0	0	0	0	0	0	0	0	Bacteria	Bacteroidota	Bacteroidia	Cytophagales	Spirosomaceae	Pseudarcicella
Pbact_1871	0	0	0	0	0	0	128	0	0	0	0	0	0	0	17	0	0	0	0	101	0	0	0	0	0	0	0	0	0	0	0	0	0	0	Bacteria	Proteobacteria	Gammaproteobacteria	Steroidobacterales	Steroidobacteraceae	Unclassified_Family_Steroidobacteraceae
Pbact_1872	7	0	0	0	0	0	0	0	0	0	0	0	0	0	0	0	0	0	0	0	0	0	0	0	0	0	0	0	0	0	0	0	0	0	Bacteria	Proteobacteria	Alphaproteobacteria	Caulobacterales	Caulobacteraceae	Phenylobacterium
Pbact_1873	0	0	0	0	0	0	0	53	0	0	0	0	0	0	0	0	0	0	0	0	0	0	0	0	0	0	0	0	0	0	0	0	0	0	Bacteria	Proteobacteria	Gammaproteobacteria	Unclassified_Class_Gammaproteobacteria	Unclassified_Class_Gammaproteobacteria	Unclassified_Class_Gammaproteobacteria
Pbact_1874	69	0	4	0	0	0	19	0	0	0	0	0	0	0	0	0	0	0	0	0	0	0	0	0	0	0	0	0	0	0	0	0	0	0	Bacteria	Bdellovibrionota	Bdellovibrionia	Bdellovibrionales	Bdellovibrionaceae	OM27_clade
Pbact_1875	26	0	0	0	0	0	0	0	0	0	0	0	0	0	31	0	0	0	0	19	4	0	0	0	0	0	0	0	0	0	0	0	0	0	Bacteria	Bacteroidota	Bacteroidia	Chitinophagales	Chitinophagaceae	Edaphobaculum
Pbact_1876	0	0	0	0	0	0	0	0	0	0	0	0	0	0	0	0	0	0	0	0	0	0	0	0	15	0	0	0	0	0	8	0	0	0	Bacteria	Proteobacteria	Alphaproteobacteria	Rhizobiales	Xanthobacteraceae	Unclassified_Family_Xanthobacteraceae
Pbact_1877	0	0	0	0	0	0	240	0	0	0	0	0	0	0	0	0	0	0	0	0	0	0	0	0	0	0	0	0	0	0	0	0	0	0	Bacteria	Proteobacteria	Gammaproteobacteria	Burkholderiales	Comamonadaceae	Rhodoferax
Pbact_1878	0	0	0	0	0	0	0	45	0	0	0	0	0	0	0	0	0	0	0	0	0	0	0	0	0	0	0	0	0	0	0	0	0	0	Bacteria	Proteobacteria	Alphaproteobacteria	Rhizobiales	Xanthobacteraceae	Unclassified_Family_Xanthobacteraceae
Pbact_1879	0	47	0	0	0	0	0	0	0	0	0	0	0	0	0	0	0	0	0	0	0	0	0	0	0	0	0	0	0	0	0	0	0	0	Bacteria	Actinobacteriota	Acidimicrobiia	Microtrichales	Ilumatobacteraceae	CL500-29_marine_group
Pbact_1880	0	0	0	0	0	0	59	0	0	0	0	0	0	0	0	0	0	0	0	0	0	0	0	0	0	0	0	0	0	0	0	0	0	0	Bacteria	Proteobacteria	Gammaproteobacteria	R7C24	Unclassified_Order_R7C24	Unclassified_Order_R7C24
Pbact_1881	0	0	0	0	0	0	0	44	0	0	0	0	0	0	0	0	0	0	0	0	0	0	0	0	0	0	0	0	0	0	0	0	0	0	Bacteria	Bacteroidota	Bacteroidia	Chitinophagales	Chitinophagaceae	Edaphobaculum
Pbact_1882	0	0	0	0	0	0	0	56	0	0	0	0	0	0	0	0	0	0	0	0	0	0	0	0	0	0	0	0	0	0	0	0	0	0	Bacteria	Proteobacteria	Gammaproteobacteria	Pseudomonadales	Pseudomonadaceae	Pseudomonas
Pbact_1883	0	0	0	0	0	93	0	0	0	0	0	0	0	0	0	0	0	0	0	0	0	0	0	0	0	0	0	0	0	0	0	0	0	0	Bacteria	Actinobacteriota	Actinobacteria	Frankiales	Sporichthyaceae	Candidatus_Planktophila
Pbact_1884	0	0	0	0	22	0	0	0	0	0	0	0	0	0	0	0	0	0	0	0	0	0	0	0	11	0	0	0	0	0	0	0	0	0	Bacteria	Proteobacteria	Gammaproteobacteria	Burkholderiales	Unclassified_Order_Burkholderiales	Unclassified_Order_Burkholderiales
Pbact_1885	0	8	0	0	0	0	0	0	0	0	0	0	0	0	0	0	0	0	0	0	0	0	0	0	0	0	0	0	36	0	0	0	0	0	Bacteria	Proteobacteria	Gammaproteobacteria	Burkholderiales	Burkholderiaceae	Lautropia
Pbact_1886	0	0	0	0	2	0	0	0	0	0	0	0	0	0	0	0	0	0	0	0	0	0	0	0	0	0	0	0	0	17	0	0	0	0	Bacteria	Bdellovibrionota	Oligoflexia	0319-6G20	Unclassified_Order_0319-6G20	Unclassified_Order_0319-6G20
Pbact_1887	2	0	0	0	0	0	0	41	0	0	0	0	0	0	0	0	0	0	0	0	0	0	0	0	0	0	0	0	0	0	0	0	0	0	Bacteria	Proteobacteria	Gammaproteobacteria	Burkholderiales	Comamonadaceae	Unclassified_Family_Comamonadaceae
Pbact_1888	0	0	0	0	0	0	0	0	0	0	0	0	0	0	0	0	0	0	0	0	60	0	0	0	11	0	0	0	0	0	0	0	0	0	Bacteria	Bacteroidota	Bacteroidia	Chitinophagales	Chitinophagaceae	Unclassified_Family_Chitinophagaceae
Pbact_1889	0	0	0	0	0	0	0	55	0	0	0	0	0	0	0	0	0	0	0	0	0	0	0	0	0	0	0	0	0	0	0	0	0	0	Bacteria	Verrucomicrobiota	Verrucomicrobiae	Verrucomicrobiales	Rubritaleaceae	Luteolibacter
Pbact_1890	0	0	0	0	0	0	206	0	0	0	0	0	0	0	0	0	0	0	0	0	0	0	0	0	0	0	0	0	0	0	0	0	0	0	Bacteria	Proteobacteria	Gammaproteobacteria	Unclassified_Class_Gammaproteobacteria	Unclassified_Class_Gammaproteobacteria	Unclassified_Class_Gammaproteobacteria
Pbact_1891	0	0	0	0	0	0	0	14	0	0	0	0	0	0	0	0	0	0	0	0	0	0	0	0	0	0	0	0	0	0	0	0	0	0	Bacteria	Proteobacteria	Alphaproteobacteria	Paracaedibacterales	Paracaedibacteraceae	Candidatus_Finniella
Pbact_1892	0	0	0	0	0	0	0	54	0	0	0	0	0	0	0	0	0	0	0	0	0	0	0	0	0	0	0	0	0	0	0	0	0	0	Bacteria	Verrucomicrobiota	Verrucomicrobiae	Pedosphaerales	Pedosphaeraceae	Unclassified_Family_Pedosphaeraceae
Pbact_1893	0	0	0	0	0	0	0	57	0	0	0	0	0	0	0	0	0	0	0	0	0	0	0	0	0	0	0	0	0	0	0	0	0	0	Bacteria	Proteobacteria	Alphaproteobacteria	Acetobacterales	Acetobacteraceae	Unclassified_Family_Acetobacteraceae
Pbact_1894	5	0	0	0	0	0	0	42	0	0	0	0	0	0	0	0	0	0	0	0	0	0	0	0	0	0	0	0	0	0	0	0	0	0	Bacteria	Proteobacteria	Alphaproteobacteria	Caulobacterales	Caulobacteraceae	Phenylobacterium
Pbact_1895	0	0	0	0	0	0	0	0	0	0	0	0	0	3	0	0	0	0	0	0	0	0	0	0	0	0	0	0	0	0	0	0	0	0	Bacteria	SAR324_clade(Marine_group_B)	Unclassified_Phylum_SAR324_clade(Marine_group_B)	Unclassified_Phylum_SAR324_clade(Marine_group_B)	Unclassified_Phylum_SAR324_clade(Marine_group_B)	Unclassified_Phylum_SAR324_clade(Marine_group_B)
Pbact_1896	36	0	0	0	0	0	19	0	0	0	0	0	0	0	0	0	0	0	0	0	0	0	0	0	0	0	0	0	0	0	0	0	0	0	Bacteria	Actinobacteriota	Actinobacteria	Micrococcales	Microbacteriaceae	Candidatus_Planktoluna
Pbact_1897	0	0	0	0	0	0	0	28	0	0	0	0	0	0	0	0	0	0	0	0	0	0	0	0	0	0	0	0	0	0	0	0	0	0	Bacteria	Proteobacteria	Gammaproteobacteria	Enterobacterales	Yersiniaceae	Serratia
Pbact_1898	5	0	0	0	0	0	172	0	0	0	0	0	0	0	0	0	0	0	0	0	0	0	0	0	0	0	0	0	0	0	0	0	0	0	Bacteria	Proteobacteria	Gammaproteobacteria	Burkholderiales	Comamonadaceae	Rhodoferax
Pbact_1899	2	4	3	0	0	0	37	0	0	0	0	0	0	0	0	0	0	0	0	18	0	0	0	0	12	0	0	0	0	2	0	0	0	0	Bacteria	Proteobacteria	Gammaproteobacteria	Burkholderiales	Comamonadaceae	Limnohabitans
Pbact_1900	11	0	50	0	0	0	19	1	0	0	0	0	0	0	0	0	0	0	0	0	0	0	0	0	0	0	0	0	0	0	0	0	0	0	Bacteria	Bacteroidota	Bacteroidia	Chitinophagales	Unclassified_Order_Chitinophagales	Unclassified_Order_Chitinophagales
Pbact_1901	18	0	0	0	0	0	64	0	0	0	0	0	0	0	0	0	0	0	0	0	0	0	0	0	0	0	0	0	0	0	0	0	0	0	Bacteria	Proteobacteria	Gammaproteobacteria	Burkholderiales	Comamonadaceae	Limnohabitans
Pbact_1902	0	0	0	0	0	0	0	43	0	0	0	0	0	0	0	0	0	0	0	0	0	0	0	0	0	0	0	0	0	0	0	0	0	0	Bacteria	Acidobacteriota	Acidobacteriae	Bryobacterales	Bryobacteraceae	Bryobacter
Pbact_1903	0	0	0	0	0	0	0	45	0	0	0	0	0	0	0	0	0	0	0	0	0	0	0	0	0	0	0	0	0	0	0	0	0	0	Bacteria	Proteobacteria	Alphaproteobacteria	Caulobacterales	Caulobacteraceae	Unclassified_Family_Caulobacteraceae
Pbact_1904	0	0	0	0	0	0	0	0	0	0	0	0	0	0	0	0	0	0	0	0	0	0	0	0	5	0	0	0	0	10	0	0	0	0	Bacteria	Myxococcota	Polyangia	mle1-27	Unclassified_Order_mle1-27	Unclassified_Order_mle1-27
Pbact_1905	29	0	22	0	0	0	0	0	0	0	0	0	0	0	0	0	0	0	0	0	0	0	0	0	0	0	0	0	0	0	0	0	0	0	Bacteria	Bacteroidota	Bacteroidia	Flavobacteriales	Flavobacteriaceae	Flavobacterium
Pbact_1906	0	0	0	0	0	0	0	32	0	0	0	0	0	0	0	0	0	0	0	0	0	0	0	0	0	0	0	0	0	0	0	0	0	0	Bacteria	Verrucomicrobiota	Verrucomicrobiae	Opitutales	Opitutaceae	Opitutus
Pbact_1907	0	0	0	0	0	0	0	43	0	0	0	0	0	0	0	0	0	0	0	0	0	0	0	0	0	0	0	0	0	0	0	0	0	0	Bacteria	Actinobacteriota	Actinobacteria	Frankiales	Unclassified_Order_Frankiales	Unclassified_Order_Frankiales
Pbact_1908	0	0	0	0	16	0	0	0	0	0	0	0	0	0	0	0	0	0	0	0	0	0	0	0	0	0	0	0	0	0	0	0	0	0	Bacteria	Proteobacteria	Gammaproteobacteria	Burkholderiales	Unclassified_Order_Burkholderiales	Unclassified_Order_Burkholderiales
Pbact_1909	0	0	0	0	0	0	0	47	0	0	0	0	0	0	0	0	0	0	0	0	0	0	0	0	0	0	0	0	0	0	0	0	0	0	Bacteria	Proteobacteria	Alphaproteobacteria	Rhizobiales	Xanthobacteraceae	Afipia
Pbact_1910	0	0	0	16	0	0	0	0	0	0	0	0	0	0	0	0	0	0	0	0	0	0	0	0	0	0	0	0	0	0	0	0	0	0	Bacteria	Proteobacteria	Gammaproteobacteria	Enterobacterales	Enterobacteriaceae	Unclassified_Family_Enterobacteriaceae
Pbact_1911	0	0	0	0	0	0	0	24	0	0	0	0	0	0	0	0	0	0	0	0	0	0	0	0	0	0	0	0	0	0	0	0	0	0	Bacteria	Verrucomicrobiota	Chlamydiae	Chlamydiales	Unclassified_Order_Chlamydiales	Unclassified_Order_Chlamydiales
Pbact_1912	0	0	0	0	0	0	0	0	0	0	0	0	0	0	0	0	2	0	0	0	0	24	0	0	0	0	0	0	0	0	0	0	0	0	Bacteria	Verrucomicrobiota	Verrucomicrobiae	Verrucomicrobiales	Rubritaleaceae	Luteolibacter
Pbact_1913	52	0	0	0	0	0	0	0	0	0	0	0	0	0	0	0	0	0	0	0	0	0	0	0	0	0	0	0	0	0	0	0	0	0	Bacteria	Proteobacteria	Gammaproteobacteria	Legionellales	Legionellaceae	Legionella
Pbact_1914	9	0	27	0	0	0	11	0	0	0	0	0	0	0	0	0	0	0	0	0	0	0	0	0	0	0	0	0	0	0	0	0	0	0	Bacteria	Proteobacteria	Alphaproteobacteria	Caulobacterales	Caulobacteraceae	Unclassified_Family_Caulobacteraceae
Pbact_1915	47	0	0	0	0	0	0	0	0	0	0	0	0	0	0	0	0	0	0	0	0	0	0	0	0	0	0	0	0	0	0	0	0	0	Bacteria	Proteobacteria	Alphaproteobacteria	Paracaedibacterales	Paracaedibacteraceae	Unclassified_Family_Paracaedibacteraceae
Pbact_1916	0	0	0	0	0	0	0	33	0	0	0	0	0	0	0	0	0	0	0	0	0	0	0	0	0	0	0	0	0	0	0	0	0	0	Bacteria	Bacteroidota	Bacteroidia	Chitinophagales	Chitinophagaceae	Edaphobaculum
Pbact_1917	9	0	35	0	0	0	0	0	0	0	0	0	0	0	0	0	0	0	0	0	0	0	0	0	0	0	0	0	0	0	0	0	0	0	Bacteria	Bdellovibrionota	Oligoflexia	0319-6G20	Unclassified_Order_0319-6G20	Unclassified_Order_0319-6G20
Pbact_1918	0	0	0	0	0	0	0	27	0	0	0	0	0	0	0	0	0	0	0	0	0	0	0	0	0	0	0	0	0	0	0	0	0	0	Bacteria	Bacteroidota	Bacteroidia	Chitinophagales	Chitinophagaceae	Edaphobaculum
Pbact_1919	34	0	0	0	0	0	0	0	0	0	0	0	0	0	0	0	0	0	0	0	0	0	0	0	0	0	0	0	0	0	0	0	0	0	Bacteria	Dependentiae	Babeliae	Babeliales	Unclassified_Order_Babeliales	Unclassified_Order_Babeliales
Pbact_1920	2	0	0	0	0	0	0	32	0	0	0	0	0	0	0	0	0	0	0	0	0	0	0	0	0	0	0	0	0	0	0	0	0	0	Bacteria	Bacteroidota	Bacteroidia	Chitinophagales	37-13	Unclassified_Family_37-13
Pbact_1921	0	0	0	0	0	0	0	0	0	0	0	0	0	0	6	0	9	0	0	0	0	0	0	0	0	0	0	0	0	0	0	0	0	0	Bacteria	Proteobacteria	Gammaproteobacteria	Burkholderiales	Comamonadaceae	Unclassified_Family_Comamonadaceae
Pbact_1922	0	0	0	0	0	10	0	0	0	0	0	0	0	0	0	0	0	0	0	0	0	2	5	0	0	0	0	0	0	0	0	0	0	0	Bacteria	Proteobacteria	Alphaproteobacteria	Acetobacterales	Acetobacteraceae	Rhodovarius
Pbact_1923	0	0	0	0	0	0	0	28	0	0	0	0	0	0	0	0	0	0	0	0	0	0	0	0	0	0	0	0	0	0	0	0	0	0	Bacteria	Proteobacteria	Alphaproteobacteria	Caulobacterales	Caulobacteraceae	Unclassified_Family_Caulobacteraceae
Pbact_1924	34	0	0	0	0	0	0	0	0	0	0	0	0	0	0	0	0	0	0	0	0	0	0	0	0	0	0	0	0	0	0	0	0	0	Bacteria	Bacteroidota	Bacteroidia	Flavobacteriales	Flavobacteriaceae	Flavobacterium
Pbact_1925	0	0	3	0	0	0	38	0	0	0	0	0	0	0	0	0	0	0	0	0	0	0	0	0	0	0	0	0	0	0	0	0	0	0	Bacteria	Acidobacteriota	Vicinamibacteria	Vicinamibacterales	Unclassified_Order_Vicinamibacterales	Unclassified_Order_Vicinamibacterales
Pbact_1926	0	0	51	0	0	0	0	0	0	0	0	0	0	0	0	0	0	0	0	0	0	0	0	0	0	0	0	0	0	0	0	0	0	0	Bacteria	Bdellovibrionota	Oligoflexia	0319-6G20	Unclassified_Order_0319-6G20	Unclassified_Order_0319-6G20
Pbact_1927	0	0	0	0	0	0	0	22	0	0	0	0	0	0	0	0	0	0	0	0	0	0	0	0	0	0	0	0	0	0	0	0	0	0	Bacteria	Proteobacteria	Alphaproteobacteria	Reyranellales	Reyranellaceae	Reyranella
Pbact_1928	0	0	0	0	0	0	17	0	0	0	0	0	0	0	0	0	0	0	0	0	0	0	0	0	0	0	0	0	0	0	0	0	0	0	Bacteria	Proteobacteria	Gammaproteobacteria	Burkholderiales	Methylophilaceae	Unclassified_Family_Methylophilaceae
Pbact_1929	0	0	0	0	0	7	0	0	0	4	1	0	0	0	0	0	4	0	0	0	0	0	0	0	0	0	0	0	0	0	0	0	0	0	Bacteria	Bacteroidota	Bacteroidia	Chitinophagales	Chitinophagaceae	Aurantisolimonas
Pbact_1930	0	0	0	0	0	0	103	0	0	0	0	0	0	0	0	0	0	0	0	0	0	0	0	0	0	0	0	0	0	0	0	0	0	0	Bacteria	Verrucomicrobiota	Verrucomicrobiae	Opitutales	Opitutaceae	Opitutus
Pbact_1931	0	0	0	0	0	0	0	21	0	0	0	0	0	0	0	0	0	0	0	0	0	0	0	0	0	0	0	0	0	0	0	0	0	0	Bacteria	Acidobacteriota	Acidobacteriae	Solibacterales	Solibacteraceae	Candidatus_Solibacter
Pbact_1932	0	0	0	0	0	0	0	25	0	0	0	0	0	0	0	0	0	0	0	0	0	0	0	0	0	0	0	0	0	0	0	0	0	0	Bacteria	Verrucomicrobiota	Chlamydiae	Chlamydiales	Unclassified_Order_Chlamydiales	Unclassified_Order_Chlamydiales
Pbact_1933	0	0	0	0	0	0	0	16	0	0	0	0	0	0	0	0	0	0	0	0	0	0	0	0	0	0	0	0	0	0	0	0	0	0	Bacteria	Planctomycetota	Planctomycetes	Planctomycetales	Schlesneriaceae	Schlesneria
Pbact_1934	0	0	0	0	0	0	0	0	0	0	0	0	0	0	0	0	0	0	0	0	0	0	0	0	0	0	0	0	0	0	0	0	5	0	Bacteria	Planctomycetota	vadinHA49	Unclassified_Class_vadinHA49	Unclassified_Class_vadinHA49	Unclassified_Class_vadinHA49
Pbact_1935	0	14	0	0	0	0	0	0	0	0	0	0	0	0	0	0	0	0	0	0	0	0	0	0	0	0	0	0	0	0	0	0	0	0	Bacteria	Verrucomicrobiota	Chlamydiae	Chlamydiales	Simkaniaceae	Unclassified_Family_Simkaniaceae
Pbact_1936	36	0	0	0	0	0	0	0	0	0	0	0	0	0	0	0	0	0	0	0	0	0	0	0	0	0	0	0	0	0	0	0	0	0	Bacteria	Verrucomicrobiota	Verrucomicrobiae	Chthoniobacterales	Chthoniobacteraceae	Unclassified_Family_Chthoniobacteraceae
Pbact_1937	0	0	0	0	0	0	0	0	0	0	0	0	0	0	0	0	0	0	0	0	0	0	0	0	0	0	0	9	0	0	0	0	0	0	Bacteria	Bacteroidota	Bacteroidia	Sphingobacteriales	LiUU-11-161	Unclassified_Family_LiUU-11-161
Pbact_1938	0	11	0	0	0	0	25	0	0	0	0	0	0	0	0	0	0	0	0	0	0	0	0	0	0	0	0	0	0	0	0	0	0	0	Bacteria	Proteobacteria	Gammaproteobacteria	Burkholderiales	Comamonadaceae	Unclassified_Family_Comamonadaceae
Pbact_1939	0	0	0	0	0	0	0	20	0	0	0	0	0	0	0	0	0	0	0	0	0	0	0	0	0	0	0	0	0	0	0	0	0	0	Bacteria	Actinobacteriota	Actinobacteria	Corynebacteriales	Mycobacteriaceae	Mycobacterium
Pbact_1940	0	6	0	0	0	0	0	0	0	0	0	0	0	0	0	0	0	0	0	0	0	0	0	0	0	0	0	0	0	0	0	0	0	0	Bacteria	Proteobacteria	Gammaproteobacteria	Burkholderiales	Burkholderiaceae	Polynucleobacter
Pbact_1941	0	0	0	0	0	0	0	0	0	0	0	0	0	0	0	0	0	0	0	38	0	0	0	0	0	0	0	0	0	0	0	0	0	0	Bacteria	Myxococcota	Myxococcia	Myxococcales	Anaeromyxobacteraceae	Anaeromyxobacter
Pbact_1942	0	0	7	0	0	0	0	0	0	0	0	0	0	0	0	0	0	0	0	0	0	0	0	0	0	0	0	0	0	0	0	0	0	0	Bacteria	Proteobacteria	Alphaproteobacteria	Paracaedibacterales	Paracaedibacteraceae	Candidatus_Finniella
Pbact_1943	0	0	0	11	0	0	0	0	0	0	0	0	0	0	0	0	0	0	0	0	0	0	0	0	0	0	0	0	0	0	0	0	0	0	Bacteria	Bacteroidota	Bacteroidia	Flavobacteriales	Crocinitomicaceae	Fluviicola
Pbact_1944	0	0	0	0	0	0	0	0	0	0	0	11	0	0	0	0	0	0	0	0	0	0	0	0	0	0	0	0	0	0	0	0	0	0	Bacteria	Planctomycetota	Planctomycetes	Planctomycetales	Schlesneriaceae	Schlesneria
Pbact_1945	21	0	0	0	0	0	0	0	0	0	0	0	0	0	0	0	0	0	0	0	0	0	0	0	0	0	0	0	0	0	0	0	0	0	Bacteria	Dependentiae	Babeliae	Babeliales	Unclassified_Order_Babeliales	Unclassified_Order_Babeliales
Pbact_1946	0	0	0	0	0	0	0	0	0	0	0	0	0	0	0	0	0	0	0	0	0	5	0	0	0	0	0	0	0	0	0	0	0	0	Bacteria	Bacteroidota	Bacteroidia	Flavobacteriales	Weeksellaceae	Chryseobacterium
Pbact_1947	0	0	0	0	0	0	0	0	0	0	0	0	0	0	0	0	0	0	0	0	0	0	0	0	0	0	0	0	7	0	0	0	0	0	Bacteria	Bdellovibrionota	Oligoflexia	0319-6G20	Unclassified_Order_0319-6G20	Unclassified_Order_0319-6G20
Pbact_1948	0	0	0	0	0	0	74	0	0	0	0	0	0	0	0	0	0	0	0	0	0	0	0	0	0	0	0	0	0	0	0	0	0	0	Bacteria	Proteobacteria	Gammaproteobacteria	Burkholderiales	Rhodocyclaceae	Georgfuchsia
Pbact_1949	0	0	0	0	0	0	0	15	0	0	0	0	0	0	0	0	0	0	0	0	0	0	0	0	0	0	0	0	0	0	0	0	0	0	Bacteria	Bacteroidota	Bacteroidia	Chitinophagales	Chitinophagaceae	Edaphobaculum
Pbact_1950	0	0	0	0	0	0	0	23	0	0	0	0	0	0	0	0	0	0	0	0	0	0	0	0	0	0	0	0	0	0	0	0	0	0	Bacteria	Proteobacteria	Alphaproteobacteria	Acetobacterales	Acetobacteraceae	Unclassified_Family_Acetobacteraceae
Pbact_1951	0	2	22	0	0	0	0	0	0	0	0	0	0	0	0	0	0	0	0	0	0	0	0	0	0	0	0	0	0	0	0	0	0	0	Bacteria	Proteobacteria	Gammaproteobacteria	Burkholderiales	Comamonadaceae	Unclassified_Family_Comamonadaceae
Pbact_1952	0	0	0	0	0	14	0	0	0	0	0	0	0	0	0	0	0	0	0	0	0	0	0	0	0	0	0	0	0	0	0	0	0	0	Bacteria	Proteobacteria	Gammaproteobacteria	Enterobacterales	Yersiniaceae	Serratia
Pbact_1953	0	0	0	0	0	0	0	6	0	0	0	0	0	0	0	0	0	0	0	0	0	0	0	0	0	0	0	0	0	0	0	0	0	0	Bacteria	Proteobacteria	Alphaproteobacteria	Rhizobiales	Xanthobacteraceae	Unclassified_Family_Xanthobacteraceae
Pbact_1954	23	0	0	0	0	0	0	0	0	0	0	0	0	0	0	0	0	0	0	0	0	0	0	0	0	0	0	0	0	0	0	0	0	0	Bacteria	Proteobacteria	Gammaproteobacteria	Burkholderiales	Comamonadaceae	Rhodoferax
Pbact_1955	0	0	0	0	0	23	0	0	0	0	0	0	0	0	0	0	0	0	0	0	0	0	0	0	0	0	0	0	0	0	0	0	0	0	Bacteria	Proteobacteria	Alphaproteobacteria	Caulobacterales	Caulobacteraceae	Caulobacter
Pbact_1956	0	0	26	0	0	0	0	0	0	0	0	0	0	0	0	0	0	0	0	0	0	0	0	0	0	0	0	0	0	0	0	0	0	0	Bacteria	Armatimonadota	Fimbriimonadia	Fimbriimonadales	Fimbriimonadaceae	Unclassified_Family_Fimbriimonadaceae
Pbact_1957	0	0	0	0	0	0	47	0	0	0	0	0	0	0	0	0	0	0	0	0	0	0	0	0	0	0	0	0	0	0	0	0	0	0	Bacteria	Firmicutes	Bacilli	Unclassified_Class_Bacilli	Unclassified_Class_Bacilli	Unclassified_Class_Bacilli
Pbact_1958	0	0	0	0	0	0	0	0	0	0	0	0	0	0	0	0	0	0	0	0	0	3	0	0	0	0	0	0	0	0	0	0	1	0	Bacteria	Proteobacteria	Gammaproteobacteria	Unclassified_Class_Gammaproteobacteria	Unclassified_Class_Gammaproteobacteria	Unclassified_Class_Gammaproteobacteria
Pbact_1959	0	0	0	0	0	0	0	0	0	0	0	0	0	0	0	0	0	0	0	32	0	0	0	0	0	0	0	0	0	0	0	0	0	0	Bacteria	Proteobacteria	Alphaproteobacteria	Caulobacterales	Caulobacteraceae	Phenylobacterium
Pbact_1960	0	0	0	0	0	0	0	0	0	0	0	9	0	0	0	0	0	0	0	0	0	0	0	0	0	0	0	0	0	0	0	0	0	0	Bacteria	Verrucomicrobiota	Verrucomicrobiae	Opitutales	Opitutaceae	Opitutus
Pbact_1961	0	0	0	0	0	0	0	0	4	0	0	0	0	0	3	0	0	0	0	14	0	0	0	0	0	0	0	0	0	0	0	0	0	0	Bacteria	Proteobacteria	Alphaproteobacteria	Sphingomonadales	Sphingomonadaceae	Unclassified_Family_Sphingomonadaceae
Pbact_1962	0	0	0	0	0	0	0	0	7	0	0	0	0	0	0	0	0	0	0	0	0	0	0	0	0	0	0	0	0	0	0	0	0	0	Bacteria	Firmicutes	Negativicutes	Veillonellales-Selenomonadales	Sporomusaceae	Pelosinus
Pbact_1963	0	0	0	0	0	0	20	0	0	0	0	0	0	0	0	0	0	0	0	0	0	0	0	0	0	0	0	0	0	0	0	0	0	0	Bacteria	Bacteroidota	Bacteroidia	Flavobacteriales	Crocinitomicaceae	Fluviicola
Pbact_1964	4	0	0	0	0	0	0	0	0	0	0	0	0	0	0	0	0	0	0	0	0	0	0	0	0	0	0	0	0	0	0	0	0	0	Bacteria	Bacteroidota	Bacteroidia	Chitinophagales	Chitinophagaceae	Edaphobaculum
Pbact_1965	0	0	0	0	0	0	0	14	0	0	0	0	0	0	0	0	0	0	0	0	0	0	0	0	0	0	0	0	0	0	0	0	0	0	Bacteria	Verrucomicrobiota	Verrucomicrobiae	Opitutales	Opitutaceae	Opitutus
Pbact_1966	17	0	0	0	0	0	0	0	0	0	0	0	0	0	0	0	0	0	0	0	0	0	0	0	0	0	0	0	0	0	0	0	0	0	Bacteria	Bdellovibrionota	Bdellovibrionia	Bacteriovoracales	Bacteriovoracaceae	Bacteriovorax
Pbact_1967	0	4	0	0	0	0	0	0	0	0	0	0	0	0	0	0	0	0	0	0	0	0	0	0	0	0	0	0	0	0	0	0	0	0	Bacteria	Proteobacteria	Gammaproteobacteria	Burkholderiales	Comamonadaceae	Unclassified_Family_Comamonadaceae
Pbact_1968	0	0	0	0	11	0	0	0	0	0	0	0	0	0	0	0	0	0	0	0	0	0	0	0	0	0	0	0	0	0	0	0	0	0	Bacteria	Proteobacteria	Alphaproteobacteria	Rhizobiales	Beijerinckiaceae	Unclassified_Family_Beijerinckiaceae
Pbact_1969	0	0	0	13	0	0	0	0	0	0	0	0	0	0	0	0	0	0	0	0	0	0	0	0	0	0	0	0	0	0	0	0	0	0	Bacteria	Proteobacteria	Gammaproteobacteria	Pseudomonadales	Moraxellaceae	Perlucidibaca
Pbact_1970	0	0	20	0	0	0	0	0	0	0	0	0	0	0	0	0	0	0	0	0	0	0	0	0	0	0	0	0	0	0	0	0	0	0	Bacteria	Verrucomicrobiota	Verrucomicrobiae	Chthoniobacterales	Chthoniobacteraceae	Chthoniobacter
Pbact_1971	0	0	0	0	0	0	0	10	0	0	0	0	0	0	0	0	0	0	0	0	0	0	0	0	0	0	0	0	0	0	0	0	0	0	Bacteria	Acidobacteriota	Acidobacteriae	Acidobacteriales	Acidobacteriaceae_(Subgroup_1)	Granulicella
Pbact_1972	0	0	0	0	0	0	47	0	0	0	0	0	0	0	0	0	0	0	0	0	0	0	0	0	0	0	0	0	0	0	0	0	0	0	Bacteria	Verrucomicrobiota	Verrucomicrobiae	Opitutales	Opitutaceae	Opitutus
Pbact_1973	0	0	0	0	0	13	0	0	0	0	0	0	0	0	0	0	0	0	0	0	0	0	0	0	0	0	0	0	0	0	0	0	0	0	Bacteria	Proteobacteria	Gammaproteobacteria	Burkholderiales	Comamonadaceae	Rhodoferax
Pbact_1974	0	0	0	0	0	0	0	0	0	0	0	0	0	0	0	0	0	0	0	0	0	0	0	0	0	0	0	0	0	0	0	0	0	3	Bacteria	Unclassified_Kingdom_Bacteria	Unclassified_Kingdom_Bacteria	Unclassified_Kingdom_Bacteria	Unclassified_Kingdom_Bacteria	Unclassified_Kingdom_Bacteria
Pbact_1975	0	7	0	0	0	0	8	0	0	0	0	0	0	0	0	0	0	0	0	0	0	0	0	0	0	0	0	0	0	0	0	0	0	0	Bacteria	Actinobacteriota	Actinobacteria	Unclassified_Class_Actinobacteria	Unclassified_Class_Actinobacteria	Unclassified_Class_Actinobacteria
Pbact_1976	0	0	0	0	0	0	0	0	0	0	0	0	0	3	0	0	0	0	0	0	0	0	0	0	0	0	0	0	0	0	0	0	1	0	Bacteria	Cyanobacteria	Cyanobacteriia	Pseudanabaenales	Pseudanabaenaceae	Pseudanabaena_PCC-7429
Pbact_1977	10	0	0	0	0	0	0	0	0	0	0	0	0	0	0	0	0	0	0	0	0	0	0	0	0	0	0	0	0	0	0	0	0	0	Bacteria	Bdellovibrionota	Bdellovibrionia	Bacteriovoracales	Bacteriovoracaceae	Unclassified_Family_Bacteriovoracaceae
Pbact_1978	9	0	0	0	0	0	0	0	0	0	0	0	0	0	0	0	0	0	0	0	0	0	0	0	0	0	0	0	0	0	0	0	0	0	Bacteria	Planctomycetota	vadinHA49	Unclassified_Class_vadinHA49	Unclassified_Class_vadinHA49	Unclassified_Class_vadinHA49
Pbact_1979	0	0	0	0	0	0	49	0	0	0	0	0	0	0	0	0	0	0	0	0	0	0	0	0	0	0	0	0	0	0	0	0	0	0	Bacteria	Proteobacteria	Alphaproteobacteria	Acetobacterales	Acetobacteraceae	Unclassified_Family_Acetobacteraceae
Pbact_1980	0	0	9	0	0	0	0	0	0	0	0	0	0	3	6	0	0	0	0	9	0	0	0	0	0	0	0	0	0	0	0	0	0	0	Bacteria	Verrucomicrobiota	Verrucomicrobiae	Opitutales	Opitutaceae	Opitutus
Pbact_1981	0	0	0	0	0	0	0	16	0	0	0	0	0	0	0	0	0	0	0	0	0	0	0	0	0	0	0	0	0	0	0	0	0	0	Bacteria	Proteobacteria	Alphaproteobacteria	Micropepsales	Micropepsaceae	Unclassified_Family_Micropepsaceae
Pbact_1982	0	0	0	0	0	0	0	4	0	0	0	0	0	0	0	0	0	0	0	0	0	0	0	0	0	0	0	0	0	0	0	0	0	0	Bacteria	Unclassified_Kingdom_Bacteria	Unclassified_Kingdom_Bacteria	Unclassified_Kingdom_Bacteria	Unclassified_Kingdom_Bacteria	Unclassified_Kingdom_Bacteria
Pbact_1983	0	0	0	0	0	0	0	6	0	0	0	0	0	0	0	0	0	0	0	0	0	0	0	0	0	0	0	0	0	0	0	0	0	0	Bacteria	Proteobacteria	Alphaproteobacteria	Rhizobiales	Xanthobacteraceae	Unclassified_Family_Xanthobacteraceae
Pbact_1984	0	0	0	0	0	5	0	0	6	0	0	0	0	5	0	0	0	0	0	0	0	0	0	0	0	0	0	0	0	0	0	0	0	0	Bacteria	Proteobacteria	Alphaproteobacteria	Sphingomonadales	Sphingomonadaceae	Novosphingobium
Pbact_1985	0	0	0	0	0	0	43	0	0	0	0	0	0	0	0	0	0	0	0	0	0	0	0	0	0	0	0	0	0	0	0	0	0	0	Bacteria	Proteobacteria	Alphaproteobacteria	Rickettsiales	SM2D12	Unclassified_Family_SM2D12
Pbact_1986	0	0	0	0	0	4	0	0	3	0	0	0	0	0	0	0	0	0	0	0	0	0	0	0	0	0	0	0	0	0	0	0	0	0	Bacteria	Proteobacteria	Gammaproteobacteria	Burkholderiales	Comamonadaceae	Leptothrix
Pbact_1987	0	0	0	0	0	0	0	0	0	0	0	0	0	0	0	0	0	0	0	0	0	0	0	0	0	0	0	0	0	2	0	0	0	0	Bacteria	Bacteroidota	Bacteroidia	Chitinophagales	Chitinophagaceae	Ferruginibacter
Pbact_1988	0	0	5	0	0	0	0	0	0	0	0	0	0	0	0	0	0	0	0	0	0	0	0	0	0	0	0	2	0	0	0	0	0	0	Bacteria	Actinobacteriota	Actinobacteria	Micrococcales	Microbacteriaceae	Unclassified_Family_Microbacteriaceae
Pbact_1989	2	0	0	0	0	0	0	0	0	0	0	0	0	0	0	0	0	0	0	0	0	0	0	0	0	0	0	0	0	0	0	0	0	0	Bacteria	Proteobacteria	Gammaproteobacteria	Burkholderiales	Comamonadaceae	Limnohabitans
Pbact_1990	0	0	0	0	0	0	0	7	0	0	0	0	0	0	0	0	0	0	0	0	0	0	0	0	0	0	0	0	0	0	0	0	0	0	Bacteria	Bdellovibrionota	Bdellovibrionia	Bdellovibrionales	Bdellovibrionaceae	Bdellovibrio
Pbact_1991	0	0	0	0	0	0	0	12	0	0	0	0	0	0	0	0	0	0	0	0	0	0	0	0	0	0	0	0	0	0	0	0	0	0	Bacteria	Bacteroidota	Bacteroidia	Chitinophagales	Chitinophagaceae	Ferruginibacter
Pbact_1992	0	0	0	0	0	0	0	9	0	0	0	0	0	0	0	0	0	0	0	0	0	0	0	0	0	0	0	0	0	0	0	0	0	0	Bacteria	Bacteroidota	Bacteroidia	Chitinophagales	Chitinophagaceae	Unclassified_Family_Chitinophagaceae
Pbact_1993	0	0	0	0	0	0	36	0	0	0	0	0	0	0	0	0	0	0	0	0	0	0	0	0	0	0	0	0	0	0	0	0	0	0	Bacteria	Bacteroidota	Bacteroidia	Flavobacteriales	Flavobacteriaceae	Flavobacterium
Pbact_1994	0	0	0	0	0	18	0	0	0	0	0	0	0	0	0	0	0	0	0	0	0	0	0	0	0	0	0	0	0	0	0	0	0	0	Bacteria	Bacteroidota	Bacteroidia	Chitinophagales	Chitinophagaceae	Sediminibacterium
Pbact_1995	0	0	11	0	0	0	0	0	0	0	0	0	0	0	0	0	0	0	0	0	0	0	0	0	0	0	0	0	0	0	0	0	0	0	Bacteria	Bacteroidota	Bacteroidia	Flavobacteriales	Flavobacteriaceae	Flavobacterium
Pbact_1996	0	0	4	0	0	0	17	0	0	0	0	0	0	0	0	0	0	0	0	0	0	0	0	0	0	0	0	0	0	0	0	0	0	0	Bacteria	Bacteroidota	Bacteroidia	Flavobacteriales	Flavobacteriaceae	Flavobacterium
Pbact_1997	0	0	0	0	0	0	0	9	0	0	0	0	0	0	0	0	0	0	0	0	0	0	0	0	0	0	0	0	0	0	0	0	0	0	Bacteria	Verrucomicrobiota	Verrucomicrobiae	Chthoniobacterales	Terrimicrobiaceae	FukuN18_freshwater_group
Pbact_1998	3	0	0	0	0	0	0	0	0	0	0	0	0	0	0	0	0	0	0	0	0	0	0	0	0	0	0	0	0	0	0	0	0	0	Bacteria	Unclassified_Kingdom_Bacteria	Unclassified_Kingdom_Bacteria	Unclassified_Kingdom_Bacteria	Unclassified_Kingdom_Bacteria	Unclassified_Kingdom_Bacteria
Pbact_1999	0	0	0	0	0	0	0	4	0	0	0	0	0	0	0	0	0	0	0	0	0	0	0	0	0	0	0	0	0	0	0	0	0	0	Bacteria	Verrucomicrobiota	Verrucomicrobiae	Pedosphaerales	Pedosphaeraceae	Unclassified_Family_Pedosphaeraceae
[truncated: 2,342 more rows]
