# Supplementary material for: Human access and deterministic processes play a major role in structuring planktonic and sedimentary bacterial and eukaryotic communities in lakes
Source: PeerJ. 2022 Nov 11;10:e14378. doi: 10.7717/peerj.14378 (PMC9661969; doi:10.7717/peerj.14378)
Supplement: Supplemental Information 10 — Metabarcoding Reveals Lacustrine Picocyanobacteria Respond to Environmental Change Through Adaptive Community Structuring Total number of Amplicon Sequence variants (ASVs) across the lakes and the number of ASVs per lake. [file peerj-10-14378-s010.xlsx]

## Sheet: Sheet1
Supplementary Table 3: Total number of Amplicon Sequence variants (ASVs) across the lakes and the number of ASVs per lake.
			Per lake (#ASVs)
Component	Total ASVs	Total Chao1	Mean	Max.	Min.
Bacterioplankton (Pbact)	4351	4439	320	832	135
Large planktonic eukaryotes (LPeuks)	2042	2287	75	424	11
Small planktonic eukaryotes (SPeuks)	1864	2282	85	516	8
Surface sediment eukaryotes (SSeuks)	2701	2762	168	324	44
Surface sediment bacteria (SSbact)	13076	13275	962	1492	480
